# Supplementary material for: Unraveling the phylogenomic diversity of Methanomassiliicoccales and implications for mitigating ruminant methane emissions
Source: Genome Biol. 2024 Jan 23;25:32. doi: 10.1186/s13059-024-03167-0 (PMC10804542; doi:10.1186/s13059-024-03167-0)
Supplement: Supplementary file 2 — Additional file 2: Table S1. Information on 146 representative genomes from 13 orders of Euryarchaeota and 46 outgroup genomes from phylum Crenarchaeota. [file 13059_2024_3167_MOESM2_ESM.xlsx]

## Sheet: Sheet1
Table S1. Information on 146 representative genomes from 13 orders of Euryarchaeota and 46 outgroup genomes from phylum Crenarchaeota.
Organism Scientific Name	Organism Qualifier	Order level	Taxonomy id	Assembly Name	Assembly Accession	Source	Annotation	Assembly Level	Contig N50 (bp)	Size (bp)	Submission Date	Gene Count	BioProject	BioSample
Pyrobaculum aerophilum str. IM2	strain: IM2	Crenarchaeota	178306	ASM722v1	GCF_000007225.1	RefSeq	From INSDC submitter	Complete Genome	2222430	2222430	2002-01-24	2585	PRJNA172	SAMN02604075
Aeropyrum pernix K1	strain: K1	Crenarchaeota	272557	ASM1112v1	GCF_000011125.1	RefSeq	From INSDC submitter	Complete Genome	1669696	1669696	2006-10-11	1757	PRJNA211	SAMD00061092
Sulfurisphaera tokodaii str. 7	strain: 7	Crenarchaeota	273063	ASM1120v1	GCF_000011205.1	RefSeq	From INSDC submitter	Complete Genome	2694756	2694756	2004-05-11	2986	PRJNA246	SAMD00061096
Hyperthermus butylicus DSM 5456	strain: DSM 5456	Crenarchaeota	415426	ASM1514v1	GCF_000015145.1	RefSeq	From INSDC submitter	Complete Genome	1667163	1667163	2007-01-22	1802	PRJNA208	SAMN02604082
Pyrobaculum islandicum DSM 4184	strain: DSM 4184	Crenarchaeota	384616	ASM1520v1	GCF_000015205.1	RefSeq	From INSDC submitter	Complete Genome	1826402	1826402	2006-12-20	2155	PRJNA16743	SAMN02598374
Thermofilum pendens Hrk 5	strain: Hrk 5	Crenarchaeota	368408	ASM1522v1	GCF_000015225.1	RefSeq	From INSDC submitter	Complete Genome	1781889	1813393	2006-12-18	1969	PRJNA16331	SAMN02598366
Pyrobaculum calidifontis JCM 11548	strain: JCM 11548	Crenarchaeota	410359	ASM1580v1	GCF_000015805.1	RefSeq	From INSDC submitter	Complete Genome	2009313	2009313	2007-02-27	2304	PRJNA18111	SAMN00623060
Staphylothermus marinus F1	strain: F1	Crenarchaeota	399550	ASM1594v1	GCF_000015945.1	RefSeq	From INSDC submitter	Complete Genome	1570485	1570485	2007-02-21	1688	PRJNA17449	SAMN02598390
Pyrobaculum arsenaticum DSM 13514	strain: DSM 13514	Crenarchaeota	340102	ASM1638v1	GCF_000016385.1	RefSeq	From INSDC submitter	Complete Genome	2121076	2121076	2007-04-16	2461	PRJNA15582	SAMN02598330
Ignicoccus hospitalis KIN4/I	strain: KIN4/I	Crenarchaeota	453591	ASM1794v1	GCF_000017945.1	RefSeq	From INSDC submitter	Complete Genome	1297538	1297538	2007-08-29	1528	PRJNA13914	SAMN02598324
Caldivirga maquilingensis IC-167	strain: IC-167	Crenarchaeota	397948	ASM1830v1	GCF_000018305.1	RefSeq	From INSDC submitter	Complete Genome	2077567	2077567	2007-10-05	2074	PRJNA17421	SAMN00623034
Pyrobaculum neutrophilum V24Sta	strain: V24Sta	Crenarchaeota	444157	ASM1980v1	GCF_000019805.1	RefSeq	From INSDC submitter	Complete Genome	1769823	1769823	2008-03-27	2057	PRJNA15645	SAMN02598332
Sulfolobus islandicus M.16.4	strain: M.16.4	Crenarchaeota	426118	ASM2244v1	GCF_000022445.1	RefSeq	From INSDC submitter	Complete Genome	2586647	2586647	2009-05-27	2836	PRJNA18807	SAMN02598414
Thermosphaera aggregans DSM 11486	strain: DSM 11486	Crenarchaeota	633148	ASM9218v1	GCF_000092185.1	RefSeq	From INSDC submitter	Complete Genome	1316595	1316595	2010-05-17	1453	PRJNA36571	SAMN02598509
Staphylothermus hellenicus DSM 12710	strain: DSM 12710	Crenarchaeota	591019	ASM9246v1	GCF_000092465.1	RefSeq	From INSDC submitter	Complete Genome	1580347	1580347	2010-06-01	1683	PRJNA33683	SAMN00002730
Acidilobus saccharovorans 345-15	strain: 345-15	Crenarchaeota	666510	ASM14491v1	GCF_000144915.1	RefSeq	From INSDC submitter	Complete Genome	1496453	1496453	2010-08-06	1544	PRJNA39927	SAMN02603091
Vulcanisaeta distributa DSM 14429	strain: DSM 14429	Crenarchaeota	572478	ASM14838v1	GCF_000148385.1	RefSeq	From INSDC submitter	Complete Genome	2374137	2374137	2010-09-22	2557	PRJNA32589	SAMN00017002
Desulfurococcus mucosus DSM 2162	strain: DSM 2162	Crenarchaeota	765177	ASM18636v1	GCF_000186365.1	RefSeq	From INSDC submitter	Complete Genome	1314639	1314639	2011-01-20	1410	PRJNA48641	SAMN00103627
Vulcanisaeta moutnovskia 768-28	strain: 768-28	Crenarchaeota	985053	ASM19031v1	GCF_000190315.1	RefSeq	From INSDC submitter	Complete Genome	2298983	2298983	2011-02-22	2498	PRJNA63027	SAMN02603092
Thermoproteus uzoniensis 768-20	strain: 768-20	Crenarchaeota	999630	ASM19337v1	GCF_000193375.1	RefSeq	From INSDC submitter	Complete Genome	1936063	1936063	2011-03-28	2229	PRJNA64455	SAMN02603093
Metallosphaera cuprina Ar-4	strain: Ar-4	Crenarchaeota	1006006	ASM20492v1	GCF_000204925.1	RefSeq	From INSDC submitter	Complete Genome	1840348	1840348	2011-04-19	1966	PRJNA65497	SAMN02603221
Acidianus hospitalis W1	strain: W1	Crenarchaeota	933801	ASM21321v1	GCF_000213215.1	RefSeq	From INSDC submitter	Complete Genome	2137654	2137654	2011-05-12	2493	PRJNA60875	SAMN02602984
Pyrolobus fumarii 1A	strain: 1A	Crenarchaeota	694429	ASM22339v1	GCF_000223395.1	RefSeq	From INSDC submitter	Complete Genome	1843267	1843267	2011-08-12	2003	PRJNA48579	SAMN02232047
Desulfurococcus amylolyticus DSM 16532	strain: DSM 16532	Crenarchaeota	768672	ASM23101v3	GCF_000231015.2	RefSeq	From INSDC submitter	Complete Genome	1384116	1384116	2012-06-07	1520	PRJNA49401	SAMN02232017
Pyrobaculum ferrireducens	strain: 1860	Crenarchaeota	1104324	ASM23480v1	GCF_000234805.1	RefSeq	From INSDC submitter	Complete Genome	2467972	2467972	2011-11-10	2800	PRJNA74711	SAMN02603094
Thermoproteus tenax Kra 1	strain: Kra 1	Crenarchaeota	768679	ASM25305v1	GCF_000253055.1	RefSeq	From INSDC submitter	Complete Genome	1841542	1841542	2011-10-06	2097	PRJEA49419	SAMEA2272453
Fervidicoccus fontis Kam940	strain: Kam940	Crenarchaeota	1163730	ASM25842v1	GCF_000258425.1	RefSeq	From INSDC submitter	Complete Genome	1319206	1319206	2012-04-10	1407	PRJNA91117	SAMN02603095
Thermogladius calderae 1633	strain: 1633	Crenarchaeota	1184251	ASM26449v1	GCF_000264495.1	RefSeq	From INSDC submitter	Complete Genome	1356318	1356318	2012-05-25	1471	PRJNA163135	SAMN02603096
Caldisphaera lagunensis DSM 15908	strain: DSM 15908	Crenarchaeota	1056495	ASM31779v1	GCF_000317795.1	RefSeq	From INSDC submitter	Complete Genome	1546846	1546846	2012-12-10	1563	PRJNA70815	SAMN02261426
Aeropyrum camini SY1 = JCM 12091	strain: SY1	Crenarchaeota	1198449	ASM59103v1	GCF_000591035.1	RefSeq	From INSDC submitter	Complete Genome	1595994	1595994	2013-09-27	1678	PRJDB107	SAMD00061006
Thermofilum adornatus 1505	strain: 1505	Crenarchaeota	697581	ASM81324v1	GCF_000813245.1	RefSeq	From INSDC submitter	Complete Genome	1754190	1754190	2015-01-02	1953	PRJNA237279	SAMN03274240
Thermofilum uzonense	strain: 1807-2	Crenarchaeota	1550241	ASM99380v1	GCF_000993805.1	RefSeq	From INSDC submitter	Complete Genome	1611988	1611988	2015-05-07	1756	PRJNA262459	SAMN03083278
Pyrodictium delaneyi	strain: Su06	Crenarchaeota	1273541	ASM141261v1	GCF_001412615.1	RefSeq	From INSDC submitter	Complete Genome	2023836	2023836	2015-10-26	2113	PRJNA268702	SAMN03223811
Ignicoccus islandicus DSM 13165	strain: DSM 13165	Crenarchaeota	940295	ASM148168v1	GCF_001481685.1	RefSeq	From INSDC submitter	Complete Genome	1394664	1394664	2015-12-23	1551	PRJNA61347	SAMN04316368
Acidianus manzaensis	strain: YN-25	Crenarchaeota	282676	ASM211669v1	GCF_002116695.1	RefSeq	From INSDC submitter	Complete Genome	2687463	2687463	2017-05-01	2772	PRJNA380321	SAMN06640543
Sulfolobus acidocaldarius	strain: DG1	Crenarchaeota	2285	ASM221556v1	GCF_002215565.1	RefSeq	From INSDC submitter	Complete Genome	2225849	2225849	2017-07-06	2353	PRJNA378849	SAMN06562949
Metallosphaera hakonensis JCM 8857 = DSM 7519	strain: HO1-1	Crenarchaeota	1293036	ASM320167v2	GCF_003201675.2	RefSeq	From INSDC submitter	Complete Genome	2544115	2544115	2020-03-10	2618	PRJNA463410	SAMN09071531
Acidianus sulfidivorans JP7	strain: JP7	Crenarchaeota	619593	ASM320176v2	GCF_003201765.2	RefSeq	From INSDC submitter	Complete Genome	2265309	2265309	2020-03-10	2350	PRJNA463410	SAMN09071530
Acidianus brierleyi	strain: DSM 1651	Crenarchaeota	41673	ASM320183v2	GCF_003201835.2	RefSeq	From INSDC submitter	Complete Genome	2947244	2947244	2020-03-10	3155	PRJNA463410	SAMN09071529
Saccharolobus solfataricus	strain: SULM	Crenarchaeota	2287	ASM385215v1	GCF_003852155.1	RefSeq	From INSDC submitter	Complete Genome	2658139	2658139	2018-11-29	2904	PRJNA347854	SAMN05896746
Metallosphaera prunae	strain: Ron 12/II	Crenarchaeota	47304	ASM522252v1	GCF_005222525.1	RefSeq	From INSDC submitter	Complete Genome	2202576	2202576	2019-05-07	2401	PRJNA463410	SAMN09071532
Sulfuracidifex tepidarius	strain: IC-007	Crenarchaeota	1294262	SulIC007_1.0	GCF_008326385.1	RefSeq	From INSDC submitter	Complete Genome	2535282	2535282	2019-08-09	2634	PRJDB7341	SAMD00135678
Acidianus ambivalens	strain: LEI 10	Crenarchaeota	2283	ASM972901v1	GCF_009729015.1	RefSeq	From INSDC submitter	Complete Genome	2252027	2252027	2019-12-04	2610	PRJNA488459	SAMN09933089
Stygiolobus azoricus	strain: FC6	Crenarchaeota	41675	ASM972903v1	GCF_009729035.1	RefSeq	From INSDC submitter	Complete Genome	1987069	1987069	2019-12-04	2173	PRJNA488459	SAMN09933091
Sulfurisphaera ohwakuensis	strain: TA-1	Crenarchaeota	69656	ASM972905v1	GCF_009729055.1	RefSeq	From INSDC submitter	Complete Genome	2803915	2803915	2019-12-04	3026	PRJNA488459	SAMN09933092
Metallosphaera tengchongensis	strain: Ric-A	Crenarchaeota	1532350	ASM1334329v1	GCF_013343295.1	RefSeq	From INSDC submitter	Complete Genome	2176897	2176897	2020-06-15	2268	PRJNA602369	SAMN13893344
Picrophilus torridus DSM 9790	strain: DSM 9790	Thermoplasmatales	263820	ASM826v1	GCF_000008265.1	RefSeq	From INSDC submitter	Complete Genome	1545895	1545895	2004-06-08	1631	PRJNA10641	SAMN02603345
Thermoplasma volcanium GSS1	strain: GSS1	Thermoplasmatales	273116	ASM1118v1	GCF_000011185.1	RefSeq	From INSDC submitter	Complete Genome	1584804	1584804	2004-05-11	1653	PRJNA206	SAMD00061089
Ferroplasma acidarmanus fer1	strain: fer1	Thermoplasmatales	333146	ASM15226v2	GCF_000152265.2	RefSeq	From INSDC submitter	Complete Genome	1935211	1935211	2013-06-26	1969	PRJNA239	SAMN02604346
Thermoplasma acidophilum DSM 1728	strain: DSM1728	Thermoplasmatales	273075	ASM19591v1	GCF_000195915.1	RefSeq	From INSDC submitter	Complete Genome	1564906	1564906	2003-05-06	1593	PRJNA110	SAMEA3138325
Ferroplasma acidiphilum	strain: Y	Thermoplasmatales	74969	ASM207835v1	GCF_002078355.1	RefSeq	From INSDC submitter	Complete Genome	1826943	1826943	2017-04-04	1842	PRJNA316151	SAMN03952737
Cuniculiplasma divulgatum	strain: PM4 (=JCM 30641; =VKM B-2940)	Thermoplasmatales	1673428	C.divulgatum PM4	GCF_900090055.1	RefSeq	From INSDC submitter	Complete Genome	1878916	1878916	2017-01-31	1890	PRJEB12275	SAMEA3719624
Methanocella paludicola SANAE	strain: SANAE	Methanocellales	304371	ASM1100v1	GCF_000011005.1	RefSeq	From INSDC submitter	Complete Genome	2957635	2957635	2009-12-25	3080	PRJDA20361	SAMD00060931
Methanocella arvoryzae MRE50	strain: MRE50	Methanocellales	351160	ASM6344v1	GCF_000063445.1	RefSeq	From INSDC submitter	Complete Genome	3179916	3179916	2006-10-12	3168	PRJNA19641	SAMEA3138262
Methanocella conradii HZ254	strain: HZ254	Methanocellales	1041930	ASM25110v1	GCF_000251105.1	RefSeq	From INSDC submitter	Complete Genome	2378438	2378438	2012-03-07	2562	PRJNA73221	SAMN02603117
Methanospirillum hungatei JF-1	strain: JF-1	Methanomicrobiales	323259	ASM1344v1	GCF_000013445.1	RefSeq	From INSDC submitter	Complete Genome	3544738	3544738	2006-02-17	3432	PRJNA13015	SAMN02598287
Methanocorpusculum labreanum Z	strain: Z	Methanomicrobiales	410358	ASM1576v1	GCF_000015765.1	RefSeq	From INSDC submitter	Complete Genome	1804962	1804962	2007-02-01	1865	PRJNA18109	SAMN00623052
Methanoculleus marisnigri JR1	strain: JR1	Methanomicrobiales	368407	ASM1582v1	GCF_000015825.1	RefSeq	From INSDC submitter	Complete Genome	2478101	2478101	2007-02-16	2521	PRJNA16330	SAMN02598365
Methanoregula boonei 6A8	strain: 6A8	Methanomicrobiales	456442	ASM1762v1	GCF_000017625.1	RefSeq	From INSDC submitter	Complete Genome	2542943	2542943	2007-07-26	2547	PRJNA18505	SAMN02598409
Methanosphaerula palustris E1-9c	strain: E1-9c	Methanomicrobiales	521011	ASM2196v1	GCF_000021965.1	RefSeq	From INSDC submitter	Complete Genome	2922917	2922917	2009-01-05	2883	PRJNA29381	SAMN00001866
Methanolacinia petrolearia DSM 11571	strain: DSM 11571	Methanomicrobiales	679926	ASM14787v1	GCF_000147875.1	RefSeq	From INSDC submitter	Complete Genome	2843290	2843290	2010-09-17	2867	PRJNA40773	SAMN00017400
Methanoculleus bourgensis MS2	strain: MS2T	Methanomicrobiales	1201294	Mb_MS2	GCF_000304355.2	RefSeq	From INSDC submitter	Complete Genome	2789774	2789774	2014-02-04	2668	PRJEB167	SAMEA2272323
Methanoregula formicica SMSP	strain: SMSP	Methanomicrobiales	593750	ASM32748v1	GCF_000327485.1	RefSeq	From INSDC submitter	Complete Genome	2820858	2820858	2012-12-21	2907	PRJNA63567	SAMN02232038
Methanothermobacter thermautotrophicus str. Delta H	strain: Delta H	Methanobacteriales	187420	ASM864v1	GCF_000008645.1	RefSeq	From INSDC submitter	Complete Genome	1751377	1751377	1999-12-22	1870	PRJNA289	SAMN02603244
Methanobrevibacter smithii ATCC 35061	strain: ATCC 35061; PS; DSMZ 861	Methanobacteriales	420247	ASM1652v1	GCF_000016525.1	RefSeq	From INSDC submitter	Complete Genome	1853160	1853160	2007-06-04	1800	PRJNA18653	SAMN02604313
Methanobrevibacter ruminantium M1	strain: M1	Methanobacteriales	634498	ASM2418v1	GCF_000024185.1	RefSeq	From INSDC submitter	Complete Genome	2937203	2937203	2010-02-05	2268	PRJNA34681	SAMN02603710
Methanothermobacter marburgensis str. Marburg	strain: Marburg	Methanobacteriales	79929	ASM14529v1	GCF_000145295.1	RefSeq	From INSDC submitter	Complete Genome	1634695	1639135	2010-08-11	1779	PRJNA40103	SAMN02603260
Methanothermus fervidus DSM 2088	strain: DSM 2088	Methanobacteriales	523846	ASM16609v1	GCF_000166095.1	RefSeq	From INSDC submitter	Complete Genome	1243342	1243342	2010-11-05	1366	PRJNA33689	SAMN02232040
Methanobacterium lacus	strain: AL-21	Methanobacteriales	877455	ASM19158v1	GCF_000191585.1	RefSeq	From INSDC submitter	Complete Genome	2583753	2583753	2011-03-07	2586	PRJNA53495	SAMN02232037
Methanobacterium paludis	strain: SWAN1	Methanobacteriales	868131	ASM21472v1	GCF_000214725.1	RefSeq	From INSDC submitter	Complete Genome	2546541	2546541	2011-05-24	2478	PRJNA53561	SAMN00713630
Methanobacterium formicicum	isolate: Mb9	Methanobacteriales	2162	Mb9	GCF_001458655.1	RefSeq	From INSDC submitter	Complete Genome	2494510	2494510	2015-11-16	2455	PRJEB7298	SAMEA2779801
Methanobrevibacter olleyae	strain: YLM1	Methanobacteriales	294671	ASM156324v1	GCF_001563245.1	RefSeq	From INSDC submitter	Complete Genome	2201192	2201192	2016-02-18	1903	PRJNA49591	SAMN04335716
Methanobacterium subterraneum	strain: A8p	Methanobacteriales	59277	ASM281369v1	GCF_002813695.1	RefSeq	From INSDC submitter	Complete Genome	2515817	2515817	2017-12-07	2464	PRJNA349209	SAMN05928842
Methanobacterium congolense	isolate: Buetzberg	Methanobacteriales	118062	MCBB	GCF_900095295.1	RefSeq	From INSDC submitter	Complete Genome	2451457	2469575	2016-09-08	2387	PRJEB14599	SAMEA4378819
Methanosphaera stadtmanae	isolate: MGYG-HGUT-02164	Methanobacteriales	2317	UHGG_MGYG-HGUT-02164	GCF_902384015.1	RefSeq	From INSDC submitter	Complete Genome	1767403	1767403	2019-08-10	1605	PRJEB33885	SAMEA5851668
Methanobrevibacter millerae	strain: SM9	Methanobacteriales	230361	ASM147765v1	GCF_001477655.1	RefSeq	From INSDC submitter	Complete Genome	2543538	2543538	2015-12-22	2358	PRJNA49589	SAMN03438115
Methanopyrus kandleri AV19	strain: AV19	Methanopyrales	190192	ASM718v1	GCF_000007185.1	RefSeq	From INSDC submitter	Complete Genome	1694969	1694969	2002-04-03	1827	PRJNA294	SAMN02603235
Methanosarcina mazei Go1	strain: Go1	Methanosarcinales	192952	ASM706v1	GCF_000007065.1	RefSeq	From INSDC submitter	Complete Genome	4096345	4096345	2002-05-20	3488	PRJNA300	SAMN02603290
Methanosarcina acetivorans C2A	strain: C2A	Methanosarcinales	188937	ASM734v1	GCF_000007345.1	RefSeq	From INSDC submitter	Complete Genome	5751492	5751492	2002-04-03	4917	PRJNA290	SAMN03081414
Methanococcoides burtonii DSM 6242	strain: DSM 6242	Methanosarcinales	259564	ASM1372v1	GCF_000013725.1	RefSeq	From INSDC submitter	Complete Genome	2575032	2575032	2006-04-10	2604	PRJNA9634	SAMN02598545
Methanohalophilus mahii DSM 5219	strain: DSM 5219	Methanosarcinales	547558	ASM2586v1	GCF_000025865.1	RefSeq	From INSDC submitter	Complete Genome	2012424	2012424	2010-03-31	2071	PRJNA30711	SAMN02598474
Methanohalobium evestigatum Z-7303	strain: Z-7303	Methanosarcinales	644295	ASM19665v1	GCF_000196655.1	RefSeq	From INSDC submitter	Complete Genome	2242317	2406232	2010-06-15	2437	PRJNA37945	SAMN00015125
Methanosalsum zhilinae DSM 4017	strain: DSM 4017	Methanosarcinales	679901	ASM21799v1	GCF_000217995.1	RefSeq	From INSDC submitter	Complete Genome	2138444	2138444	2011-06-13	2075	PRJNA40771	SAMN02232039
Methanosaeta harundinacea 6Ac	strain: 6Ac	Methanosarcinales	1110509	ASM23556v1	GCF_000235565.1	RefSeq	From INSDC submitter	Complete Genome	2559043	2571034	2011-11-16	2541	PRJNA76151	SAMN02603883
Methanomethylovorans hollandica DSM 15978	strain: DSM 15978	Methanosarcinales	867904	ASM32866v1	GCF_000328665.1	RefSeq	From INSDC submitter	Complete Genome	2428904	2714013	2012-12-28	2669	PRJNA50749	SAMN02261367
Methanosarcina thermophila TM-1	strain: TM-1	Methanosarcinales	523844	ASM96988v1	GCF_000969885.1	RefSeq	From INSDC submitter	Complete Genome	3127379	3127379	2015-04-07	2772	PRJNA230961	SAMN03074597
Methanosarcina vacuolata Z-761	strain: Z-761	Methanosarcinales	1434123	ASM96990v1	GCF_000969905.1	RefSeq	From INSDC submitter	Complete Genome	4505752	4563885	2015-04-07	3770	PRJNA230962	SAMN03074598
Methanosarcina barkeri 227	strain: 227	Methanosarcinales	1434106	ASM97006v1	GCF_000970065.1	RefSeq	From INSDC submitter	Complete Genome	4447980	4487566	2015-04-07	3727	PRJNA230937	SAMN03074573
Methanosarcina siciliae T4/M	strain: T4/M	Methanosarcinales	1434120	ASM97008v1	GCF_000970085.1	RefSeq	From INSDC submitter	Complete Genome	5017558	5017558	2015-04-07	4306	PRJNA230953	SAMN03074589
Methanosarcina lacustris Z-7289	strain: Z-7289	Methanosarcinales	1434111	ASM97026v1	GCF_000970265.1	RefSeq	From INSDC submitter	Complete Genome	4139808	4139808	2015-04-07	3456	PRJNA230943	SAMN03074579
Methanosarcina horonobensis HB-1 = JCM 15518	strain: HB-1	Methanosarcinales	1434110	ASM97028v1	GCF_000970285.1	RefSeq	From INSDC submitter	Complete Genome	5018607	5018607	2015-04-07	4478	PRJNA230942	SAMN03074578
Methanosarcina flavescens	strain: E03.2	Methanosarcinales	1715806	ASM130461v2	GCF_001304615.2	RefSeq	From INSDC submitter	Complete Genome	3283688	3283688	2018-10-16	2860	PRJNA295508	SAMN04074913
Methanohalophilus halophilus	strain: Z-7982	Methanosarcinales	2177	ASM188940v1	GCF_001889405.1	RefSeq	From INSDC submitter	Complete Genome	2022959	2022959	2016-12-06	2090	PRJNA342410	SAMN05756399
Methanolobus zinderi	strain: DSM 21339	Methanosarcinales	536044	ASM1338825v1	GCF_013388255.1	RefSeq	From INSDC submitter	Complete Genome	2704953	2704953	2020-07-04	2691	PRJNA641069	SAMN15340093
Methanosarcina barkeri CM1	strain: CM1	Methanosarcinales	796385	ASM102700v1	GCF_001027005.1	RefSeq	From INSDC submitter	Complete Genome	4501171	4501171	2015-06-03	3767	PRJNA49587	SAMN02866457
Methanococcus voltae A3	strain: A3	Methanococcales	456320	ASM617v2	GCF_000006175.1	RefSeq	From INSDC submitter	Complete Genome	1936387	1936387	2010-06-03	1751	PRJNA20131	SAMN00000040
Methanococcus vannielii SB	strain: SB	Methanococcales	406327	ASM1716v1	GCF_000017165.1	RefSeq	From INSDC submitter	Complete Genome	1720048	1720048	2007-06-29	1770	PRJNA17889	SAMN02598403
Methanococcus aeolicus Nankai-3	strain: Nankai-3	Methanococcales	419665	ASM1718v1	GCF_000017185.1	RefSeq	From INSDC submitter	Complete Genome	1569500	1569500	2007-06-29	1558	PRJNA18641	SAMN00623051
Methanocaldococcus fervens AG86	strain: AG86	Methanococcales	573064	ASM2398v1	GCF_000023985.1	RefSeq	From INSDC submitter	Complete Genome	1485061	1507251	2009-08-28	1650	PRJNA32615	SAMN02598490
Methanocaldococcus vulcanius M7	strain: M7	Methanococcales	579137	ASM2462v1	GCF_000024625.1	RefSeq	From INSDC submitter	Complete Genome	1746329	1761737	2009-10-15	1774	PRJNA33047	SAMN02598493
Methanocaldococcus jannaschii DSM 2661	strain: DSM 2661	Methanococcales	243232	ASM9166v1	GCF_000091665.1	RefSeq	From INSDC submitter	Complete Genome	1664970	1739927	1999-12-22	1886	PRJNA102	SAMN02603984
Methanocaldococcus infernus ME	strain: ME	Methanococcales	573063	ASM9230v1	GCF_000092305.1	RefSeq	From INSDC submitter	Complete Genome	1328194	1328194	2010-04-30	1504	PRJNA32611	SAMN00017484
Methanothermococcus okinawensis IH1	strain: IH1	Methanococcales	647113	ASM17957v2	GCF_000179575.2	RefSeq	From INSDC submitter	Complete Genome	1662525	1677455	2011-06-06	1682	PRJNA43653	SAMN00100784
Methanotorris igneus Kol 5	strain: Kol 5	Methanococcales	880724	ASM21441v1	GCF_000214415.1	RefSeq	From INSDC submitter	Complete Genome	1854197	1854197	2011-05-23	1842	PRJNA51821	SAMN00713627
Methanocaldococcus bathoardescens	strain: JH146	Methanococcales	1301915	ASM73906v1	GCF_000739065.1	RefSeq	From INSDC submitter	Complete Genome	1607556	1607556	2014-08-12	1704	PRJNA242490	SAMN02951366
Archaeoglobus profundus DSM 5631	strain: DSM 5631	Archaeoglobales	572546	ASM2528v1	GCF_000025285.1	RefSeq	From INSDC submitter	Complete Genome	1560622	1563423	2010-01-19	1880	PRJNA32583	SAMN00017459
Ferroglobus placidus DSM 10642	strain: DSM 10642	Archaeoglobales	589924	ASM2550v1	GCF_000025505.1	RefSeq	From INSDC submitter	Complete Genome	2196266	2196266	2010-02-16	2595	PRJNA33635	SAMN02598503
Archaeoglobus veneficus SNP6	strain: SNP6	Archaeoglobales	693661	ASM19462v1	GCF_000194625.1	RefSeq	From INSDC submitter	Complete Genome	1901943	1901943	2011-03-31	2185	PRJNA51621	SAMN00713598
Archaeoglobus sulfaticallidus PM70-1	strain: PM70-1	Archaeoglobales	387631	ASM38556v1	GCF_000385565.1	RefSeq	From INSDC submitter	Complete Genome	2076931	2076931	2013-04-30	2301	PRJNA196460	SAMN02028569
Archaeoglobus fulgidus DSM 8774	strain: DSM 8774	Archaeoglobales	1344584	ASM73403v1	GCF_000734035.1	RefSeq	From INSDC submitter	Complete Genome	2316287	2316287	2014-07-28	2675	PRJNA208006	SAMN03081472
Geoglobus ahangari	strain: 234	Archaeoglobales	113653	ASM100604v1	GCF_001006045.1	RefSeq	From INSDC submitter	Complete Genome	1770093	1770093	2015-05-11	2077	PRJNA258102	SAMN02988852
Haloarcula marismortui ATCC 43049	strain: ATCC 43049	Halobacteriales	272569	ASM1108v1	GCF_000011085.1	RefSeq	From INSDC submitter	Complete Genome	3131724	4274642	2004-11-02	4366	PRJNA105	SAMN02603385
Halorhabdus utahensis DSM 12940	strain: DSM 12940	Halobacteriales	519442	ASM2394v1	GCF_000023945.1	RefSeq	From INSDC submitter	Complete Genome	3116795	3116795	2009-08-27	3042	PRJNA29305	SAMN00002611
Halomicrobium mukohataei DSM 12286	strain: DSM 12286	Halobacteriales	485914	ASM2396v1	GCF_000023965.1	RefSeq	From INSDC submitter	Complete Genome	3110487	3332349	2009-09-03	3412	PRJNA27945	SAMN00002610
Natronomonas pharaonis DSM 2160	strain: Gabara	Halobacteriales	348780	ASM2604v1	GCF_000026045.1	RefSeq	From INSDC submitter	Complete Genome	2595221	2749696	2005-09-28	2864	PRJNA15742	SAMEA3138222
Halalkalicoccus jeotgali B3	strain: B3	Halobacteriales	795797	ASM19689v1	GCF_000196895.1	RefSeq	From INSDC submitter	Complete Genome	2809118	3698650	2010-06-23	3863	PRJNA49517	SAMN02603490
Haloarcula hispanica ATCC 33960	strain: CGMCC 1.2049	Halobacteriales	634497	ASM22390v1	GCF_000223905.1	RefSeq	From INSDC submitter	Complete Genome	2995271	3890005	2011-08-17	3894	PRJNA68523	SAMN02602960
Halorhabdus tiamatea SARL4B	strain: type strain: SARL4B	Halobacteriales	1033806	HATI1	GCF_000470655.1	RefSeq	From INSDC submitter	Complete Genome	2815791	3146160	2013-08-01	3179	PRJEB1233	SAMEA2271992
Natronomonas moolapensis 8.8.11	strain: 8.8.11	Halobacteriales	268739	ASM59105v1	GCF_000591055.1	RefSeq	From INSDC submitter	Complete Genome	2912573	2912573	2013-02-21	2922	PRJEA50649	SAMEA3138954
Halanaeroarchaeum sulfurireducens	strain: M27-SA2	Halobacteriales	1604004	ASM130565v1	GCF_001305655.1	RefSeq	From INSDC submitter	Complete Genome	2129244	2253500	2015-10-02	2319	PRJNA284332	SAMN03701450
Halobacterium hubeiense	strain: JI20-1	Halobacteriales	1407499	Halobacterium hubeiense JI20-1	GCF_001488575.1	RefSeq	From INSDC submitter	Complete Genome	2510607	3130345	2015-12-17	3328	PRJEB4726	SAMEA3305703
Halodesulfurarchaeum formicicum	strain: HSR6	Halobacteriales	1873524	ASM188695v1	GCF_001886955.1	RefSeq	From INSDC submitter	Complete Genome	2085946	2085946	2016-11-28	2185	PRJNA328078	SAMN05363636
Haloarcula taiwanensis	strain: Taiwanensis	Halobacteriales	1932004	ASM284433v1	GCF_002844335.1	RefSeq	From INSDC submitter	Complete Genome	2966258	3721706	2017-12-18	3778	PRJNA360060	SAMN06200074
Halobacterium salinarum	strain: 91-R6	Halobacteriales	2242	ASM479960v1	GCF_004799605.1	RefSeq	From INSDC submitter	Complete Genome	2178608	2429680	2019-04-18	2566	PRJNA530823	SAMN11158145
Halosimplex rubrum	strain: R27	Halobacteriales	869889	ASM1341588v1	GCF_013415885.1	RefSeq	From INSDC submitter	Complete Genome	4480147	4480147	2020-07-15	4472	PRJNA644749	SAMN15472373
Halosimplex pelagicum	strain: R2	Halobacteriales	869886	ASM1341590v1	GCF_013415905.1	RefSeq	From INSDC submitter	Complete Genome	5199031	5199031	2020-07-15	5200	PRJNA644747	SAMN15472364
Halosimplex litoreum	strain: YGH94	Halobacteriales	1198301	ASM1606505v1	GCF_016065055.1	RefSeq	From INSDC submitter	Complete Genome	4158049	4158049	2020-12-15	4099	PRJNA682869	SAMN17013084
Thermococcus kodakarensis KOD1	strain: KOD1	Thermococcales	69014	ASM996v1	GCF_000009965.1	RefSeq	From INSDC submitter	Complete Genome	2088737	2088737	2005-01-05	2346	PRJNA13213	SAMD00061071
Pyrococcus horikoshii OT3	strain: OT3	Thermococcales	70601	ASM1110v1	GCF_000011105.1	RefSeq	From INSDC submitter	Complete Genome	1738505	1738505	2004-05-11	1930	PRJNA207	SAMD00061090
Thermococcus onnurineus NA1	strain: NA1	Thermococcales	523850	ASM1836v1	GCF_000018365.1	RefSeq	From INSDC submitter	Complete Genome	1847607	1847607	2008-11-06	2039	PRJNA20773	SAMN02603476
Thermococcus gammatolerans EJ3	strain: EJ3; DSM 15229	Thermococcales	593117	ASM2236v1	GCF_000022365.1	RefSeq	From INSDC submitter	Complete Genome	2045438	2045438	2009-06-12	2226	PRJNA33671	SAMN02603333
Thermococcus sibiricus MM 739	strain: MM 739	Thermococcales	604354	ASM2254v1	GCF_000022545.1	RefSeq	From INSDC submitter	Complete Genome	1845800	1845800	2009-06-29	2034	PRJNA34531	SAMN02603090
Thermococcus barophilus MP	strain: MP	Thermococcales	391623	ASM15110v2	GCF_000151105.2	RefSeq	From INSDC submitter	Complete Genome	2010078	2064237	2010-12-17	2275	PRJNA19379	SAMN02603625
Pyrococcus abyssi GE5	strain: Orsay	Thermococcales	272844	ASM19593v2	GCF_000195935.2	RefSeq	From INSDC submitter	Complete Genome	1765118	1768562	2003-05-06	1977	PRJNA179	SAMEA3283067
Pyrococcus yayanosii CH1	strain: CH1	Thermococcales	529709	ASM21599v1	GCF_000215995.1	RefSeq	From INSDC submitter	Complete Genome	1716818	1716818	2011-06-07	1932	PRJNA66055	SAMN02603867
Thermococcus litoralis DSM 5473	strain: DSM 5473	Thermococcales	523849	ASM24698v3	GCF_000246985.2	RefSeq	From INSDC submitter	Complete Genome	2215172	2215172	2013-08-13	2477	PRJNA81925	SAMN02603679
Thermococcus cleftensis	strain: CL1	Thermococcales	163003	ASM26552v1	GCF_000265525.1	RefSeq	From INSDC submitter	Complete Genome	1950313	1950313	2012-06-11	2113	PRJNA167371	SAMN02603492
Thermococcus paralvinellae	strain: ES1	Thermococcales	582419	ASM51744v1	GCF_000517445.1	RefSeq	From INSDC submitter	Complete Genome	1957742	1957742	2014-01-10	2162	PRJNA230233	SAMN03081513
Thermococcus nautili	strain: 30-1	Thermococcales	195522	ASM58549v1	GCF_000585495.1	RefSeq	From INSDC submitter	Complete Genome	1976356	1976356	2014-03-05	2229	PRJNA237737	SAMN03081537
Palaeococcus pacificus DY20341	strain: DY20341	Thermococcales	1343739	ASM72542v1	GCF_000725425.1	RefSeq	From INSDC submitter	Complete Genome	1859370	1859370	2014-07-14	2031	PRJNA207495	SAMN03081469
Thermococcus eurythermalis	strain: A501	Thermococcales	1505907	ASM76965v1	GCF_000769655.1	RefSeq	From INSDC submitter	Complete Genome	2122535	2126164	2014-10-28	2318	PRJNA251677	SAMN02838508
Thermococcus guaymasensis DSM 11113	strain: DSM 11113	Thermococcales	1432656	ASM81610v1	GCF_000816105.1	RefSeq	From INSDC submitter	Complete Genome	1920914	1920914	2015-01-07	2143	PRJNA230529	SAMN02429659
Pyrococcus kukulkanii	strain: NCB100	Thermococcales	1609559	ASM157777v1	GCF_001577775.1	RefSeq	From INSDC submitter	Complete Genome	1977126	1977126	2016-02-29	2234	PRJNA274214	SAMN03323778
Thermococcus peptonophilus	strain: OG-1	Thermococcales	53952	ASM159243v1	GCF_001592435.1	RefSeq	From INSDC submitter	Complete Genome	1847000	1896106	2016-03-15	2088	PRJNA274230	SAMN03324162
Thermococcus piezophilus	strain: CDGS	Thermococcales	1712654	ASM164708v1	GCF_001647085.1	RefSeq	From INSDC submitter	Complete Genome	1928800	1928800	2016-05-18	2181	PRJNA320084	SAMN04915575
Thermococcus celer Vu 13 = JCM 8558	strain: Vu 13	Thermococcales	1293037	ASM221436v1	GCF_002214365.1	RefSeq	From INSDC submitter	Complete Genome	1866819	1866819	2017-07-05	2041	PRJNA274230	SAMN03324154
Thermococcus gorgonarius	strain: W-12	Thermococcales	71997	ASM221438v1	GCF_002214385.1	RefSeq	From INSDC submitter	Complete Genome	1674122	1674122	2017-07-05	1884	PRJNA274230	SAMN03324159
Thermococcus barossii	strain: SHCK-94	Thermococcales	54077	ASM221446v1	GCF_002214465.1	RefSeq	From INSDC submitter	Complete Genome	1922421	1922421	2017-07-05	2082	PRJNA274230	SAMN03324153
Thermococcus pacificus	strain: P-4	Thermococcales	71998	ASM221448v1	GCF_002214485.1	RefSeq	From INSDC submitter	Complete Genome	1785673	1785673	2017-07-05	1988	PRJNA274230	SAMN03324161
Thermococcus siculi	strain: RG-20	Thermococcales	72803	ASM221450v1	GCF_002214505.1	RefSeq	From INSDC submitter	Complete Genome	2029167	2029167	2017-07-05	2183	PRJNA274230	SAMN03324165
Thermococcus radiotolerans	strain: EJ2	Thermococcales	187880	ASM221456v1	GCF_002214565.1	RefSeq	From INSDC submitter	Complete Genome	1868990	1868990	2017-07-05	2061	PRJNA274230	SAMN03324164
Thermococcus profundus	strain: DT 5432	Thermococcales	49899	ASM221458v1	GCF_002214585.1	RefSeq	From INSDC submitter	Complete Genome	2005098	2043143	2017-07-05	2178	PRJNA274230	SAMN03324163
Thermococcus indicus	strain: IOH1	Thermococcales	2586643	ASM627460v1	GCF_006274605.1	RefSeq	From INSDC submitter	Complete Genome	2226336	2234010	2019-06-12	2434	PRJNA546462	SAMN11959431
Pyrococcus furiosus DSM 3638	strain: DSM 3638	Thermococcales	186497	ASM824508v1	GCF_008245085.1	RefSeq	From INSDC submitter	Complete Genome	1889914	1889914	2019-09-03	2110	PRJNA382684	SAMN06711904
Thermococcus chitonophagus	isolate: 1	Thermococcales	54262	Pyrococcus chitonophagus genome sequence	GCF_900012635.1	RefSeq	From INSDC submitter	Complete Genome	1969648	1969648	2016-04-15	2203	PRJEB12305	SAMEA3721282
Haloquadratum walsbyi DSM 16790	strain: DSM 16790 = HBSQ001	Haloferacales	362976	ASM918v1	GCF_000009185.1	RefSeq	From INSDC submitter	Complete Genome	3132494	3179361	2006-06-22	2889	PRJNA17185	SAMEA3138195
Halorubrum lacusprofundi ATCC 49239	strain: ATCC 49239	Haloferacales	416348	ASM2220v1	GCF_000022205.1	RefSeq	From INSDC submitter	Complete Genome	2735295	3692576	2009-02-04	3639	PRJNA412908	SAMN02598407
Haloferax volcanii DS2	strain: DS2	Haloferacales	309800	ASM2568v1	GCF_000025685.1	RefSeq	From INSDC submitter	Complete Genome	2847757	4012900	2010-03-23	4041	PRJNA12524	SAMN02604027
Halogeometricum borinquense DSM 11551	strain: PR 3	Haloferacales	469382	ASM17299v2	GCF_000172995.2	RefSeq	From INSDC submitter	Complete Genome	2820544	3944467	2010-11-22	3904	PRJNA20743	SAMN00002580
Haloferax gibbonsii	strain: ARA6	Haloferacales	35746	ASM119096v1	GCF_001190965.1	RefSeq	From INSDC submitter	Complete Genome	2945391	3918454	2015-08-03	3916	PRJNA285662	SAMN03755233
Halopenitus persicus	strain: CBA1233	Haloferacales	1048396	ASM235563v1	GCF_002355635.1	RefSeq	From INSDC submitter	Complete Genome	2967917	3105937	2016-06-23	3048	PRJDB4920	SAMD00053810
Halorubrum trapanicum	strain: CBA1232	Haloferacales	29284	ASM235565v1	GCF_002355655.1	RefSeq	From INSDC submitter	Complete Genome	2835595	3080199	2016-07-01	3051	PRJDB4921	SAMD00053811
Salinigranum rubrum	strain: GX10	Haloferacales	755307	ASM290657v1	GCF_002906575.1	RefSeq	From INSDC submitter	Complete Genome	4250563	4973118	2018-01-30	4990	PRJNA430969	SAMN08381148
Halalkaliarchaeum desulfuricum	strain: AArc-Sl	Haloferacales	2055893	ASM295277v1	GCF_002952775.1	RefSeq	From INSDC submitter	Complete Genome	3313120	3313120	2018-02-01	3329	PRJNA419617	SAMN08093583
Haloplanus rubicundus	strain: CBA1113	Haloferacales	1547898	ASM334269v1	GCF_003342695.1	RefSeq	From INSDC submitter	Complete Genome	3325235	3529327	2018-07-26	3665	PRJNA481607	SAMN09684805
Haloplanus aerogenes	strain: JCM 16430	Haloferacales	660522	ASM385683v1	GCF_003856835.1	RefSeq	From INSDC submitter	Complete Genome	3461954	3503092	2018-12-03	3649	PRJNA481613	SAMN09684815
Halorubrum ezzemoulense	strain: Fb21	Haloferacales	337243	ASM412651v1	GCF_004126515.1	RefSeq	From INSDC submitter	Complete Genome	3062294	3726301	2019-02-01	3726	PRJNA513349	SAMN10709458
Haloferax mediterranei ATCC 33500	strain: ATCC 33500	Haloferacales	523841	ASM540632v1	GCF_005406325.1	RefSeq	From INSDC submitter	Complete Genome	2948887	3907473	2019-05-16	3907	PRJNA412908	SAMN11356524
Haloplanus rallus	strain: MBLA0036	Haloferacales	1816183	ASM976227v1	GCF_009762275.1	RefSeq	From INSDC submitter	Complete Genome	3292487	3560302	2019-12-18	3672	PRJNA508483	SAMN10524788
Haloferax alexandrinus	strain: wsp1	Haloferacales	114529	ASM1069290v1	GCF_010692905.1	RefSeq	From INSDC submitter	Complete Genome	3706983	3706983	2020-02-18	3744	PRJNA605089	SAMN14048689
Haloterrigena turkmenica DSM 5511	strain: DSM 5511	Natrialbales	543526	ASM2532v1	GCF_000025325.1	RefSeq	From INSDC submitter	Complete Genome	3889038	5440782	2010-01-19	5215	PRJNA30411	SAMN02598471
Natrialba magadii ATCC 43099	strain: ATCC 43099	Natrialbales	547559	ASM2562v1	GCF_000025625.1	RefSeq	From INSDC submitter	Complete Genome	3751858	4443643	2010-02-24	4217	PRJNA30691	SAMN02598473
Halopiger xanaduensis SH-6	strain: SH-6	Natrialbales	797210	ASM21771v1	GCF_000217715.1	RefSeq	From INSDC submitter	Complete Genome	3668009	4355268	2011-06-09	4285	PRJNA56049	SAMN02232028
Halobiforma lacisalsi AJ5	strain: AJ5	Natrialbales	358396	ASM22697v3	GCF_000226975.2	RefSeq	From INSDC submitter	Complete Genome	4161587	4381543	2017-01-23	4259	PRJNA16192	SAMN02470038
Natronobacterium gregoryi SP2	strain: SP2	Natrialbales	797304	ASM23071v3	GCF_000230715.2	RefSeq	From INSDC submitter	Complete Genome	3788356	3788356	2012-12-10	3720	PRJNA60135	SAMN02232042
Natrinema pellirubrum DSM 15624	strain: DSM 15624	Natrialbales	797303	ASM23073v3	GCF_000230735.2	RefSeq	From INSDC submitter	Complete Genome	3790479	4354100	2012-12-27	4310	PRJNA52951	SAMN02261373
Halovivax ruber XH-70	strain: XH-70	Natrialbales	797302	ASM32852v1	GCF_000328525.1	RefSeq	From INSDC submitter	Complete Genome	3223876	3223876	2012-12-27	3132	PRJNA59897	SAMN02232030
Natronococcus occultus SP4	strain: SP4	Natrialbales	694430	ASM32868v1	GCF_000328685.1	RefSeq	From INSDC submitter	Complete Genome	4013216	4314118	2012-12-28	4331	PRJNA46985	SAMN02261263
Halostagnicola larsenii XH-48	strain: XH-48	Natrialbales	797299	ASM51762v1	GCF_000517625.1	RefSeq	From INSDC submitter	Complete Genome	2789326	4131176	2014-01-13	4045	PRJNA71415	SAMN00117518
Natrarchaeobaculum aegyptiacum	strain: JW/NM-HA 15	Natrialbales	745377	ASM215670v1	GCF_002156705.1	RefSeq	From INSDC submitter	Complete Genome	3930546	3930546	2017-05-23	3807	PRJNA376078	SAMN06349942
Natrarchaeobaculum sulfurireducens	strain: AArc1	Natrialbales	2044521	ASM343082v1	GCF_003430825.1	RefSeq	From INSDC submitter	Complete Genome	3521804	3789323	2018-08-28	3693	PRJNA413731	SAMN07764453
Natrinema pallidum	strain: BOL6-1	Natrialbales	69527	ASM589019v1	GCF_005890195.1	RefSeq	From INSDC submitter	Complete Genome	3503953	3778093	2019-05-30	3797	PRJNA412908	SAMN11840646
Natronorubrum aibiense	strain: 7-3	Natrialbales	348826	ASM939289v1	GCF_009392895.1	RefSeq	From INSDC submitter	Complete Genome	3352994	4348483	2019-10-30	4238	PRJNA578237	SAMN13053294
Haloterrigena longa	strain: ABH32	Natrialbales	370324	ASM1735209v1	GCF_017352095.1	RefSeq	From INSDC submitter	Complete Genome	3588874	3588874	2021-03-14	3559	PRJNA706550	SAMN18137902
Candidatus Methanomethylophilus alvus Mx1201	strain: Mx1201	Methanomassiliicoccales	1236689	ASM30025v2	GCF_000300255.2	RefSeq	From INSDC submitter	Complete Genome	1666795	1666795	2013-04-09	1674	PRJNA175948	SAMN03081445
Candidatus Methanomassiliicoccus intestinalis Issoire-Mx1	strain: Issoire-Mx1	Methanomassiliicoccales	1295009	ASM40422v1	GCF_000404225.1	RefSeq	From INSDC submitter	Complete Genome	1931651	1931651	2013-06-03	1894	PRJNA189659	SAMN03081468
Candidatus Methanoplasma termitum	strain: MpT1	Methanomassiliicoccales	1577791	ASM80080v1	GCF_000800805.1	RefSeq	From INSDC submitter	Complete Genome	1488669	1488669	2014-12-11	1465	PRJNA268719	SAMN03224143
Candidatus Methanomethylophilus alvus	strain: Mx-05	Methanomassiliicoccales	1291540	ASM371124v1	GCF_003711245.1	RefSeq	From INSDC submitter	Complete Genome	1666767	1666767	2018-11-05	1676	PRJNA344871	SAMN05892231
Methanogenic archaeon ISO4-H5	strain: ISO4-H5	Methanomassiliicoccales	1495144	ASM156091v1	GCF_001560915.1	RefSeq	From INSDC submitter	Complete Genome	1937883	1937883	42412	1877	PRJNA292473	SAMN03976563
Methanogenic archaeon mixed culture ISO4-G1	isolate: ISO4-G1	Methanomassiliicoccales	1452364	ASM156330v1	GCA_001563305.1	RefSeq	From INSDC submitter	Complete Genome	1593503	1593503	42418	1549	PRJNA305317	SAMN04324260
Thermoplasmatales archaeon BRNA1	strain: BRNA1	Methanomassiliicoccales	1054217	ASM35030v1	GCF_000350305.1	RefSeq	From INSDC submitter	Complete Genome	1461105	1461105	41366	1528	PRJNA68695	SAMN02603168
Methanomassiliicoccaceae archaeon DOK	strain: DOK	Methanomassiliicoccales	1535962	ASM991171v1	GCF_009911715.1	RefSeq	From INSDC submitter	Complete Genome	1889135	1889135	43852	1913	PRJNA258248	SAMN02991093
