# Supplementary material for: Unraveling the phylogenomic diversity of Methanomassiliicoccales and implications for mitigating ruminant methane emissions
Source: Genome Biol. 2024 Jan 23;25:32. doi: 10.1186/s13059-024-03167-0 (PMC10804542; doi:10.1186/s13059-024-03167-0)
Supplement: Supplementary file 3 — Additional file 3: Table S2. Information on top 31 significant differential genes defined by random forest classifier. [file 13059_2024_3167_MOESM3_ESM.xlsx]

## Sheet: Sheet1
Table S2. Information on top 31 significant differential genes defined by random forest classifier.
Rank (random forest)	Gene	Description	Archaeoglobales						Halobacteriales																Haloferacales															Methanobacteriales
			Archaeoglobus profundus DSM 5631	Ferroglobus placidus DSM 10642	Archaeoglobus veneficus SNP6	Archaeoglobus sulfaticallidus PM70-1	Archaeoglobus fulgidus DSM 8774	Geoglobus ahangari	Haloarcula marismortui ATCC 43049	Halobacterium hubeiense	Halodesulfurarchaeum formicicum	Haloarcula taiwanensis	Halobacterium salinarum	Halosimplex rubrum	Halosimplex pelagicum	Halosimplex litoreum	Halorhabdus utahensis DSM 12940	Halomicrobium mukohataei DSM 12286	Natronomonas pharaonis DSM 2160	Halalkalicoccus jeotgali B3	Haloarcula hispanica ATCC 33960	Halorhabdus tiamatea SARL4B	Natronomonas moolapensis 8.8.11	Halanaeroarchaeum sulfurireducens	Haloquadratum walsbyi DSM 16790	Haloplanus rubicundus	Haloplanus aerogenes	Halorubrum ezzemoulense	Haloferax mediterranei ATCC 33500	Haloplanus rallus	Haloferax alexandrinus	Halorubrum lacusprofundi ATCC 49239	Haloferax volcanii DS2	Halogeometricum borinquense DSM 11551	Haloferax gibbonsii	Halopenitus persicus	Halorubrum trapanicum	Salinigranum rubrum	Halalkaliarchaeum desulfuricum	Methanothermobacter thermautotrophicus str. Delta H	Methanobacterium subterraneum	Methanobacterium congolense	Methanosphaera stadtmanae	Methanobrevibacter smithii ATCC 35061	Methanobrevibacter ruminantium M1	Methanothermobacter marburgensis str. Marburg	Methanothermus fervidus DSM 2088	Methanobacterium lacus	Methanobacterium paludis
1	apeA	M18 family aminopeptidase 1	0	0	0	0	0	0	0	0	0	0	0	0	0	0	0	0	0	0	0	0	0	0	0	0	0	0	0	0	0	0	0	0	0	0	0	0	0	0	0	0	0	0	0	0	0	0	0
2	btuC	Vitamin B12 import system permease protein BtuC	0	0	0	0	0	0	1	2	0	2	2	2	2	2	1	2	0	0	2	1	0	0	0	1	0	1	0	0	1	1	1	2	1	1	1	1	0	0	0	0	0	0	0	0	0	0	1
3	cls	Cardiolipin synthase	0	2	0	1	1	2	0	0	0	0	0	0	0	0	1	0	0	0	0	0	0	0	0	0	0	0	0	0	0	0	0	0	0	0	0	0	0	0	1	1	0	0	0	0	0	0	0
4	rps3ae	30S ribosomal protein S3Ae	1	1	1	1	1	1	1	1	1	1	1	1	1	1	1	1	1	1	1	1	1	1	1	1	1	1	1	1	1	1	1	1	1	1	1	1	1	1	1	1	1	1	1	1	1	1	1
5	mttC	Trimethylamine corrinoid protein	0	1	0	0	0	0	0	0	2	0	0	0	0	0	0	0	0	0	0	0	0	0	0	0	0	0	0	0	0	0	0	0	0	0	0	0	2	0	0	0	0	0	0	0	0	0	0
6	mcrA	Methyl-coenzyme M reductase I subunit alpha	0	0	0	0	0	0	0	0	0	0	0	0	0	0	0	0	0	0	0	0	0	0	0	0	0	0	0	0	0	0	0	0	0	0	0	0	0	0	0	1	0	1	0	1	1	1	0
7	mvhA	F420-non-reducing hydrogenase iron-sulfur subunit A	1	1	2	1	1	1	0	0	0	0	0	0	0	0	0	0	0	0	0	0	0	0	0	0	0	0	0	0	0	0	0	0	0	0	0	0	0	0	0	0	0	0	0	0	0	0	0
8	COG1855	putative KH and PIN-domain containing protein	1	1	1	1	1	1	1	1	1	1	1	1	1	1	1	1	1	1	1	1	1	1	1	1	1	1	1	1	1	1	1	1	1	1	1	1	1	1	1	1	1	1	0	1	1	1	1
9	pylD	3-methylornithyl-N6-L-lysine dehydrogenase	0	0	0	0	0	0	0	0	0	0	0	0	0	0	0	0	0	0	0	0	0	0	0	0	0	0	0	0	0	0	0	0	0	0	0	0	0	0	0	0	0	0	0	0	0	0	0
10	pylC	3-methylornithine--L-lysine ligase	0	0	0	0	0	0	0	0	0	0	0	0	0	0	0	0	0	0	0	0	0	0	0	0	0	0	0	0	0	0	0	0	0	0	0	0	0	0	0	0	0	0	0	0	0	0	0
11	spt5	Transcription elongation factor Spt5	1	1	1	1	1	1	1	1	1	1	1	1	1	1	1	1	1	1	1	1	1	1	1	1	1	1	1	1	1	1	1	1	1	1	1	1	1	1	1	1	1	1	1	1	1	1	1
12	COG1199	ATP-dependent DNA helicase	0	0	0	0	0	0	1	1	1	0	1	1	1	1	1	0	1	1	1	1	1	1	1	1	2	1	1	1	1	1	1	1	1	1	1	1	1	0	0	0	0	0	0	0	0	0	0
13	prsA	Foldase protein PrsA	0	0	0	0	0	0	0	0	0	0	0	0	0	0	0	0	0	0	0	0	0	0	0	0	0	0	0	0	0	0	0	0	0	0	0	0	0	0	0	0	0	0	0	0	0	0	0
14	mtmB	Monomethylamine methyltransferase MtmB	0	0	0	0	0	0	0	0	0	0	0	0	0	0	0	0	0	0	0	0	0	0	0	0	0	0	0	0	0	0	0	0	0	0	0	0	0	0	0	0	0	0	0	0	0	0	0
15	panD	Aspartate 1-decarboxylase	0	0	0	0	0	0	0	0	0	0	0	0	0	0	0	0	0	0	0	0	0	0	1	0	0	0	0	0	0	0	0	0	0	0	0	0	1	0	0	0	0	0	0	0	0	0	0
16	hypB	putative hydrogenase maturation factor HypB	1	1	1	1	1	1	1	0	0	1	0	1	1	1	0	0	1	1	1	0	1	0	1	0	0	0	0	0	1	0	1	0	0	0	0	1	0	1	1	1	1	1	1	1	1	1	1
17	pylS	Pyrrolysine--tRNA ligase	0	0	0	0	0	0	0	0	0	0	0	0	0	0	0	0	0	0	0	0	0	0	0	0	0	0	0	0	0	0	0	0	0	0	0	0	0	0	0	0	0	0	0	0	0	0	0
18	mtaC	Methanol--corrinoid protein	0	0	0	0	0	0	0	0	0	0	0	0	0	0	0	0	0	0	0	0	0	0	0	0	0	0	0	0	0	0	0	0	0	0	0	0	0	0	0	1	4	1	0	0	0	1	1
19	dnaK	Chaperone protein DnaK	0	0	0	0	0	0	1	1	1	2	1	1	1	1	1	2	1	1	2	1	2	1	1	1	1	1	1	1	1	1	1	1	1	1	3	1	1	1	1	1	1	1	3	1	0	1	1
20	cobQ	Cobyric acid synthase	0	1	1	1	1	1	1	1	1	1	1	1	1	1	1	1	1	1	1	1	1	1	1	1	1	1	1	1	1	1	1	1	1	1	1	1	1	2	1	0	2	1	1	2	1	1	1
21	lpdA	Dihydrolipoyl dehydrogenase	0	1	0	0	0	1	4	2	1	3	1	2	3	2	2	3	1	2	3	3	2	2	1	3	2	1	2	6	1	6	2	4	1	3	3	3	3	1	1	1	1	1	3	2	2	1	1
22	mtbC	Dimethylamine corrinoid protein	0	0	0	0	2	0	0	0	1	0	0	0	0	0	0	0	0	0	0	0	0	0	0	0	0	0	0	0	0	0	0	0	0	0	0	0	1	0	1	0	0	0	0	0	0	0	0
23	grpE	Protein GrpE	0	0	0	0	0	0	1	1	1	1	1	1	1	1	1	1	1	1	1	1	0	1	1	1	1	1	1	1	1	1	1	1	1	1	1	1	1	1	1	1	1	1	1	1	0	1	1
24	hemH	Ferrochelatase	0	0	0	0	0	0	0	0	1	0	0	0	0	0	1	0	0	0	0	1	0	1	0	1	1	0	0	1	0	0	0	0	0	0	0	0	1	0	0	0	1	0	0	0	0	0	0
25	mtbB	Dimethylamine methyltransferase MtbB	0	0	0	0	0	0	0	0	0	0	0	0	0	0	0	0	0	0	0	0	0	0	0	0	0	0	0	0	0	0	0	0	0	0	0	0	0	0	0	0	0	0	0	0	0	0	0
26	mtbA	Methylcobamide:CoM methyltransferase MtbA	0	0	0	0	0	0	0	0	0	0	0	0	0	0	0	0	0	0	0	0	0	1	0	0	1	0	0	0	0	0	0	0	0	0	0	0	1	0	0	0	0	0	0	0	0	0	0
27	pqqE	PqqA peptide cyclase	3	3	3	4	1	1	2	2	3	2	2	2	2	1	3	2	2	0	2	2	1	1	0	1	1	2	2	1	2	2	2	2	2	2	2	2	3	1	0	1	1	1	1	1	1	2	2
28	mtaB	Methanol--corrinoid protein co-methyltransferase	0	0	0	0	0	0	0	0	0	0	0	0	0	0	0	0	0	0	0	0	0	0	0	0	0	0	0	0	0	0	0	0	0	0	0	0	0	0	0	1	4	1	0	0	0	1	1
29	tal	putative transaldolase	0	0	0	0	0	0	0	0	0	0	0	0	0	0	1	0	0	0	0	1	0	0	0	0	0	0	0	0	0	0	0	0	0	0	0	0	0	0	0	0	0	0	0	0	0	0	0
30	fpoA	F(420)H(2) dehydrogenase subunit A	0	0	0	1	0	0	1	1	1	1	1	1	1	1	1	1	1	1	1	0	1	1	1	1	1	1	0	1	1	1	1	1	1	1	1	1	1	0	0	0	0	0	0	0	0	0	0
31	mttB	Trimethylamine methyltransferase MttB	0	0	0	0	0	0	0	0	2	0	0	0	0	0	0	0	0	0	0	0	0	0	0	0	0	0	0	0	0	0	0	0	0	1	0	0	2	0	0	0	0	0	0	0	0	0	0
[truncated: 145 more columns]
