# Supplementary material for: Unraveling the phylogenomic diversity of Methanomassiliicoccales and implications for mitigating ruminant methane emissions
Source: Genome Biol. 2024 Jan 23;25:32. doi: 10.1186/s13059-024-03167-0 (PMC10804542; doi:10.1186/s13059-024-03167-0)
Supplement: Supplementary file 4 — Additional file 4: Table S3. Information on 243 Methanomassiliicoccales genomes, five outgroup taxa from the order Thermoplasmatales, and 17 high-quality archaeal MAGs recovered from the LME and HME sheep included in this study. [file 13059_2024_3167_MOESM4_ESM.xlsx]

## Sheet: Sheet1
Table S3. Information on 243 Methanomassiliicoccales genomes included in this study.
Genome ID	Datasets	Study ID	NCBI genome ID	Genome quality	Completeness (%)	Contamination (%)	GC content	N50	N90	# of contig	# of gene	# of rRNA	# of tRNA	Total base (bp)	Estimated genome size (M)	Biome type	Sample source	Animal host	Animal GIT	From ruminant	GTDB taxonomy	Refined family	Refined genus	Refined species	Designated clade
RUG2 RUG12670	Public genome	PRJEB31266	NA	Draft	90.81	2.69	0.61087	23200	8730	94	1538	3	40	1484842	1.59517	Host-associated	Cow rumen	Beef cattle	Rumen	Yes	d__Archaea;p__Thermoplasmatota;c__Thermoplasmata;o__Methanomassiliicoccales;f__Methanomethylophilaceae;g__Methanomethylophilus;s__Methanomethylophilus sp001481295	F. 1	G. 21	G. 21_S12	Gastrointestinal clade
RUG2 RUG10606	Public genome	PRJEB31266	NA	Draft	96.24	0.81	0.60584	22536	6122	111	1652	3	42	1562389	1.61077	Host-associated	Cow rumen	Beef cattle	Rumen	Yes	d__Archaea;p__Thermoplasmatota;c__Thermoplasmata;o__Methanomassiliicoccales;f__Methanomethylophilaceae;g__Methanomethylophilus;s__Methanomethylophilus sp001481295	F. 1	G. 21	G. 21_S12	Gastrointestinal clade
RUG2 RUG12650	Public genome	PRJEB31266	NA	Draft	97.18	2.42	0.60601	31127	9240	82	1619	3	41	1587804	1.59545	Host-associated	Cow rumen	Beef cattle	Rumen	Yes	d__Archaea;p__Thermoplasmatota;c__Thermoplasmata;o__Methanomassiliicoccales;f__Methanomethylophilaceae;g__Methanomethylophilus;s__Methanomethylophilus sp001481295	F. 1	G. 21	G. 21_S12	Gastrointestinal clade
RUG2 RUG13687	Public genome	PRJEB31266	NA	Draft	91.94	1.67	0.61292	13213	3822	149	1481	1	38	1359725	1.45622	Host-associated	Cow rumen	Beef cattle	Rumen	Yes	d__Archaea;p__Thermoplasmatota;c__Thermoplasmata;o__Methanomassiliicoccales;f__Methanomethylophilaceae;g__Methanomethylophilus;s__Methanomethylophilus sp001481295	F. 1	G. 21	G. 21_S12	Gastrointestinal clade
RUG2 RUG14913	Public genome	PRJEB31266	NA	Draft	92.81	0	0.61028	13212	4133	153	1463	3	36	1388681	1.49626	Host-associated	Cow rumen	Beef cattle	Rumen	Yes	d__Archaea;p__Thermoplasmatota;c__Thermoplasmata;o__Methanomassiliicoccales;f__Methanomethylophilaceae;g__Methanomethylophilus;s__Methanomethylophilus sp001481295	F. 1	G. 21	G. 21_S12	Gastrointestinal clade
RUG2 RUG14889	Public genome	PRJEB31266	NA	Draft	93.49	0.81	0.60794	18770	4690	132	1562	3	37	1464984	1.55513	Host-associated	Cow rumen	Beef cattle	Rumen	Yes	d__Archaea;p__Thermoplasmatota;c__Thermoplasmata;o__Methanomassiliicoccales;f__Methanomethylophilaceae;g__Methanomethylophilus;s__Methanomethylophilus sp001481295	F. 1	G. 21	G. 21_S12	Gastrointestinal clade
RUG2 RUG12136	Public genome	PRJEB31266	NA	Draft	93.95	3.23	0.60838	13228	3880	165	1527	3	40	1436735	1.48285	Host-associated	Cow rumen	Beef cattle	Rumen	Yes	d__Archaea;p__Thermoplasmatota;c__Thermoplasmata;o__Methanomassiliicoccales;f__Methanomethylophilaceae;g__Methanomethylophilus;s__Methanomethylophilus sp001481295	F. 1	G. 21	G. 21_S12	Gastrointestinal clade
RUG2 RUG14013	Public genome	PRJEB31266	NA	Draft	89.11	2.42	0.55815	8778	3649	188	1483	5	36	1346414	1.47837	Host-associated	Cow rumen	Beef cattle	Rumen	Yes	d__Archaea;p__Thermoplasmatota;c__Thermoplasmata;o__Methanomassiliicoccales;f__Methanomethylophilaceae;g__Methanomethylophilus;s__Methanomethylophilus sp001560915	F. 1	G. 21	G. 21_S9	Gastrointestinal clade
RUG2 RUG12248	Public genome	PRJEB31266	NA	Draft	97.58	2.42	0.60974	29631	6431	97	1587	5	39	1541834	1.54276	Host-associated	Cow rumen	Beef cattle	Rumen	Yes	d__Archaea;p__Thermoplasmatota;c__Thermoplasmata;o__Methanomassiliicoccales;f__Methanomethylophilaceae;g__Methanomethylophilus;s__Methanomethylophilus sp001481295	F. 1	G. 21	G. 21_S12	Gastrointestinal clade
RUG2 RUG13374	Public genome	PRJEB31266	NA	Draft	95.16	0.81	0.60981	41197	8400	77	1535	3	38	1484246	1.54771	Host-associated	Cow rumen	Beef cattle	Rumen	Yes	d__Archaea;p__Thermoplasmatota;c__Thermoplasmata;o__Methanomassiliicoccales;f__Methanomethylophilaceae;g__Methanomethylophilus;s__Methanomethylophilus sp001481295	F. 1	G. 21	G. 21_S12	Gastrointestinal clade
RUG2 RUG13413	Public genome	PRJEB31266	NA	Draft	81.85	3.23	0.59207	6144	2858	197	1158	1	26	1013141	1.20508	Host-associated	Cow rumen	Beef cattle	Rumen	Yes	d__Archaea;p__Thermoplasmatota;c__Thermoplasmata;o__Methanomassiliicoccales;f__Methanomethylophilaceae;g__Methanomethylophilus;s__	F. 1	G. 21	G. 21_S8	Gastrointestinal clade
RUG2 RUG13270	Public genome	PRJEB31266	NA	Draft	92.88	3.65	0.59375	9758	3653	166	1398	2	35	1231748	1.28121	Host-associated	Cow rumen	Beef cattle	Rumen	Yes	d__Archaea;p__Thermoplasmatota;c__Thermoplasmata;o__Methanomassiliicoccales;f__Methanomethylophilaceae;g__Methanomethylophilus;s__	F. 1	G. 21	G. 21_S8	Gastrointestinal clade
RUG2 RUG10898	Public genome	PRJEB31266	NA	Draft	93.15	1.21	0.56151	25972	8450	89	1603	5	42	1538546	1.63307	Host-associated	Cow rumen	Beef cattle	Rumen	Yes	d__Archaea;p__Thermoplasmatota;c__Thermoplasmata;o__Methanomassiliicoccales;f__Methanomethylophilaceae;g__Methanomethylophilus;s__	F. 1	G. 21	G. 21_S6	Gastrointestinal clade
Ca. Methanomethylophilus alvus Mx1201	Public genome	PRJNA175948	GCA_000300255.2	Complete	98.39	0.81	0.55594	1666795	1666795	1	1664	4	43	1666795	1.68057	Host-associated	Human feces	Human	Feces	No	d__Archaea;p__Thermoplasmatota;c__Thermoplasmata;o__Methanomassiliicoccales;f__Methanomethylophilaceae;g__Methanomethylophilus;s__Methanomethylophilus alvus	F. 1	G. 21	G. 21_S11	Gastrointestinal clade
Methanomassiliicoccus luminyensis B10	Public genome	PRJNA159487	GCA_000308215.1	Draft	98.39	0	0.60478	167531	50647	26	2644	4	40	2620233	2.66311	Host-associated	Human feces	Human	Feces	No	d__Archaea;p__Thermoplasmatota;c__Thermoplasmata;o__Methanomassiliicoccales;f__Methanomassiliicoccaceae;g__Methanomassiliicoccus;s__Methanomassiliicoccus luminyensis	F. 1	G. 10	G. 10_S1	Environmental clade
Ca. Methanomassiliicoccus intestinalis Issoire-Mx1	Public genome	PRJNA189659	GCA_000404225.1	Complete	98.79	0.81	0.41255	1931651	1931651	1	1881	4	38	1931651	1.93966	Host-associated	Human feces	Human	Feces	No	d__Archaea;p__Thermoplasmatota;c__Thermoplasmata;o__Methanomassiliicoccales;f__Methanomassiliicoccaceae;g__Methanomassiliicoccus;s__Methanomassiliicoccus intestinalis	F. 1	G. 9	G. 9_S3	Environmental clade
Ca. Methanoplasma termitum	Public genome	PRJNA268719	GCA_000800805.1	Complete	97.85	1.61	0.49205	1488669	1488669	1	1449	3	41	1488669	1.49741	Host-associated	Termites gut content	Termite	Gut	No	d__Archaea;p__Thermoplasmatota;c__Thermoplasmata;o__Methanomassiliicoccales;f__Methanomethylophilaceae;g__Methanoplasma;s__Methanoplasma termitum	F. 1	G. 20	G. 20_S1	Gastrointestinal clade
Methanomassiliicoccales archaeon RumEn M2	Public genome	PRJNA295008	GCA_001421175.1	Draft	94.09	0	0.546	121137	73244	18	1511	3	42	1280797	1.36125	Host-associated	Cow rumen	Cow	Rumen	Yes	d__Archaea;p__Thermoplasmatota;c__Thermoplasmata;o__Methanomassiliicoccales;f__Methanomethylophilaceae;g__RumEn-M2;s__RumEn-M2 sp001421175	F. 1	G. 17	G. 17_S2	Gastrointestinal clade
Methanomassiliicoccales archaeon RumEn M1	Public genome	PRJNA295008	GCA_001421185.1	Draft	96.61	1.61	0.62094	52839	9075	182	2454	4	35	2121026	2.1613	Host-associated	Cow rumen	Cow	Rumen	Yes	d__Archaea;p__Thermoplasmatota;c__Thermoplasmata;o__Methanomassiliicoccales;f__Methanomassiliicoccaceae;g__DTU008;s__DTU008 sp001421185	F. 1	G. 10	G. 10_S8	Environmental clade
Ca. Methanomethylophilus sp. 1R26	Public genome	PRJNA305847	GCA_001481295.1	Draft	93.73	0.81	0.60394	64482	25551	50	2061	5	42	1723106	1.82441	Host-associated	Cow rumen	Cow	Rumen	Yes	d__Archaea;p__Thermoplasmatota;c__Thermoplasmata;o__Methanomassiliicoccales;f__Methanomethylophilaceae;g__Methanomethylophilus;s__Methanomethylophilus sp001481295	F. 1	G. 21	G. 21_S12	Gastrointestinal clade
Methanomassiliicoccales archaeon PtaB.Bin134	Public genome	PRJNA310790	GCA_002067045.1	Draft	84.06	2.42	0.62085	13328	3098	230	1880	1	23	1749177	2.03854	Anthropogenic	Reactor mud	NA	NA	No	d__Archaea;p__Thermoplasmatota;c__Thermoplasmata;o__Methanomassiliicoccales;f__UBA472;g__UBA472;s__UBA472 sp002067045	F. 1	G. 8	G. 8_S3	Environmental clade
Methanomassiliicoccales archaeon PtaU1.Bin030	Public genome	PRJNA310790	GCA_002067635.1	Draft	73.4	2.42	0.588	7688	3318	233	1613	2	16	1525269	2.04111	Anthropogenic	Reactor mud	NA	NA	No	d__Archaea;p__Thermoplasmatota;c__Thermoplasmata;o__Methanomassiliicoccales;f__Methanomassiliicoccaceae;g__Methanomassiliicoccus;s__Methanomassiliicoccus sp002067635	F. 1	G. 10	G. 10_S3	Environmental clade
Methanomassiliicoccales archaeon PtaU1.Bin124	Public genome	PRJNA310790	GCA_002067865.1	Draft	99.19	1.61	0.56987	257815	53540	18	2231	4	41	2216273	2.19869	Anthropogenic	Reactor mud	NA	NA	No	d__Archaea;p__Thermoplasmatota;c__Thermoplasmata;o__Methanomassiliicoccales;f__UBA472;g__MVRC01;s__MVRC01 sp002067865	F. 1	G. 7	G. 7_S3	Environmental clade
Methanomassiliicoccaceae archaeon UBA409	Public genome	PRJNA348753	GCA_002494585.1	Draft	93.7	0.81	0.55767	119177	28508	20	1377	2	36	1292133	1.36854	Anthropogenic	Reactor mud	NA	NA	No	d__Archaea;p__Thermoplasmatota;c__Thermoplasmata;o__Methanomassiliicoccales;f__Methanomethylophilaceae;g__VadinCA11;s__VadinCA11 sp002498365	F. 1	G. 18	G. 18_S5	Gastrointestinal clade
Methanomassiliicoccus sp. UBA238	Public genome	PRJNA348753	GCA_002494705.1	Draft	95	0	0.58977	68848	22711	47	1771	4	33	1711594	1.80168	Anthropogenic	Digester manure	NA	NA	No	d__Archaea;p__Thermoplasmatota;c__Thermoplasmata;o__Methanomassiliicoccales;f__Methanomassiliicoccaceae;g__DTU008;s__DTU008 sp001512965	F. 1	G. 10	G. 10_S7	Environmental clade
Methanomassiliicoccaceae archaeon UBA482	Public genome	PRJNA348753	GCA_002494805.1	Draft	92.34	0.81	0.57485	66041	22495	36	1574	2	42	1648656	1.77206	Host-associated	Baboon feces	Baboon	Feces	No	d__Archaea;p__Thermoplasmatota;c__Thermoplasmata;o__Methanomassiliicoccales;f__Methanomethylophilaceae;g__UBA71;s__UBA71 sp002506425	F. 1	G. 22	G. 22_S8	Gastrointestinal clade
Methanomassiliicoccaceae archaeon UBA593	Public genome	PRJNA348753	GCA_002495325.1	Draft	96.37	0	0.58126	369866	61738	7	1531	4	43	1496212	1.55257	Anthropogenic	Reactor mud	NA	NA	No	d__Archaea;p__Thermoplasmatota;c__Thermoplasmata;o__Methanomassiliicoccales;f__Methanomethylophilaceae;g__Methanomethylophilus;s__Methanomethylophilus sp002495325	F. 1	G. 21	G. 21_S2	Gastrointestinal clade
Methanomassiliicoccaceae archaeon UBA394	Public genome	PRJNA348753	GCA_002495495.1	Draft	86.21	0.4	0.56402	18039	6702	80	1152	2	31	1063745	1.22964	Anthropogenic	Reactor mud	NA	NA	No	d__Archaea;p__Thermoplasmatota;c__Thermoplasmata;o__Methanomassiliicoccales;f__Methanomethylophilaceae;g__VadinCA11;s__VadinCA11 sp002498365	F. 1	G. 18	G. 18_S5	Gastrointestinal clade
Methanomassiliicoccus sp. UBA292	Public genome	PRJNA348753	GCA_002495585.1	Draft	95.16	0.81	0.60385	113213	33340	37	2127	2	35	2130235	2.22133	Anthropogenic	Reactor mud	NA	NA	No	d__Archaea;p__Thermoplasmatota;c__Thermoplasmata;o__Methanomassiliicoccales;f__Methanomassiliicoccaceae;g__DTU008;s__DTU008 sp002504525	F. 1	G. 10	G. 10_S10	Environmental clade
Methanomassiliicoccaceae archaeon UBA378	Public genome	PRJNA348753	GCA_002495665.1	Draft	81.42	0.81	0.55441	30209	7820	64	1249	3	36	1180007	1.43973	Anthropogenic	Reactor mud	NA	NA	No	d__Archaea;p__Thermoplasmatota;c__Thermoplasmata;o__Methanomassiliicoccales;f__Methanomethylophilaceae;g__VadinCA11;s__VadinCA11 sp002505345	F. 1	G. 18	G. 18_S4	Gastrointestinal clade
Methanomassiliicoccus sp. UBA382	Public genome	PRJNA348753	GCA_002496345.1	Draft	94.9	0	0.60847	193252	33353	30	2058	3	35	1960633	2.066	Anthropogenic	Reactor mud	NA	NA	No	d__Archaea;p__Thermoplasmatota;c__Thermoplasmata;o__Methanomassiliicoccales;f__Methanomassiliicoccaceae;g__DTU008;s__DTU008 sp002504525	F. 1	G. 10	G. 10_S10	Environmental clade
Methanomassiliicoccales archaeon UBA147	Public genome	PRJNA348753	GCA_002496385.1	Draft	89.6	3.2	0.53984	54021	16284	66	1627	2	21	1995084	2.16281	Environmental	Waste water hydrocarbon	NA	NA	No	d__Archaea;p__Thermoplasmatota;c__Thermoplasmata;o__SG8-5;f__SG8-5;g__UBA147;s__UBA147 sp002496385	F. 1	G. 2	G. 2_S2	Environmental clade
Methanomassiliicoccaceae archaeon UBA407	Public genome	PRJNA348753	GCA_002496785.1	Draft	89.7	0	0.55553	40789	9939	54	1156	2	37	1090362	1.21557	Anthropogenic	Reactor mud	NA	NA	No	d__Archaea;p__Thermoplasmatota;c__Thermoplasmata;o__Methanomassiliicoccales;f__Methanomethylophilaceae;g__RumEn-M2;s__RumEn-M2 sp001421175	F. 1	G. 17	G. 17_S2	Gastrointestinal clade
Methanomassiliicoccaceae archaeon UBA408	Public genome	PRJNA348753	GCA_002496945.1	Draft	97.13	0	0.51671	100729	24542	24	1524	2	41	1401758	1.44318	Anthropogenic	Reactor mud	NA	NA	No	d__Archaea;p__Thermoplasmatota;c__Thermoplasmata;o__Methanomassiliicoccales;f__Methanomethylophilaceae;g__UBA328;s__UBA328 sp002506905	F. 1	G. 20	G. 20_S7	Gastrointestinal clade
Methanomassiliicoccaceae archaeon UBA472	Public genome	PRJNA348753	GCA_002497075.1	Draft	98.39	0.97	0.57935	132423	23618	36	1888	4	31	1831976	1.84418	Environmental	Waste water hydrocarbon	NA	NA	No	d__Archaea;p__Thermoplasmatota;c__Thermoplasmata;o__Methanomassiliicoccales;f__UBA472;g__UBA472;s__UBA472 sp002497075	F. 1	G. 8	G. 8_S7	Environmental clade
Methanomassiliicoccaceae archaeon UBA309	Public genome	PRJNA348753	GCA_002497155.1	Draft	88.07	0.81	0.5395	157729	29646	19	1312	4	41	1262797	1.42363	Anthropogenic	Reactor mud	NA	NA	No	d__Archaea;p__Thermoplasmatota;c__Thermoplasmata;o__Methanomassiliicoccales;f__Methanomethylophilaceae;g__RumEn-M2;s__RumEn-M2 sp002502965	F. 1	G. 17	G. 17_S1	Gastrointestinal clade
Methanomassiliicoccaceae archaeon UBA483	Public genome	PRJNA348753	GCA_002497475.1	Draft	88.18	1.61	0.57566	18438	6122	127	1614	2	38	1635687	1.82861	Host-associated	Baboon feces	Baboon	Feces	No	d__Archaea;p__Thermoplasmatota;c__Thermoplasmata;o__Methanomassiliicoccales;f__Methanomethylophilaceae;g__UBA71;s__UBA71 sp002506425	F. 1	G. 22	G. 22_S8	Gastrointestinal clade
Methanomassiliicoccus sp. UBA393	Public genome	PRJNA348753	GCA_002497995.1	Draft	97.58	0.81	0.60997	47254	10640	84	2085	4	36	2010812	2.04439	Anthropogenic	Reactor mud	NA	NA	No	d__Archaea;p__Thermoplasmatota;c__Thermoplasmata;o__Methanomassiliicoccales;f__Methanomassiliicoccaceae;g__DTU008;s__DTU008 sp002504525	F. 1	G. 10	G. 10_S10	Environmental clade
Methanomassiliicoccus sp. UBA386	Public genome	PRJNA348753	GCA_002498285.1	Draft	84.72	0	0.6204	30094	6333	110	1891	3	33	1827384	2.15697	Anthropogenic	Reactor mud	NA	NA	No	d__Archaea;p__Thermoplasmatota;c__Thermoplasmata;o__Methanomassiliicoccales;f__Methanomassiliicoccaceae;g__DTU008;s__DTU008 sp002498285	F. 1	G. 10	G. 10_S9	Environmental clade
Methanomassiliicoccaceae archaeon UBA421	Public genome	PRJNA348753	GCA_002498365.1	Draft	97.18	0	0.55488	297428	238511	5	1419	3	42	1322631	1.36101	Anthropogenic	Reactor mud	NA	NA	No	d__Archaea;p__Thermoplasmatota;c__Thermoplasmata;o__Methanomassiliicoccales;f__Methanomethylophilaceae;g__VadinCA11;s__VadinCA11 sp002498365	F. 1	G. 18	G. 18_S5	Gastrointestinal clade
Methanomassiliicoccaceae archaeon UBA317	Public genome	PRJNA348753	GCA_002498425.1	Draft	90.73	0	0.56065	116637	61183	15	1306	2	41	1224361	1.34946	Anthropogenic	Reactor mud	NA	NA	No	d__Archaea;p__Thermoplasmatota;c__Thermoplasmata;o__Methanomassiliicoccales;f__Methanomethylophilaceae;g__VadinCA11;s__VadinCA11 sp002498365	F. 1	G. 18	G. 18_S5	Gastrointestinal clade
Methanomassiliicoccaceae archaeon UBA271	Public genome	PRJNA348753	GCA_002498545.1	Draft	84.21	0.81	0.58244	12083	4089	179	1584	0	35	1498837	1.76774	Host-associated	Baboon feces	Baboon	Feces	No	d__Archaea;p__Thermoplasmatota;c__Thermoplasmata;o__Methanomassiliicoccales;f__Methanomethylophilaceae;g__UBA71;s__UBA71 sp002506425	F. 1	G. 22	G. 22_S8	Gastrointestinal clade
Methanomassiliicoccaceae archaeon UBA404	Public genome	PRJNA348753	GCA_002498605.1	Draft	93.15	0	0.47015	36203	9986	52	1217	2	33	1186873	1.27415	Anthropogenic	Reactor mud	NA	NA	No	d__Archaea;p__Thermoplasmatota;c__Thermoplasmata;o__Methanomassiliicoccales;f__Methanomethylophilaceae;g__VadinCA11;s__VadinCA11 sp002498605	F. 1	G. 18	G. 18_S1	Gastrointestinal clade
Methanomassiliicoccaceae archaeon UBA343	Public genome	PRJNA348753	GCA_002498765.1	Draft	95.08	0	0.55407	163880	16694	29	1266	3	42	1174624	1.23541	Anthropogenic	Reactor mud	NA	NA	No	d__Archaea;p__Thermoplasmatota;c__Thermoplasmata;o__Methanomassiliicoccales;f__Methanomethylophilaceae;g__RumEn-M2;s__RumEn-M2 sp001421175	F. 1	G. 17	G. 17_S2	Gastrointestinal clade
Methanomassiliicoccaceae archaeon UBA400	Public genome	PRJNA348753	GCA_002498785.1	Draft	92.5	0	0.55314	134350	23476	21	1260	2	38	1201535	1.29896	Anthropogenic	Reactor mud	NA	NA	No	d__Archaea;p__Thermoplasmatota;c__Thermoplasmata;o__Methanomassiliicoccales;f__Methanomethylophilaceae;g__RumEn-M2;s__RumEn-M2 sp001421175	F. 1	G. 17	G. 17_S2	Gastrointestinal clade
Methanomassiliicoccaceae archaeon UBA399	Public genome	PRJNA348753	GCA_002498805.1	Draft	95.21	0	0.55688	139509	51812	17	1355	3	39	1298469	1.36379	Anthropogenic	Reactor mud	NA	NA	No	d__Archaea;p__Thermoplasmatota;c__Thermoplasmata;o__Methanomassiliicoccales;f__Methanomethylophilaceae;g__VadinCA11;s__VadinCA11 sp002498365	F. 1	G. 18	G. 18_S5	Gastrointestinal clade
Methanomassiliicoccales archaeon UBA280	Public genome	PRJNA348753	GCA_002499085.1	Draft	76.8	2.4	0.5475	73068	24336	37	1516	3	22	1749312	2.23577	Environmental	Waste water hydrocarbon	NA	NA	No	d__Archaea;p__Thermoplasmatota;c__Thermoplasmata;o__SG8-5;f__SG8-5;g__UBA147;s__UBA147 sp002499085	F. 1	G. 2	G. 2_S1	Environmental clade
Methanomassiliicoccus sp. UBA321	Public genome	PRJNA348753	GCA_002502005.1	Draft	85.84	0.81	0.61079	17315	5565	151	2048	2	32	1924498	2.22637	Anthropogenic	Reactor mud	NA	NA	No	d__Archaea;p__Thermoplasmatota;c__Thermoplasmata;o__Methanomassiliicoccales;f__Methanomassiliicoccaceae;g__DTU008;s__DTU008 sp002504525	F. 1	G. 10	G. 10_S10	Environmental clade
Methanomassiliicoccaceae archaeon UBA296	Public genome	PRJNA348753	GCA_002502465.1	Draft	97.58	2.1	0.55116	101476	26999	23	1448	3	44	1362452	1.36763	Anthropogenic	Reactor mud	NA	NA	No	d__Archaea;p__Thermoplasmatota;c__Thermoplasmata;o__Methanomassiliicoccales;f__Methanomethylophilaceae;g__VadinCA11;s__VadinCA11 sp002498365	F. 1	G. 18	G. 18_S5	Gastrointestinal clade
Methanomassiliicoccaceae archaeon UBA415	Public genome	PRJNA348753	GCA_002502545.1	Draft	88.49	0	0.55163	69703	10197	38	1195	4	34	1115929	1.26108	Anthropogenic	Reactor mud	NA	NA	No	d__Archaea;p__Thermoplasmatota;c__Thermoplasmata;o__Methanomassiliicoccales;f__Methanomethylophilaceae;g__RumEn-M2;s__RumEn-M2 sp001421175	F. 1	G. 17	G. 17_S2	Gastrointestinal clade
Methanomassiliicoccaceae archaeon UBA358	Public genome	PRJNA348753	GCA_002502765.1	Draft	89.97	0	0.55726	31789	10083	55	1235	2	35	1150036	1.27824	Anthropogenic	Reactor mud	NA	NA	No	d__Archaea;p__Thermoplasmatota;c__Thermoplasmata;o__Methanomassiliicoccales;f__Methanomethylophilaceae;g__VadinCA11;s__VadinCA11 sp002505345	F. 1	G. 18	G. 18_S4	Gastrointestinal clade
Methanomassiliicoccaceae archaeon UBA414	Public genome	PRJNA348753	GCA_002502925.1	Draft	95.43	0	0.55608	71272	23591	30	1349	4	41	1288663	1.35038	Anthropogenic	Reactor mud	NA	NA	No	d__Archaea;p__Thermoplasmatota;c__Thermoplasmata;o__Methanomassiliicoccales;f__Methanomethylophilaceae;g__VadinCA11;s__VadinCA11 sp002498365	F. 1	G. 18	G. 18_S5	Gastrointestinal clade
Methanomassiliicoccaceae archaeon UBA381	Public genome	PRJNA348753	GCA_002502965.1	Draft	97.18	0	0.54264	271171	184442	6	1293	3	42	1238881	1.27483	Anthropogenic	Reactor mud	NA	NA	No	d__Archaea;p__Thermoplasmatota;c__Thermoplasmata;o__Methanomassiliicoccales;f__Methanomethylophilaceae;g__RumEn-M2;s__RumEn-M2 sp002502965	F. 1	G. 17	G. 17_S1	Gastrointestinal clade
Methanomassiliicoccus sp. UBA335	Public genome	PRJNA348753	GCA_002503495.1	Draft	84.65	2.42	0.61223	39104	7156	104	2046	1	29	1924870	2.22733	Anthropogenic	Reactor mud	NA	NA	No	d__Archaea;p__Thermoplasmatota;c__Thermoplasmata;o__Methanomassiliicoccales;f__Methanomassiliicoccaceae;g__DTU008;s__DTU008 sp002504525	F. 1	G. 10	G. 10_S10	Environmental clade
Ca. Methanomethylophilus sp. UBA78	Public genome	PRJNA348753	GCA_002503545.1	Draft	88.38	0.94	0.60118	54472	18797	34	1312	1	37	1249378	1.4019	Anthropogenic	Digester palm oil mill effluent	NA	NA	No	d__Archaea;p__Thermoplasmatota;c__Thermoplasmata;o__Methanomassiliicoccales;f__Methanomethylophilaceae;g__Methanomethylophilus;s__Methanomethylophilus sp002503545	F. 1	G. 21	G. 21_S10	Gastrointestinal clade
Methanomassiliicoccus sp. UBA315	Public genome	PRJNA348753	GCA_002503645.1	Draft	79.26	0	0.61296	13744	4437	187	1944	3	30	1846371	2.32951	Anthropogenic	Reactor mud	NA	NA	No	d__Archaea;p__Thermoplasmatota;c__Thermoplasmata;o__Methanomassiliicoccales;f__Methanomassiliicoccaceae;g__DTU008;s__DTU008 sp002504525	F. 1	G. 10	G. 10_S10	Environmental clade
Methanomassiliicoccaceae archaeon UBA75	Public genome	PRJNA348753	GCA_002503785.1	Draft	96.91	0	0.54321	128983	58451	12	1384	3	40	1308604	1.35033	Anthropogenic	Digester palm oil mill effluent	NA	NA	No	d__Archaea;p__Thermoplasmatota;c__Thermoplasmata;o__Methanomassiliicoccales;f__Methanomethylophilaceae;g__RumEn-M2;s__RumEn-M2 sp001421175	F. 1	G. 17	G. 17_S2	Gastrointestinal clade
Methanomassiliicoccaceae archaeon UBA481	Public genome	PRJNA348753	GCA_002503925.1	Draft	84.96	0	0.57977	28844	8925	85	1653	1	37	1619313	1.90597	Host-associated	Baboon feces	Baboon	Feces	No	d__Archaea;p__Thermoplasmatota;c__Thermoplasmata;o__Methanomassiliicoccales;f__Methanomethylophilaceae;g__UBA71;s__UBA71 sp002506425	F. 1	G. 22	G. 22_S8	Gastrointestinal clade
Methanomassiliicoccaceae archaeon UBA71	Public genome	PRJNA348753	GCA_002504405.1	Draft	97.98	0	0.59371	133056	63263	14	1645	4	43	1618649	1.65202	Anthropogenic	Digester palm oil mill effluent	NA	NA	No	d__Archaea;p__Thermoplasmatota;c__Thermoplasmata;o__Methanomassiliicoccales;f__Methanomethylophilaceae;g__UBA71;s__UBA71 sp002504405	F. 1	G. 22	G. 22_S3	Gastrointestinal clade
Methanomassiliicoccaceae archaeon UBA537	Public genome	PRJNA348753	GCA_002504495.1	Draft	82.12	0.06	0.58966	15535	5252	150	1590	1	38	1610037	1.95962	Host-associated	Baboon feces	Baboon	Feces	No	d__Archaea;p__Thermoplasmatota;c__Thermoplasmata;o__Methanomassiliicoccales;f__Methanomethylophilaceae;g__UBA71;s__UBA71 sp002504495	F. 1	G. 22	G. 22_S6	Gastrointestinal clade
Methanomassiliicoccus sp. UBA345	Public genome	PRJNA348753	GCA_002504525.1	Draft	95.04	0	0.60752	102608	33610	35	2195	4	38	2134872	2.24629	Anthropogenic	Reactor mud	NA	NA	No	d__Archaea;p__Thermoplasmatota;c__Thermoplasmata;o__Methanomassiliicoccales;f__Methanomassiliicoccaceae;g__DTU008;s__DTU008 sp002504525	F. 1	G. 10	G. 10_S10	Environmental clade
Methanomassiliicoccaceae archaeon UBA306	Public genome	PRJNA348753	GCA_002504645.1	Draft	77.31	0	0.55373	26612	9236	59	1131	0	24	1071360	1.3858	Anthropogenic	Reactor mud	NA	NA	No	d__Archaea;p__Thermoplasmatota;c__Thermoplasmata;o__Methanomassiliicoccales;f__Methanomethylophilaceae;g__VadinCA11;s__VadinCA11 sp002505345	F. 1	G. 18	G. 18_S4	Gastrointestinal clade
Methanomassiliicoccus sp. UBA429	Public genome	PRJNA348753	GCA_002505225.1	Draft	92.75	0	0.602	222123	47896	18	2300	1	32	2258143	2.43466	Anthropogenic	Reactor mud	NA	NA	No	d__Archaea;p__Thermoplasmatota;c__Thermoplasmata;o__Methanomassiliicoccales;f__Methanomassiliicoccaceae;g__DTU008;s__DTU008 sp002504525	F. 1	G. 10	G. 10_S10	Environmental clade
Methanomassiliicoccaceae archaeon UBA422	Public genome	PRJNA348753	GCA_002505245.1	Draft	95.56	0	0.55154	117614	32379	16	1245	3	38	1175704	1.23033	Anthropogenic	Reactor mud	NA	NA	No	d__Archaea;p__Thermoplasmatota;c__Thermoplasmata;o__Methanomassiliicoccales;f__Methanomethylophilaceae;g__RumEn-M2;s__RumEn-M2 sp001421175	F. 1	G. 17	G. 17_S2	Gastrointestinal clade
Methanomassiliicoccaceae archaeon UBA371	Public genome	PRJNA348753	GCA_002505275.1	Draft	93.91	0	0.55112	117498	43192	22	1302	3	41	1228921	1.30862	Anthropogenic	Reactor mud	NA	NA	No	d__Archaea;p__Thermoplasmatota;c__Thermoplasmata;o__Methanomassiliicoccales;f__Methanomethylophilaceae;g__RumEn-M2;s__RumEn-M2 sp001421175	F. 1	G. 17	G. 17_S2	Gastrointestinal clade
Methanomassiliicoccaceae archaeon UBA370	Public genome	PRJNA348753	GCA_002505345.1	Draft	97.98	0	0.55217	153445	55901	16	1431	4	42	1340855	1.3685	Anthropogenic	Reactor mud	NA	NA	No	d__Archaea;p__Thermoplasmatota;c__Thermoplasmata;o__Methanomassiliicoccales;f__Methanomethylophilaceae;g__VadinCA11;s__VadinCA11 sp002505345	F. 1	G. 18	G. 18_S4	Gastrointestinal clade
Methanomassiliicoccaceae archaeon UBA113	Public genome	PRJNA348753	GCA_002506175.1	Draft	81.94	1.61	0.51145	20034	6891	92	1210	2	31	1231160	1.48269	Host-associated	Elephant feces	Elephant	Feces	No	d__Archaea;p__Thermoplasmatota;c__Thermoplasmata;o__Methanomassiliicoccales;f__Methanomethylophilaceae;g__ISO4-G1;s__ISO4-G1 sp002506175	F. 1	G. 22	G. 22_S16	Gastrointestinal clade
Methanomassiliicoccaceae archaeon UBA314	Public genome	PRJNA348753	GCA_002506325.1	Draft	95.39	0	0.55248	88420	43549	21	1275	4	42	1187425	1.24481	Anthropogenic	Reactor mud	NA	NA	No	d__Archaea;p__Thermoplasmatota;c__Thermoplasmata;o__Methanomassiliicoccales;f__Methanomethylophilaceae;g__RumEn-M2;s__RumEn-M2 sp001421175	F. 1	G. 17	G. 17_S2	Gastrointestinal clade
Methanomassiliicoccaceae archaeon UBA480	Public genome	PRJNA348753	GCA_002506425.1	Draft	89.8	0.81	0.5813	26850	6816	93	1554	3	42	1529022	1.69031	Host-associated	Baboon feces	Baboon	Feces	No	d__Archaea;p__Thermoplasmatota;c__Thermoplasmata;o__Methanomassiliicoccales;f__Methanomethylophilaceae;g__UBA71;s__UBA71 sp002506425	F. 1	G. 22	G. 22_S8	Gastrointestinal clade
Methanomassiliicoccaceae archaeon UBA333	Public genome	PRJNA348753	GCA_002506565.1	Draft	90.86	0.81	0.55869	35268	9241	51	1186	3	34	1110162	1.21285	Anthropogenic	Reactor mud	NA	NA	No	d__Archaea;p__Thermoplasmatota;c__Thermoplasmata;o__Methanomassiliicoccales;f__Methanomethylophilaceae;g__VadinCA11;s__VadinCA11 sp002505345	F. 1	G. 18	G. 18_S4	Gastrointestinal clade
Methanomassiliicoccaceae archaeon UBA329	Public genome	PRJNA348753	GCA_002506865.1	Draft	83.36	4.03	0.55544	41159	6995	58	1187	4	36	1104259	1.28019	Anthropogenic	Reactor mud	NA	NA	No	d__Archaea;p__Thermoplasmatota;c__Thermoplasmata;o__Methanomassiliicoccales;f__Methanomethylophilaceae;g__RumEn-M2;s__RumEn-M2 sp001421175	F. 1	G. 17	G. 17_S2	Gastrointestinal clade
Methanomassiliicoccaceae archaeon UBA328	Public genome	PRJNA348753	GCA_002506905.1	Draft	98.69	0	0.5154	164551	44528	14	1555	2	43	1417827	1.43665	Anthropogenic	Reactor mud	NA	NA	No	d__Archaea;p__Thermoplasmatota;c__Thermoplasmata;o__Methanomassiliicoccales;f__Methanomethylophilaceae;g__UBA328;s__UBA328 sp002506905	F. 1	G. 20	G. 20_S7	Gastrointestinal clade
Methanomassiliicoccaceae archaeon UBA248	Public genome	PRJNA348753	GCA_002506985.1	Draft	89.92	1.61	0.59147	14696	4561	148	1697	3	22	1499675	1.64364	Environmental	Waste water hydrocarbon	NA	NA	No	d__Archaea;p__Thermoplasmatota;c__Thermoplasmata;o__Methanomassiliicoccales;f__UBA472;g__UBA472;s__UBA472 sp8940u	F. 1	G. 8	G. 8_S8	Environmental clade
Methanomassiliicoccaceae archaeon UBA427	Public genome	PRJNA348753	GCA_002506995.1	Draft	97.98	0	0.55401	844550	111328	8	1406	1	42	1321625	1.34887	Anthropogenic	Reactor mud	NA	NA	No	d__Archaea;p__Thermoplasmatota;c__Thermoplasmata;o__Methanomassiliicoccales;f__Methanomethylophilaceae;g__VadinCA11;s__VadinCA11 sp002498365	F. 1	G. 18	G. 18_S5	Gastrointestinal clade
Methanomassiliicoccus sp. UBA6	Public genome	PRJNA348753	GCA_002508545.1	Draft	97.31	0.81	0.6274	59274	19121	68	2510	5	35	2360299	2.40643	Anthropogenic	Anode fuel cell	NA	NA	No	d__Archaea;p__Thermoplasmatota;c__Thermoplasmata;o__Methanomassiliicoccales;f__Methanomassiliicoccaceae;g__Methanomassiliicoccus;s__Methanomassiliicoccus sp002508545	F. 1	G. 10	G. 10_S5	Environmental clade
Methanomassiliicoccus sp. UBA364	Public genome	PRJNA348753	GCA_002508555.1	Draft	89.33	0	0.61422	61091	15111	55	1872	3	30	1813012	2.02957	Anthropogenic	Reactor mud	NA	NA	No	d__Archaea;p__Thermoplasmatota;c__Thermoplasmata;o__Methanomassiliicoccales;f__Methanomassiliicoccaceae;g__DTU008;s__DTU008 sp002504525	F. 1	G. 10	G. 10_S10	Environmental clade
Methanomassiliicoccus sp. UBA360	Public genome	PRJNA348753	GCA_002508585.1	Draft	88.3	0.81	0.61308	18257	5969	144	1951	3	28	1883692	2.11803	Anthropogenic	Reactor mud	NA	NA	No	d__Archaea;p__Thermoplasmatota;c__Thermoplasmata;o__Methanomassiliicoccales;f__Methanomassiliicoccaceae;g__DTU008;s__DTU008 sp002504525	F. 1	G. 10	G. 10_S10	Environmental clade
Methanomassiliicoccaceae archaeon UBA48	Public genome	PRJNA348753	GCA_002508595.1	Draft	85.89	0.94	0.58029	15482	4514	142	1507	3	38	1485416	1.71548	Host-associated	Baboon feces	Baboon	Feces	No	d__Archaea;p__Thermoplasmatota;c__Thermoplasmata;o__Methanomassiliicoccales;f__Methanomethylophilaceae;g__UBA71;s__UBA71 sp002506425	F. 1	G. 22	G. 22_S8	Gastrointestinal clade
Methanomassiliicoccaceae archaeon UBA344	Public genome	PRJNA348753	GCA_002508625.1	Draft	95.16	0	0.55287	277118	72738	9	1396	3	40	1333021	1.40082	Anthropogenic	Reactor mud	NA	NA	No	d__Archaea;p__Thermoplasmatota;c__Thermoplasmata;o__Methanomassiliicoccales;f__Methanomethylophilaceae;g__VadinCA11;s__VadinCA11 sp002498365	F. 1	G. 18	G. 18_S5	Gastrointestinal clade
Methanomassiliicoccaceae archaeon UBA72	Public genome	PRJNA348753	GCA_002509405.1	Draft	93.15	0	0.54942	57288	15454	35	1268	4	38	1182332	1.26928	Anthropogenic	Digester palm oil mill effluent	NA	NA	No	d__Archaea;p__Thermoplasmatota;c__Thermoplasmata;o__Methanomassiliicoccales;f__Methanomethylophilaceae;g__VadinCA11;s__VadinCA11 sp002509405	F. 1	G. 18	G. 18_S2	Gastrointestinal clade
Methanomassiliicoccaceae archaeon UBA319	Public genome	PRJNA348753	GCA_002509415.1	Draft	88.94	0	0.55359	44966	15560	42	1183	4	37	1123872	1.26363	Anthropogenic	Reactor mud	NA	NA	No	d__Archaea;p__Thermoplasmatota;c__Thermoplasmata;o__Methanomassiliicoccales;f__Methanomethylophilaceae;g__RumEn-M2;s__RumEn-M2 sp001421175	F. 1	G. 17	G. 17_S2	Gastrointestinal clade
Methanomassiliicoccaceae archaeon UBA359	Public genome	PRJNA348753	GCA_002509425.1	Draft	92.38	0	0.55133	34514	8402	60	1232	2	34	1159071	1.25468	Anthropogenic	Reactor mud	NA	NA	No	d__Archaea;p__Thermoplasmatota;c__Thermoplasmata;o__Methanomassiliicoccales;f__Methanomethylophilaceae;g__RumEn-M2;s__RumEn-M2 sp001421175	F. 1	G. 17	G. 17_S2	Gastrointestinal clade
Methanomassiliicoccaceae archaeon UBA308	Public genome	PRJNA348753	GCA_002509465.1	Draft	84.75	0	0.56419	17909	7804	69	1049	0	22	969311	1.14373	Anthropogenic	Reactor mud	NA	NA	No	d__Archaea;p__Thermoplasmatota;c__Thermoplasmata;o__Methanomassiliicoccales;f__Methanomethylophilaceae;g__VadinCA11;s__VadinCA11 sp002498365	F. 1	G. 18	G. 18_S5	Gastrointestinal clade
Methanomassiliicoccaceae archaeon E3D	Public genome	PRJNA386568	GCA_003135935.1	Draft	94.23	0.81	0.53645	17221	5913	176	2143	5	31	2077448	2.18783	Environmental	Peatland peat	NA	NA	No	d__Archaea;p__Thermoplasmatota;c__Thermoplasmata;o__Methanomassiliicoccales;f__UBA472;g__FEN-33;s__FEN-33 sp003135935	F. 1	G. 6	G. 6_S4	Environmental clade
Methanomassiliicoccaceae archaeon E3M	Public genome	PRJNA386568	GCA_003153895.1	Draft	89.71	0.81	0.54028	16368	4985	157	1922	2	28	1833331	2.02877	Environmental	Peatland peat	NA	NA	No	d__Archaea;p__Thermoplasmatota;c__Thermoplasmata;o__Methanomassiliicoccales;f__UBA472;g__FEN-33;s__FEN-33 sp003153895	F. 1	G. 6	G. 6_S3	Environmental clade
Methanomassiliicoccaceae archaeon B1Sed10_99	Public genome	PRJNA434545	GCA_003550345.1	Draft	87.5	0	0.62567	43620	4638	102	1518	6	39	1404109	1.6047	Environmental	Hypersaline soda lakes	NA	NA	No	d__Archaea;p__Thermoplasmatota;c__Thermoplasmata;o__Methanomassiliicoccales;f__Methanomethylophilaceae;g__PWHV01;s__PWHV01 sp003550345	F. 1	G. 12	G. 12_S2	Environmental clade
Methanomassiliicoccaceae archaeon T1Sed10_112	Public genome	PRJNA434545	GCA_003555025.1	Draft	97.58	0	0.61984	66442	22977	36	1477	6	40	1407467	1.44237	Environmental	Hypersaline soda lakes	NA	NA	No	d__Archaea;p__Thermoplasmatota;c__Thermoplasmata;o__Methanomassiliicoccales;f__Methanomethylophilaceae;g__PWHV01;s__PWHV01 sp003555025	F. 1	G. 12	G. 12_S3	Environmental clade
Methanomassiliicoccaceae archaeon CSSed10_308	Public genome	PRJNA434545	GCA_003557905.1	Draft	89.69	0.4	0.54865	16806	4748	139	1596	3	47	1562613	1.73599	Environmental	Hypersaline soda lakes	NA	NA	No	d__Archaea;p__Thermoplasmatota;c__Thermoplasmata;o__Methanomassiliicoccales;f__Methanomethylophilaceae;g__PWHV01;s__PWHV01 sp003557905	F. 1	G. 12	G. 12_S6	Environmental clade
Methanomassiliicoccaceae archaeon CSSed10_161R1	Public genome	PRJNA434545	GCA_003560875.1	Draft	86.5	0	0.56745	21933	6426	71	1118	2	35	1049007	1.21272	Environmental	Hypersaline soda lakes	NA	NA	No	d__Archaea;p__Thermoplasmatota;c__Thermoplasmata;o__Methanomassiliicoccales;f__Methanomethylophilaceae;g__PWHV01;s__PWHV01 sp003560875	F. 1	G. 12	G. 12_S4	Environmental clade
Ca. Methanomethylophilus alvus Mx-05	Public genome	PRJNA344871	GCA_003711245.1	Complete	98.39	0.81	0.55595	1666767	1666767	1	1665	4	43	1666767	1.68054	Host-associated	Human feces	Human	Feces	No	d__Archaea;p__Thermoplasmatota;c__Thermoplasmata;o__Methanomassiliicoccales;f__Methanomethylophilaceae;g__Methanomethylophilus;s__Methanomethylophilus alvus	F. 1	G. 21	G. 21_S11	Gastrointestinal clade
Methanomassiliicoccales archaeon E29_bin30	Public genome	PRJNA485648	GCA_004377185.1	Draft	97.6	1.6	0.50228	95409	31412	60	2372	4	32	2641216	2.6639	Environmental	Deep seabed petroleum seeps	NA	NA	No	d__Archaea;p__Thermoplasmatota;c__Thermoplasmata;o__RBG-16-68-12;f__SOIM01;g__SOIM01;s__SOIM01 sp004377185	F. 1	G. 1	G. 1_S1	Environmental clade
Methanomassiliicoccus sp. das_tool.metabat2.44	Public genome	PRJNA511814	GCA_004525545.1	Draft	95.97	0.4	0.55371	15695	4245	158	1700	3	33	1596147	1.65679	Environmental	Bothnian sea	NA	NA	No	d__Archaea;p__Thermoplasmatota;c__Thermoplasmata;o__Methanomassiliicoccales;f__UBA472;g__UBA472;s__UBA472 sp004525545	F. 1	G. 8	G. 8_S2	Environmental clade
Ca. Methanomethylophilus alvus 271	Public genome	PRJNA316118	GCA_006954385.1	Draft	98.39	0.81	0.6029	115643	49029	23	1656	4	43	1684518	1.69844	Host-associated	Human feces	Human	Feces	No	d__Archaea;p__Thermoplasmatota;c__Thermoplasmata;o__Methanomassiliicoccales;f__Methanomethylophilaceae;g__Methanomethylophilus;s__Methanomethylophilus sp001481295	F. 1	G. 21	G. 21_S12	Gastrointestinal clade
Methanomassiliicoccales archaeon Mx-02	Public genome	PRJNA316118	GCA_006954405.1	Draft	97.18	0	0.47643	1061598	355292	2	1427	4	44	1416890	1.45801	Host-associated	Human feces	Human	Feces	No	d__Archaea;p__Thermoplasmatota;c__Thermoplasmata;o__Methanomassiliicoccales;f__Methanomethylophilaceae;g__MX-02;s__MX-02 sp006954405	F. 1	G. 15	G. 15_S2	Gastrointestinal clade
Methanomassiliicoccales archaeon Mx-03	Public genome	PRJNA316118	GCA_006954425.1	Draft	98.79	0	0.59553	1492886	126354	4	1925	3	43	1914453	1.9379	Host-associated	Human feces	Human	Feces	No	d__Archaea;p__Thermoplasmatota;c__Thermoplasmata;o__Methanomassiliicoccales;f__Methanomethylophilaceae;g__UBA71;s__UBA71 sp006954425	F. 1	G. 22	G. 22_S5	Gastrointestinal clade
Ca. Methanomassiliicoccus intestinalis 138	Public genome	PRJNA316118	GCA_006954445.1	Draft	98.79	0.81	0.41238	166264	33538	29	1810	4	38	1840481	1.84812	Host-associated	Human feces	Human	Feces	No	d__Archaea;p__Thermoplasmatota;c__Thermoplasmata;o__Methanomassiliicoccales;f__Methanomassiliicoccaceae;g__Methanomassiliicoccus;s__Methanomassiliicoccus intestinalis	F. 1	G. 9	G. 9_S3	Environmental clade
Methanomassiliicoccales archaeon Mx-06	Public genome	PRJNA316118	GCA_006954465.1	Draft	81.12	0.81	0.58245	6116	3056	271	1608	3	31	1492097	1.82728	Host-associated	Human feces	Human	Feces	No	d__Archaea;p__Thermoplasmatota;c__Thermoplasmata;o__Methanomassiliicoccales;f__Methanomethylophilaceae;g__UBA71;s__UBA71 sp006954465	F. 1	G. 22	G. 22_S7	Gastrointestinal clade
Ca. Methanomassiliicoccus intestinalis 183	Public genome	PRJNA316118	GCA_006954475.1	Draft	98.79	0.81	0.41405	239564	38505	24	1836	4	38	1883958	1.89177	Host-associated	Human feces	Human	Feces	No	d__Archaea;p__Thermoplasmatota;c__Thermoplasmata;o__Methanomassiliicoccales;f__Methanomassiliicoccaceae;g__Methanomassiliicoccus;s__Methanomassiliicoccus intestinalis	F. 1	G. 9	G. 9_S3	Environmental clade
Ca. Methanomethylophilaceae archaeon CSBr16_211	Public genome	PRJNA453733	GCA_007116915.1	Draft	70.88	0	0.53913	11636	4804	99	1004	4	26	958064	1.35167	Environmental	Hypersaline soda lake	NA	NA	No	d__Archaea;p__Thermoplasmatota;c__Thermoplasmata;o__Methanomassiliicoccales;f__Methanomethylophilaceae;g__PWHV01;s__PWHV01 sp007116915	F. 1	G. 12	G. 12_S5	Environmental clade
Ca. Methanomethylophilaceae archaeon CSBr16_184	Public genome	PRJNA453733	GCA_007117095.1	Draft	81.83	0	0.56245	11341	4260	127	1201	4	41	1108769	1.35497	Environmental	Hypersaline soda lake	NA	NA	No	d__Archaea;p__Thermoplasmatota;c__Thermoplasmata;o__Methanomassiliicoccales;f__Methanomethylophilaceae;g__PWHV01;s__PWHV01 sp003560875	F. 1	G. 12	G. 12_S4	Environmental clade
Ca. Methanomethylophilaceae archaeon CSSed162cmB_238	Public genome	PRJNA453733	GCA_007128455.1	Draft	93.26	3.63	0.5441	15938	3965	155	1579	6	42	1507242	1.56146	Environmental	Hypersaline soda lake	NA	NA	No	d__Archaea;p__Thermoplasmatota;c__Thermoplasmata;o__Methanomassiliicoccales;f__Methanomethylophilaceae;g__PWHV01;s__PWHV01 sp003557905	F. 1	G. 12	G. 12_S6	Environmental clade
Methanomassiliicoccaceae archaeon Th196P4bin4	Public genome	PRJNA560329	GCA_009776625.1	Draft	88.04	4.84	0.61558	11252	4192	188	1697	1	38	1561430	1.69797	Host-associated	Termites gut content	Termite	Gut	No	d__Archaea;p__Thermoplasmatota;c__Thermoplasmata;o__Methanomassiliicoccales;f__Methanomethylophilaceae;g__Methanoplasma;s__	F. 1	G. 20	G. 20_S2	Gastrointestinal clade
Methanomassiliicoccaceae archaeon Th196P3bin2	Public genome	PRJNA560329	GCA_009777615.1	Draft	97.98	2.42	0.52261	267672	102773	7	1485	3	42	1619733	1.61393	Host-associated	Termites gut content	Termite	Gut	No	d__Archaea;p__Thermoplasmatota;c__Thermoplasmata;o__Methanomassiliicoccales;f__Methanomethylophilaceae;g__Methanoplasma;s__	F. 1	G. 20	G. 20_S3	Gastrointestinal clade
Methanomassiliicoccaceae archaeon Nt197P4bin4	Public genome	PRJNA560329	GCA_009778275.1	Draft	74.46	0.85	0.53021	10059	4207	102	918	1	30	845406	1.1282	Host-associated	Termites gut content	Termite	Gut	No	d__Archaea;p__Thermoplasmatota;c__Thermoplasmata;o__Methanomassiliicoccales;f__Methanomethylophilaceae;g__Methanoplasma;s__	F. 1	G. 20	G. 20_S5	Gastrointestinal clade
Methanomassiliicoccaceae archaeon Nt197P3bin8	Public genome	PRJNA560329	GCA_009778575.1	Draft	93.82	0.81	0.52087	20096	6795	90	1329	2	37	1289301	1.36378	Host-associated	Termites gut content	Termite	Gut	No	d__Archaea;p__Thermoplasmatota;c__Thermoplasmata;o__Methanomassiliicoccales;f__Methanomethylophilaceae;g__Methanoplasma;s__	F. 1	G. 20	G. 20_S4	Gastrointestinal clade
Methanomassiliicoccaceae archaeon Lab288P1bin114	Public genome	PRJNA560329	GCA_009780575.1	Draft	94.76	0.81	0.49652	34376	11071	64	1419	2	39	1370212	1.43488	Host-associated	Termites gut content	Termite	Gut	No	d__Archaea;p__Thermoplasmatota;c__Thermoplasmata;o__Methanomassiliicoccales;f__Methanomethylophilaceae;g__;s__	F. 1	G. 14	G. 14_S1	Gastrointestinal clade
Methanomassiliicoccaceae archaeon Lab288P1bin1	Public genome	PRJNA560329	GCA_009780795.1	Draft	89.47	0	0.53512	10990	4122	143	1307	1	35	1195651	1.33637	Host-associated	Termites gut content	Termite	Gut	No	d__Archaea;p__Thermoplasmatota;c__Thermoplasmata;o__Methanomassiliicoccales;f__Methanomethylophilaceae;g__;s__	F. 1	G. 14	G. 14_S3	Gastrointestinal clade
Ca. Methanoplasma sp. Cu122P5bin30	Public genome	PRJNA560329	GCA_009782125.1	Draft	93.82	2.02	0.49209	21886	6569	87	1275	3	39	1259968	1.31751	Host-associated	Termites gut content	Termite	Gut	No	d__Archaea;p__Thermoplasmatota;c__Thermoplasmata;o__Methanomassiliicoccales;f__Methanomethylophilaceae;g__Methanoplasma;s__Methanoplasma termitum	F. 1	G. 20	G. 20_S1	Gastrointestinal clade
Methanomassiliicoccaceae archaeon Co191P4bin17	Public genome	PRJNA560329	GCA_009786295.1	Draft	77.9	1.67	0.50298	11525	3959	144	1195	1	31	1161042	1.47104	Host-associated	Termites gut content	Termite	Gut	No	d__Archaea;p__Thermoplasmatota;c__Thermoplasmata;o__Methanomassiliicoccales;f__Methanomethylophilaceae;g__Methanoplasma;s__	F. 1	G. 20	G. 20_S6	Gastrointestinal clade
Methanomassiliicoccaceae archaeon DOK	Public genome	PRJNA258248	GCA_009911715.1	Complete	98.79	0	0.59546	1889135	1889135	1	1943	4	43	1889135	1.91227	Host-associated	Chicken cecum	Chicken	Cecum	No	d__Archaea;p__Thermoplasmatota;c__Thermoplasmata;o__Methanomassiliicoccales;f__Methanomethylophilaceae;g__UBA71;s__UBA71 sp006954425	F. 1	G. 22	G. 22_S5	Gastrointestinal clade
Ca. Methanomethylophilaceae archaeon WOFA05	Public genome	PRJNA592873	GCA_011620825.1	Draft	74.67	0.81	0.54185	6383	3267	161	990	1	30	922321	1.22773	Anthropogenic	Oil-well bore	NA	NA	No	d__Archaea;p__Thermoplasmatota;c__Thermoplasmata;o__Methanomassiliicoccales;f__Methanomethylophilaceae;g__VadinCA11;s__	F. 1	G. 18	G. 18_S3	Gastrointestinal clade
Methanomassiliicoccus sp. AS06rmzACSIP_208	Public genome	PRJNA602310	GCA_012719175.1	Draft	95.16	0	0.57138	269382	88550	16	2365	5	35	2423199	2.54645	Anthropogenic	Organic wastes	NA	NA	No	d__Archaea;p__Thermoplasmatota;c__Thermoplasmata;o__Methanomassiliicoccales;f__Methanomassiliicoccaceae;g__Methanomassiliicoccus;s__	F. 1	G. 10	G. 10_S2	Environmental clade
Ca. Methanomethylophilaceae archaeon UBA9915	Public genome	PRJNA593905	GCA_013329105.1	Draft	74.25	1.77	0.4858	6140	3231	175	1033	2	24	980518	1.30321	Anthropogenic	Oil reservoir sample	NA	NA	No	d__Archaea;p__Thermoplasmatota;c__Thermoplasmata;o__Methanomassiliicoccales;f__Methanomethylophilaceae;g__UBA9915;s__UBA9915 sp9915u	F. 1	G. 12	G. 12_S1	Environmental clade
Methanomassiliicoccales archaeon UBA8940	Public genome	PRJNA593905	GCA_013329565.1	Draft	87.61	0	0.59401	9819	4002	182	1594	1	22	1419658	1.62043	Environmental	Waste water hydrocarbon	NA	NA	No	d__Archaea;p__Thermoplasmatota;c__Thermoplasmata;o__Methanomassiliicoccales;f__UBA472;g__UBA472;s__UBA472 sp8940u	F. 1	G. 8	G. 8_S8	Environmental clade
Methanomassiliicoccales archaeon MMA2	Public genome	PRJNA587831	GCA_013415695.1	Draft	98.39	2.42	0.51354	109001	19606	41	1964	4	30	1992406	1.97679	Environmental	Mangrove sediments	NA	NA	No	d__Archaea;p__Thermoplasmatota;c__Thermoplasmata;o__Methanomassiliicoccales;f__;g__;s__	F. 1	G. 5	G. 5_S1	Environmental clade
Methanomassiliicoccales archaeon MMA1	Public genome	PRJNA587831	GCA_013415715.1	Draft	99.19	3.41	0.51471	46236	9245	107	2054	3	30	2073713	2.01993	Environmental	Mangrove sediments	NA	NA	No	d__Archaea;p__Thermoplasmatota;c__Thermoplasmata;o__Methanomassiliicoccales;f__;g__;s__	F. 1	G. 5	G. 5_S1	Environmental clade
Methanomassiliicoccales archaeon Ch47	Public genome	PRJNA414521	GCA_013415865.1	Draft	98.39	0	0.52336	1818180	1818180	1	1807	3	38	1818180	1.84793	Anthropogenic	Oil-prospecting borehole 5p	NA	NA	No	d__Archaea;p__Thermoplasmatota;c__Thermoplasmata;o__Methanomassiliicoccales;f__UBA472;g__MVRC01;s__	F. 1	G. 7	G. 7_S2	Environmental clade
Methanomassiliicoccales archaeon MAG-10	Public genome	PRJNA635524	GCA_014361295.1	Draft	98.39	4.03	0.45982	1781021	8714	127	2190	3	28	2290500	2.23567	Anthropogenic	Oil reservoir	NA	NA	No	d__Archaea;p__Thermoplasmatota;c__Thermoplasmata;o__Methanomassiliicoccales;f__;g__;s__	F. 1	G. 3	G. 3_S1	Environmental clade
Methanomassiliicoccus sp. MXMAG1	Public genome	PRJNA673892	GCA_016109435.1	Draft	94.35	0	0.62128	169849	24200	37	2299	2	33	2230712	2.36429	Environmental	Freshwater	NA	NA	No	d__Archaea;p__Thermoplasmatota;c__Thermoplasmata;o__Methanomassiliicoccales;f__Methanomassiliicoccaceae;g__Methanomassiliicoccus;s__	F. 1	G. 10	G. 10_S4	Environmental clade
Methanomassiliicoccaceae archaeon Tb.RUG.172	Public genome	PRJNA631951	GCA_016281925.1	Draft	82.43	4.03	0.5781	26323	6664	122	1855	3	45	1961336	2.30035	Host-associated	Cattle rumen	Cattle	Rumen	Yes	d__Archaea;p__Thermoplasmatota;c__Thermoplasmata;o__Methanomassiliicoccales;f__Methanomethylophilaceae;g__;s__	F. 1	G. 22	G. 22_S13	Gastrointestinal clade
Methanomassiliicoccaceae archaeon Tb.RUG.20	Public genome	PRJNA631951	GCA_016282555.1	Draft	82.85	1.61	0.54701	12160	4080	187	1593	2	37	1647534	1.96205	Host-associated	Cattle rumen	Cattle	Rumen	Yes	d__Archaea;p__Thermoplasmatota;c__Thermoplasmata;o__Methanomassiliicoccales;f__Methanomethylophilaceae;g__;s__	F. 1	G. 22	G. 22_S12	Gastrointestinal clade
Methanomassiliicoccaceae archaeon Tb.RUG.29	Public genome	PRJNA631951	GCA_016284295.1	Draft	93.15	2.69	0.56137	85393	21267	45	1832	3	41	1857069	1.94368	Host-associated	Cattle rumen	Cattle	Rumen	Yes	d__Archaea;p__Thermoplasmatota;c__Thermoplasmata;o__Methanomassiliicoccales;f__Methanomethylophilaceae;g__ISO4-G1;s__	F. 1	G. 22	G. 22_S17	Gastrointestinal clade
Methanomassiliicoccaceae archaeon Tb.RUG.425	Public genome	PRJNA631951	GCA_016290485.1	Draft	91.47	0.81	0.57488	23384	6046	138	1929	4	46	1925940	2.08994	Host-associated	Cattle rumen	Cattle	Rumen	Yes	d__Archaea;p__Thermoplasmatota;c__Thermoplasmata;o__Methanomassiliicoccales;f__Methanomethylophilaceae;g__ISO4-G1;s__	F. 1	G. 22	G. 22_S15	Gastrointestinal clade
Ca. Methanomethylophilaceae archaeon Tb.RUG.94	Public genome	PRJNA631951	GCA_016292055.1	Draft	83.86	0.81	0.55162	11517	4508	181	1626	3	37	1682281	1.99243	Host-associated	Cattle rumen	Cattle	Rumen	Yes	d__Archaea;p__Thermoplasmatota;c__Thermoplasmata;o__Methanomassiliicoccales;f__Methanomethylophilaceae;g__;s__	F. 1	G. 22	G. 22_S14	Gastrointestinal clade
Ca. Methanomethylophilaceae archaeon MAG014	Public genome	PRJNA647157	GCA_016294015.1	Draft	97.18	0	0.48015	45379	7342	81	1594	4	44	1498386	1.54187	Host-associated	Tibetan pigs feces	Pig	Feces	No	d__Archaea;p__Thermoplasmatota;c__Thermoplasmata;o__Methanomassiliicoccales;f__Methanomethylophilaceae;g__MX-02;s__MX-02 sp006954405	F. 1	G. 15	G. 15_S2	Gastrointestinal clade
Ca. Methanomethylophilus alvus MAG221	Public genome	PRJNA647157	GCA_016295675.1	Draft	85.55	1.61	0.56951	8699	3765	177	1368	2	36	1248190	1.43892	Host-associated	Tibetan pigs feces	Pig	Feces	No	d__Archaea;p__Thermoplasmatota;c__Thermoplasmata;o__Methanomassiliicoccales;f__Methanomethylophilaceae;g__Methanomethylophilus;s__Methanomethylophilus alvus	F. 1	G. 21	G. 21_S11	Gastrointestinal clade
Ca. Methanomethylophilaceae archaeon MAG135	Public genome	PRJNA647157	GCA_016297015.1	Draft	89.52	0.81	0.53814	30218	11891	62	1362	2	39	1345563	1.49219	Host-associated	Tibetan pigs feces	Pig	Feces	No	d__Archaea;p__Thermoplasmatota;c__Thermoplasmata;o__Methanomassiliicoccales;f__Methanomethylophilaceae;g__MX-02;s__	F. 1	G. 16	G. 16_S4	Gastrointestinal clade
Ca. Methanomethylophilaceae archaeon MAG098	Public genome	PRJNA647157	GCA_016297775.1	Draft	91.13	0.87	0.54298	20060	7543	88	1364	4	40	1346913	1.46629	Host-associated	Tibetan pigs feces	Pig	Feces	No	d__Archaea;p__Thermoplasmatota;c__Thermoplasmata;o__Methanomassiliicoccales;f__Methanomethylophilaceae;g__MX-02;s__	F. 1	G. 16	G. 16_S4	Gastrointestinal clade
Methanomassiliicoccaceae archaeon bin_107_IMCAS	Public genome	PRJNA644254	GCA_016919625.1	Draft	87.1	4.84	0.57277	10906	4393	189	1728	2	25	1674866	1.84186	Environmental	Zoige wetland	NA	NA	No	d__Archaea;p__Thermoplasmatota;c__Thermoplasmata;o__Methanomassiliicoccales;f__UBA472;g__MVRC01;s__	F. 1	G. 7	G. 7_S1	Environmental clade
Methanomassiliicoccales archaeon Zod_Metabat.676	Public genome	PRJNA690107	GCA_016926075.1	Draft	72.85	0	0.61086	16943	3975	124	1337	0	22	1245944	1.71029	Environmental	Zodletone spring sediment	NA	NA	No	d__Archaea;p__Thermoplasmatota;c__Thermoplasmata;o__Methanomassiliicoccales;f__UBA472;g__;s__	F. 1	G. 8	G. 8_S1	Environmental clade
Ca. Methanomethylophilus sp. RUG779	Public genome	PRJEB21624	GCA_900313075.1	Draft	82.26	2.42	0.6168	8388	3085	192	1404	0	32	1262884	1.50467	Host-associated	Cow rumen	Cow	Rumen	Yes	d__Archaea;p__Thermoplasmatota;c__Thermoplasmata;o__Methanomassiliicoccales;f__Methanomethylophilaceae;g__Methanomethylophilus;s__Methanomethylophilus sp001481295	F. 1	G. 21	G. 21_S12	Gastrointestinal clade
Ca. Methanomethylophilus sp. hRUG898	Public genome	PRJEB21624	GCA_900314325.1	Draft	92.81	0	0.61028	13212	4133	153	1463	3	36	1388681	1.49626	Host-associated	Cow rumen	Cow	Rumen	Yes	d__Archaea;p__Thermoplasmatota;c__Thermoplasmata;o__Methanomassiliicoccales;f__Methanomethylophilaceae;g__Methanomethylophilus;s__Methanomethylophilus sp001481295	F. 1	G. 21	G. 21_S12	Gastrointestinal clade
Methanomassiliicoccales archaeon HGM01200	Public genome	PRJEB31003	GCA_900767505.1	Draft	89.46	0.04	0.56047	8547	3758	169	1312	3	31	1231980	1.37664	Host-associated	Human feces	Human	Feces	No	d__Archaea;p__Thermoplasmatota;c__Thermoplasmata;o__Methanomassiliicoccales;f__Methanomethylophilaceae;g__UBA71;s__	F. 1	G. 22	G. 22_S2	Gastrointestinal clade
Methanomassiliicoccales archaeon HGM01201	Public genome	PRJEB31003	GCA_900768585.1	Draft	90.26	0.81	0.57718	19641	6197	139	1656	1	40	1717061	1.88844	Host-associated	Human feces	Human	Feces	No	d__Archaea;p__Thermoplasmatota;c__Thermoplasmata;o__Methanomassiliicoccales;f__Methanomethylophilaceae;g__UBA71;s__UBA71 sp006954465	F. 1	G. 22	G. 22_S7	Gastrointestinal clade
Methanomassiliicoccales archaeon HGM01189	Public genome	PRJEB31003	GCA_900769185.1	Draft	84.54	0.87	0.47805	16601	6103	87	1103	3	33	1089350	1.27908	Host-associated	Human feces	Human	Feces	No	d__Archaea;p__Thermoplasmatota;c__Thermoplasmata;o__Methanomassiliicoccales;f__Methanomethylophilaceae;g__MX-02;s__MX-02 sp006954405	F. 1	G. 15	G. 15_S2	Gastrointestinal clade
Methanomassiliicoccales archaeon HGM01196	Public genome	PRJEB31003	GCA_900769295.1	Draft	93.55	2.7	0.56172	4557	1486	503	2011	2	40	1722504	1.79476	Host-associated	Human feces	Human	Feces	No	d__Archaea;p__Thermoplasmatota;c__Thermoplasmata;o__Methanomassiliicoccales;f__Methanomethylophilaceae;g__;s__	F. 1	G. 22	G. 22_S26	Gastrointestinal clade
Methanomassiliicoccus luminyensis MGYG-HGUT-02161	Public genome	PRJEB33885	GCA_902383895.1	Draft	98.39	0	0.60478	167531	50647	26	2644	4	40	2620233	2.66311	Host-associated	Human feces	Human	Feces	No	d__Archaea;p__Thermoplasmatota;c__Thermoplasmata;o__Methanomassiliicoccales;f__Methanomassiliicoccaceae;g__Methanomassiliicoccus;s__Methanomassiliicoccus luminyensis	F. 1	G. 10	G. 10_S1	Environmental clade
Ca. Methanomassiliicoccus intestinalis MGYG-HGUT-02160	Public genome	PRJEB33885	GCA_902383905.1	Draft	98.79	0.81	0.41255	1931651	1931651	1	1881	4	38	1931651	1.93966	Host-associated	Human feces	Human	Feces	No	d__Archaea;p__Thermoplasmatota;c__Thermoplasmata;o__Methanomassiliicoccales;f__Methanomassiliicoccaceae;g__Methanomassiliicoccus;s__Methanomassiliicoccus intestinalis	F. 1	G. 9	G. 9_S3	Environmental clade
Ca. Methanomethylophilus alvus MGYG-HGUT-02456	Public genome	PRJEB33885	GCA_902387285.1	Draft	98.39	0.81	0.55594	1666795	1666795	1	1664	4	43	1666795	1.68057	Host-associated	Human feces	Human	Feces	No	d__Archaea;p__Thermoplasmatota;c__Thermoplasmata;o__Methanomassiliicoccales;f__Methanomethylophilaceae;g__Methanomethylophilus;s__Methanomethylophilus alvus	F. 1	G. 21	G. 21_S11	Gastrointestinal clade
Methanomassiliicoccaceae bacterium ERR321628-bin.21	Public genome	PRJEB37358	GCA_905187815.1	Draft	98.52	0	0.59826	93049	26432	31	1809	3	42	1728642	1.75461	Host-associated	Human feces	Human	Feces	No	d__Archaea;p__Thermoplasmatota;c__Thermoplasmata;o__Methanomassiliicoccales;f__Methanomethylophilaceae;g__UBA71;s__	F. 1	G. 22	G. 22_S4	Gastrointestinal clade
Methanomassiliicoccus sp. ERR1305901-bin.41	Public genome	PRJEB37358	GCA_905202485.1	Draft	97.98	0	0.42724	117927	20062	27	1760	3	36	1739504	1.77537	Host-associated	Human feces	Human	Feces	No	d__Archaea;p__Thermoplasmatota;c__Thermoplasmata;o__Methanomassiliicoccales;f__Methanomassiliicoccaceae;g__Methanomassiliicoccus;s__	F. 1	G. 9	G. 9_S2	Environmental clade
Methanomassiliicoccaceae bacterium ERR321603-bin.2	Public genome	PRJEB37358	GCA_905203955.1	Draft	89.95	2.82	0.59782	4089	1534	459	1784	2	37	1467244	1.5898	Host-associated	Human feces	Human	Feces	No	d__Archaea;p__Thermoplasmatota;c__Thermoplasmata;o__Methanomassiliicoccales;f__Methanomethylophilaceae;g__UBA71;s__UBA71 sp006954425	F. 1	G. 22	G. 22_S5	Gastrointestinal clade
Methanomassiliicoccus sp. ERR321597-bin.7	Public genome	PRJEB37358	GCA_905203995.1	Draft	95.16	1.61	0.44783	128253	34389	26	1549	4	38	1571927	1.62657	Host-associated	Human feces	Human	Feces	No	d__Archaea;p__Thermoplasmatota;c__Thermoplasmata;o__Methanomassiliicoccales;f__Methanomassiliicoccaceae;g__Methanomassiliicoccus;s__	F. 1	G. 9	G. 9_S1	Environmental clade
Ca. Methanomassiliicoccus intestinalis ERR414347-bin.33	Public genome	PRJEB37358	GCA_905211115.1	Draft	97.98	0	0.4148	73705	17418	52	1815	3	38	1808820	1.84611	Host-associated	Human feces	Human	Feces	No	d__Archaea;p__Thermoplasmatota;c__Thermoplasmata;o__Methanomassiliicoccales;f__Methanomassiliicoccaceae;g__Methanomassiliicoccus;s__Methanomassiliicoccus intestinalis	F. 1	G. 9	G. 9_S3	Environmental clade
Ca. Methanomethylophilus alvus ERR321646-bin.11	Public genome	PRJEB37358	GCA_905212675.1	Draft	98.39	0	0.56103	126251	40192	22	1598	4	43	1587850	1.61383	Host-associated	Human feces	Human	Feces	No	d__Archaea;p__Thermoplasmatota;c__Thermoplasmata;o__Methanomassiliicoccales;f__Methanomethylophilaceae;g__Methanomethylophilus;s__Methanomethylophilus alvus	F. 1	G. 21	G. 21_S11	Gastrointestinal clade
Methanomassiliicoccaceae bacterium SRR5580102-bin.60	Public genome	PRJEB37358	GCA_905213775.1	Draft	96.37	0.81	0.58115	18484	5922	165	1843	4	45	1880058	1.93565	Host-associated	Human feces	Human	Feces	No	d__Archaea;p__Thermoplasmatota;c__Thermoplasmata;o__Methanomassiliicoccales;f__Methanomethylophilaceae;g__UBA71;s__UBA71 sp006954465	F. 1	G. 22	G. 22_S7	Gastrointestinal clade
Methanomassiliicoccaceae bacterium SRR5580399-bin.63	Public genome	PRJEB37358	GCA_905214045.1	Draft	73.16	0.47	0.48271	2475	1243	445	1074	2	25	966101	1.31599	Host-associated	Human feces	Human	Feces	No	d__Archaea;p__Thermoplasmatota;c__Thermoplasmata;o__Methanomassiliicoccales;f__Methanomethylophilaceae;g__MX-02;s__MX-02 sp006954405	F. 1	G. 15	G. 15_S2	Gastrointestinal clade
RGMGC RGIG1506	Our genome	This study	NA	Draft	88.05	1.77	0.59143	10899	4086	144	1337	2	34	1248134	1.39544	Host-associated	Goat abomasum	Goat	Abomasum	Yes	d__Archaea;p__Thermoplasmatota;c__Thermoplasmata;o__Methanomassiliicoccales;f__Methanomethylophilaceae;g__Methanomethylophilus;s__	F. 1	G. 21	G. 21_S8	Gastrointestinal clade
RGMGC RGIG1591	Our genome	This study	NA	Draft	88.39	1.61	0.60505	194118	58954	18	1602	5	39	1637666	1.82641	Host-associated	Goat abomasum	Goat	Abomasum	Yes	d__Archaea;p__Thermoplasmatota;c__Thermoplasmata;o__Methanomassiliicoccales;f__Methanomethylophilaceae;g__;s__	F. 1	G. 22	G. 22_S1	Gastrointestinal clade
RGMGC RGIG2195	Our genome	This study	NA	Draft	93.55	0.81	0.45489	7575	3278	191	1281	2	39	1209928	1.28355	Host-associated	Goat colon	Goat	Colon	Yes	d__Archaea;p__Thermoplasmatota;c__Thermoplasmata;o__Methanomassiliicoccales;f__Methanomethylophilaceae;g__MX-02;s__	F. 1	G. 16	G. 16_S2	Gastrointestinal clade
RGMGC RGIG3602	Our genome	This study	NA	Draft	85.64	2.42	0.50793	7593	2871	303	1912	2	44	1760130	2.01267	Host-associated	Goat rumen	Goat	Rumen	Yes	d__Archaea;p__Thermoplasmatota;c__Thermoplasmata;o__Methanomassiliicoccales;f__Methanomethylophilaceae;g__MX-02;s__	F. 1	G. 15	G. 15_S1	Gastrointestinal clade
RGMGC RGIG3750	Our genome	This study	NA	Draft	71.88	3.42	0.53763	2822	1693	387	1283	0	25	1066503	1.44725	Host-associated	Roe deer abomasum	Roe deer	Abomasum	Yes	d__Archaea;p__Thermoplasmatota;c__Thermoplasmata;o__Methanomassiliicoccales;f__Methanomethylophilaceae;g__ISO4-G1;s__	F. 1	G. 22	G. 22_S22	Gastrointestinal clade
RGMGC RGIG3795	Our genome	This study	NA	Draft	82.66	1.66	0.53806	4775	2111	327	1454	3	28	1314828	1.56882	Host-associated	Roe deer abomasum	Roe deer	Abomasum	Yes	d__Archaea;p__Thermoplasmatota;c__Thermoplasmata;o__Methanomassiliicoccales;f__Methanomethylophilaceae;g__ISO4-G1;s__	F. 1	G. 22	G. 22_S22	Gastrointestinal clade
RGMGC RGIG3838	Our genome	This study	NA	Draft	72.68	0.19	0.54113	3614	1842	348	1325	1	32	1162330	1.59703	Host-associated	Roe deer cecum	Roe deer	Cecum	Yes	d__Archaea;p__Thermoplasmatota;c__Thermoplasmata;o__Methanomassiliicoccales;f__Methanomethylophilaceae;g__ISO4-G1;s__	F. 1	G. 22	G. 22_S24	Gastrointestinal clade
RGMGC RGIG3983	Our genome	This study	NA	Draft	70.98	0.85	0.553	2761	1674	365	1239	3	25	1016050	1.42282	Host-associated	Roe deer cecum	Roe deer	Cecum	Yes	d__Archaea;p__Thermoplasmatota;c__Thermoplasmata;o__Methanomassiliicoccales;f__Methanomethylophilaceae;g__;s__	F. 1	G. 22	G. 22_S25	Gastrointestinal clade
RGMGC RGIG4274	Our genome	This study	NA	Draft	95.7	0	0.61641	39576	12694	64	1622	3	46	1517685	1.58588	Host-associated	Roe deer colon	Roe deer	Colon	Yes	d__Archaea;p__Thermoplasmatota;c__Thermoplasmata;o__Methanomassiliicoccales;f__Methanomethylophilaceae;g__;s__	F. 1	G. 22	G. 22_S23	Gastrointestinal clade
RGMGC RGIG4496	Our genome	This study	NA	Draft	95.56	2.82	0.53224	12482	3486	212	1832	3	46	1761795	1.79397	Host-associated	Roe deer omasum	Roe deer	Omasum	Yes	d__Archaea;p__Thermoplasmatota;c__Thermoplasmata;o__Methanomassiliicoccales;f__Methanomethylophilaceae;g__ISO4-G1;s__	F. 1	G. 22	G. 22_S22	Gastrointestinal clade
RGMGC RGIG5104	Our genome	This study	NA	Draft	81.18	3.09	0.58384	6619	2990	281	1577	1	31	1541317	1.85101	Host-associated	Roe deer rumen	Roe deer	Rumen	Yes	d__Archaea;p__Thermoplasmatota;c__Thermoplasmata;o__Methanomassiliicoccales;f__Methanomethylophilaceae;g__;s__	F. 1	G. 22	G. 22_S10	Gastrointestinal clade
RGMGC RGIG5314	Our genome	This study	NA	Draft	94.92	4.9	0.54441	14487	4824	140	1519	4	43	1422879	1.42931	Host-associated	Sheep colon	Sheep	Colon	Yes	d__Archaea;p__Thermoplasmatota;c__Thermoplasmata;o__Methanomassiliicoccales;f__Methanomethylophilaceae;g__ISO4-G1;s__	F. 1	G. 22	G. 22_S24	Gastrointestinal clade
RGMGC RGIG5541	Our genome	This study	NA	Draft	93.15	2.51	0.5179	10862	3075	231	1726	3	44	1654754	1.73491	Host-associated	Sheep colon	Sheep	Colon	Yes	d__Archaea;p__Thermoplasmatota;c__Thermoplasmata;o__Methanomassiliicoccales;f__Methanomethylophilaceae;g__MX-02;s__	F. 1	G. 16	G. 16_S3	Gastrointestinal clade
RGMGC RGIG5548	Our genome	This study	NA	Draft	89.78	0.81	0.56606	17945	5685	135	1618	3	40	1637374	1.8105	Host-associated	Sheep colon	Sheep	Colon	Yes	d__Archaea;p__Thermoplasmatota;c__Thermoplasmata;o__Methanomassiliicoccales;f__Methanomethylophilaceae;g__ISO4-G1;s__	F. 1	G. 22	G. 22_S9	Gastrointestinal clade
RGMGC RGIG5987	Our genome	This study	NA	Draft	89.52	2.42	0.57438	22051	6137	144	2030	4	47	1994417	2.17964	Host-associated	Sheep omasum	Sheep	Omasum	Yes	d__Archaea;p__Thermoplasmatota;c__Thermoplasmata;o__Methanomassiliicoccales;f__Methanomethylophilaceae;g__ISO4-G1;s__	F. 1	G. 22	G. 22_S15	Gastrointestinal clade
RGMGC RGIG6046	Our genome	This study	NA	Draft	92.07	2.42	0.60312	40238	10410	86	1865	3	42	1906234	2.02429	Host-associated	Sheep omasum	Sheep	Omasum	Yes	d__Archaea;p__Thermoplasmatota;c__Thermoplasmata;o__Methanomassiliicoccales;f__Methanomethylophilaceae;g__;s__	F. 1	G. 22	G. 22_S11	Gastrointestinal clade
RGMGC RGIG6539	Our genome	This study	NA	Draft	86.83	4.44	0.57839	6201	3297	320	1941	3	39	1839194	2.03649	Host-associated	Sheep reticulum	Sheep	Reticulum	Yes	d__Archaea;p__Thermoplasmatota;c__Thermoplasmata;o__Methanomassiliicoccales;f__Methanomethylophilaceae;g__;s__	F. 1	G. 22	G. 22_S15	Gastrointestinal clade
RGMGC RGIG6752	Our genome	This study	NA	Draft	97.18	1.77	0.5369	20911	4538	162	1851	3	58	1748091	1.76788	Host-associated	Sheep rumen	Sheep	Rumen	Yes	d__Archaea;p__Thermoplasmatota;c__Thermoplasmata;o__Methanomassiliicoccales;f__Methanomethylophilaceae;g__ISO4-G1;s__	F. 1	G. 22	G. 22_S19	Gastrointestinal clade
RGMGC RGIG6768	Our genome	This study	NA	Draft	97.98	0.81	0.55348	73195	20198	47	1840	3	46	1950639	1.97505	Host-associated	Sheep rumen	Sheep	Rumen	Yes	d__Archaea;p__Thermoplasmatota;c__Thermoplasmata;o__Methanomassiliicoccales;f__Methanomethylophilaceae;g__;s__	F. 1	G. 22	G. 22_S14	Gastrointestinal clade
RGMGC RGIG6801	Our genome	This study	NA	Draft	79.26	3.29	0.60763	8473	3367	249	1887	3	39	1726648	2.12165	Host-associated	Sheep rumen	Sheep	Rumen	Yes	d__Archaea;p__Thermoplasmatota;c__Thermoplasmata;o__Methanomassiliicoccales;f__Methanomethylophilaceae;g__;s__	F. 1	G. 22	G. 22_S11	Gastrointestinal clade
RGMGC RGIG6862	Our genome	This study	NA	Draft	89.79	2.82	0.51673	13140	4291	165	1581	5	37	1501410	1.6298	Host-associated	Sheep rumen	Sheep	Rumen	Yes	d__Archaea;p__Thermoplasmatota;c__Thermoplasmata;o__Methanomassiliicoccales;f__Methanomethylophilaceae;g__ISO4-G1;s__	F. 1	G. 22	G. 22_S21	Gastrointestinal clade
RGMGC RGIG6915	Our genome	This study	NA	Draft	94.35	0.93	0.51441	33193	9289	85	1799	2	41	1758119	1.84705	Host-associated	Sheep rumen	Sheep	Rumen	Yes	d__Archaea;p__Thermoplasmatota;c__Thermoplasmata;o__Methanomassiliicoccales;f__Methanomethylophilaceae;g__ISO4-G1;s__	F. 1	G. 22	G. 22_S21	Gastrointestinal clade
RGMGC RGIG8423	Our genome	This study	NA	Draft	84.95	2.48	0.54863	3184	1777	432	1512	5	33	1305062	1.50391	Host-associated	Water deer abomasum	Water deer	Abomasum	Yes	d__Archaea;p__Thermoplasmatota;c__Thermoplasmata;o__Methanomassiliicoccales;f__Methanomethylophilaceae;g__Methanomethylophilus;s__Methanomethylophilus sp001560915	F. 1	G. 21	G. 21_S9	Gastrointestinal clade
RGMGC RGIG8455	Our genome	This study	NA	Draft	88.99	3.63	0.5538	7543	3030	235	1515	6	36	1401159	1.52365	Host-associated	Water deer abomasum	Water deer	Abomasum	Yes	d__Archaea;p__Thermoplasmatota;c__Thermoplasmata;o__Methanomassiliicoccales;f__Methanomethylophilaceae;g__Methanomethylophilus;s__Methanomethylophilus sp001560915	F. 1	G. 21	G. 21_S9	Gastrointestinal clade
RGMGC RGIG9098	Our genome	This study	NA	Draft	96.37	4.44	0.54144	23703	4794	136	1658	5	45	1568106	1.55755	Host-associated	Water deer rectum	Water deer	Rectum	Yes	d__Archaea;p__Thermoplasmatota;c__Thermoplasmata;o__Methanomassiliicoccales;f__Methanomethylophilaceae;g__ISO4-G1;s__	F. 1	G. 22	G. 22_S24	Gastrointestinal clade
RGMGC RGIG9775	Our genome	This study	NA	Draft	70.6	4.03	0.57445	4310	2719	195	1018	2	23	822645	1.13207	Host-associated	Yak omasum	Yak	Omasum	Yes	d__Archaea;p__Thermoplasmatota;c__Thermoplasmata;o__Methanomassiliicoccales;f__Methanomethylophilaceae;g__MX-02;s__	F. 1	G. 16	G. 16_S1	Gastrointestinal clade
LGM-DZ1	Our genome	This study	CP115556	Complete	98.39	0.81	0.60252	1768094	1768094	1	1739	4	43	1768094	1.7827	Host-associated	Dairy cattle abomasum	Dairy cattle	Abomasum	Yes	d__Archaea;p__Thermoplasmatota;c__Thermoplasmata;o__Methanomassiliicoccales;f__Methanomethylophilaceae;g__Methanomethylophilus;s__Methanomethylophilus sp001481295	F. 1	G. 21	G. 21_S12	Gastrointestinal clade
LGM-RCC1	Our genome	This study	CP115555	Complete	97.18	0.81	0.53545	1664211	1664211	1	1691	4	44	1664211	1.69902	Host-associated	Goat rumen	Goat	Rumen	Yes	d__Archaea;p__Thermoplasmatota;c__Thermoplasmata;o__Methanomassiliicoccales;f__Methanomethylophilaceae;g__ISO4-G1;s__	F. 1	G. 22	G. 22_S19	Gastrointestinal clade
Methanogenic archaeon ISO4-H5	Public genome	PRJNA292473	GCA_001560915.1	Complete	97.18	1.61	0.54003	1937883	1937883	1	1892	7	42	1937883	1.96292	Host-associated	Sheep rumen	Sheep	Rumen	Yes	d__Archaea;p__Thermoplasmatota;c__Thermoplasmata;o__Methanomassiliicoccales;f__Methanomethylophilaceae;g__Methanomethylophilus;s__Methanomethylophilus sp001560915	F. 1	G. 21	G. 21_S9	Gastrointestinal clade
Methanogenic archaeon mixed culture ISO4-G1	Public genome	PRJNA305317	GCA_001563305.1	Complete	96.37	0.81	0.55527	1593503	1593503	1	1585	4	44	1593503	1.64062	Host-associated	Sheep rumen	Sheep	Rumen	Yes	d__Archaea;p__Thermoplasmatota;c__Thermoplasmata;o__Methanomassiliicoccales;f__Methanomethylophilaceae;g__ISO4-G1;s__ISO4-G1 sp001563305	F. 1	G. 22	G. 22_S18	Gastrointestinal clade
Thermoplasmatales archaeon BRNA1	Public genome	PRJNA68695	GCA_000350305.1	Complete	97.98	0.81	0.58302	1461105	1461105	1	1557	4	42	1461105	1.47939	Host-associated	Bovine rumen	Bovine	Rumen	Yes	d__Archaea;p__Thermoplasmatota;c__Thermoplasmata;o__Methanomassiliicoccales;f__Methanomethylophilaceae;g__Methanomethylophilus;s__Methanomethylophilus sp000350305	F. 1	G. 21	G. 21_S4	Gastrointestinal clade
Ca. Methanomethylophilus alvus RL001	Public genome	http://ftp.tue.mpg.de/ebio/projects/Mmassilii/	NA	Draft	98.39	0	0.55941	50438	17158	48	1620	6	39	1590932	1.61697	Host-associated	Human feces	Human	Feces	No	d__Archaea;p__Thermoplasmatota;c__Thermoplasmata;o__Methanomassiliicoccales;f__Methanomethylophilaceae;g__Methanomethylophilus;s__Methanomethylophilus alvus	F. 1	G. 21	G. 21_S11	Gastrointestinal clade
GEM OTU-1236	Public genome	https://portal.nersc.gov/GEM/genomes/fna/	NA	Draft	79.03	1.66	0.59129	7420	3930	184	1405	4	23	1309205	1.63486	Anthropogenic	Anaerobic digestor sludge	NA	NA	No	d__Archaea;p__Thermoplasmatota;c__Thermoplasmata;o__Methanomassiliicoccales;f__Methanomassiliicoccaceae;g__DTU008;s__DTU008 sp001512965	F. 1	G. 10	G. 10_S7	Environmental clade
GEM OTU-3539	Public genome	https://portal.nersc.gov/GEM/genomes/fna/	NA	Draft	82.88	0	0.45272	14244	4096	118	1171	4	31	1172332	1.41449	Host-associated	Goat feces	Goat	Feces	Yes	d__Archaea;p__Thermoplasmatota;c__Thermoplasmata;o__Methanomassiliicoccales;f__Methanomethylophilaceae;g__MX-02;s__	F. 1	G. 16	G. 16_S2	Gastrointestinal clade
GEM OTU-10718	Public genome	https://portal.nersc.gov/GEM/genomes/fna/	NA	Draft	79.52	0.81	0.60928	11556	4276	137	1318	2	28	1259719	1.57395	Host-associated	Goat feces	Goat	Feces	Yes	d__Archaea;p__Thermoplasmatota;c__Thermoplasmata;o__Methanomassiliicoccales;f__Methanomethylophilaceae;g__;s__	F. 1	G. 22	G. 22_S1	Gastrointestinal clade
GEM OTU-3087	Public genome	https://portal.nersc.gov/GEM/genomes/fna/	NA	Draft	90.73	1.21	0.57439	34030	10525	80	1795	3	41	1815325	1.97883	Host-associated	Baboon gut	Baboon	Gut	No	d__Archaea;p__Thermoplasmatota;c__Thermoplasmata;o__Methanomassiliicoccales;f__Methanomethylophilaceae;g__UBA71;s__UBA71 sp002506425	F. 1	G. 22	G. 22_S8	Gastrointestinal clade
GEM OTU-16246	Public genome	https://portal.nersc.gov/GEM/genomes/fna/	NA	Draft	99.19	1.61	0.62096	89291	29511	29	1742	4	34	1678505	1.66519	Anthropogenic	Defined medium	NA	NA	No	d__Archaea;p__Thermoplasmatota;c__Thermoplasmata;o__Methanomassiliicoccales;f__UBA472;g__UBA472;s__	F. 1	G. 8	G. 8_S4	Environmental clade
GEM OTU-498	Public genome	https://portal.nersc.gov/GEM/genomes/fna/	NA	Draft	83.87	0.81	0.59009	12249	4281	119	1131	3	31	1062163	1.25784	Environmental	Groundwater	NA	NA	No	d__Archaea;p__Thermoplasmatota;c__Thermoplasmata;o__Methanomassiliicoccales;f__Methanomethylophilaceae;g__Methanomethylophilus;s__Methanomethylophilus sp002495325	F. 1	G. 21	G. 21_S2	Gastrointestinal clade
GEM OTU-12199	Public genome	https://portal.nersc.gov/GEM/genomes/fna/	NA	Draft	97.58	0.81	0.44373	16865	6703	117	1474	3	26	1541604	1.56735	Environmental	Hot spring	NA	NA	No	d__Archaea;p__Thermoplasmatota;c__Thermoplasmata;o__Methanomassiliicoccales;f__;g__;s__	F. 1	G. 3	G. 3_S2	Environmental clade
GEM OTU-5463	Public genome	https://portal.nersc.gov/GEM/genomes/fna/	NA	Draft	94.76	0.81	0.54508	22186	6083	120	1766	5	41	1763866	1.84712	Host-associated	Bovine rumen	Bovine	Rumen	Yes	d__Archaea;p__Thermoplasmatota;c__Thermoplasmata;o__Methanomassiliicoccales;f__Methanomethylophilaceae;g__Methanomethylophilus;s__Methanomethylophilus sp001560915	F. 1	G. 21	G. 21_S9	Gastrointestinal clade
GEM OTU-8289	Public genome	https://portal.nersc.gov/GEM/genomes/fna/	NA	Draft	78.66	1.95	0.53929	9237	4297	118	993	1	26	939610	1.1762	Host-associated	Termite gut	Termite	Gut	No	d__Archaea;p__Thermoplasmatota;c__Thermoplasmata;o__Methanomassiliicoccales;f__Methanomethylophilaceae;g__;s__	F. 1	G. 14	G. 14_S3	Gastrointestinal clade
GEM OTU-4414	Public genome	https://portal.nersc.gov/GEM/genomes/fna/	NA	Draft	94.76	0	0.4849	1179021	1179021	1	1260	4	39	1179021	1.24422	Anthropogenic	Laboratory microcosms	NA	NA	No	d__Archaea;p__Thermoplasmatota;c__Thermoplasmata;o__Methanomassiliicoccales;f__Methanomethylophilaceae;g__UBA9915;s__UBA9915 sp9915u	F. 1	G. 12	G. 12_S1	Environmental clade
GEM OTU-15029	Public genome	https://portal.nersc.gov/GEM/genomes/fna/	NA	Draft	87.9	0	0.58502	11038	4759	139	1403	3	28	1276732	1.45248	Anthropogenic	Anaerobic digestor sludge	NA	NA	No	d__Archaea;p__Thermoplasmatota;c__Thermoplasmata;o__Methanomassiliicoccales;f__UBA472;g__UBA472;s__	F. 1	G. 8	G. 8_S6	Environmental clade
GEM OTU-13050	Public genome	https://portal.nersc.gov/GEM/genomes/fna/	NA	Draft	94.76	3.82	0.57869	17408	6922	147	2049	4	42	2042330	2.07725	Host-associated	Goat feces	Goat	Feces	Yes	d__Archaea;p__Thermoplasmatota;c__Thermoplasmata;o__Methanomassiliicoccales;f__Methanomethylophilaceae;g__ISO4-G1;s__	F. 1	G. 22	G. 22_S15	Gastrointestinal clade
GEM OTU-751	Public genome	https://portal.nersc.gov/GEM/genomes/fna/	NA	Draft	77.42	4.47	0.55948	8321	3686	165	1229	5	35	1134594	1.41479	Environmental	Alkaline sediment	NA	NA	No	d__Archaea;p__Thermoplasmatota;c__Thermoplasmata;o__Methanomassiliicoccales;f__Methanomethylophilaceae;g__PWHV01;s__PWHV01 sp003560875	F. 1	G. 12	G. 12_S4	Environmental clade
GEM OTU-1501	Public genome	https://portal.nersc.gov/GEM/genomes/fna/	NA	Draft	98.39	0.81	0.58914	116227	41315	25	1745	2	36	1676304	1.69016	Anthropogenic	Sediment enrichment culture	NA	NA	No	d__Archaea;p__Thermoplasmatota;c__Thermoplasmata;o__Methanomassiliicoccales;f__UBA472;g__UBA472;s__	F. 1	G. 8	G. 8_S5	Environmental clade
GEM OTU-3278	Public genome	https://portal.nersc.gov/GEM/genomes/fna/	NA	Draft	97.18	0.81	0.53472	237242	84905	10	1683	4	44	1651144	1.68568	Host-associated	Goat feces	Goat	Feces	Yes	d__Archaea;p__Thermoplasmatota;c__Thermoplasmata;o__Methanomassiliicoccales;f__Methanomethylophilaceae;g__ISO4-G1;s__	F. 1	G. 22	G. 22_S19	Gastrointestinal clade
GEM OTU-5396	Public genome	https://portal.nersc.gov/GEM/genomes/fna/	NA	Draft	92.49	2.42	0.59558	16263	6662	115	1514	3	41	1487712	1.57251	Host-associated	Goat feces	Goat	Feces	Yes	d__Archaea;p__Thermoplasmatota;c__Thermoplasmata;o__Methanomassiliicoccales;f__Methanomethylophilaceae;g__Methanomethylophilus;s__	F. 1	G. 21	G. 21_S3	Gastrointestinal clade
GEM OTU-6054	Public genome	https://portal.nersc.gov/GEM/genomes/fna/	NA	Draft	97.18	0.81	0.5361	56600	15427	49	1761	3	43	1689469	1.72481	Environmental	Deep subsurface aqueous	NA	NA	No	d__Archaea;p__Thermoplasmatota;c__Thermoplasmata;o__Methanomassiliicoccales;f__Methanomethylophilaceae;g__ISO4-G1;s__	F. 1	G. 22	G. 22_S20	Gastrointestinal clade
GEM OTU-12385	Public genome	https://portal.nersc.gov/GEM/genomes/fna/	NA	Draft	95.91	0.81	0.54681	83435	37906	27	1758	4	33	1716880	1.77619	Environmental	Freshwater lake sediment	NA	NA	No	d__Archaea;p__Thermoplasmatota;c__Thermoplasmata;o__Methanomassiliicoccales;f__UBA472;g__FEN-33;s__	F. 1	G. 6	G. 6_S2	Environmental clade
GEM OTU-13865	Public genome	https://portal.nersc.gov/GEM/genomes/fna/	NA	Draft	78.9	0	0.49313	11920	4608	110	1111	3	29	1060255	1.3438	Host-associated	Termite gut	Termite	Gut	No	d__Archaea;p__Thermoplasmatota;c__Thermoplasmata;o__Methanomassiliicoccales;f__Methanomethylophilaceae;g__Methanoplasma;s__Methanoplasma termitum	F. 1	G. 20	G. 20_S1	Gastrointestinal clade
GEM OTU-17079	Public genome	https://portal.nersc.gov/GEM/genomes/fna/	NA	Draft	73.98	1.67	0.57135	7460	3567	155	1188	2	27	1043583	1.3932	Anthropogenic	Landfill leachate	NA	NA	No	d__Archaea;p__Thermoplasmatota;c__Thermoplasmata;o__Methanomassiliicoccales;f__Methanomethylophilaceae;g__;s__	F. 1	G. 11	G. 11_S1	Environmental clade
GEM OTU-3943	Public genome	https://portal.nersc.gov/GEM/genomes/fna/	NA	Draft	89.52	0.81	0.61017	37193	8555	88	1883	2	36	1796896	1.9927	Anthropogenic	Fermentation pit mud	NA	NA	No	d__Archaea;p__Thermoplasmatota;c__Thermoplasmata;o__Methanomassiliicoccales;f__Methanomassiliicoccaceae;g__DTU008;s__DTU008 sp002504525	F. 1	G. 10	G. 10_S10	Environmental clade
GEM OTU-3997	Public genome	https://portal.nersc.gov/GEM/genomes/fna/	NA	Draft	89.52	0	0.58738	19228	7497	107	1654	2	41	1726562	1.92869	Host-associated	Baboon gut	Baboon	Gut	No	d__Archaea;p__Thermoplasmatota;c__Thermoplasmata;o__Methanomassiliicoccales;f__Methanomethylophilaceae;g__UBA71;s__UBA71 sp002504495	F. 1	G. 22	G. 22_S6	Gastrointestinal clade
GEM OTU-8080	Public genome	https://portal.nersc.gov/GEM/genomes/fna/	NA	Draft	94.35	0.81	0.61756	31473	6298	113	2022	4	37	1877649	1.97488	Anthropogenic	Fermentation pit mud	NA	NA	No	d__Archaea;p__Thermoplasmatota;c__Thermoplasmata;o__Methanomassiliicoccales;f__Methanomassiliicoccaceae;g__DTU008;s__DTU008 sp002498285	F. 1	G. 10	G. 10_S9	Environmental clade
GEM OTU-13091	Public genome	https://portal.nersc.gov/GEM/genomes/fna/	NA	Draft	72.85	0.04	0.52949	10437	4842	89	878	1	26	815649	1.1193	Host-associated	Termite gut	Termite	Gut	No	d__Archaea;p__Thermoplasmatota;c__Thermoplasmata;o__Methanomassiliicoccales;f__Methanomethylophilaceae;g__Methanoplasma;s__	F. 1	G. 20	G. 20_S5	Gastrointestinal clade
GEM OTU-13054	Public genome	https://portal.nersc.gov/GEM/genomes/fna/	NA	Draft	77.39	0.81	0.47885	29667	9318	61	1256	1	36	1234237	1.58483	Host-associated	Passalidae beetle gut	Passalidae beetle	Gut	No	d__Archaea;p__Thermoplasmatota;c__Thermoplasmata;o__Methanomassiliicoccales;f__Methanomethylophilaceae;g__;s__	F. 1	G. 13	G. 13_S1	Gastrointestinal clade
GEM OTU-4215	Public genome	https://portal.nersc.gov/GEM/genomes/fna/	NA	Draft	81.27	1.21	0.59346	8415	3916	180	1493	1	26	1346888	1.641	Anthropogenic	Syncrude tailings ponds	NA	NA	No	d__Archaea;p__Thermoplasmatota;c__Thermoplasmata;o__Methanomassiliicoccales;f__UBA472;g__UBA472;s__UBA472 sp8940u	F. 1	G. 8	G. 8_S8	Environmental clade
GEM OTU-4589	Public genome	https://portal.nersc.gov/GEM/genomes/fna/	NA	Draft	77.25	0.81	0.50133	12930	5421	115	1239	0	30	1201905	1.54613	Host-associated	Passalidae beetle gut	Passalidae beetle	Gut	No	d__Archaea;p__Thermoplasmatota;c__Thermoplasmata;o__Methanomassiliicoccales;f__Methanomethylophilaceae;g__Methanoplasma;s__	F. 1	G. 19	G. 19_S1	Gastrointestinal clade
GEM OTU-5011	Public genome	https://portal.nersc.gov/GEM/genomes/fna/	NA	Draft	91.13	0	0.62646	64346	22955	32	1387	4	40	1306909	1.43412	Environmental	Alkaline lake sediment	NA	NA	No	d__Archaea;p__Thermoplasmatota;c__Thermoplasmata;o__Methanomassiliicoccales;f__Methanomethylophilaceae;g__PWHV01;s__PWHV01 sp003555025	F. 1	G. 12	G. 12_S3	Environmental clade
GEM OTU-6844	Public genome	https://portal.nersc.gov/GEM/genomes/fna/	NA	Draft	96.77	1.21	0.5796	42038	10773	70	1767	3	31	1772384	1.8101	Anthropogenic	Laboratory microcosms	NA	NA	No	d__Archaea;p__Thermoplasmatota;c__Thermoplasmata;o__Methanomassiliicoccales;f__;g__;s__	F. 1	G. 4	G. 4_S1	Environmental clade
GEM OTU-13712	Public genome	https://portal.nersc.gov/GEM/genomes/fna/	NA	Draft	70.16	2.02	0.59889	6404	3606	198	1286	3	17	1227784	1.72518	Environmental	Freshwater lake sediment	NA	NA	No	d__Archaea;p__Thermoplasmatota;c__Thermoplasmata;o__Methanomassiliicoccales;f__UBA472;g__;s__	F. 1	G. 6	G. 6_S1	Environmental clade
GEM OTU-16513	Public genome	https://portal.nersc.gov/GEM/genomes/fna/	NA	Draft	97.98	2.42	0.52261	267672	102773	7	1485	3	42	1619733	1.61393	Host-associated	Termite gut	Termite	Gut	No	d__Archaea;p__Thermoplasmatota;c__Thermoplasmata;o__Methanomassiliicoccales;f__Methanomethylophilaceae;g__Methanoplasma;s__	F. 1	G. 20	G. 20_S3	Gastrointestinal clade
GEM OTU-4264	Public genome	https://portal.nersc.gov/GEM/genomes/fna/	NA	Draft	72.35	0	0.56165	18140	6165	80	1134	4	32	1062253	1.46821	Anthropogenic	Bioreactor sewage sludge	NA	NA	No	d__Archaea;p__Thermoplasmatota;c__Thermoplasmata;o__Methanomassiliicoccales;f__Methanomethylophilaceae;g__Methanomethylophilus;s__	F. 1	G. 21	G. 21_S1	Gastrointestinal clade
GEM OTU-9166	Public genome	https://portal.nersc.gov/GEM/genomes/fna/	NA	Draft	93.95	0.81	0.51302	104134	25714	32	1955	5	44	1920548	2.02867	Host-associated	Goat feces	Goat	Feces	Yes	d__Archaea;p__Thermoplasmatota;c__Thermoplasmata;o__Methanomassiliicoccales;f__Methanomethylophilaceae;g__ISO4-G1;s__	F. 1	G. 22	G. 22_S21	Gastrointestinal clade
GEM OTU-4675	Public genome	https://portal.nersc.gov/GEM/genomes/fna/	NA	Draft	93.41	0.81	0.52098	20552	6898	86	1315	2	37	1272278	1.35173	Host-associated	Termite gut	Termite	Gut	No	d__Archaea;p__Thermoplasmatota;c__Thermoplasmata;o__Methanomassiliicoccales;f__Methanomethylophilaceae;g__Methanoplasma;s__	F. 1	G. 20	G. 20_S4	Gastrointestinal clade
GEM OTU-9494	Public genome	https://portal.nersc.gov/GEM/genomes/fna/	NA	Draft	76.29	3.29	0.50332	11795	4352	129	1151	1	30	1120448	1.43181	Host-associated	Termite gut	Termite	Gut	No	d__Archaea;p__Thermoplasmatota;c__Thermoplasmata;o__Methanomassiliicoccales;f__Methanomethylophilaceae;g__Methanoplasma;s__	F. 1	G. 20	G. 20_S6	Gastrointestinal clade
GEM OTU-8010	Public genome	https://portal.nersc.gov/GEM/genomes/fna/	NA	Draft	100	0	0.64994	908010	351548	3	2319	4	39	2214589	2.21459	Environmental	Deep subsurface aqueous	NA	NA	No	d__Archaea;p__Thermoplasmatota;c__Thermoplasmata;o__Methanomassiliicoccales;f__Methanomassiliicoccaceae;g__;s__	F. 1	G. 10	G. 10_S6	Environmental clade
GEM OTU-13053	Public genome	https://portal.nersc.gov/GEM/genomes/fna/	NA	Draft	87.91	2.02	0.58447	9101	4362	194	1747	4	32	1557873	1.74065	Anthropogenic	Industrial wastewater	NA	NA	No	d__Archaea;p__Thermoplasmatota;c__Thermoplasmata;o__Methanomassiliicoccales;f__UBA472;g__UBA472;s__UBA472 sp002497075	F. 1	G. 8	G. 8_S7	Environmental clade
GEM OTU-13789	Public genome	https://portal.nersc.gov/GEM/genomes/fna/	NA	Draft	90.99	4.03	0.46561	11860	4471	134	1311	1	36	1220555	1.29223	Host-associated	Termite gut	Termite	Gut	No	d__Archaea;p__Thermoplasmatota;c__Thermoplasmata;o__Methanomassiliicoccales;f__Methanomethylophilaceae;g__;s__	F. 1	G. 14	G. 14_S2	Gastrointestinal clade
GEM OTU-11977	Public genome	https://portal.nersc.gov/GEM/genomes/fna/	NA	Draft	71.1	0	0.63716	7599	4239	140	1150	4	29	1027471	1.44511	Environmental	Alkaline lake sediment	NA	NA	No	d__Archaea;p__Thermoplasmatota;c__Thermoplasmata;o__Methanomassiliicoccales;f__Methanomethylophilaceae;g__PWHV01;s__PWHV01 sp003550345	F. 1	G. 12	G. 12_S2	Environmental clade
GEM OTU-16822	Public genome	https://portal.nersc.gov/GEM/genomes/fna/	NA	Draft	97.98	0.16	0.62462	37996	12807	94	2514	3	37	2411519	2.45738	Anthropogenic	Anode biofilm	NA	NA	No	d__Archaea;p__Thermoplasmatota;c__Thermoplasmata;o__Methanomassiliicoccales;f__Methanomassiliicoccaceae;g__Methanomassiliicoccus;s__Methanomassiliicoccus sp002508545	F. 1	G. 10	G. 10_S5	Environmental clade
PIGC MAG_307	Public genome	CNP0000824	NA	Draft	83.47	0.81	0.56413	7542	1922	365	1785	1	38	1591618	1.89392	Host-associated	Pig feces	Pig	Feces	No	d__Archaea;p__Thermoplasmatota;c__Thermoplasmata;o__Methanomassiliicoccales;f__Methanomethylophilaceae;g__;s__	F. 1	G. 22	G. 22_S26	Gastrointestinal clade
PIGC MAG_636	Public genome	CNP0000824	NA	Draft	85.62	0	0.57046	9843	2854	209	1462	2	31	1292461	1.50953	Host-associated	Pig feces	Pig	Feces	No	d__Archaea;p__Thermoplasmatota;c__Thermoplasmata;o__Methanomassiliicoccales;f__Methanomethylophilaceae;g__ISO4-G1;s__	F. 1	G. 22	G. 22_S26	Gastrointestinal clade
PIGC MAG_772	Public genome	CNP0000824	NA	Draft	77.42	3.29	0.57212	6186	2289	247	1209	1	29	1061077	1.33564	Host-associated	Pig feces	Pig	Feces	No	d__Archaea;p__Thermoplasmatota;c__Thermoplasmata;o__Methanomassiliicoccales;f__Methanomethylophilaceae;g__;s__	F. 1	G. 22	G. 22_S26	Gastrointestinal clade
PIGC MAG_893	Public genome	CNP0000824	NA	Draft	88.78	0.81	0.56764	13069	2656	300	1811	2	36	1644171	1.83864	Host-associated	Pig feces	Pig	Feces	No	d__Archaea;p__Thermoplasmatota;c__Thermoplasmata;o__Methanomassiliicoccales;f__Methanomethylophilaceae;g__;s__	F. 1	G. 22	G. 22_S26	Gastrointestinal clade
PIGC MAG_1095	Public genome	CNP0000824	NA	Draft	79.24	1.7	0.57347	4684	2122	303	1342	1	27	1117210	1.39091	Host-associated	Pig feces	Pig	Feces	No	d__Archaea;p__Thermoplasmatota;c__Thermoplasmata;o__Methanomassiliicoccales;f__Methanomethylophilaceae;g__;s__	F. 1	G. 22	G. 22_S26	Gastrointestinal clade
PIGC MAG_1102	Public genome	CNP0000824	NA	Draft	84.48	3.29	0.5679	3488	1456	579	1971	7	31	1528950	1.75953	Host-associated	Pig feces	Pig	Feces	No	d__Archaea;p__Thermoplasmatota;c__Thermoplasmata;o__Methanomassiliicoccales;f__Methanomethylophilaceae;g__;s__	F. 1	G. 22	G. 22_S26	Gastrointestinal clade
PIGC MAG_2598	Public genome	CNP0000824	NA	Draft	71.49	0.81	0.57135	5770	2391	262	1291	1	20	1110843	1.54485	Host-associated	Pig feces	Pig	Feces	No	d__Archaea;p__Thermoplasmatota;c__Thermoplasmata;o__Methanomassiliicoccales;f__Methanomethylophilaceae;g__;s__	F. 1	G. 22	G. 22_S26	Gastrointestinal clade
PIGC MAG_2678	Public genome	CNP0000824	NA	Draft	74.67	2.03	0.57109	2537	1282	627	1649	1	23	1284515	1.69418	Host-associated	Pig feces	Pig	Feces	No	d__Archaea;p__Thermoplasmatota;c__Thermoplasmata;o__Methanomassiliicoccales;f__Methanomethylophilaceae;g__;s__	F. 1	G. 22	G. 22_S26	Gastrointestinal clade
PIGC MAG_2717	Public genome	CNP0000824	NA	Draft	79.97	0.81	0.56892	3134	1376	682	2088	1	30	1620972	2.01385	Host-associated	Pig feces	Pig	Feces	No	d__Archaea;p__Thermoplasmatota;c__Thermoplasmata;o__Methanomassiliicoccales;f__Methanomethylophilaceae;g__;s__	F. 1	G. 22	G. 22_S26	Gastrointestinal clade
PIGC MAG_2796	Public genome	CNP0000824	NA	Draft	87.78	2.93	0.56864	4285	1432	558	2012	1	35	1610894	1.78795	Host-associated	Pig feces	Pig	Feces	No	d__Archaea;p__Thermoplasmatota;c__Thermoplasmata;o__Methanomassiliicoccales;f__Methanomethylophilaceae;g__;s__	F. 1	G. 22	G. 22_S26	Gastrointestinal clade
PIGC MAG_3971	Public genome	CNP0000824	NA	Draft	70.65	2.6	0.56927	2280	1274	614	1579	1	26	1189022	1.65206	Host-associated	Pig feces	Pig	Feces	No	d__Archaea;p__Thermoplasmatota;c__Thermoplasmata;o__Methanomassiliicoccales;f__Methanomethylophilaceae;g__;s__	F. 1	G. 22	G. 22_S26	Gastrointestinal clade
PIGC MAG_4376	Public genome	CNP0000824	NA	Draft	98.39	0	0.55954	214791	52759	41	1702	4	43	1695484	1.72323	Host-associated	Pig feces	Pig	Feces	No	d__Archaea;p__Thermoplasmatota;c__Thermoplasmata;o__Methanomassiliicoccales;f__Methanomethylophilaceae;g__Methanomethylophilus;s__Methanomethylophilus alvus	F. 1	G. 21	G. 21_S11	Gastrointestinal clade
PIGC MAG_4380	Public genome	CNP0000824	NA	Draft	97.18	0	0.47661	1438186	1438186	18	1478	4	45	1461761	1.50418	Host-associated	Pig feces	Pig	Feces	No	d__Archaea;p__Thermoplasmatota;c__Thermoplasmata;o__Methanomassiliicoccales;f__Methanomethylophilaceae;g__MX-02;s__MX-02 sp006954405	F. 1	G. 15	G. 15_S2	Gastrointestinal clade
PIGC MAG_5310	Public genome	CNP0000824	NA	Draft	79.8	1.48	0.57215	4457	2015	297	1292	3	28	1076604	1.33319	Host-associated	Pig feces	Pig	Feces	No	d__Archaea;p__Thermoplasmatota;c__Thermoplasmata;o__Methanomassiliicoccales;f__Methanomethylophilaceae;g__;s__	F. 1	G. 22	G. 22_S26	Gastrointestinal clade
PIGC MAG_5824	Public genome	CNP0000824	NA	Draft	75.29	4.53	0.56399	3088	1539	566	1746	1	32	1446667	1.85593	Host-associated	Pig feces	Pig	Feces	No	d__Archaea;p__Thermoplasmatota;c__Thermoplasmata;o__Methanomassiliicoccales;f__Methanomethylophilaceae;g__ISO4-G1;s__	F. 1	G. 22	G. 22_S26	Gastrointestinal clade
PIGC MAG_5935	Public genome	CNP0000824	NA	Draft	97.5	0.81	0.53851	17164	6230	126	1482	3	40	1427972	1.45302	Host-associated	Pig feces	Pig	Feces	No	d__Archaea;p__Thermoplasmatota;c__Thermoplasmata;o__Methanomassiliicoccales;f__Methanomethylophilaceae;g__MX-02;s__	F. 1	G. 16	G. 16_S4	Gastrointestinal clade
PIGC MAG_6046	Public genome	CNP0000824	NA	Draft	72.86	0.93	0.57182	3367	1587	344	1118	1	22	937209	1.2776	Host-associated	Pig feces	Pig	Feces	No	d__Archaea;p__Thermoplasmatota;c__Thermoplasmata;o__Methanomassiliicoccales;f__Methanomethylophilaceae;g__ISO4-G1;s__	F. 1	G. 22	G. 22_S26	Gastrointestinal clade
FJ_bin 1	Our genome	This study	NA	Draft	98.79	0	0.51468	344425	58131	10	1529	4	41	1402575	1.41975	Host-associated	Dairy cattle rumen	Dairy cattle	Rumen	Yes	d__Archaea;p__Thermoplasmatota;c__Thermoplasmata;o__Methanomassiliicoccales;f__Methanomethylophilaceae;g__UBA328;s__UBA328 sp002506905	F. 1	G. 20	G. 20_S7	Gastrointestinal clade
FJ_bin 2	Our genome	This study	NA	Draft	91.67	0.81	0.54934	111895	24141	30	1487	4	41	1388931	1.50389	Host-associated	Dairy cattle rumen	Dairy cattle	Rumen	Yes	d__Archaea;p__Thermoplasmatota;c__Thermoplasmata;o__Methanomassiliicoccales;f__Methanomethylophilaceae;g__Methanomethylophilus;s__	F. 1	G. 21	G. 21_S7	Gastrointestinal clade
FJ_bin 3	Our genome	This study	NA	Draft	72.53	0	0.56162	56940	18345	19	734	2	27	724785	0.99929	Host-associated	Dairy cattle rumen	Dairy cattle	Rumen	Yes	d__Archaea;p__Thermoplasmatota;c__Thermoplasmata;o__Methanomassiliicoccales;f__Methanomethylophilaceae;g__Methanomethylophilus;s__	F. 1	G. 21	G. 21_S5	Gastrointestinal clade
FJ_bin 4	Our genome	This study	NA	Draft	95.56	0.81	0.55104	25294	5930	84	1270	3	39	1160630	1.20516	Host-associated	Dairy cattle rumen	Dairy cattle	Rumen	Yes	d__Archaea;p__Thermoplasmatota;c__Thermoplasmata;o__Methanomassiliicoccales;f__Methanomethylophilaceae;g__RumEn-M2;s__RumEn-M2 sp001421175	F. 1	G. 17	G. 17_S2	Gastrointestinal clade
FJ_bin 5	Our genome	This study	NA	Draft	96.37	3.23	0.58861	156114	20639	43	1511	4	42	1390021	1.39748	Host-associated	Dairy cattle rumen	Dairy cattle	Rumen	Yes	d__Archaea;p__Thermoplasmatota;c__Thermoplasmata;o__Methanomassiliicoccales;f__Methanomethylophilaceae;g__Methanomethylophilus;s__Methanomethylophilus sp000350305	F. 1	G. 21	G. 21_S4	Gastrointestinal clade
FJ_bin 6	Our genome	This study	NA	Draft	87.1	4.03	0.61291	22539	3901	159	1965	3	44	1783368	1.97563	Host-associated	Dairy cattle rumen	Dairy cattle	Rumen	Yes	d__Archaea;p__Thermoplasmatota;c__Thermoplasmata;o__Methanomassiliicoccales;f__Methanomethylophilaceae;g__;s__	F. 1	G. 22	G. 22_S1	Gastrointestinal clade
FJ_bin 7	Our genome	This study	NA	Draft	96.77	1.34	0.5724	84543	28111	42	1969	4	45	2069184	2.11052	Host-associated	Dairy cattle rumen	Dairy cattle	Rumen	Yes	d__Archaea;p__Thermoplasmatota;c__Thermoplasmata;o__Methanomassiliicoccales;f__Methanomethylophilaceae;g__ISO4-G1;s__	F. 1	G. 22	G. 22_S15	Gastrointestinal clade
5 outgroup taxa from the order Thermoplasmatales
Outgroup1	Public genome	GCF_000152265.2 Ferroplasma acidarmanus Fer1
Outgroup2	Public genome	GCF_000195915.1 Thermoplasma acidophilum DSM 1728
Outgroup3	Public genome	GCF_001402945.1 Acidiplasma aeolicum strain VT
Outgroup4	Public genome	GCF_900090055.1 Cuniculiplasma divulgatum strain PM4
Outgroup5	Public genome	GCF_900176435.1 Picrophilus oshimae DSM 9789
4 high-quality Methanomassiliicoccales MAGs recovered from both LME and HME sheep
Bin ID	Completeness (%)	Contamination (%)	Refined genus	GTDB taxonomy
Shi-2014-LME-SRR873597 bin.240	78.11	3.23	G. 21	d__Archaea;p__Thermoplasmatota;c__Thermoplasmata;o__Methanomassiliicoccales;f__Methanomethylophilaceae;g__Methanomethylophilus;s__
Shi-2014-LME-SRR873596 bin.138	87.1	1.78	G. 21	d__Archaea;p__Thermoplasmatota;c__Thermoplasmata;o__Methanomassiliicoccales;f__Methanomethylophilaceae;g__Methanomethylophilus;s__Methanomethylophilus sp001560915
Shi-2014-HME-SRR873605 bin.147	85.04	1.33	G. 21	d__Archaea;p__Thermoplasmatota;c__Thermoplasmata;o__Methanomassiliicoccales;f__Methanomethylophilaceae;g__Methanomethylophilus;s__Methanomethylophilus sp001560915
Shi-2014-LME-SRR873598 bin.186	84.81	4.03	G. 21	d__Archaea;p__Thermoplasmatota;c__Thermoplasmata;o__Methanomassiliicoccales;f__Methanomethylophilaceae;g__Methanomethylophilus;s__Methanomethylophilus sp001560915
13 high-quality archaeal MAGs recovered from both LME and HME sheep
Bin ID	Completeness (%)	Contamination (%)	GTDB taxonomy
Shi-2014-HME-SRR1206671 bin.206	86.53	3.47	d__Archaea;p__Methanobacteriota;c__Methanobacteria;o__Methanobacteriales;f__Methanobacteriaceae;g__Methanobrevibacter;s__Methanobrevibacter sp900314635
Shi-2014-LME-SRR873595 bin.142	83.06	4	d__Archaea;p__Methanobacteriota;c__Methanobacteria;o__Methanobacteriales;f__Methanobacteriaceae;g__Methanobrevibacter_A;s__
Shi-2014-LME-SRR873595 bin.85	86.54	0.4	d__Archaea;p__Methanobacteriota;c__Methanobacteria;o__Methanobacteriales;f__Methanobacteriaceae;g__Methanosphaera;s__Methanosphaera sp11921u
Shi-2014-LME-SRR873596 bin.27	89.05	3.54	d__Archaea;p__Methanobacteriota;c__Methanobacteria;o__Methanobacteriales;f__Methanobacteriaceae;g__Methanobrevibacter;s__Methanobrevibacter sp900314635
Shi-2014-LME-SRR873597 bin.200	76.13	2.4	d__Archaea;p__Methanobacteriota;c__Methanobacteria;o__Methanobacteriales;f__Methanobacteriaceae;g__Methanobrevibacter;s__Methanobrevibacter sp900314635
Shi-2014-LME-SRR873597 bin.515	83.75	2.56	d__Archaea;p__Methanobacteriota;c__Methanobacteria;o__Methanobacteriales;f__Methanobacteriaceae;g__Methanobrevibacter_A;s__
Shi-2014-LME-SRR873598 bin.184	88.82	3.2	d__Archaea;p__Methanobacteriota;c__Methanobacteria;o__Methanobacteriales;f__Methanobacteriaceae;g__Methanobrevibacter;s__Methanobrevibacter sp900314635
Shi-2014-LME-SRR873601 bin.22	88.29	3.07	d__Archaea;p__Methanobacteriota;c__Methanobacteria;o__Methanobacteriales;f__Methanobacteriaceae;g__Methanobrevibacter;s__Methanobrevibacter sp900314635
Shi-2014-LME-SRR873602 bin.238	92.07	2.67	d__Archaea;p__Methanobacteriota;c__Methanobacteria;o__Methanobacteriales;f__Methanobacteriaceae;g__Methanobrevibacter;s__Methanobrevibacter sp900314635
Shi-2014-HME-SRR873604 bin.226	92.53	1.6	d__Archaea;p__Methanobacteriota;c__Methanobacteria;o__Methanobacteriales;f__Methanobacteriaceae;g__Methanobrevibacter;s__Methanobrevibacter sp900314635
Shi-2014-HME-SRR873607 bin.87	87.73	2.65	d__Archaea;p__Methanobacteriota;c__Methanobacteria;o__Methanobacteriales;f__Methanobacteriaceae;g__Methanobrevibacter;s__Methanobrevibacter sp900314635
Shi-2014-HME-SRR873609 bin.194	85.33	4.07	d__Archaea;p__Methanobacteriota;c__Methanobacteria;o__Methanobacteriales;f__Methanobacteriaceae;g__Methanobrevibacter;s__Methanobrevibacter sp900314635
Shi-2014-HME-SRR873610 bin.278	86.93	3.2	d__Archaea;p__Methanobacteriota;c__Methanobacteria;o__Methanobacteriales;f__Methanobacteriaceae;g__Methanobrevibacter;s__Methanobrevibacter sp900314635

## Sheet: AAI
AAI	Genome ID	Methanomassiliicoccales archaeon E29_bin30	Methanomassiliicoccales archaeon UBA280	Methanomassiliicoccales archaeon UBA147	Methanomassiliicoccales archaeon MAG-10	GEM OTU-12199	GEM OTU-6844	Methanomassiliicoccales archaeon MMA1	Methanomassiliicoccales archaeon MMA2	GEM OTU-13712	GEM OTU-12385	Methanomassiliicoccaceae archaeon E3M	Methanomassiliicoccaceae archaeon E3D	Methanomassiliicoccaceae archaeon bin_107_IMCAS	Methanomassiliicoccales archaeon Ch47	Methanomassiliicoccales archaeon PtaU1.Bin124	Methanomassiliicoccales archaeon Zod_Metabat.676	Methanomassiliicoccus sp. das_tool.metabat2.44	Methanomassiliicoccales archaeon PtaB.Bin134	GEM OTU-16246	GEM OTU-1501	GEM OTU-15029	Methanomassiliicoccaceae archaeon UBA472	GEM OTU-13053	Methanomassiliicoccaceae archaeon UBA248	Methanomassiliicoccales archaeon UBA8940	GEM OTU-4215	Methanomassiliicoccus sp. ERR321597-bin.7	Methanomassiliicoccus sp. ERR1305901-bin.41	Ca. Methanomassiliicoccus intestinalis 183	Ca. Methanomassiliicoccus intestinalis ERR414347-bin.33	Ca. Methanomassiliicoccus intestinalis 138	Ca. Methanomassiliicoccus intestinalis Issoire-Mx1	Ca. Methanomassiliicoccus intestinalis MGYG-HGUT-02160	Methanomassiliicoccus luminyensis B10	Methanomassiliicoccus luminyensis MGYG-HGUT-02161	Methanomassiliicoccus sp. AS06rmzACSIP_208	Methanomassiliicoccales archaeon PtaU1.Bin030	Methanomassiliicoccus sp. MXMAG1	Methanomassiliicoccus sp. UBA6	GEM OTU-16822	GEM OTU-8010	Methanomassiliicoccus sp. UBA238	GEM OTU-1236	Methanomassiliicoccales archaeon RumEn M1	Methanomassiliicoccus sp. UBA386	GEM OTU-8080	Methanomassiliicoccus sp. UBA345	Methanomassiliicoccus sp. UBA429
Genome ID	Refined genus	G. 1	G. 2	G. 2	G. 3	G. 3	G. 4	G. 5	G. 5	G. 6	G. 6	G. 6	G. 6	G. 7	G. 7	G. 7	G. 8	G. 8	G. 8	G. 8	G. 8	G. 8	G. 8	G. 8	G. 8	G. 8	G. 8	G. 9	G. 9	G. 9	G. 9	G. 9	G. 9	G. 9	G. 10	G. 10	G. 10	G. 10	G. 10	G. 10	G. 10	G. 10	G. 10	G. 10	G. 10	G. 10	G. 10	G. 10	G. 10
Methanomassiliicoccales archaeon E29_bin30	G. 1	100	52.63	52.04	52.43	52.71	51.94	51.9	52.04	52.24	51.5	51.13	51.28	50.72	50.96	50.41	50.65	50.7	50.66	50.7	50.63	50.66	50.13	50.25	50.22	50.14	49.67	50.7	50.94	50.91	50.81	50.88	50.89	50.89	51.23	51.23	50.94	51.06	50.79	51.08	50.97	51.29	51.42	51.25	51.11	50.39	51.14	50.95	50.71
Methanomassiliicoccales archaeon UBA280	G. 2	52.63	100	77.6	51.21	51.47	50.67	50.76	50.87	51.79	50.82	50.57	50.88	50.81	50.24	50.21	50.5	50.43	50.41	50.16	50	50.06	50.2	50.09	50.08	50.09	49.67	50.53	50.61	50.76	50.76	50.68	50.7	50.7	50.6	50.6	50.16	50.31	50.34	50.89	50.89	50.58	51.13	50.69	50.51	49.86	50.5	50.5	49.97
Methanomassiliicoccales archaeon UBA147	G. 2	52.04	77.6	100	50.9	50.96	50.4	50.34	50.47	51.14	50.52	49.97	50.44	50.3	49.99	49.83	50.13	49.75	49.9	49.92	50.04	49.93	49.69	49.68	49.58	49.98	49.44	49.71	49.53	49.83	49.78	49.68	49.68	49.68	49.8	49.8	49.33	50.02	49.52	50.02	49.95	49.99	50.3	50.17	50	49.08	50.02	49.9	49.58
Methanomassiliicoccales archaeon MAG-10	G. 3	52.43	51.21	50.9	100	92.17	61.69	61.09	61.08	61.77	60.56	60.32	60.36	58.91	59.52	58.28	58.04	58.11	57.68	58.13	58.06	57.92	57.41	57.49	57.57	57.4	57.16	58.17	58.34	58.36	58.37	58.39	58.34	58.34	59.48	59.48	58.9	59.48	59.15	59.36	59.55	59.56	59.56	59.37	58.95	58.15	58.89	58.44	58.3
GEM OTU-12199	G. 3	52.71	51.47	50.96	92.17	100	61.69	60.99	61.01	61.91	60.63	60.11	60.44	58.97	59.6	58.62	58.11	57.9	57.77	58.13	58.05	58.09	57.59	57.65	57.54	57.56	57.18	58.27	58.27	58.35	58.26	58.37	58.28	58.28	59.85	59.85	59.09	59.32	59.08	59.44	59.58	59.56	59.32	59.63	58.65	58.05	58.89	58.47	58.28
GEM OTU-6844	G. 4	51.94	50.67	50.4	61.69	61.69	100	64.05	64.11	60.31	58.85	58.56	58.66	57.8	57.94	57.42	57.97	57.32	57.37	57.69	57.29	57.37	56.81	56.77	56.94	56.86	56.66	57.01	56.85	57.08	57.05	57.03	57.01	57.01	58.74	58.74	58.23	58.89	58.46	58.52	58.71	59.13	59.01	58.89	58.61	57.92	58.72	58.23	57.97
Methanomassiliicoccales archaeon MMA1	G. 5	51.9	50.76	50.34	61.09	60.99	64.05	100	99.93	59.97	58.67	58.03	58.3	57.32	57.82	56.75	56.77	56.89	56.8	56.84	56.83	56.78	56.38	56.39	56.44	56.57	56.33	56.83	56.66	56.9	56.87	56.93	56.95	56.95	58.18	58.18	57.67	58.01	57.79	57.8	57.98	57.88	58.3	58.36	57.74	57.02	57.66	57.19	56.9
Methanomassiliicoccales archaeon MMA2	G. 5	52.04	50.87	50.47	61.08	61.01	64.11	99.93	100	60.03	58.76	58.01	58.38	57.4	57.91	56.87	56.7	56.96	56.91	56.96	56.9	56.87	56.48	56.53	56.47	56.62	56.41	56.92	56.79	57.03	57	57.02	57.09	57.09	58.24	58.24	57.76	57.96	57.9	57.88	58.03	57.97	58.4	58.46	57.84	57.08	57.71	57.32	57.06
GEM OTU-13712	G. 6	52.24	51.79	51.14	61.77	61.91	60.31	59.97	60.03	100	70.05	68.78	69.42	60.9	61.12	60.91	59.68	60.32	59.86	60.42	60.06	60.13	60.15	59.96	60.11	59.8	59.52	58.54	58.18	58.68	58.61	58.67	58.63	58.63	60.42	60.42	59.82	60.55	59.99	60.13	60.39	60.33	60.12	59.92	59.61	59.21	59.81	59.64	59.38
GEM OTU-12385	G. 6	51.5	50.82	50.52	60.56	60.63	58.85	58.67	58.76	70.05	100	84.94	84.78	59.84	59.58	59.59	58.57	58.72	58.62	58.56	58.74	58.53	58.31	58.4	58.43	58.38	57.9	57.41	57.38	57.28	57.27	57.21	57.17	57.17	59.05	59.05	58.78	59.03	58.8	58.88	59.14	59.04	58.67	58.37	58.4	57.8	58.59	58.4	58.16
Methanomassiliicoccaceae archaeon E3M	G. 6	51.13	50.57	49.97	60.32	60.11	58.56	58.03	58.01	68.78	84.94	100	87.99	59.27	59.33	59.23	58.06	58.21	58.05	58.34	57.96	58.16	58	57.67	57.98	57.91	57.38	56.85	56.56	56.63	56.61	56.67	56.64	56.64	58.55	58.55	58.21	58.48	58.33	58.25	58.45	58.24	57.94	57.89	57.63	57.02	57.88	57.64	57.53
Methanomassiliicoccaceae archaeon E3D	G. 6	51.28	50.88	50.44	60.36	60.44	58.66	58.3	58.38	69.42	84.78	87.99	100	59.78	59.51	59.1	58.19	58.6	58.33	58.55	58.41	58.33	58.21	57.99	58.26	58.32	57.86	56.74	56.79	56.99	56.96	56.94	56.92	56.92	58.42	58.42	58.23	58.76	58.4	58.64	58.79	58.74	58.46	58	57.9	57.4	58.01	57.99	57.62
Methanomassiliicoccaceae archaeon bin_107_IMCAS	G. 7	50.72	50.81	50.3	58.91	58.97	57.8	57.32	57.4	60.9	59.84	59.27	59.78	100	67.22	66.75	60.52	60.4	59.89	60.5	60.29	60.35	60.04	59.88	59.85	59.93	59.72	56.83	56.75	56.88	56.89	56.92	56.88	56.88	58	58	57.3	58.35	57.58	57.65	57.72	57.83	57.94	57.93	57.35	56.81	57.49	57.22	56.93
Methanomassiliicoccales archaeon Ch47	G. 7	50.96	50.24	49.99	59.52	59.6	57.94	57.82	57.91	61.12	59.58	59.33	59.51	67.22	100	68.89	60.06	60.51	60.24	60.4	60.3	60.44	59.9	59.86	59.98	60.1	59.65	56.96	56.92	57.2	57.18	57.2	57.19	57.19	58.26	58.26	57.8	58.72	57.83	58.35	58.48	58.39	58.24	58.21	58.05	57.26	57.85	57.58	57.41
Methanomassiliicoccales archaeon PtaU1.Bin124	G. 7	50.41	50.21	49.83	58.28	58.62	57.42	56.75	56.87	60.91	59.59	59.23	59.1	66.75	68.89	100	59.98	60.12	59.62	60.42	60.11	60.26	59.75	59.71	59.85	59.97	59.44	56.41	56.48	56.61	56.61	56.58	56.5	56.5	58.11	58.11	57.46	58.05	57.91	58	58.06	57.98	57.89	57.83	57.49	56.93	57.44	57.18	56.98
Methanomassiliicoccales archaeon Zod_Metabat.676	G. 8	50.65	50.5	50.13	58.04	58.11	57.97	56.77	56.7	59.68	58.57	58.06	58.19	60.52	60.06	59.98	100	75.99	74.97	75.11	75.7	74.99	74.92	75	75.1	74.87	74.78	56.03	55.75	55.92	55.95	56.06	56	56	57.33	57.33	57.19	57.61	57.18	57.42	57.57	57.92	57.72	57.37	57.26	56.57	57.31	56.81	56.58
Methanomassiliicoccus sp. das_tool.metabat2.44	G. 8	50.7	50.43	49.75	58.11	57.9	57.32	56.89	56.96	60.32	58.72	58.21	58.6	60.4	60.51	60.12	75.99	100	75.87	74.57	76.55	75.72	75.84	75.94	76.02	75.99	76.17	56.45	56.21	56.34	56.44	56.33	56.31	56.31	57.5	57.5	57.27	57.66	57.33	57.43	57.46	57.55	57.08	57.04	57.08	56.56	57.11	56.92	56.48
Methanomassiliicoccales archaeon PtaB.Bin134	G. 8	50.66	50.41	49.9	57.68	57.77	57.37	56.8	56.91	59.86	58.62	58.05	58.33	59.89	60.24	59.62	74.97	75.87	100	77.48	79.11	78.86	78.65	78.69	78.73	78.62	78.43	56.69	56.59	56.73	56.76	56.71	56.66	56.66	58.41	58.41	63.71	65.85	59.15	59.52	59.49	59.05	58.36	58.21	57.94	57.19	57.89	57.82	57.5
GEM OTU-16246	G. 8	50.7	50.16	49.92	58.13	58.13	57.69	56.84	56.96	60.42	58.56	58.34	58.55	60.5	60.4	60.42	75.11	74.57	77.48	100	79.91	79.33	78.59	78.68	78.69	78.89	78.72	56.5	56.14	56.09	56.14	56.09	56.05	56.05	57.67	57.67	57.74	58.25	57.72	57.84	58	58.75	58.27	58.25	57.97	57.12	57.72	57.65	57.17
GEM OTU-1501	G. 8	50.63	50	50.04	58.06	58.05	57.29	56.83	56.9	60.06	58.74	57.96	58.41	60.29	60.3	60.11	75.7	76.55	79.11	79.91	100	87.09	88.13	88.32	88.72	88.71	88.46	56.22	56.08	56.1	56.12	56.09	56.07	56.07	57.47	57.47	57.25	57.82	57.12	57.33	57.57	57.71	57.39	57.48	57.18	56.59	57.14	57.15	56.71
GEM OTU-15029	G. 8	50.66	50.06	49.93	57.92	58.09	57.37	56.78	56.87	60.13	58.53	58.16	58.33	60.35	60.44	60.26	74.99	75.72	78.86	79.33	87.09	100	88.16	87.94	88.22	88.28	88.27	56.37	55.9	56.18	56.21	56.12	56.11	56.11	57.08	57.08	57.34	57.7	57.02	57.38	57.58	57.79	57.45	57.33	57.37	56.42	56.87	56.9	56.52
Methanomassiliicoccaceae archaeon UBA472	G. 8	50.13	50.2	49.69	57.41	57.59	56.81	56.38	56.48	60.15	58.31	58	58.21	60.04	59.9	59.75	74.92	75.84	78.65	78.59	88.13	88.16	100	99.79	90.64	90.58	90.5	55.86	55.53	55.85	55.88	55.88	55.85	55.85	56.79	56.79	56.78	57.24	56.64	57.26	57.53	57.29	57.17	57.21	56.79	56.21	56.91	56.66	56.26
GEM OTU-13053	G. 8	50.25	50.09	49.68	57.49	57.65	56.77	56.39	56.53	59.96	58.4	57.67	57.99	59.88	59.86	59.71	75	75.94	78.69	78.68	88.32	87.94	99.79	100	90.49	90.64	90.32	55.66	55.52	55.72	55.64	55.74	55.7	55.7	56.6	56.6	56.91	57.01	56.63	57	57.32	57.47	56.95	56.63	56.54	56.32	56.66	56.61	56.27
Methanomassiliicoccaceae archaeon UBA248	G. 8	50.22	50.08	49.58	57.57	57.54	56.94	56.44	56.47	60.11	58.43	57.98	58.26	59.85	59.98	59.85	75.1	76.02	78.73	78.69	88.72	88.22	90.64	90.49	100	98.92	98.73	55.96	55.75	55.91	55.94	55.89	55.83	55.83	57.02	57.02	57	57.39	57.3	57.57	57.65	57.87	57.33	57.29	57.22	56.84	57.21	56.96	56.57
Methanomassiliicoccales archaeon UBA8940	G. 8	50.14	50.09	49.98	57.4	57.56	56.86	56.57	56.62	59.8	58.38	57.91	58.32	59.93	60.1	59.97	74.87	75.99	78.62	78.89	88.71	88.28	90.58	90.64	98.92	100	99.56	56.06	55.79	55.9	55.98	55.89	55.83	55.83	57.16	57.16	57.06	57.26	57.43	57.49	57.58	57.92	57.41	57.19	57.21	56.64	57.13	57.26	56.68
GEM OTU-4215	G. 8	49.67	49.67	49.44	57.16	57.18	56.66	56.33	56.41	59.52	57.9	57.38	57.86	59.72	59.65	59.44	74.78	76.17	78.43	78.72	88.46	88.27	90.5	90.32	98.73	99.56	100	55.72	55.31	55.46	55.51	55.45	55.41	55.41	56.73	56.73	56.5	57.06	56.76	57.01	57.08	57.37	56.98	56.64	56.87	56.11	56.67	56.73	56.1
Methanomassiliicoccus sp. ERR321597-bin.7	G. 9	50.7	50.53	49.71	58.17	58.27	57.01	56.83	56.92	58.54	57.41	56.85	56.74	56.83	56.96	56.41	56.03	56.45	56.69	56.5	56.22	56.37	55.86	55.66	55.96	56.06	55.72	100	80.95	80.8	80.5	80.58	80.5	80.5	63.56	63.57	62.23	62.43	62.41	62.95	63.08	62.23	61.63	61.63	61.32	60.44	61.21	61.26	61.12
Methanomassiliicoccus sp. ERR1305901-bin.41	G. 9	50.94	50.61	49.53	58.34	58.27	56.85	56.66	56.79	58.18	57.38	56.56	56.79	56.75	56.92	56.48	55.75	56.21	56.59	56.14	56.08	55.9	55.53	55.52	55.75	55.79	55.31	80.95	100	89.44	89.47	89.34	89.36	89.36	63.37	63.37	62.09	62.13	62.1	62.65	62.75	62.28	61.46	61.51	61.52	60.58	61.5	61.2	61.06
Ca. Methanomassiliicoccus intestinalis 183	G. 9	50.91	50.76	49.83	58.36	58.35	57.08	56.9	57.03	58.68	57.28	56.63	56.99	56.88	57.2	56.61	55.92	56.34	56.73	56.09	56.1	56.18	55.85	55.72	55.91	55.9	55.46	80.8	89.44	100	99.74	99.1	99.14	99.14	63.55	63.55	62.21	62.14	62.37	62.8	63.03	62.26	61.72	61.9	61.42	60.63	61.53	61.47	61.16
Ca. Methanomassiliicoccus intestinalis ERR414347-bin.33	G. 9	50.81	50.76	49.78	58.37	58.26	57.05	56.87	57	58.61	57.27	56.61	56.96	56.89	57.18	56.61	55.95	56.44	56.76	56.14	56.12	56.21	55.88	55.64	55.94	55.98	55.51	80.5	89.47	99.74	100	99.2	99.22	99.22	63.59	63.59	62.17	62.06	62.3	62.81	62.99	62.28	61.69	61.96	61.41	60.59	61.51	61.53	61.18
Ca. Methanomassiliicoccus intestinalis 138	G. 9	50.88	50.68	49.68	58.39	58.37	57.03	56.93	57.02	58.67	57.21	56.67	56.94	56.92	57.2	56.58	56.06	56.33	56.71	56.09	56.09	56.12	55.88	55.74	55.89	55.89	55.45	80.58	89.34	99.1	99.2	100	99.85	99.85	63.46	63.46	62.31	62.3	62.48	62.93	63.11	62.22	61.7	61.89	61.41	60.69	61.6	61.59	61.28
Ca. Methanomassiliicoccus intestinalis Issoire-Mx1	G. 9	50.89	50.7	49.68	58.34	58.28	57.01	56.95	57.09	58.63	57.17	56.64	56.92	56.88	57.19	56.5	56	56.31	56.66	56.05	56.07	56.11	55.85	55.7	55.83	55.83	55.41	80.5	89.36	99.14	99.22	99.85	100	100	63.44	63.44	62.24	62.25	62.35	62.94	63.11	62.25	61.66	61.83	61.39	60.67	61.53	61.49	61.21
Ca. Methanomassiliicoccus intestinalis MGYG-HGUT-02160	G. 9	50.89	50.7	49.68	58.34	58.28	57.01	56.95	57.09	58.63	57.17	56.64	56.92	56.88	57.19	56.5	56	56.31	56.66	56.05	56.07	56.11	55.85	55.7	55.83	55.83	55.41	80.5	89.36	99.14	99.22	99.85	100	100	63.44	63.44	62.24	62.25	62.35	62.94	63.11	62.25	61.66	61.83	61.39	60.67	61.53	61.49	61.21
Methanomassiliicoccus luminyensis B10	G. 10	51.23	50.6	49.8	59.48	59.85	58.74	58.18	58.24	60.42	59.05	58.55	58.42	58	58.26	58.11	57.33	57.5	58.41	57.67	57.47	57.08	56.79	56.6	57.02	57.16	56.73	63.56	63.37	63.55	63.59	63.46	63.44	63.44	100	100	67.99	68.69	68.51	68.45	68.55	67.61	66.32	66.64	66.21	65.4	66.06	66.21	65.91
Methanomassiliicoccus luminyensis MGYG-HGUT-02161	G. 10	51.23	50.6	49.8	59.48	59.85	58.74	58.18	58.24	60.42	59.05	58.55	58.42	58	58.26	58.11	57.33	57.5	58.41	57.67	57.47	57.08	56.79	56.6	57.02	57.16	56.73	63.57	63.37	63.55	63.59	63.46	63.44	63.44	100	100	67.99	68.69	68.51	68.45	68.55	67.61	66.32	66.64	66.21	65.4	66.06	66.21	65.91
Methanomassiliicoccus sp. AS06rmzACSIP_208	G. 10	50.94	50.16	49.33	58.9	59.09	58.23	57.67	57.76	59.82	58.78	58.21	58.23	57.3	57.8	57.46	57.19	57.27	63.71	57.74	57.25	57.34	56.78	56.91	57	57.06	56.5	62.23	62.09	62.21	62.17	62.31	62.24	62.24	67.99	67.99	100	90.04	72.26	72.25	72.3	66.41	65.79	65.8	65.62	65.11	65.54	65.49	65.07
Methanomassiliicoccales archaeon PtaU1.Bin030	G. 10	51.06	50.31	50.02	59.48	59.32	58.89	58.01	57.96	60.55	59.03	58.48	58.76	58.35	58.72	58.05	57.61	57.66	65.85	58.25	57.82	57.7	57.24	57.01	57.39	57.26	57.06	62.43	62.13	62.14	62.06	62.3	62.25	62.25	68.69	68.69	90.04	100	73.36	73.04	73.34	67.26	66.29	65.85	66.3	65.51	65.99	65.94	65.49
Methanomassiliicoccus sp. MXMAG1	G. 10	50.79	50.34	49.52	59.15	59.08	58.46	57.79	57.9	59.99	58.8	58.33	58.4	57.58	57.83	57.91	57.18	57.33	59.15	57.72	57.12	57.02	56.64	56.63	57.3	57.43	56.76	62.41	62.1	62.37	62.3	62.48	62.35	62.35	68.51	68.51	72.26	73.36	100	77.37	77.59	67.5	66.29	66.62	66.25	65.2	65.95	66.5	66.11
Methanomassiliicoccus sp. UBA6	G. 10	51.08	50.89	50.02	59.36	59.44	58.52	57.8	57.88	60.13	58.88	58.25	58.64	57.65	58.35	58	57.42	57.43	59.52	57.84	57.33	57.38	57.26	57	57.57	57.49	57.01	62.95	62.65	62.8	62.81	62.93	62.94	62.94	68.45	68.45	72.25	73.04	77.37	100	99.8	67.73	66.46	66.7	66.46	65.57	66.36	66.33	66.39
GEM OTU-16822	G. 10	50.97	50.89	49.95	59.55	59.58	58.71	57.98	58.03	60.39	59.14	58.45	58.79	57.72	58.48	58.06	57.57	57.46	59.49	58	57.57	57.58	57.53	57.32	57.65	57.58	57.08	63.08	62.75	63.03	62.99	63.11	63.11	63.11	68.55	68.55	72.3	73.34	77.59	99.8	100	67.81	66.57	66.84	66.63	65.7	66.43	66.49	66.44
GEM OTU-8010	G. 10	51.29	50.58	49.99	59.56	59.56	59.13	57.88	57.97	60.33	59.04	58.24	58.74	57.83	58.39	57.98	57.92	57.55	59.05	58.75	57.71	57.79	57.29	57.47	57.87	57.92	57.37	62.23	62.28	62.26	62.28	62.22	62.25	62.25	67.61	67.61	66.41	67.26	67.5	67.73	67.81	100	73.49	73.77	73.79	72.96	73.55	74.3	73.74
Methanomassiliicoccus sp. UBA238	G. 10	51.42	51.13	50.3	59.56	59.32	59.01	58.3	58.4	60.12	58.67	57.94	58.46	57.94	58.24	57.89	57.72	57.08	58.36	58.27	57.39	57.45	57.17	56.95	57.33	57.41	56.98	61.63	61.46	61.72	61.69	61.7	61.66	61.66	66.32	66.32	65.79	66.29	66.29	66.46	66.57	73.49	100	99.65	81.83	80.91	81.77	79.94	79.76
GEM OTU-1236	G. 10	51.25	50.69	50.17	59.37	59.63	58.89	58.36	58.46	59.92	58.37	57.89	58	57.93	58.21	57.83	57.37	57.04	58.21	58.25	57.48	57.33	57.21	56.63	57.29	57.19	56.64	61.63	61.51	61.9	61.96	61.89	61.83	61.83	66.64	66.64	65.8	65.85	66.62	66.7	66.84	73.77	99.65	100	81.55	80.96	82.07	80.18	79.85
Methanomassiliicoccales archaeon RumEn M1	G. 10	51.11	50.51	50	58.95	58.65	58.61	57.74	57.84	59.61	58.4	57.63	57.9	57.35	58.05	57.49	57.26	57.08	57.94	57.97	57.18	57.37	56.79	56.54	57.22	57.21	56.87	61.32	61.52	61.42	61.41	61.41	61.39	61.39	66.21	66.21	65.62	66.3	66.25	66.46	66.63	73.79	81.83	81.55	100	86.71	87.56	81.04	80.86
Methanomassiliicoccus sp. UBA386	G. 10	50.39	49.86	49.08	58.15	58.05	57.92	57.02	57.08	59.21	57.8	57.02	57.4	56.81	57.26	56.93	56.57	56.56	57.19	57.12	56.59	56.42	56.21	56.32	56.84	56.64	56.11	60.44	60.58	60.63	60.59	60.69	60.67	60.67	65.4	65.4	65.11	65.51	65.2	65.57	65.7	72.96	80.91	80.96	86.71	100	98.9	80.78	80.44
GEM OTU-8080	G. 10	51.14	50.5	50.02	58.89	58.89	58.72	57.66	57.71	59.81	58.59	57.88	58.01	57.49	57.85	57.44	57.31	57.11	57.89	57.72	57.14	56.87	56.91	56.66	57.21	57.13	56.67	61.21	61.5	61.53	61.51	61.6	61.53	61.53	66.06	66.06	65.54	65.99	65.95	66.36	66.43	73.55	81.77	82.07	87.56	98.9	100	81.44	80.96
Methanomassiliicoccus sp. UBA345	G. 10	50.95	50.5	49.9	58.44	58.47	58.23	57.19	57.32	59.64	58.4	57.64	57.99	57.22	57.58	57.18	56.81	56.92	57.82	57.65	57.15	56.9	56.66	56.61	56.96	57.26	56.73	61.26	61.2	61.47	61.53	61.59	61.49	61.49	66.21	66.21	65.49	65.94	66.5	66.33	66.49	74.3	79.94	80.18	81.04	80.78	81.44	100	98.35
Methanomassiliicoccus sp. UBA429	G. 10	50.71	49.97	49.58	58.3	58.28	57.97	56.9	57.06	59.38	58.16	57.53	57.62	56.93	57.41	56.98	56.58	56.48	57.5	57.17	56.71	56.52	56.26	56.27	56.57	56.68	56.1	61.12	61.06	61.16	61.18	61.28	61.21	61.21	65.91	65.91	65.07	65.49	66.11	66.39	66.44	73.74	79.76	79.85	80.86	80.44	80.96	98.35	100
Methanomassiliicoccus sp. UBA393	G. 10	51.12	50.56	50.02	58.67	58.64	58.43	57.29	57.45	59.76	58.56	57.71	58.06	57.37	57.77	57.38	56.96	56.9	57.83	57.64	57.23	57.01	56.83	56.92	57.13	57.24	56.68	61.34	61.54	61.73	61.76	61.88	61.86	61.86	66.4	66.4	65.63	65.91	66.44	66.41	66.53	74.17	80.08	80.14	81.02	80.9	81.43	98.74	98.07
Methanomassiliicoccus sp. UBA364	G. 10	50.95	50.35	49.69	58.28	58.33	58.18	57.1	57.27	59.72	58.37	57.65	57.75	57.15	57.53	57.09	56.72	56.74	57.72	57.46	56.99	56.75	56.58	56.58	56.81	56.97	56.37	61.37	61.31	61.57	61.56	61.59	61.57	61.57	66.43	66.43	65.65	65.88	66.37	66.46	66.63	74.38	80.19	80	81.28	80.67	81.54	98.96	98.41
Methanomassiliicoccus sp. UBA321	G. 10	50.87	50.2	49.71	58.1	57.99	57.91	56.87	56.98	59.01	58.04	57.33	57.57	56.77	57	56.73	56.34	56.47	57.51	57.23	56.6	56.36	56.17	56.11	56.38	56.53	56.11	60.88	60.82	61.09	61.21	61.15	61.08	61.08	65.91	65.91	64.91	65.43	65.76	65.74	65.81	73.49	79.43	79.42	80.57	80.38	80.92	98.37	97.7
Methanomassiliicoccus sp. UBA360	G. 10	51.28	50.73	50.15	58.53	58.4	58.43	57.13	57.34	59.49	58.31	57.42	57.88	57.17	57.58	57.24	56.63	56.66	57.71	57.49	56.91	56.61	56.66	56.53	57.01	57.13	56.58	61.31	61.1	61.38	61.47	61.47	61.38	61.38	66.3	66.3	65.62	65.95	66.42	66.47	66.66	74.27	79.78	79.96	80.78	80.75	81.31	98.56	98.11
Methanomassiliicoccus sp. UBA335	G. 10	50.85	50.19	49.68	58.54	58.58	58.37	57.11	57.27	59.99	58.5	57.95	58.03	57.33	57.58	57.35	56.71	56.67	57.73	57.45	57.07	56.6	56.59	56.61	56.84	57.15	56.35	61.59	61.36	61.64	61.74	61.67	61.63	61.63	66.3	66.3	65.41	65.63	66.44	66.48	66.56	74.15	79.74	79.7	80.88	80.34	81.27	98.44	97.9
Methanomassiliicoccus sp. UBA315	G. 10	50.08	49.44	49.28	57.53	57.5	57.43	56.24	56.39	58.83	57.75	56.9	57.21	56.42	56.9	56.6	55.97	56.1	57.01	56.92	56.24	55.87	55.79	55.6	56.18	56.19	55.78	60.26	60.32	60.6	60.64	60.72	60.61	60.61	65.61	65.61	64.72	65.08	65.54	65.57	65.73	73.48	79.18	79.24	80.16	79.94	80.74	98.25	97.8
Methanomassiliicoccus sp. UBA292	G. 10	51.17	50.72	50.22	58.54	58.67	58.47	57.32	57.48	59.86	58.54	57.65	57.91	57.24	57.67	57.47	57.2	56.94	57.93	57.62	57.34	56.99	56.7	56.84	57.28	57.43	56.84	61.55	61.44	61.67	61.7	61.79	61.7	61.7	66.23	66.23	65.61	66.08	66.59	66.55	66.64	74.18	79.8	79.91	80.92	80.67	81.3	98.36	97.88
Methanomassiliicoccus sp. UBA382	G. 10	51.05	50.42	49.79	58.66	58.6	58.49	57.45	57.57	59.65	58.49	57.82	58	57.36	57.75	57.44	57.15	56.98	57.85	57.69	57.3	57.13	56.9	56.83	57	57.38	56.77	61.31	61.34	61.59	61.63	61.65	61.57	61.57	66.39	66.39	65.66	65.93	66.51	66.57	66.78	74.41	80.13	80.13	81.25	80.98	81.62	99.16	98.63
GEM OTU-3943	G. 10	51.06	50.35	49.83	58.61	58.67	58.48	57.33	57.51	59.89	58.58	57.79	58.09	57.34	57.73	57.53	57.11	56.88	57.86	57.66	57.13	56.81	56.72	56.67	57.07	57.17	56.47	61.68	61.57	61.81	61.79	61.92	61.83	61.83	66.68	66.68	65.59	66.19	67.08	66.93	67.01	74.76	80.4	80.55	81.31	80.9	81.76	98.82	98.36
GEM OTU-17079	G. 11	49.61	49.95	49.28	55.4	55.34	55.49	55.25	55.37	56.28	54.97	54.51	54.89	55.12	55.27	54.87	55.23	55.14	55.7	55.54	55.55	55.31	55.29	55.14	54.88	55.01	54.74	55.22	54.93	54.88	54.95	54.9	54.88	54.88	55.33	55.33	54.85	54.91	55.08	55.32	55.48	55.43	55.36	55.43	55.11	54.77	55.26	54.81	54.43
Ca. Methanomethylophilaceae archaeon UBA9915	G. 12	50.05	49.43	49.54	55.2	55.56	55.97	55.25	55.41	55.33	54.33	53.74	54.4	54.34	54.14	53.87	54.51	53.78	54.14	54.51	53.91	53.85	53.56	53.79	53.47	53.24	53.28	54.46	54.37	54.48	54.45	54.51	54.53	54.53	54.37	54.37	54.16	54.96	54.48	54.64	54.64	54.91	54.62	54.57	54.88	54.12	54.99	54.32	54.06
GEM OTU-4414	G. 12	49.98	49.46	49.28	55.43	55.7	55.93	55.51	55.63	55.83	54.45	54.1	54.37	54.38	54.58	54.01	54.55	54.08	54.38	55	54.26	54.26	53.98	53.89	53.77	53.58	53.63	54.66	54.51	54.64	54.63	54.72	54.68	54.68	54.75	54.75	54.44	55.14	54.68	55.01	54.96	55.11	54.88	55.06	54.82	54.12	54.85	54.49	54.09
Methanomassiliicoccaceae archaeon B1Sed10_99	G. 12	49.32	49.67	49.01	55.14	55.32	55.94	55.48	55.46	55.95	54.8	54.24	54.3	54.84	54.5	54.19	54.89	54.33	54.82	55.14	54.5	54.58	54.01	53.97	54	54	53.76	54.1	53.97	54.1	54.07	54.15	54.12	54.12	54.82	54.82	54.34	54.76	54.85	55.14	55.14	55.33	55.15	55.16	55.01	54.55	55.17	54.73	54.42
GEM OTU-11977	G. 12	49.98	49.99	49.51	55.57	55.63	56.35	55.84	55.91	56.48	55.08	54.26	54.6	55.15	54.96	54.44	55.21	54.53	55.04	55.46	54.92	54.78	54.42	54.18	54.35	54.33	54.13	54.3	54.01	54.16	54.09	54.13	54.15	54.15	55.11	55.11	54.36	54.99	55.09	55.38	55.36	55.49	55.41	55.41	55.4	54.79	55.3	55.14	54.8
Methanomassiliicoccaceae archaeon T1Sed10_112	G. 12	49.35	49.53	48.9	54.79	54.88	55.58	55.19	55.24	55.86	54.42	54.08	54.1	54.51	54.08	53.77	54.39	53.88	54.3	54.65	54.15	54.06	53.63	53.49	53.7	53.54	53.39	53.87	53.89	54	53.98	54.01	53.95	53.95	54.45	54.45	54.22	54.49	54.43	54.6	54.55	54.78	54.74	54.82	54.67	54.01	54.65	54.14	53.89
GEM OTU-5011	G. 12	49.2	49.26	48.8	54.61	54.77	55.57	55.13	55.23	55.72	54.38	53.89	53.99	54.43	54.02	53.69	54.35	53.92	54.19	54.65	54.17	54.13	53.62	53.52	53.66	53.5	53.2	53.61	53.7	53.84	53.81	53.82	53.79	53.79	54.4	54.4	54.06	54.33	54.42	54.5	54.47	54.79	54.69	54.78	54.65	53.96	54.57	54.03	53.82
Ca. Methanomethylophilaceae archaeon CSBr16_184	G. 12	49.26	49.4	48.76	54.63	54.92	55.52	55.03	55.02	55.55	54.18	53.41	53.85	53.99	54.08	53.71	54.07	53.75	53.91	54.15	53.87	53.75	53.57	53.41	53.48	53.22	52.98	54.04	54.15	54.29	54.27	54.32	54.3	54.3	54.79	54.79	53.95	54.49	54.51	54.7	54.59	54.56	54.84	54.93	54.68	54.02	54.66	54.33	54.31
Methanomassiliicoccaceae archaeon CSSed10_161R1	G. 12	49.3	49.18	48.91	54.33	54.52	55.33	54.76	54.83	55.66	53.86	53.28	53.7	54.05	53.86	53.71	53.9	53.77	53.95	53.95	53.76	53.8	53.32	53.4	53.52	53.18	52.96	53.77	53.61	53.71	53.72	53.73	53.71	53.71	54.45	54.45	53.83	54.84	54.18	54.35	54.1	54.51	54.62	54.67	54.59	53.97	54.53	54.09	53.97
GEM OTU-751	G. 12	49.29	49.02	48.88	54.69	54.74	55.62	54.87	54.9	55.49	54.26	53.38	54.01	53.83	54.02	53.41	53.78	53.57	53.64	54.07	53.71	53.84	53.39	53.5	53.36	53.17	53.08	53.93	53.79	54.02	54	53.97	53.95	53.95	54.44	54.44	53.97	54.21	54.16	54.5	54.34	54.4	54.63	54.92	54.39	53.79	54.26	54.16	54.1
Ca. Methanomethylophilaceae archaeon CSBr16_211	G. 12	48.96	48.27	48.17	54.25	54.24	54.59	54.39	54.48	54.86	53.91	53.38	53.58	53.44	53.87	53.36	53.51	53.4	53.52	53.89	53.24	53.59	53.22	53.02	53.09	53.01	52.99	53.31	53.38	53.41	53.37	53.44	53.42	53.42	54.16	54.16	53.81	54.31	53.95	54.08	54.06	54.2	54.42	54.53	53.94	53.21	54.17	53.9	53.7
Ca. Methanomethylophilaceae archaeon CSSed162cmB_238	G. 12	49.4	49.06	48.61	54.48	54.67	55.25	54.67	54.73	55.48	54.16	53.63	53.88	54.04	54.1	53.33	53.67	53.79	53.86	54.09	53.67	54.02	53.47	53.37	53.45	53.5	53.17	53.94	53.99	54.1	54.06	54.16	54.13	54.13	54.47	54.47	53.86	54.46	54.24	54.45	54.56	54.33	54.34	54.22	54.44	53.5	54.33	53.82	53.79
Methanomassiliicoccaceae archaeon CSSed10_308	G. 12	49.14	48.79	48.51	54.24	54.35	54.93	54.38	54.46	55.07	53.75	53.33	53.57	53.8	53.81	53.09	53.41	53.5	53.51	53.71	53.43	53.75	53.21	53.08	53.16	53.03	52.7	53.86	53.78	53.9	53.88	53.89	53.9	53.9	54.27	54.27	53.42	54.13	53.95	54.11	54.12	54.07	53.94	53.98	54.12	53.34	54.05	53.48	53.47
GEM OTU-13054	G. 13	48.9	47.73	48	53.02	53.3	53.1	53.02	53.16	53.51	52.61	52.52	52.48	52.19	52.43	52.02	51.86	52.15	52.08	52.2	52.17	52.03	52.05	52.07	51.71	51.58	51.33	53.29	53.16	53.4	53.39	53.36	53.27	53.27	52.64	52.64	52.14	52.27	52.3	52.15	52.31	52.27	52.54	52.48	52.15	51.78	52.24	51.78	51.69
Methanomassiliicoccaceae archaeon Lab288P1bin114	G. 14	49.41	49.18	48.97	53.96	54.37	54.26	54.02	54.11	54.22	53.38	53.27	53.34	53.49	53.46	53.07	53.09	52.87	53.03	52.61	52.66	52.94	52.36	52.19	52.24	52.07	52.08	53.99	53.97	54.27	54.25	54.22	54.2	54.2	53.92	53.92	53.49	53.78	53.62	53.97	54.04	53.32	53.8	53.57	53.42	52.94	53.49	53.4	53.09
GEM OTU-13789	G. 14	48.9	48.85	48.48	54.26	54.44	54.25	53.83	53.95	54.53	53.49	53.26	53.59	53.27	53.77	53.35	53.19	53	52.94	53.12	52.99	53.07	52.38	52.08	52.4	52.38	52.32	54.01	53.88	54	54.01	54.06	54.05	54.05	53.74	53.74	53.23	53.89	53.48	53.83	53.84	53.35	53.57	53.58	53.39	52.86	53.55	53.26	52.9
Methanomassiliicoccaceae archaeon Lab288P1bin1	G. 14	49.61	49.43	49.02	54.47	54.78	54.52	54.16	54.28	54.87	53.93	53.21	53.67	53.57	53.85	53.47	53.46	53.3	53.44	53.43	53.36	53.62	53.25	52.83	53	53.01	53.1	54.06	54.12	54.13	54.13	54.18	54.14	54.14	54.17	54.17	53.45	53.96	53.66	54.1	54.29	53.88	54.2	53.78	53.88	53.63	53.95	53.53	53.32
GEM OTU-8289	G. 14	48.58	48.44	48.31	53.78	54.03	54.04	53.63	53.84	54.11	52.86	52.47	52.38	52.84	53.12	52.69	52.67	52.59	52.71	52.53	52.69	52.69	52.6	52.21	52.65	52.32	52.5	53.51	53.53	53.35	53.38	53.36	53.33	53.33	53.71	53.71	52.67	53.45	53.03	53.15	53.41	52.98	53.59	53.46	53.34	53.05	53.28	52.82	52.67
RGMGC RGIG3602	G. 15	49.28	49.34	48.91	53.15	53.55	53.43	53.25	53.25	53.78	52.78	52.41	52.41	52.64	52.79	52.67	52.85	52.87	52.99	52.65	52.77	52.69	52.23	51.92	52.31	52.31	51.88	53.3	53.04	53.09	53.04	53.06	52.99	52.99	52.73	52.73	52.49	52.31	52.47	52.62	52.83	52.76	53.35	52.88	53.2	52.66	53.21	52.42	52.3
Ca. Methanomethylophilaceae archaeon MAG014	G. 15	48.51	48.86	48.71	53.07	53.41	53.48	53.19	53.27	53.88	52.96	52.32	52.62	52.62	52.76	52.68	52.37	52.56	52.61	52.38	52.75	52.89	52.2	52.08	52.29	52.24	51.89	53.23	53.15	53.16	53.18	53.16	53.09	53.09	52.96	52.96	52.33	52.68	52.81	52.86	53.01	52.81	52.95	52.66	52.7	52.35	52.87	52.3	51.98
PIGC MAG_4380	G. 15	48.38	48.83	48.56	52.99	53.29	53.25	52.98	53.05	53.68	52.85	52.23	52.59	52.43	52.65	52.52	52.23	52.28	52.52	52.22	52.66	52.7	52.15	51.91	52.1	52.08	51.78	53.24	53.06	52.98	53	52.97	52.94	52.94	52.87	52.87	52.25	52.62	52.74	52.82	52.86	52.67	52.86	52.58	52.63	52.21	52.74	52.09	51.78
Methanomassiliicoccales archaeon Mx-02	G. 15	48.39	48.77	48.67	52.96	53.23	53.27	52.96	53.04	53.7	52.86	52.22	52.58	52.34	52.7	52.5	52.31	52.34	52.45	52.24	52.62	52.67	52.14	51.89	52.13	52.11	51.75	53.23	53.02	53.04	53.06	53.03	53	53	52.91	52.91	52.2	52.64	52.74	52.84	52.9	52.64	52.85	52.59	52.61	52.2	52.74	52.16	51.8
Methanomassiliicoccaceae bacterium SRR5580399-bin.63	G. 15	48.99	49.89	49.55	53.35	53.15	53.48	53.77	53.82	54.51	53.21	52.98	52.83	53.35	53.11	53.21	53.11	52.67	53.25	52.78	53.08	52.79	52.35	52.32	51.92	52.66	52.46	53.27	53.4	53.37	53.39	53.48	53.41	53.41	53.27	53.27	52.56	53.63	53.19	53.07	52.9	53.11	53.22	52.89	53	52.75	53.04	52.62	52.23
Methanomassiliicoccales archaeon HGM01189	G. 15	49.03	49.29	49.07	52.84	53.29	53.72	53.25	53.32	54.14	52.9	52.4	52.83	52.68	52.91	52.84	52.51	52.55	52.75	52.46	52.82	52.94	52.48	52.33	52.58	52.49	52.16	53.11	52.88	52.84	52.86	52.93	52.81	52.81	53.4	53.4	52.31	52.96	53.09	53.05	53.09	52.88	53.12	52.88	52.74	52.52	52.82	52.25	51.83
RGMGC RGIG9775	G. 16	48.83	48.81	48.99	52.39	52.31	52.64	52.92	52.89	53.54	52.38	51.75	52.62	52.36	53.13	52.91	51.83	51.97	52.12	52.11	52.51	52.16	52.02	51.84	51.98	51.95	51.75	53.24	52.78	53.03	53.03	52.97	52.92	52.92	52.82	52.82	52.27	52.63	52.42	52.51	52.63	52.73	53.2	53.17	53.06	52.62	52.86	52.54	52.32
RGMGC RGIG2195	G. 16	49.14	48.92	48.53	53.03	53.26	53.19	52.98	52.99	53.66	52.97	52.57	52.78	52.7	53	52.66	52.35	52.63	52.45	52.4	52.58	52.51	52.01	51.89	52.06	51.88	51.68	53.52	53.36	53.41	53.43	53.37	53.33	53.33	52.96	52.96	52.33	53.05	52.66	53.04	53.21	53.01	53.1	52.66	52.64	52.55	52.84	52.69	52.44
GEM OTU-3539	G. 16	48.7	48.96	48.68	53.4	53.88	53.45	53.27	53.24	53.87	53.11	52.75	53	52.68	53.17	52.77	52.66	52.57	52.69	52.62	52.75	52.53	52.23	52.11	52.01	51.91	51.6	53.57	53.41	53.5	53.45	53.45	53.46	53.46	52.87	52.87	52.66	52.68	52.85	53.19	53.29	53.02	52.93	52.78	52.64	52.4	52.97	52.64	52.5
RGMGC RGIG5541	G. 16	48.78	48.52	48.31	52.68	52.96	53.11	52.85	52.91	53.75	52.53	52.05	52.67	52.5	52.7	52.63	52.22	52.22	52.29	52.47	52.42	52.46	52.03	51.92	52.19	51.97	51.92	53.21	52.82	52.91	52.89	53	52.93	52.93	52.6	52.6	52.05	52.35	52.16	52.6	52.53	52.68	52.83	52.51	52.48	52.06	52.59	51.95	51.65
PIGC MAG_5935	G. 16	48.55	48.6	48.51	52.59	53.14	53.32	52.68	52.75	53.5	52.52	52.29	52.14	52.38	52.79	52.29	52.2	52.36	52.4	52.63	52.57	52.16	52.17	51.77	52.12	52.24	52.04	53.05	52.77	52.86	52.96	52.91	52.83	52.83	52.74	52.74	52.17	52.81	52.2	52.78	52.79	52.64	52.91	52.39	52.7	52.06	52.86	52.12	51.88
Ca. Methanomethylophilaceae archaeon MAG098	G. 16	48.29	48.41	48.49	52.71	53.31	53.26	52.68	52.76	53.63	52.72	52.36	52.38	52.56	52.86	52.34	52.29	52.36	52.39	52.68	52.53	52.4	51.98	51.87	51.97	51.98	51.85	53.18	52.91	52.95	53.03	53	52.95	52.95	52.59	52.59	52.16	52.49	52.19	52.79	52.71	52.48	52.83	52.45	52.71	52.3	52.86	52.12	51.93
Ca. Methanomethylophilaceae archaeon MAG135	G. 16	48.15	48.24	48.2	52.43	52.82	53.02	52.53	52.61	53.21	52.48	52.01	52.16	52.14	52.64	52.11	51.9	52.12	52.22	52.26	52.31	51.95	51.71	51.77	51.74	51.82	51.6	52.94	52.59	52.81	52.83	52.81	52.77	52.77	52.47	52.47	52.09	52.36	51.86	52.5	52.43	52.31	52.62	52.55	52.43	51.97	52.65	51.96	51.83
Methanomassiliicoccaceae archaeon UBA381	G. 17	49.04	49.13	49.03	53.49	54	53.86	53.62	53.67	54.26	53.4	52.67	53.23	53.11	53.35	52.91	52.97	53.09	53.48	53.27	53.42	53.25	52.88	52.65	52.9	52.77	52.46	53.47	53.33	53.44	53.39	53.49	53.46	53.46	53	53	52.99	53.4	52.93	53.18	53.36	53.39	53.61	53.21	53.32	52.72	53.36	52.85	52.86
Methanomassiliicoccaceae archaeon UBA309	G. 17	48.56	48.56	48.49	53.21	53.59	53.49	53.19	53.25	53.63	53.06	52.42	52.83	52.81	53.03	52.59	52.62	52.99	53.04	52.92	52.92	52.88	52.47	52.42	52.69	52.47	52.08	53.12	53.05	53.02	52.96	53.13	53.07	53.06	52.69	52.69	52.67	53.13	52.56	52.9	53.09	53.04	53.19	52.89	52.91	52.48	53.03	52.46	52.31
FJ_bin 4	G. 17	49.1	48.95	49	53.46	53.72	53.99	53.48	53.56	54.34	53.43	52.89	53.22	53.44	53.31	52.9	52.73	53.19	53.17	53.25	53.3	53.19	52.75	52.62	52.73	52.6	52.36	53.32	53.31	53.45	53.45	53.51	53.48	53.48	53.17	53.17	53.04	52.97	53	53.22	53.28	53.21	53.37	52.69	53.27	52.64	53.18	52.84	52.6
Methanomassiliicoccales archaeon RumEn M2	G. 17	49.05	49.2	49.03	53.42	53.71	53.97	53.46	53.54	54.29	53.31	52.63	53.12	53.38	53.3	53	52.86	53.22	53.27	53.31	53.42	53.2	52.82	52.82	52.61	52.56	52.46	53.15	53.24	53.3	53.25	53.36	53.3	53.3	53.11	53.11	52.88	53.17	52.99	53.05	53.1	53.1	53.4	52.75	53.43	52.68	53.16	52.81	52.72
Methanomassiliicoccaceae archaeon UBA75	G. 17	49.15	49.08	49.21	53.38	53.64	54.05	53.56	53.62	54.36	53.48	52.82	53.06	53.28	53.31	52.99	52.7	53.26	53.07	53.32	53.36	53.31	52.91	52.74	52.69	52.62	52.32	53.42	53.45	53.55	53.48	53.54	53.47	53.47	53.11	53.11	52.92	53.11	53	53.2	53.34	53.22	53.44	52.98	53.39	52.66	53.33	52.92	52.79
Methanomassiliicoccaceae archaeon UBA422	G. 17	49.08	49.13	49.11	53.48	53.86	53.98	53.73	53.79	54.33	53.34	52.83	53.11	53.17	53.27	52.83	52.87	53.25	53.2	53.24	53.15	53.24	52.78	52.61	52.84	52.62	52.45	53.31	53.39	53.45	53.46	53.51	53.48	53.48	53.23	53.23	52.87	53.06	53.06	53.34	53.44	53.38	53.51	53.18	53.38	52.78	53.38	52.94	52.91
Methanomassiliicoccaceae archaeon UBA415	G. 17	49.27	49.37	49.16	53.47	53.82	54.02	53.82	53.85	54.47	53.45	52.89	53.38	53.44	53.32	52.99	52.91	53.28	53.36	53.39	53.48	53.31	52.99	52.96	52.86	52.64	52.4	53.37	53.66	53.64	53.64	53.72	53.69	53.69	53.11	53.11	53.11	53.32	53.21	53.34	53.5	53.55	53.53	53.41	53.47	52.8	53.46	53.11	52.92
Methanomassiliicoccaceae archaeon UBA407	G. 17	49.01	49.31	48.95	53.28	53.53	53.52	53.29	53.3	54	53.03	52.54	52.77	52.96	52.8	52.58	52.52	52.77	52.73	52.78	52.82	52.67	52.5	52.34	52.4	52.22	51.93	53.05	52.94	53.09	53.06	53.15	53.11	53.11	52.72	52.72	52.68	52.54	52.74	52.92	53.04	53.11	53.35	52.97	53.09	52.28	53.03	52.63	52.5
Methanomassiliicoccaceae archaeon UBA319	G. 17	48.89	49.07	49.08	53.14	53.35	53.54	53.33	53.41	53.86	53.02	52.5	52.95	53.1	52.93	52.57	52.48	52.95	52.85	53	52.99	52.94	52.64	52.63	52.46	52.42	52.13	53	53.1	53.22	53.24	53.29	53.26	53.26	52.8	52.8	52.66	52.8	52.69	52.76	52.94	53.08	53.32	52.92	53.1	52.56	53.05	52.64	52.59
Methanomassiliicoccaceae archaeon UBA329	G. 17	48.92	49.06	48.96	53.39	53.7	54.04	53.6	53.7	54.21	53.27	52.79	53.41	53.5	53.19	52.88	52.72	53.14	53.37	53.16	53.28	52.93	52.89	52.7	52.68	52.42	52.11	53.38	53.37	53.55	53.54	53.61	53.58	53.58	53.24	53.24	53.11	53.27	53.13	53.36	53.47	53.64	53.84	53.49	53.77	52.8	53.75	53.29	53.1
Methanomassiliicoccaceae archaeon UBA400	G. 17	49.11	49.16	49.11	53.56	53.86	53.96	53.6	53.64	54.06	53.24	52.66	53.11	53.27	53.28	52.93	52.69	53.07	53.27	53.27	53.19	53.17	52.92	52.9	52.67	52.64	52.38	53.26	53.35	53.48	53.45	53.49	53.46	53.46	53.07	53.07	52.88	52.98	52.96	53.1	53.23	53.28	53.42	53.12	53.47	52.77	53.4	53.04	52.85
Methanomassiliicoccaceae archaeon UBA359	G. 17	48.99	49.25	49	53.18	53.38	53.55	53.28	53.39	54.04	53.18	52.65	52.81	53.02	52.96	52.67	52.6	52.8	52.9	53.03	52.98	52.82	52.51	52.46	52.38	52.01	51.89	53.02	53.14	53.15	53.12	53.17	53.14	53.14	52.82	52.82	52.54	52.77	52.67	52.9	53.03	53.02	53.41	52.81	53.17	52.46	53.03	52.71	52.58
Methanomassiliicoccaceae archaeon UBA314	G. 17	49.3	49.24	49.31	53.59	53.85	54	53.66	53.73	54.43	53.41	52.91	53.24	53.39	53.32	53.02	52.85	53.15	53.29	53.27	53.33	53.26	53	52.83	52.78	52.67	52.43	53.29	53.42	53.43	53.43	53.51	53.45	53.45	53.19	53.19	53.03	53.21	53.03	53.35	53.49	53.36	53.57	53.11	53.44	52.79	53.41	52.92	52.79
Methanomassiliicoccaceae archaeon UBA371	G. 17	49.17	49.2	49.19	53.53	53.72	53.87	53.59	53.68	54.29	53.33	52.84	53.18	53.28	53.2	52.96	52.85	53.08	53.11	53.29	53.32	53.3	52.95	52.81	52.71	52.62	52.4	53.45	53.49	53.58	53.57	53.63	53.6	53.6	53.14	53.14	52.97	53.28	52.96	53.25	53.39	53.28	53.53	53.1	53.45	52.79	53.36	52.88	52.76
Methanomassiliicoccaceae archaeon UBA343	G. 17	49.15	49.08	49.19	53.5	53.73	53.76	53.51	53.6	54.28	53.28	52.8	53.13	53.2	53.18	52.8	52.66	53.07	53.16	53.13	53.17	53.11	52.74	52.59	52.65	52.57	52.37	53.09	53.23	53.33	53.28	53.33	53.32	53.32	53.02	53.02	52.84	52.95	52.84	53.23	53.32	53.32	53.43	52.96	53.42	52.82	53.26	52.81	52.75
Methanomassiliicoccaceae archaeon UBA404	G. 18	48.41	48.62	48.27	52.77	52.88	52.96	52.67	52.74	53.16	52.14	51.69	52.06	51.66	52.3	51.75	52.02	52.16	51.52	51.77	51.98	51.74	51.66	51.23	51.71	51.76	51.38	52.94	52.72	52.74	52.84	52.83	52.81	52.81	52.55	52.55	51.71	51.84	52	52.59	52.58	52.1	52.25	51.87	52.11	51.45	51.95	51.57	51.28
Methanomassiliicoccaceae archaeon UBA72	G. 18	49.1	49.37	48.75	53	53.11	53.28	52.73	52.8	53.79	52.62	52.24	52.52	52.5	52.68	52.41	52.49	52.61	52.58	52.41	52.69	52.53	52.17	52.12	52.14	52.52	52.02	53.23	53.12	53.3	53.29	53.28	53.3	53.3	52.9	52.87	52.21	52.19	52.73	52.91	53.05	52.91	52.83	52.62	52.76	52.18	52.9	52.24	52.1
Methanomassiliicoccaceae archaeon UBA358	G. 18	48.55	48.99	48.54	52.69	53.03	53	52.18	52.21	53.5	52.32	51.76	51.96	52.21	52.34	52.27	52.32	52.17	52.26	52.07	52.45	52.54	51.98	52.12	51.98	51.99	51.72	53.08	53.18	53.32	53.24	53.32	53.31	53.31	52.39	52.39	51.88	51.96	52.26	52.66	52.65	52.41	52.47	52.23	52.44	51.66	52.38	51.76	51.63
Methanomassiliicoccaceae archaeon UBA370	G. 18	48.7	49.13	48.73	52.99	53.19	53.21	52.51	52.54	53.75	52.59	52.05	52.23	52.4	52.54	52.42	52.51	52.33	52.42	52.35	52.58	52.65	52.1	52.09	52.13	52.29	51.73	53.12	53.26	53.27	53.18	53.28	53.28	53.28	52.63	52.63	52.12	52.42	52.67	52.96	52.94	52.72	52.79	52.47	52.8	52.08	52.72	52.15	51.95
Methanomassiliicoccaceae archaeon UBA378	G. 18	49.04	49.22	49	52.8	52.99	53.19	52.39	52.42	53.65	52.51	51.92	52.22	52.24	52.36	52.11	52.46	52.22	52.14	52.19	52.51	52.55	52.06	52.25	51.97	52.1	51.6	53.28	53.36	53.36	53.29	53.43	53.38	53.38	52.53	52.53	51.83	52.14	52.34	52.8	52.84	52.38	52.61	52.43	52.64	52.13	52.56	51.78	51.76
Ca. Methanomethylophilaceae archaeon WOFA05	G. 18	48.25	48.78	47.96	52.41	52.67	52.51	52.1	52.18	53.77	52.27	51.73	52.03	52.21	52.44	52.17	51.98	51.88	52.2	52.05	52.18	52.05	51.89	51.6	51.68	51.98	51.34	53.05	52.98	52.98	53.03	52.98	52.98	52.98	52.38	52.38	51.94	52.44	52.29	52.84	52.65	52.38	52.45	52.04	52.46	51.58	52.29	51.87	51.64
Methanomassiliicoccaceae archaeon UBA333	G. 18	48.9	49.25	48.85	52.9	53.14	53.25	52.61	52.64	53.7	52.6	51.91	52.31	52.21	52.48	52.24	52.28	52.31	52.14	52.22	52.54	52.54	52.11	52.14	52.21	52.34	51.8	53.23	53.27	53.23	53.27	53.25	53.26	53.26	52.64	52.64	52.15	52.15	52.61	52.81	52.89	52.61	52.73	52.36	52.86	52.19	52.81	51.99	51.72
Methanomassiliicoccaceae archaeon UBA306	G. 18	48.23	48.84	48.46	52.43	52.8	52.81	52.17	52.19	53.43	52.02	51.5	51.86	51.93	52.27	51.85	51.82	51.99	51.7	51.91	52.02	51.81	51.64	51.71	51.55	51.89	51.5	52.71	52.93	53.06	53.04	53.09	53.11	53.11	52.18	52.18	51.88	52.17	52.34	52.62	52.52	52.22	52.25	51.91	52.4	51.6	52.33	51.77	51.52
Methanomassiliicoccaceae archaeon UBA344	G. 18	48.62	49.17	48.36	52.83	52.88	53.15	52.57	52.65	53.69	52.43	52.09	52.2	52.3	52.56	52.28	52.44	52.35	52.34	52.33	52.53	52.69	51.94	51.97	52	52.1	51.64	53.02	52.95	53.1	53.03	53.14	53.12	53.12	52.62	52.62	52.14	52.37	52.44	52.94	52.97	52.64	52.57	52.15	52.64	52.1	52.67	52.15	52.05
Methanomassiliicoccaceae archaeon UBA399	G. 18	48.64	49.01	48.42	52.83	52.88	53.04	52.49	52.52	53.72	52.49	52.02	52.13	52.27	52.43	52.26	52.33	52.36	52.41	52.31	52.58	52.61	51.96	52.03	52.03	52.12	51.66	53	52.93	53.03	52.98	53.08	53.06	53.06	52.61	52.61	52.13	52.32	52.42	52.94	52.94	52.5	52.62	52.35	52.69	51.99	52.75	51.96	51.83
Methanomassiliicoccaceae archaeon UBA317	G. 18	48.56	49.04	48.34	52.82	52.85	53.07	52.5	52.55	53.74	52.4	52.12	52.33	52.25	52.51	52.38	52.4	52.35	52.4	52.35	52.52	52.75	51.88	51.95	51.96	52.14	51.64	53	52.92	52.96	52.86	53	52.99	52.99	52.78	52.78	52.19	52.34	52.48	52.99	53.01	52.51	52.57	52.3	52.65	51.93	52.62	51.93	51.91
Methanomassiliicoccaceae archaeon UBA409	G. 18	48.5	48.98	48.19	52.56	52.65	52.98	52.34	52.35	53.45	52.12	51.78	52.01	52.03	52.19	52.08	52.21	52.2	52.23	52.23	52.41	52.61	51.7	51.76	51.78	52.02	51.42	52.67	52.68	52.75	52.64	52.75	52.73	52.73	52.53	52.53	51.76	51.86	52.31	52.61	52.6	52.4	52.42	52.15	52.41	51.68	52.36	51.72	51.81
Methanomassiliicoccaceae archaeon UBA421	G. 18	48.79	49.25	48.53	52.88	52.92	53.15	52.62	52.7	53.84	52.46	52.09	52.38	52.32	52.53	52.38	52.45	52.36	52.44	52.35	52.5	52.75	51.99	52	52.1	52.23	51.72	53.15	53.1	53.09	53	53.17	53.13	53.13	52.83	52.83	52.14	52.4	52.53	53.07	53.04	52.68	52.73	52.4	52.7	51.97	52.69	52.08	52.01
Methanomassiliicoccaceae archaeon UBA414	G. 18	48.8	49.32	48.55	52.97	53.08	53.2	52.8	52.85	53.91	52.49	52.16	52.39	52.5	52.55	52.32	52.44	52.51	52.5	52.45	52.64	52.81	52.06	52.09	52.02	52.21	51.64	53.08	53.12	53.11	53	53.16	53.15	53.15	52.83	52.83	52.15	52.43	52.57	53.03	53.03	52.66	52.69	52.49	52.74	52	52.73	52.11	52.17
Methanomassiliicoccaceae archaeon UBA427	G. 18	48.76	49.26	48.44	52.97	53.06	53.15	52.68	52.75	53.84	52.53	52.13	52.4	52.39	52.59	52.48	52.52	52.38	52.49	52.43	52.65	52.84	52	52	52.08	52.28	51.78	53.07	53.05	53.08	53.02	53.1	53.1	53.1	52.87	52.87	52.22	52.42	52.59	53.12	53.07	52.73	52.83	52.48	52.76	52.08	52.78	52.15	52.12
Methanomassiliicoccaceae archaeon UBA296	G. 18	48.86	49.29	48.53	52.92	52.99	53.1	52.65	52.74	53.73	52.5	52.26	52.47	52.52	52.61	52.47	52.58	52.54	52.65	52.51	52.68	52.83	51.96	52	52.16	52.29	51.68	53.18	53.17	53.19	53.12	53.23	53.2	53.2	52.93	52.93	52.31	52.42	52.65	53.23	53.18	52.75	52.86	52.49	52.8	52.15	52.9	52.23	52.17
Methanomassiliicoccaceae archaeon UBA308	G. 18	48.38	48.99	48.31	52.71	52.75	52.86	52.37	52.43	53.43	52.01	51.9	52.34	52.3	52.34	52.21	52.17	52.4	52.43	52.28	52.45	51.94	51.76	52.03	51.83	51.93	51.67	52.99	52.99	53.02	52.91	53.03	53.03	53.03	52.77	52.77	52.07	52.62	52.61	53.17	53.06	52.54	52.58	52.37	52.58	52.03	52.72	51.93	51.97
Methanomassiliicoccaceae archaeon UBA394	G. 18	48.24	48.67	47.91	52.58	52.69	52.67	52.18	52.25	53.58	52.08	51.86	51.98	51.98	52.28	51.97	51.88	52	52.09	51.93	52.2	52.22	51.7	51.66	51.56	51.82	51.55	52.78	52.67	52.59	52.65	52.64	52.65	52.65	52.51	52.51	51.8	52.01	52.27	52.72	52.69	52.26	52.42	52.15	52.14	51.56	52.31	51.82	51.72
GEM OTU-4589	G. 19	48.55	48.56	48.27	52.6	52.88	52.66	52.46	52.54	53.3	52.07	52.05	51.86	52.12	52.51	51.91	51.8	51.72	51.46	51.79	51.9	52.03	51.41	51.12	51.78	51.89	51.23	52.44	52.46	52.77	52.73	52.71	52.67	52.67	52.37	52.37	52	52.06	51.86	52.19	52.45	52.15	52.43	52.12	52.41	51.84	52.4	51.89	51.69
Ca. Methanoplasma termitum	G. 20	49.07	48.65	48.51	53.43	53.8	53.34	53.06	53.12	53.67	52.95	52.3	52.75	52.71	53.07	52.42	52.48	52.59	52.45	52.48	52.73	53.11	52.33	52.02	52.23	52.4	52.07	53.48	53.28	53.29	53.28	53.28	53.28	53.28	52.98	52.98	52.64	52.78	52.59	52.8	52.88	52.97	52.96	52.61	52.93	52.24	52.76	52.19	51.98
Ca. Methanoplasma sp. Cu122P5bin30	G. 20	49.25	48.79	48.67	53.48	53.85	53.47	53.28	53.38	53.75	53.02	52.39	52.91	53.01	53.22	52.6	52.72	52.8	52.76	52.74	52.92	53.4	52.56	52.23	52.31	52.43	52.38	53.63	53.49	53.54	53.52	53.53	53.52	53.52	53.06	53.06	52.68	52.81	52.78	52.96	53.03	53.15	52.99	52.67	52.95	52.39	52.84	52.26	51.95
GEM OTU-13865	G. 20	49.55	48.95	48.83	53.27	53.86	53.53	53.24	53.35	53.94	53.17	52.64	53.01	52.99	53.21	52.5	52.37	52.78	52.68	52.58	52.7	53.11	52.32	52.22	52.32	52.69	52.55	53.49	53.36	53.57	53.6	53.6	53.61	53.61	53.12	53.12	52.65	52.93	52.72	52.88	53.07	53.32	53.15	52.74	53.11	52.5	52.89	52.34	52.14
Methanomassiliicoccaceae archaeon Th196P4bin4	G. 20	49.35	49.3	48.85	53.18	53.59	54.26	53.54	53.59	54.44	53.26	52.71	53.13	53.08	53.48	52.98	53.1	53.22	53.32	53.47	53.11	53.07	52.53	52.3	52.67	52.94	52.39	53.23	53.08	53.48	53.44	53.49	53.38	53.38	53.86	53.86	52.78	53.08	53.04	53.14	53.05	53.7	53.35	52.9	53.57	52.82	53.64	53.21	52.88
Methanomassiliicoccaceae archaeon Th196P3bin2	G. 20	49.35	48.73	48.71	53.43	53.66	53.61	53.47	53.51	54.16	53.04	52.54	52.57	52.86	53.2	52.56	52.86	52.83	53.04	52.77	52.82	52.82	52.3	51.82	52.35	52.34	52.04	53.35	53.59	53.6	53.49	53.51	53.55	53.55	53.25	53.25	52.63	52.99	52.67	53.06	52.99	53.26	53.27	52.98	53.32	52.54	53.23	52.69	52.35
GEM OTU-16513	G. 20	49.35	48.73	48.71	53.43	53.66	53.61	53.47	53.51	54.16	53.04	52.54	52.57	52.86	53.16	52.56	52.85	52.83	53.04	52.77	52.82	52.82	52.3	51.83	52.35	52.34	52.04	53.35	53.59	53.6	53.49	53.51	53.55	53.55	53.25	53.25	52.63	52.98	52.67	53.06	52.99	53.26	53.27	52.98	53.32	52.54	53.23	52.69	52.35
Methanomassiliicoccaceae archaeon Nt197P3bin8	G. 20	49.25	48.92	48.53	53.7	54.09	53.81	53.5	53.56	54.31	53.07	52.67	52.83	53.31	53.16	53.25	53.21	52.81	53.3	53.09	53.11	53.13	52.52	52.27	52.51	52.61	52.24	53.42	53.49	53.43	53.42	53.4	53.44	53.44	53.5	53.5	53.19	53.59	53.29	53.53	53.59	53.39	53.47	53.1	53.49	52.61	53.18	52.99	52.76
GEM OTU-4675	G. 20	49.18	48.81	48.47	53.67	54.06	53.81	53.46	53.53	54.27	53.02	52.6	52.78	53.27	53.19	53.21	53.18	52.76	53.21	53.03	53.05	53.06	52.48	52.27	52.51	52.63	52.24	53.38	53.44	53.36	53.36	53.34	53.38	53.38	53.44	53.45	53.15	53.59	53.24	53.5	53.58	53.35	53.43	53.04	53.46	52.54	53.13	52.94	52.71
Methanomassiliicoccaceae archaeon Nt197P4bin4	G. 20	49.9	49.38	49.09	54.09	54.48	54.32	54.31	54.44	55.13	54.01	53.57	53.76	54.12	54.29	53.85	54.15	53.86	53.99	53.97	54.02	54.33	53.54	52.94	53.73	53.84	53.24	53.86	54.05	54.26	54.3	54.25	54.23	54.23	54.24	54.24	54.25	54.22	54.02	54.14	54.28	54.26	54.45	53.95	54.2	53.66	54.33	54.1	53.77
GEM OTU-13091	G. 20	49.84	49.37	49.1	54.06	54.33	54.29	54.2	54.37	55.16	54.01	53.5	53.65	54	54.06	53.82	54.12	53.84	53.8	53.89	54	54.26	53.46	52.98	53.62	53.83	53.08	53.95	54.15	54.46	54.49	54.44	54.43	54.43	54.2	54.2	54.17	54.17	53.95	54.06	54.22	54.07	54.28	53.81	54.07	53.54	54.26	53.88	53.45
Methanomassiliicoccaceae archaeon Co191P4bin17	G. 20	48.68	48.04	47.77	52.76	53.19	53.25	52.72	52.81	53.89	52.69	52.01	52.1	52.43	52.28	52.01	51.63	51.92	51.94	51.99	52.35	52.23	52.14	51.17	51.62	51.39	51.42	52.97	52.84	53	52.92	52.89	52.92	52.92	53.07	53.07	52	52.43	52.12	52.6	52.56	52.61	52.69	52.31	52.73	51.94	52.57	51.81	51.53
GEM OTU-9494	G. 20	48.68	48.15	47.84	52.77	53.15	53.31	52.78	52.88	53.84	52.74	51.98	52.15	52.45	52.29	52.03	51.68	52	52.03	52.02	52.39	52.25	52.14	51.23	51.68	51.38	51.43	53.04	52.87	53.1	53.02	52.99	53.02	53.02	53.19	53.19	52.01	52.39	52.19	52.61	52.6	52.69	52.71	52.35	52.78	52.02	52.66	51.9	51.65
FJ_bin 1	G. 20	48.94	48.85	48.67	53.36	53.68	53.69	53.06	53.16	54.42	53.11	52.62	53	53.01	53.31	52.9	52.78	53.11	52.87	52.5	53.08	53.03	52.52	52.17	52.64	52.49	52.39	53.75	53.38	53.73	53.6	53.65	53.59	53.59	53.22	53.22	52.44	53.07	52.78	52.84	52.89	52.88	53.11	52.82	52.99	52.16	52.79	52.33	52.19
Methanomassiliicoccaceae archaeon UBA328	G. 20	48.96	48.97	48.63	53.26	53.6	53.67	52.97	53.05	54.49	53.08	52.47	53.02	53.04	53.28	52.84	52.74	53.06	52.91	52.51	53.05	52.8	52.58	52.21	52.52	52.51	52.39	53.7	53.4	53.68	53.63	53.66	53.62	53.62	53.11	53.11	52.55	53.07	52.65	52.9	52.87	52.83	52.92	52.81	52.87	52.17	52.74	52.4	52.27
Methanomassiliicoccaceae archaeon UBA408	G. 20	48.95	48.99	48.68	53.21	53.52	53.69	52.93	53.02	54.36	52.96	52.52	52.81	52.91	53.19	52.79	52.67	52.99	52.81	52.36	52.96	52.78	52.41	52.03	52.47	52.31	52.22	53.61	53.36	53.6	53.57	53.58	53.55	53.55	53.08	53.08	52.42	52.99	52.61	52.86	52.87	52.83	52.99	52.86	52.95	52.13	52.68	52.24	52.06
GEM OTU-4264	G. 21	48.04	47.84	47.77	51.63	52	52.26	51.59	51.59	53.19	51.63	50.94	51.19	51.59	51.49	51.12	50.97	50.89	51.3	51.12	51.24	51.19	50.55	50.53	50.74	50.61	50.52	52.18	51.83	51.78	51.76	51.78	51.75	51.75	51.85	51.85	51.31	51.44	51.23	51.45	51.51	51.71	51.17	51.19	51.56	51.05	51.42	50.72	50.67
Methanomassiliicoccaceae archaeon UBA593	G. 21	48.56	48.57	48.28	52.33	52.65	52.53	51.9	51.93	52.97	51.8	51.61	51.61	52.04	51.88	51.78	51.72	51.74	51.93	51.8	51.65	51.94	51.38	50.9	51.37	51.2	50.87	52.56	52.28	52.45	52.42	52.47	52.4	52.4	52.09	52.09	51.58	52.38	51.79	52.07	52.01	52.13	52.37	52	52.28	51.76	52.2	51.44	51.37
GEM OTU-498	G. 21	48.38	48.74	48.38	52.54	52.54	52.73	51.98	52.01	52.98	51.67	51.35	51.61	51.83	51.95	52.01	51.83	51.74	51.84	51.89	51.49	51.71	51.23	50.97	51.39	51.13	50.91	52.56	52.14	52.4	52.35	52.43	52.41	52.41	52.35	52.35	51.82	53.04	52.01	52.26	52.24	52.4	52.44	52.08	52.56	51.89	52.51	51.79	51.68
GEM OTU-5396	G. 21	48.12	47.77	47.6	51.38	51.69	51.42	51.1	51.16	51.9	51.36	50.64	51.07	50.93	51	50.92	50.93	50.85	50.85	51.1	50.93	51.11	50.63	50.4	50.61	50.57	50.32	51.65	51.29	51.29	51.23	51.26	51.25	51.25	51.3	51.3	50.95	51.03	51	51.36	51.45	51.32	51.6	51.28	51.75	50.94	51.46	51.14	50.72
Thermoplasmatales archaeon BRNA1	G. 21	48.35	48.17	47.94	51.62	52.03	52.05	51.57	51.64	52.69	51.57	51.08	51.17	51.43	51.27	51.42	51.49	51.14	51.43	51	51.43	51.55	50.79	50.74	50.83	51.06	50.59	52.01	51.87	52.07	52.09	52.08	52.05	52.05	51.69	51.69	51.03	51.23	51.24	51.66	51.8	51.61	51.6	51.33	51.71	51.07	51.73	51.01	50.78
FJ_bin 5	G. 21	48.44	48.16	47.91	51.7	52.09	52.09	51.57	51.61	52.64	51.52	51.05	51.19	51.46	51.26	51.41	51.5	51.21	51.38	51.14	51.5	51.62	50.85	50.7	50.81	51.04	50.62	52.09	51.91	52.04	52.06	52.03	52.03	52.03	51.68	51.68	51.05	51.2	51.23	51.62	51.76	51.62	51.64	51.35	51.79	51.07	51.77	51.16	50.98
FJ_bin 3	G. 21	48.06	48.01	47.73	51.85	52.31	52.02	52.15	52.24	53.01	51.98	50.97	51.36	51.83	52.04	51.89	51.86	51.7	51.95	52	51.9	51.79	51.47	51.32	51.69	51.73	51.38	52.53	52.15	52.24	52.25	52.28	52.31	52.31	52.46	52.46	51.68	51.84	51.84	51.93	52.12	52.12	52.17	51.81	52.3	52.2	52.3	51.68	51.73
RUG2 RUG10898	G. 21	48.29	48.09	48.21	51.72	52.25	51.83	51.49	51.55	52.98	51.85	51.15	51.64	51.61	51.5	51.54	51.43	51.43	51.54	51.36	51.26	51.3	50.79	50.61	50.82	50.93	50.48	52.08	51.9	51.89	51.9	51.88	51.89	51.89	51.79	51.79	51.23	51.43	51.21	51.59	51.7	51.68	51.8	51.51	52.15	51.31	51.97	51.56	51.32
FJ_bin 2	G. 21	47.87	47.61	47.32	51.53	51.93	51.82	51.16	51.25	52.23	51.43	51.03	51.12	51.16	51.14	51.03	51.12	51.1	51.2	51.09	51.19	51.06	50.61	50.23	50.63	50.94	50.72	51.96	51.52	51.72	51.66	51.74	51.73	51.73	51.33	51.33	50.95	51.1	50.93	51.35	51.45	51.36	51.62	51.16	51.41	50.69	51.53	51.14	50.93
RGMGC RGIG1506	G. 21	48.41	47.96	47.77	51.84	52.27	51.76	51.38	51.52	52.63	51.46	51.27	51.13	51.65	51.76	51.7	51.43	51.15	51.77	51.57	51.47	50.99	50.97	50.81	51.02	51.14	50.92	52.22	51.88	51.85	51.82	51.83	51.85	51.85	51.65	51.65	51.13	51.45	51.4	51.69	51.87	51.95	51.91	51.32	51.93	51.53	52.02	51.58	51.35
RUG2 RUG13413	G. 21	49.06	48.9	48.43	52.24	52.91	52.31	52.12	52.26	53.45	52.4	51.63	51.93	52.37	52.26	52.43	51.97	51.67	52.25	52.19	52.08	52.08	51.5	51.35	51.56	51.57	51.41	52.6	52.35	52.14	52.13	52.13	52.16	52.16	52.14	52.14	51.61	51.82	51.86	52.28	52.29	52.24	52.53	51.89	52.15	51.9	52.3	52.02	51.63
RUG2 RUG13270	G. 21	48.5	48.61	48.25	52.06	52.57	52.36	51.76	51.9	53.25	52.15	51.37	51.76	52.13	52.05	52.09	51.91	51.69	52.08	51.96	51.85	51.68	51.44	51.11	51.53	51.6	51.32	52.77	52.37	52.31	52.34	52.27	52.28	52.28	52.17	52.17	51.63	51.64	51.88	52.31	52.25	52.4	52.33	51.77	52.35	51.78	52.22	51.83	51.63
RGMGC RGIG8455	G. 21	48.37	48.25	47.76	52.21	52.58	52.09	51.53	51.62	52.8	51.89	51.56	51.65	51.67	51.94	51.63	51.66	51.52	51.8	51.52	51.6	51.25	51.23	51.09	51.1	50.97	50.65	52.37	52.01	52	51.94	51.98	51.96	51.96	51.84	51.84	51.21	51.52	51.4	51.73	51.75	51.96	51.84	51.55	51.78	51.26	51.78	51.56	51.2
Methanogenic archaeon ISO4-H5	G. 21	48.16	47.99	47.46	51.96	52.33	51.86	51.39	51.48	52.64	51.59	51.23	51.33	51.63	51.75	51.47	51.24	51.23	51.5	51.13	51.35	51.13	51	50.86	51.03	50.92	50.75	51.98	51.83	51.66	51.56	51.58	51.63	51.63	51.7	51.67	51.09	51.47	51.25	51.54	51.59	51.57	51.59	51.3	51.83	51.14	51.73	51.28	50.92
GEM OTU-5463	G. 21	48.13	47.82	47.36	51.92	52.29	51.89	51.39	51.46	52.44	51.66	51.24	51.25	51.21	51.8	51.65	51.24	51.24	51.45	51.17	51.23	51.07	50.98	50.63	50.89	50.83	50.56	51.99	51.76	51.68	51.59	51.67	51.7	51.7	51.61	51.6	51.16	51.32	51.3	51.53	51.46	51.65	51.62	51.22	51.74	51.28	51.72	51.36	51.06
RUG2 RUG14013	G. 21	48.05	47.97	47.76	51.87	52.31	51.79	51.23	51.32	52.84	51.63	51.35	51.41	51.43	51.63	51.55	51.51	51.35	51.46	51.36	51.26	50.91	51.04	50.82	51.06	50.87	50.74	51.99	51.55	51.52	51.47	51.47	51.47	51.47	51.62	51.62	51.12	51.38	51.14	51.67	51.73	51.68	51.62	51.53	51.89	51.38	51.89	51.55	51.15
RGMGC RGIG8423	G. 21	48.6	48.23	47.71	51.79	52.42	51.86	51.45	51.46	52.42	51.76	51.5	51.83	51.61	51.96	51.61	51.39	51.37	51.69	51.62	51.8	51.39	51.43	51.34	51.28	51.39	51.23	51.99	51.8	51.89	51.86	51.85	51.86	51.86	51.59	51.62	51.08	51.39	51.12	51.62	51.76	51.55	51.69	51.29	51.63	51.29	51.58	51.58	51.25
Ca. Methanomethylophilus sp. UBA78	G. 21	48.01	47.75	47.54	51.75	52.22	52.57	51.84	51.84	52.84	51.68	51.34	51.56	51.55	51.82	51.26	51.55	51.56	51.54	51.58	51.52	51.26	50.93	50.99	51.15	51.1	51.13	52.03	51.66	51.84	51.93	51.79	51.81	51.81	52.05	52.05	51.59	51.82	51.6	51.85	51.78	52.02	51.98	51.61	52.08	51.7	52.06	51.37	51.37
Ca. Methanomethylophilus alvus MAG221	G. 21	48.78	48.76	48.76	52.16	52.59	52.77	51.82	51.82	53.38	52.13	51.97	51.71	51.89	52.22	51.73	51.52	51.3	52.24	51.92	51.78	51.53	51.37	51.33	51.71	51.33	51.24	52.18	52.08	52.03	52.13	52	51.97	51.97	52.19	52.19	51.77	52.19	51.62	52.36	52.37	51.85	52.19	51.78	52.23	51.43	51.95	51.62	51.45
Ca. Methanomethylophilus alvus ERR321646-bin.11	G. 21	48.77	48.66	48.42	52.19	52.64	52.69	52.01	52.06	53.45	52.31	51.77	51.79	51.93	52.12	51.93	51.84	51.58	52.3	52.06	52.1	51.78	51.6	51.35	51.6	51.52	51.19	52.4	52.31	52.39	52.44	52.32	52.27	52.27	52.44	52.44	51.84	52.25	51.98	52.26	52.35	52.14	52.3	52.23	52.23	51.62	52.19	51.71	51.48
Ca. Methanomethylophilus alvus RL001	G. 21	48.78	48.79	48.67	52.35	52.83	52.8	52.08	52.1	53.67	52.38	51.93	52.03	51.92	52.24	51.96	51.88	51.66	52.26	52.18	52.08	51.82	51.6	51.31	51.69	51.53	51.33	52.56	52.46	52.39	52.39	52.4	52.32	52.32	52.52	52.52	51.91	52.39	52.07	52.42	52.47	52.32	52.4	52.28	52.48	51.74	52.39	51.71	51.49
PIGC MAG_4376	G. 21	48.79	48.63	48.39	52.27	52.66	52.7	51.91	51.97	53.48	52.34	51.81	51.85	52	52.17	51.89	51.84	51.62	52.28	52.09	52.02	51.74	51.54	51.29	51.54	51.51	51.21	52.31	52.14	52.29	52.34	52.23	52.18	52.18	52.43	52.43	51.89	52.38	51.95	52.4	52.44	52.12	52.31	52.21	52.25	51.6	52.22	51.72	51.58
Ca. Methanomethylophilus alvus Mx-05	G. 21	48.6	48.55	48.38	52.25	52.63	52.58	51.92	51.98	53.31	52.26	51.67	51.76	51.86	52.14	51.92	51.88	51.46	52.18	52.06	51.97	51.67	51.51	51.26	51.58	51.44	51.03	52.33	52.14	52.27	52.28	52.19	52.15	52.15	52.44	52.44	51.87	52.31	51.95	52.37	52.39	52.1	52.29	52.14	52.16	51.56	52.07	51.71	51.55
Ca. Methanomethylophilus alvus MGYG-HGUT-02456	G. 21	48.6	48.58	48.38	52.25	52.63	52.58	51.92	51.98	53.31	52.26	51.67	51.76	51.86	52.14	51.9	51.88	51.46	52.18	52.06	51.97	51.67	51.51	51.26	51.61	51.44	51.07	52.33	52.14	52.25	52.28	52.19	52.16	52.16	52.43	52.43	51.88	52.31	51.96	52.37	52.39	52.1	52.29	52.15	52.16	51.56	52.07	51.7	51.55
Ca. Methanomethylophilus alvus Mx1201	G. 21	48.6	48.55	48.38	52.25	52.63	52.58	51.92	51.98	53.31	52.26	51.67	51.76	51.86	52.1	51.91	51.84	51.46	52.18	52.06	51.97	51.67	51.51	51.26	51.61	51.44	51.07	52.33	52.14	52.27	52.28	52.19	52.16	52.16	52.44	52.44	51.87	52.31	51.96	52.37	52.39	52.1	52.29	52.15	52.16	51.56	52.07	51.7	51.55
LGM-DZ1	G. 21	48.79	48.28	47.76	51.8	52.39	52.26	51.78	51.82	53.4	51.93	51.24	51.58	51.69	51.75	51.69	51.94	51.8	51.74	51.74	51.68	51.7	51.14	51.02	51.13	51.21	50.73	51.89	51.66	52.09	52.13	52.03	52.04	52.04	51.99	51.99	51.48	52.06	51.56	51.94	52.11	52.13	52.18	51.73	52.17	51.55	52	51.58	51.47
RUG2 RUG12650	G. 21	48.58	48.37	48.01	51.62	52.13	52.21	51.63	51.68	53.11	51.71	51.09	51.37	51.43	51.71	51.65	51.79	51.79	51.78	51.63	51.51	51.59	51.11	51.14	51.07	51.18	50.6	51.81	51.65	51.9	51.87	51.89	51.9	51.9	51.88	51.88	51.32	51.71	51.31	51.82	51.9	52.09	52.06	51.54	52.05	51.25	51.72	51.39	51.21
Ca. Methanomethylophilus alvus 271	G. 21	48.61	48.38	47.84	51.78	52.33	52.41	51.78	51.79	53.35	51.91	51.34	51.59	51.65	51.88	51.66	51.91	51.83	51.76	51.77	51.57	51.59	51.22	51.14	51.23	51.31	50.85	51.98	51.89	52.11	52.13	52.05	52.06	52.06	52.04	52.04	51.55	51.85	51.55	51.92	52.03	52.22	52.14	51.78	52.22	51.41	51.92	51.7	51.51
Ca. Methanomethylophilus sp. 1R26	G. 21	48.77	48.71	48.37	51.86	52.38	52.58	51.82	51.86	53.21	51.8	51.59	51.46	51.59	51.73	51.67	51.83	51.88	51.81	51.58	51.71	51.83	50.96	51.01	51.33	51.3	50.73	51.9	51.86	52.14	52.17	52.12	52.12	52.12	51.99	51.99	51.53	51.6	51.59	51.83	51.9	52.27	51.95	51.64	52.02	51.42	51.65	51.5	51.27
RUG2 RUG10606	G. 21	48.76	48.52	47.97	51.92	52.54	52.57	51.9	51.94	53.35	52.06	51.28	51.58	51.49	52.03	51.81	52.11	52.01	51.93	51.83	51.71	51.8	51.25	51.14	51.24	51.35	50.84	51.79	51.68	52.12	52.12	52.05	52.06	52.06	52.06	52.06	51.54	51.89	51.65	51.91	52.14	52.31	52.12	51.76	52.06	51.78	52.05	51.7	51.54
RUG2 RUG12248	G. 21	48.96	48.54	48.03	52.35	52.85	52.81	52	52.07	53.52	52.23	51.43	51.79	51.93	52.18	52	52.34	52.02	52.09	52.03	51.89	52.01	51.45	51.36	51.66	51.72	51.09	52.12	51.92	52.21	52.21	52.22	52.25	52.25	52.23	52.23	51.72	52.08	51.87	52.05	52.24	52.47	52.33	52.02	52.38	51.69	52.08	51.92	51.76
RUG2 RUG13374	G. 21	48.75	48.29	47.82	51.88	52.42	52.4	51.84	51.87	53.41	52	51.27	51.53	51.65	51.9	51.77	51.98	51.88	51.72	51.79	51.58	51.65	51.21	51.04	51.26	51.3	50.88	51.98	51.8	52.1	52.11	52.08	52.09	52.09	51.96	51.96	51.69	52.01	51.61	51.95	52.18	52.29	52.23	51.73	52.4	51.53	52.08	51.75	51.51
Ca. Methanomethylophilus sp. RUG779	G. 21	48.99	48.59	48.07	52.16	52.59	52.66	52.06	52.08	53.44	52.11	51.7	51.86	51.91	51.98	51.85	52.15	51.98	52.2	51.72	51.79	51.77	51.26	51.03	51.14	51.36	50.96	52.08	51.89	52.32	52.3	52.31	52.33	52.33	52.13	52.13	51.62	52.16	51.78	52.26	52.34	52.3	52.48	51.76	52.46	51.46	52.1	51.83	51.57
RUG2 RUG14913	G. 21	48.76	48.52	48.01	51.93	52.54	52.4	51.69	51.69	53.4	52.06	51.48	51.57	51.76	51.8	51.8	51.76	51.94	52.04	51.67	51.6	51.78	51.24	51.13	51.15	51.24	50.59	51.74	51.62	51.9	51.96	51.91	51.92	51.92	51.63	51.63	51.36	52.04	51.37	51.87	51.96	52.24	52.14	51.65	52.12	51.43	51.86	51.5	51.5
Ca. Methanomethylophilus sp. hRUG898	G. 21	48.76	48.52	48.01	51.93	52.54	52.4	51.69	51.69	53.4	52.06	51.48	51.57	51.76	51.76	51.8	51.76	51.94	52.03	51.67	51.6	51.78	51.24	51.13	51.15	51.24	50.59	51.74	51.62	51.9	51.96	51.91	51.92	51.92	51.6	51.6	51.36	52	51.37	51.87	51.96	52.24	52.11	51.65	52.12	51.43	51.86	51.5	51.5
RUG2 RUG13687	G. 21	49.01	48.69	48.23	52.36	52.65	52.66	51.95	51.99	53.66	52.17	51.73	51.83	51.86	52.06	52.11	52.23	52.22	52.1	52.08	51.99	52.07	51.27	51.13	51.49	51.75	51	52.2	51.9	52.23	52.18	52.19	52.2	52.2	52.05	52.06	51.78	52.3	51.72	52.22	52.4	52.49	52.33	51.79	52.44	51.68	52.25	52	51.83
RUG2 RUG12136	G. 21	48.84	48.41	48	52.05	52.61	52.77	51.92	52	53.36	51.96	51.35	51.8	51.95	51.95	51.97	52.24	52.14	52.06	51.93	51.98	51.77	51.47	51.34	51.57	51.68	51.06	51.92	51.89	52.06	52.11	52.12	52.11	52.11	52.21	52.21	51.54	52.1	51.87	52.06	52.25	52.43	52.21	51.8	52.31	51.98	52.27	51.66	51.58
RUG2 RUG14889	G. 21	48.74	48.39	48.2	52.02	52.56	52.66	51.92	51.93	53.35	52.16	51.62	51.78	51.81	51.95	51.89	52.15	52.15	52.18	51.93	51.94	52.04	51.44	51.26	51.26	51.59	50.9	51.93	51.8	52.11	52.15	52.1	52.12	52.12	52.07	52.07	51.7	52.07	51.71	52.12	52.09	52.35	52.38	51.87	52.39	51.83	52.1	51.77	51.7
RUG2 RUG12670	G. 21	48.62	48.31	47.85	51.82	52.32	52.41	51.66	51.68	53.26	51.89	51.32	51.51	51.58	51.89	51.72	51.86	51.74	51.81	51.74	51.72	51.72	51.35	51.22	51.17	51.31	50.84	52.02	51.78	52.19	52.19	52.15	52.17	52.17	51.94	51.94	51.5	51.83	51.52	51.97	52.11	52.32	52.2	51.94	52.15	51.68	52.05	51.71	51.53
RGMGC RGIG1591	G. 22	49.38	50.24	49.48	53.44	54.1	54.11	53.33	53.43	54.4	53.07	52.48	53.09	53.26	53.73	53.38	53.13	53.17	53.46	53.35	53.16	53.24	52.89	52.61	52.66	52.77	52.67	53.55	53.46	53.68	53.75	53.84	53.85	53.85	53.39	53.39	53.11	53.38	53.31	53.67	53.69	53.64	53.43	53.2	53.74	53.03	53.46	53.13	52.66
GEM OTU-10718	G. 22	49.7	50.65	49.69	53.86	54.53	54.79	53.79	53.85	54.88	53.3	53.03	53.3	53.42	54.12	53.61	53.38	53.47	53.7	53.8	53.57	53.61	53.31	53.12	53.44	53.18	53.21	54.06	54.05	54.11	54.2	54.22	54.23	54.23	53.83	53.83	53.34	53.73	53.39	53.68	53.71	53.9	53.59	53.18	53.89	53.14	53.68	53.31	52.75
FJ_bin 6	G. 22	49.27	50.17	49.24	53.23	53.77	53.91	53.19	53.2	54.04	52.95	52.33	52.86	53.03	53.38	52.95	52.76	53.02	53.25	53.2	52.9	53.13	52.77	52.68	52.74	52.73	52.53	53.27	53.23	53.36	53.35	53.39	53.38	53.38	53.25	53.25	52.8	52.98	53.02	53.32	53.36	53.4	53.17	52.73	53.63	52.68	53.16	52.82	52.48
Methanomassiliicoccales archaeon HGM01200	G. 22	49.13	49.68	49	53.25	53.48	53.74	53.15	53.3	53.9	52.5	52.56	52.83	52.52	52.94	52.93	52.87	52.43	52.95	52.47	52.69	52.77	52.23	52.1	52.38	52.47	52.05	53.71	53.31	53.49	53.56	53.46	53.43	53.43	53.07	53.07	52.64	52.86	53.18	53.45	53.48	53.3	53.27	53.12	53.16	52.82	53.07	52.62	52.39
Methanomassiliicoccaceae archaeon UBA71	G. 22	49.15	49.4	48.6	53.39	53.75	53.88	53.25	53.3	53.79	52.93	52.43	52.74	52.67	53.32	52.65	52.88	52.74	53.05	53.07	52.79	53.04	52.4	52.34	52.5	52.66	52.24	53.71	53.45	53.56	53.54	53.57	53.53	53.53	53.11	53.11	52.74	53.09	52.95	53.16	53.35	53.24	53.23	52.77	53.13	52.43	53.05	52.47	52.27
Methanomassiliicoccaceae bacterium ERR321628-bin.21	G. 22	49.2	49.39	48.95	53.72	54.05	54.34	53.2	53.3	54.09	52.97	52.44	52.86	52.84	53.03	52.73	53.14	52.75	53.2	52.97	52.74	53.31	52.52	52.48	52.62	52.62	52.17	53.78	53.44	53.45	53.52	53.52	53.51	53.51	53.1	53.1	52.76	53.43	53.19	53.5	53.52	53.28	53.53	53.26	53.22	52.97	53.41	52.74	52.49
Methanomassiliicoccaceae archaeon DOK	G. 22	49.06	49.59	48.82	53.51	53.71	54.03	53.24	53.29	54.3	52.84	52.66	52.69	52.87	53.05	52.75	53	52.64	53.15	52.79	52.73	53.01	52.37	52.36	52.52	52.54	52.23	53.56	53.5	53.55	53.57	53.65	53.61	53.61	53.05	53.05	52.75	53.16	53	53.23	53.29	53.26	53.33	52.92	53.13	52.71	53.17	52.6	52.35
Methanomassiliicoccales archaeon Mx-03	G. 22	49.21	49.65	49.05	53.72	53.85	54.08	53.4	53.46	54.37	52.89	52.7	52.79	52.92	53.21	52.9	53.04	52.67	53.15	52.79	52.95	53.13	52.46	52.38	52.47	52.58	52.09	53.73	53.43	53.62	53.63	53.63	53.63	53.63	53.2	53.2	52.8	53.24	52.92	53.27	53.25	53.37	53.19	52.98	53.17	52.82	53.19	52.67	52.4
Methanomassiliicoccaceae bacterium ERR321603-bin.2	G. 22	49.61	50.12	49.23	53.99	54.26	54.59	54.04	54.13	54.75	53.6	53.03	53.49	53.43	53.74	53.18	53.52	53.04	53.48	53.28	53.39	53.64	52.98	53.02	52.86	52.82	52.74	53.88	53.87	54.13	54.08	54.04	54.13	54.13	53.54	53.54	53.3	53.62	53.38	53.82	54	54.07	53.75	53.43	53.52	53.5	53.79	53.33	53.26
Methanomassiliicoccaceae archaeon UBA537	G. 22	49.11	49.04	48.81	53.11	53.76	53.79	52.8	52.85	53.8	52.89	52.3	52.83	52.66	52.86	52.22	52.9	52.6	52.92	52.83	52.98	52.85	52.31	52.27	52.73	52.4	51.93	53.27	52.95	53.23	53.23	53.26	53.28	53.28	53.13	53.13	52.38	52.72	52.64	52.94	53.11	53.14	53.3	52.95	53.14	52.63	53.29	52.58	52.34
GEM OTU-3997	G. 22	49.09	49.05	48.78	53.24	53.95	53.77	52.9	52.96	54.11	53.01	52.49	52.67	52.87	52.97	52.42	53.1	52.88	53.07	53.12	53.05	52.94	52.51	52.26	52.69	52.54	52.2	53.46	52.95	53.21	53.21	53.2	53.23	53.23	53.29	53.29	52.61	52.99	52.77	53.2	53.32	53.31	53.32	52.96	53.13	52.74	53.25	52.68	52.52
Methanomassiliicoccales archaeon HGM01201	G. 22	49.51	50.16	49.58	53.89	54.13	54.29	53.46	53.53	54.1	53.12	52.73	53.3	53.54	53.61	53.17	53.45	53	53.42	53.16	53.15	53.42	52.74	52.48	52.7	52.57	52.53	53.68	53.14	53.61	53.48	53.49	53.49	53.49	53.86	53.86	53.31	53.31	53.35	53.52	53.57	53.82	53.74	53.46	53.53	53.15	53.45	52.86	52.64
Methanomassiliicoccales archaeon Mx-06	G. 22	48.39	49.15	48.58	53.04	53.4	53.6	52.93	52.98	53.99	52.77	52.12	52.89	52.86	53.09	52.72	52.98	52.3	52.29	52.53	52.58	53.37	52.44	51.8	52.17	52.24	51.74	53.34	53.04	53.38	53.24	53.36	53.35	53.35	53.08	53.08	52.69	52.77	52.89	53.2	53.38	53.32	53.27	53.48	53	52.65	53.16	52.64	52.47
Methanomassiliicoccaceae bacterium SRR5580102-bin.60	G. 22	48.96	49.28	48.88	53.31	53.57	53.77	53.02	53.05	53.85	52.91	52.27	52.88	52.86	53.02	52.51	52.77	52.41	52.9	52.63	52.64	52.71	52.27	52.2	52.24	52.36	52.1	53.54	53.02	53.62	53.56	53.56	53.52	53.52	53.42	53.42	52.69	52.79	52.63	53.03	53.15	53.24	53.33	53.07	52.91	52.63	53.04	52.59	52.23
Methanomassiliicoccaceae archaeon UBA481	G. 22	49.25	49.28	48.98	53.55	54.18	53.8	53.16	53.19	53.62	53.09	52.43	52.81	53.17	53.11	52.63	52.92	52.68	53.07	52.86	52.64	52.79	52.47	52.32	52.2	52.09	51.71	53.57	53.39	53.7	53.79	53.68	53.66	53.66	53.17	53.17	52.78	53.08	53.25	53.12	53.33	53.6	53.39	53.03	53.39	52.94	53.44	52.67	52.52
GEM OTU-3087	G. 22	49.19	49.2	48.82	53.43	54.02	53.77	53.08	53.08	53.69	53	52.46	52.85	53.1	52.97	52.69	52.87	52.6	52.8	52.65	52.69	52.75	52.27	52.03	52.01	51.85	51.46	53.42	53.28	53.6	53.59	53.57	53.45	53.45	53.12	53.12	52.81	52.97	52.71	53.16	53.24	53.33	53.23	52.95	53.11	52.56	53.2	52.52	52.35
Methanomassiliicoccaceae archaeon UBA480	G. 22	49.3	49.41	49.08	53.47	54.07	53.87	53.22	53.25	53.74	53.03	52.5	52.87	53.04	53.1	52.67	52.85	52.67	52.94	52.67	52.71	52.83	52.3	52.04	52.06	51.93	51.64	53.27	53.13	53.32	53.4	53.26	53.22	53.22	53.1	53.1	52.86	53.1	52.74	53.16	53.34	53.41	53.28	53.02	53.21	52.66	53.14	52.77	52.5
Methanomassiliicoccaceae archaeon UBA482	G. 22	49.24	49.4	48.85	53.42	54.08	53.82	53.12	53.15	53.74	53.09	52.54	52.8	53.16	53.09	52.64	52.9	52.65	52.89	52.74	52.77	52.96	52.3	52.01	52.04	51.99	51.62	53.54	53.36	53.65	53.73	53.64	53.57	53.57	53.18	53.17	52.83	52.99	52.74	53.15	53.27	53.41	53.37	53.03	53.27	52.83	53.35	52.65	52.37
Methanomassiliicoccaceae archaeon UBA48	G. 22	48.99	49.32	48.75	53.38	54.09	53.82	53.11	53.15	53.71	52.92	52.6	52.79	53.01	53.23	52.77	53.04	52.75	52.9	52.71	52.85	52.88	52.47	52.18	52.19	52.01	51.63	53.7	53.47	53.53	53.56	53.5	53.43	53.43	53.43	53.43	52.92	53.03	52.86	53.34	53.36	53.66	53.47	53.09	53.14	52.61	53.26	52.9	52.6
Methanomassiliicoccaceae archaeon UBA271	G. 22	49.34	49.28	48.97	53.32	53.83	53.7	53.03	53.07	53.39	52.93	52.38	52.72	52.84	52.85	52.56	52.81	52.7	52.82	52.56	52.57	52.86	52.2	51.78	51.99	51.9	51.61	53.36	53.32	53.46	53.4	53.48	53.44	53.44	53.02	53.02	52.75	52.91	52.71	52.94	53.11	53.36	53.25	52.91	53.21	52.68	53.18	52.65	52.36
Methanomassiliicoccaceae archaeon UBA483	G. 22	48.92	48.93	48.49	53.22	53.85	53.65	52.81	52.81	53.56	52.92	52.31	52.87	53.01	52.92	52.53	52.84	52.33	52.7	52.6	52.63	52.73	52.15	51.88	51.97	52.02	51.48	53.35	53.25	53.69	53.65	53.62	53.5	53.5	52.93	52.93	52.66	52.71	52.54	52.79	52.89	53.16	53.1	52.77	52.95	52.65	53.03	52.35	52.3
RGMGC RGIG5548	G. 22	48.31	48.27	48.35	52.21	52.62	52.91	52.3	52.27	53.01	52.4	51.9	52.05	51.95	52.47	52.12	52.35	52.06	52.42	52.25	52.23	52.26	51.98	51.79	51.86	51.73	51.25	52.88	52.85	52.78	52.85	52.81	52.88	52.88	52.72	52.73	52.02	52.78	52.12	52.52	52.52	52.61	52.43	51.9	52.48	51.57	52.55	51.89	51.77
RGMGC RGIG5104	G. 22	47.92	48.78	48.09	52.34	52.68	52.77	52.22	52.31	52.83	52	51.66	51.68	51.53	52.12	51.98	52.26	51.87	52.42	52.14	52	52.1	51.92	51.99	52.03	52.12	51.87	52.33	52.13	52.2	52.35	52.2	52.22	52.22	52.49	52.49	52.15	52.3	52.13	52.78	52.8	52.42	52.5	52.1	52.65	51.71	52.44	52.04	51.89
RGMGC RGIG6801	G. 22	48.07	48.88	48.54	52.19	52.62	52.64	51.81	51.9	52.27	51.54	51.35	51.46	51.66	52.17	51.63	51.61	51.37	51.6	52	51.65	51.35	51.39	51.37	51.57	51.61	51.59	52.31	52.04	52.13	52.14	52.08	52.08	52.08	51.94	51.94	51.21	51.85	51.58	52.06	52.03	52.24	51.81	51.76	51.99	51.15	51.87	51.48	51.3
RGMGC RGIG6046	G. 22	49.04	49.88	49.45	52.94	53.52	53.68	53.02	53.07	53.75	52.85	52.3	52.72	52.9	53.2	52.91	53.22	52.93	53	53.2	52.87	52.98	52.69	52.72	52.69	52.96	52.77	53.45	53.1	53.28	53.34	53.2	53.2	53.2	53.17	53.17	52.7	53.37	52.89	53.44	53.37	53.4	53.01	52.65	53.19	52.38	53.1	52.55	52.3
Methanomassiliicoccaceae archaeon Tb.RUG.20	G. 22	48.94	48.63	48.62	52.76	53.1	53.21	52.36	52.44	53.09	52.08	51.49	52.12	51.6	52.35	52.05	51.89	51.87	51.7	52.11	51.97	51.96	51.68	51.45	51.58	51.97	51.74	52.65	52.68	52.62	52.52	52.65	52.64	52.64	52.32	52.32	51.91	52.14	51.83	52.53	52.33	52.33	52.7	52.43	52.41	51.9	52.43	51.86	51.62
Methanomassiliicoccaceae archaeon Tb.RUG.172	G. 22	47.66	47.89	47.26	52.09	52.66	52.3	51.83	51.85	52.44	51.46	51.07	51.28	51.48	51.9	51.5	51.08	51.39	51.22	51.49	51.31	51.17	51.18	51.27	50.8	50.9	50.97	52.44	52.16	52.32	52.27	52.27	52.29	52.29	51.9	51.9	51.51	51.89	51.27	51.96	51.93	51.88	52.14	51.78	52.25	51.4	52.13	51.52	51.24
RGMGC RGIG6768	G. 22	48.61	49.1	48.47	52.93	53.42	53.22	52.57	52.61	53.46	52.46	52.17	52.32	51.92	52.8	52.22	52.61	52.4	52.29	52.34	52.36	52.26	52.08	52.03	52.05	52.17	51.99	53.31	53.23	53.13	53.12	53.15	53.14	53.14	52.75	52.75	52.35	52.79	52.21	52.85	53.01	52.69	52.94	52.71	52.71	52.2	52.69	52.47	51.98
Ca. Methanomethylophilaceae archaeon Tb.RUG.94	G. 22	47.82	48.29	47.57	52.2	52.64	52.49	51.88	51.89	52.44	51.94	51.4	51.4	51.2	52.07	51.65	51.74	51.56	51.44	51.68	51.7	51.31	51.56	51.45	51.21	51.46	51.46	52.81	52.57	52.65	52.56	52.55	52.62	52.62	52.06	52.06	51.63	52.21	51.35	51.95	52.12	52.19	52.29	51.98	52.09	51.35	52.12	51.69	51.22
FJ_bin 7	G. 22	48.59	48.77	48.64	52.72	53.21	53.17	52.3	52.41	53.27	52.18	52.03	52.26	52.26	52.6	52.51	52.25	52.29	52.19	52.18	52.21	52.35	51.86	51.86	51.91	52.2	51.76	53.24	52.79	53.01	52.95	52.98	53	53	52.55	52.55	52.22	52.42	52.27	52.8	52.87	52.75	52.73	52.47	52.64	51.97	52.53	52.23	51.87
RGMGC RGIG6539	G. 22	48.67	48.8	48.7	52.72	53.26	53.07	52.43	52.44	53.56	52.21	51.96	52.4	52.41	52.79	52.45	52.21	52.36	52.14	52.15	52.1	52.35	51.76	51.74	52.02	52.41	51.88	53.42	53.08	53.33	53.32	53.21	53.26	53.26	52.51	52.51	52.29	52.3	52.47	52.85	52.96	52.81	52.85	52.55	52.84	51.99	52.81	52.48	52.06
GEM OTU-13050	G. 22	48.59	49.01	48.63	52.57	53.09	53.16	52.34	52.38	53.24	52.18	51.85	52.12	52.24	52.65	52.32	52.34	52.15	52.4	52.25	52.26	52.32	51.93	51.82	51.99	52.22	51.85	53.27	52.84	53.1	53	53.12	53.14	53.14	52.68	52.68	52.32	52.49	52.41	53.01	53.03	52.83	52.77	52.41	52.81	51.87	52.57	52.19	51.85
RGMGC RGIG5987	G. 22	48.53	48.85	48.65	52.59	53.13	52.88	52.09	52.14	53.2	52.05	51.85	52.17	51.95	52.35	52.25	52.24	52	52.11	52.2	52.12	52.2	51.65	51.66	51.79	52.05	51.67	53.03	52.71	52.84	52.78	52.86	52.88	52.88	52.42	52.42	51.96	52.28	52.16	52.7	52.71	52.52	52.66	52.52	52.55	51.79	52.4	52.15	51.81
Methanomassiliicoccaceae archaeon Tb.RUG.425	G. 22	48.64	48.93	48.77	52.78	53.28	53.06	52.12	52.21	53.21	52.22	51.95	52.4	52.05	52.75	52.29	52.26	52.1	52.27	52.26	52.2	52.34	51.93	51.73	52.07	52.27	51.83	53.11	52.73	52.93	53	52.95	52.97	52.97	52.63	52.63	52.27	52.27	52.23	52.87	52.94	52.72	52.71	52.55	52.72	51.81	52.43	52.25	51.97
Methanomassiliicoccaceae archaeon UBA113	G. 22	48.03	47.88	47.67	52.07	52.26	52.02	51.89	52	52.5	51.41	51.38	51.41	51.55	52.08	51.68	50.73	51.35	51.47	51.06	51.32	51.26	51.3	50.83	51.21	51.15	51.14	52.07	51.78	51.76	51.84	51.73	51.74	51.74	51.49	51.49	51.15	51.63	51.4	51.48	51.67	51.63	51.65	51.46	51.44	50.93	51.38	51.01	50.95
Methanomassiliicoccaceae archaeon Tb.RUG.29	G. 22	48.5	48.54	48.32	52.53	53.28	52.74	52.53	52.58	53.4	51.9	51.34	51.85	52.06	52.39	51.99	51.76	51.83	51.91	51.87	51.83	52.04	51.54	51.8	51.62	51.5	51.05	53.06	52.75	52.97	52.92	53.04	52.97	52.97	52.35	52.35	52.21	51.98	51.77	52.36	52.53	52.19	52.43	51.97	52.2	51.9	52.36	51.68	51.4
Methanogenic archaeon mixed culture ISO4-G1	G. 22	48.81	48.87	48.55	53.04	53.34	53.21	52.56	52.69	53.17	52.31	51.88	52.4	52.48	52.95	52.56	52.27	52.43	52.63	52.63	52.31	52.32	51.88	51.64	52.11	51.98	51.5	52.88	53.07	52.93	53	52.96	52.94	52.94	52.87	52.87	52.59	52.94	52.67	53.09	53.17	52.76	52.83	52.54	52.83	52.26	52.82	52.3	51.9
RGMGC RGIG6752	G. 22	49.26	49.3	48.97	52.82	53.42	52.91	52.74	52.82	53.53	52.27	52.06	52.26	52.35	52.69	52.56	52.01	52.39	52.56	52.26	52.2	52.32	51.69	51.86	52.16	52.03	51.54	53.55	53.27	53.28	53.32	53.24	53.22	53.23	52.88	52.88	52.28	52.28	52.49	52.85	52.93	52.64	52.84	52.43	52.48	52.29	52.73	52.05	51.71
GEM OTU-3278	G. 22	49	49.07	48.68	52.76	53.26	53.02	52.61	52.72	53.53	52.28	51.94	52.1	52.17	52.69	52.53	51.79	52.17	52.41	51.95	52.01	52.08	51.65	51.66	51.92	51.77	51.29	53.31	53.01	53.13	53.17	53.14	53.13	53.13	52.88	52.88	52.24	52.28	52.47	52.76	52.84	52.63	52.75	52.39	52.61	52.07	52.6	51.98	51.58
LGM-RCC1	G. 22	49.09	49.17	48.71	52.85	53.26	52.98	52.53	52.64	53.43	52.1	51.9	52.08	52.11	52.68	52.54	51.84	52.24	52.39	52.06	52.12	52.05	51.53	51.57	51.89	51.89	51.33	53.4	53.08	53.15	53.2	53.16	53.14	53.14	52.85	52.85	52.2	52.28	52.38	52.65	52.68	52.55	52.72	52.34	52.54	52.13	52.68	51.88	51.53
GEM OTU-6054	G. 22	48.6	49.1	48.66	52.72	53.47	53.03	52.63	52.76	53.23	52.28	51.9	52.14	52.13	52.44	52.26	51.99	52.02	52.11	52.12	52.06	52.16	51.57	51.39	51.87	51.82	51.32	53.21	53.03	53.03	53.06	53.03	53.03	53.03	52.59	52.59	52.2	52.32	52.1	52.67	52.85	52.54	52.55	52.22	52.55	51.92	52.49	51.83	51.41
RGMGC RGIG6915	G. 22	48.67	49.01	48.81	52.48	52.99	52.95	52.11	52.19	53.35	52.23	51.52	51.98	51.96	52.6	52.16	51.93	52.01	52.07	51.86	51.7	51.82	51.26	51.55	51.57	51.65	51.06	53.05	52.69	52.84	52.87	52.85	52.82	52.82	52.31	52.31	51.82	51.9	51.74	52.49	52.64	52.08	52.11	51.79	52.07	51.7	52.13	51.47	51.27
RGMGC RGIG6862	G. 22	48.84	49.15	49.1	52.93	53.53	53.22	52.62	52.69	53.61	52.53	52.34	52.44	52.41	53.01	52.64	52.22	52.36	52.5	52.21	52.14	52.02	51.83	51.95	52.31	52.19	51.5	53.56	53.26	53.29	53.38	53.3	53.28	53.28	52.63	52.63	52.29	52.28	52.23	53.14	53.19	52.73	52.62	52.13	52.62	51.94	52.58	52.03	51.75
GEM OTU-9166	G. 22	48.7	48.83	48.7	52.71	53.26	52.97	52.37	52.43	53.38	52.21	51.79	52.04	52.14	52.76	52.41	52.01	52.22	52.45	52.06	52.04	52	51.46	51.64	51.93	51.71	51.23	53.26	52.84	52.97	52.99	53	52.98	52.98	52.42	52.42	52.07	52.19	51.91	52.72	52.86	52.4	52.41	52.2	52.39	51.78	52.52	51.69	51.3
RGMGC RGIG4496	G. 22	49.08	48.69	48.91	52.83	53.46	53.02	52.49	52.63	54.07	52.4	51.69	52.05	52.41	52.93	52.41	52.16	52.18	52.31	52.2	52.12	52.28	51.63	51.45	51.92	51.97	51.48	53.26	52.83	52.99	53.03	52.95	52.92	52.92	52.65	52.65	52.12	52.03	52	52.84	52.89	52.7	52.44	52.23	52.44	51.82	52.38	51.83	51.41
RGMGC RGIG3795	G. 22	49.5	49.67	49.66	53.36	54	53.42	53.15	53.24	54.31	52.95	52.3	52.88	52.97	53.51	52.92	52.81	52.85	52.95	52.57	52.54	52.69	52.07	52.02	52.06	52.11	51.5	53.49	53.29	53.3	53.32	53.37	53.36	53.36	53.05	53.05	52.82	52.3	52.66	53.21	53.47	53.11	52.74	52.42	52.93	52.28	52.79	52.41	51.89
RGMGC RGIG3750	G. 22	49.98	49.92	50.42	54.23	54.67	54.28	53.93	53.93	54.72	53.2	52.79	53.21	53.49	54.08	53.41	52.99	53.27	53.53	53.09	53.28	53.04	52.84	52.35	52.69	52.73	52.03	53.9	53.96	53.93	54.05	54.07	54.03	54.03	54.04	54.04	53.7	52.59	53.65	54.07	54.24	53.63	53.73	53.5	53.85	53.06	53.51	52.82	52.79
RGMGC RGIG4274	G. 22	49.03	49.48	48.62	53.27	53.68	53.94	53.07	53.24	54.04	52.77	52.47	52.75	53.04	53.22	52.9	53.11	52.77	52.95	53.35	52.9	53.07	52.52	52.25	52.78	52.55	52.14	53.66	53.35	53.5	53.52	53.46	53.49	53.49	53.18	53.18	52.98	53.65	52.99	53.34	53.37	53.57	53.03	52.84	53.35	52.63	53.26	52.59	52.32
RGMGC RGIG5314	G. 22	48.98	49.07	48.49	53.1	53.57	53.71	53.18	53.22	53.6	52.57	52.01	52.34	52.71	52.98	52.81	52.27	52.44	52.52	52.47	52.29	52.43	52.34	51.91	52.23	52.16	52.05	53.74	53.49	53.73	53.75	53.79	53.72	53.72	52.98	52.98	52.37	52.66	52.6	53.17	53.22	53.19	52.71	52.26	52.9	52.32	52.77	52.27	52.07
RGMGC RGIG9098	G. 22	49.08	49.39	48.81	53.29	53.77	53.76	53.35	53.39	53.69	52.64	52.36	52.34	52.9	52.98	52.94	52.5	52.54	52.65	52.7	52.48	52.58	52.51	52.21	52.24	52.3	52.06	53.73	53.49	53.71	53.74	53.7	53.69	53.69	53.05	53.05	52.42	52.8	52.66	53.25	53.28	53.14	52.84	52.67	52.98	52.25	52.91	52.32	52.07
RGMGC RGIG3838	G. 22	49.1	49.19	49.18	53.02	53.25	53.82	53.36	53.35	53.96	52.41	52.26	52.28	52.72	53.13	52.63	52.72	52.38	52.76	52.61	52.15	52.35	52.11	51.92	51.93	51.75	51.99	53.94	53.82	54.13	54.1	54.14	54.14	54.14	53.1	53.1	52.55	52.89	52.96	53.31	53.22	53.35	52.8	52.35	53.1	52.53	52.79	52.39	52.16
RGMGC RGIG3983	G. 22	49.94	50.08	49.2	53.57	54	54.56	53.39	53.55	55.04	53.71	52.34	53.04	53.41	53.51	53.62	53.57	53.53	53.65	53.79	53.36	53.53	52.96	53.1	53.35	53.53	53.05	53.65	53.98	54.13	54.29	53.99	54.01	54.01	53.91	53.91	53.04	52.7	53.13	53.9	53.89	53.63	53.82	52.66	53.82	53.05	53.49	53.46	53.23
PIGC MAG_307	G. 22	49.56	49.84	49.24	53.84	54.28	54.27	53.56	53.79	54.79	53.55	52.78	53.08	53.3	53.69	53.54	53.47	53.27	53.63	53.4	53.23	53.51	52.92	52.63	53.04	52.96	52.75	54.17	53.98	54.2	54.1	54.13	54.11	54.11	53.67	53.67	53.32	53.65	53.23	53.87	53.88	53.61	53.62	53.45	53.17	52.72	53.49	53.05	52.9
PIGC MAG_893	G. 22	48.92	49.41	48.76	53.22	53.66	53.81	52.89	53.13	54.11	52.69	52.15	52.28	52.44	52.89	52.76	52.73	52.74	52.83	52.52	52.46	52.44	52.25	51.82	52.47	52.3	51.98	53.39	53.35	53.34	53.44	53.35	53.33	53.33	52.91	52.91	52.52	52.91	52.45	52.87	52.87	52.71	52.69	52.34	52.71	52.07	52.41	52.24	51.87
PIGC MAG_2717	G. 22	49.52	49.54	49.05	53.81	54.07	54.22	53.76	53.8	54.6	53.25	52.74	53.04	53.51	53.78	53.45	53.32	52.98	53.48	53.5	53.09	53.57	53.02	52.61	53.28	53	52.82	53.91	53.99	53.92	53.95	53.86	53.86	53.86	53.75	53.75	53.41	53.77	53.22	53.73	53.61	53.55	53.57	53.28	53.12	52.85	53.33	52.99	52.85
PIGC MAG_636	G. 22	49.4	49.52	48.99	53.71	54.22	53.98	53.04	53.17	54.84	53.26	52.59	52.73	53.08	53.55	53.32	53.22	53.09	53.35	53.06	52.97	52.95	52.62	52.28	52.84	52.79	52.55	53.83	53.65	53.53	53.61	53.52	53.51	53.51	53.38	53.38	52.86	53.36	52.96	53.47	53.52	53.36	53.13	52.83	52.93	52.67	53.02	52.73	52.52
PIGC MAG_6046	G. 22	49.85	50.34	49.35	54.4	54.79	54.72	53.89	54.05	55.35	53.98	53.33	53.56	53.62	53.81	53.65	53.71	53.41	53.58	53.71	53.47	53.54	52.93	52.4	53.26	52.91	52.69	54.61	54.26	54.68	54.82	54.67	54.67	54.67	54.11	54.11	53.79	53.49	53.73	54.14	54.29	54.19	53.97	53.26	53.86	53.22	53.85	53.27	53.11
PIGC MAG_3971	G. 22	50.22	49.8	49.89	54.78	55.01	55.56	54.51	54.65	54.87	53.83	53.88	54.01	54.38	54.22	54.13	54.22	53.96	54.47	54.26	53.77	53.73	53.28	52.74	53.43	53.8	53.22	54.75	54.63	54.62	54.58	54.65	54.63	54.63	54.76	54.76	53.94	54.3	54.03	54.8	54.54	54.53	54.18	54.02	53.91	54.01	54.12	53.65	53.44
PIGC MAG_2598	G. 22	48.92	49.3	48.71	52.73	53.3	52.95	52.13	52.38	53.66	52.14	52.08	51.85	51.83	52.6	52.15	51.64	51.75	51.97	51.99	51.8	51.78	51.53	50.65	51.74	51.73	51.42	53.25	53.13	52.9	53	52.87	52.95	52.95	52.45	52.45	51.93	52.36	51.94	52.53	52.49	52.4	51.95	51.73	51.89	51.76	52.31	51.79	51.72
PIGC MAG_5310	G. 22	49.49	49.41	49.29	53.77	54.1	54.46	53.9	54.1	54.94	53.64	52.71	53.04	53.51	54.07	53.54	53.47	52.99	53.34	53.3	53.21	53.49	52.71	52.31	53.2	52.93	52.69	54.02	54.18	53.89	53.87	53.9	53.87	53.87	53.54	53.54	53.32	53.98	53.41	53.75	53.79	53.79	53.87	53.3	53.43	52.82	53.62	53.25	53.12
PIGC MAG_1095	G. 22	49.85	49.65	49.43	53.73	54.02	54.37	53.48	53.56	55.3	53.36	52.77	53.2	53.36	53.71	53.42	53.08	52.75	53.77	53.17	52.98	53.37	52.61	52.15	52.6	52.69	52.33	53.79	53.82	53.64	53.74	53.61	53.64	53.64	53.55	53.55	52.99	53.34	53.45	53.99	53.81	53.69	53.57	53.06	53.23	52.95	53.66	53.42	53.1
Methanomassiliicoccales archaeon HGM01196	G. 22	49.43	49.57	48.89	53.58	53.88	53.87	52.92	53.13	54.43	53.07	52.65	52.68	53.05	53.37	52.91	53.02	52.86	53.26	52.94	52.9	53.1	52.48	52.23	52.9	52.47	52.27	54.02	53.9	53.76	53.81	53.74	53.75	53.75	53.45	53.45	52.77	53.11	52.87	53.6	53.5	53.25	53.33	52.99	53.19	52.59	52.99	52.61	52.48
PIGC MAG_5824	G. 22	49.99	50.92	49.91	54.1	54.52	54.45	53.95	54.07	55.63	53.8	53.34	53.58	53.46	54.05	53.96	53.33	53.43	53.69	53.82	53.17	53.46	52.67	52.3	53.26	53.11	52.82	55.15	55.13	54.83	54.77	54.91	54.89	54.89	54.42	54.42	53.55	54.19	54.02	54.31	54.35	54.61	54.27	54.1	54.24	53.83	54.1	53.81	53.55
PIGC MAG_2796	G. 22	49.65	49.87	49.11	53.92	54.33	54.19	53.43	53.57	54.51	53.21	53.03	52.86	53.34	53.67	53.46	53.1	53.12	53.36	53.19	52.99	53.23	52.79	52.22	52.92	52.92	52.81	53.93	53.95	53.87	53.98	53.82	53.84	53.84	53.62	53.63	53.01	53.08	53.08	53.59	53.63	53.59	53.42	52.69	53.41	52.73	53.21	52.75	52.7
PIGC MAG_772	G. 22	50.08	49.78	49.2	54.1	54.4	54.5	54.09	54.24	55.17	53.5	52.72	53.17	53.64	53.93	53.75	53.76	53.44	53.83	53.52	53.28	53.6	52.94	52.69	53.04	52.87	52.91	54.24	54.45	54.31	54.32	54.27	54.27	54.27	54.28	54.28	53.61	54.17	53.77	54	54.08	54.06	54.01	53.64	53.76	53.46	53.84	53.61	53.45
PIGC MAG_2678	G. 22	50.3	51.03	50.19	54.31	55.03	54.69	54.3	54.41	55.55	53.93	53.31	53.67	53.87	54.34	54.11	53.71	53.68	54.29	54.07	53.65	53.47	53.38	52.96	53.8	53.38	53.25	55.1	54.76	54.62	54.63	54.73	54.65	54.65	54.32	54.32	53.7	53.74	53.99	54.29	54.12	54.23	54.3	53.82	53.56	54.18	53.98	53.37	53.34
PIGC MAG_1102	G. 22	49.73	49.7	49.17	53.84	54.25	54.29	53.65	53.76	54.46	53.24	52.53	53.11	52.9	53.15	53.37	53.31	53.4	53.41	53.51	52.85	53.14	52.69	52.13	52.92	53.13	52.66	53.64	53.79	53.64	53.8	53.72	53.7	53.7	53.73	53.73	53.29	53.43	53.02	53.51	53.57	53.4	53.39	52.82	53.27	52.84	53.32	52.94	52.87
[truncated: 195 more columns]

## Sheet: ANIb
ANIb	Genome ID	Methanomassiliicoccales archaeon E29_bin30	Methanomassiliicoccales archaeon UBA280	Methanomassiliicoccales archaeon UBA147	Methanomassiliicoccales archaeon MAG-10	GEM OTU-12199	GEM OTU-6844	Methanomassiliicoccales archaeon MMA1	Methanomassiliicoccales archaeon MMA2	GEM OTU-13712	GEM OTU-12385	Methanomassiliicoccaceae archaeon E3M	Methanomassiliicoccaceae archaeon E3D	Methanomassiliicoccaceae archaeon bin_107_IMCAS	Methanomassiliicoccales archaeon Ch47	Methanomassiliicoccales archaeon PtaU1.Bin124	Methanomassiliicoccales archaeon Zod_Metabat.676	Methanomassiliicoccus sp. das_tool.metabat2.44	Methanomassiliicoccales archaeon PtaB.Bin134	GEM OTU-16246	GEM OTU-1501	GEM OTU-15029	Methanomassiliicoccaceae archaeon UBA472	GEM OTU-13053	Methanomassiliicoccaceae archaeon UBA248	Methanomassiliicoccales archaeon UBA8940	GEM OTU-4215	Methanomassiliicoccus sp. ERR321597-bin.7	Methanomassiliicoccus sp. ERR1305901-bin.41	Ca. Methanomassiliicoccus intestinalis 183	Ca. Methanomassiliicoccus intestinalis ERR414347-bin.33	Ca. Methanomassiliicoccus intestinalis 138	Ca. Methanomassiliicoccus intestinalis Issoire-Mx1	Ca. Methanomassiliicoccus intestinalis MGYG-HGUT-02160	Methanomassiliicoccus luminyensis B10	Methanomassiliicoccus luminyensis MGYG-HGUT-02161	Methanomassiliicoccus sp. AS06rmzACSIP_208	Methanomassiliicoccales archaeon PtaU1.Bin030	Methanomassiliicoccus sp. MXMAG1	Methanomassiliicoccus sp. UBA6	GEM OTU-16822	GEM OTU-8010	Methanomassiliicoccus sp. UBA238	GEM OTU-1236	Methanomassiliicoccales archaeon RumEn M1	Methanomassiliicoccus sp. UBA386	GEM OTU-8080	Methanomassiliicoccus sp. UBA345	Methanomassiliicoccus sp. UBA429
Genome ID	Refined genus	G. 1	G. 2	G. 2	G. 3	G. 3	G. 4	G. 5	G. 5	G. 6	G. 6	G. 6	G. 6	G. 7	G. 7	G. 7	G. 8	G. 8	G. 8	G. 8	G. 8	G. 8	G. 8	G. 8	G. 8	G. 8	G. 8	G. 9	G. 9	G. 9	G. 9	G. 9	G. 9	G. 9	G. 10	G. 10	G. 10	G. 10	G. 10	G. 10	G. 10	G. 10	G. 10	G. 10	G. 10	G. 10	G. 10	G. 10	G. 10
Methanomassiliicoccales archaeon E29_bin30	G. 1	100	68.8691	68.2418	68.6356	69.0145	69.0988	68.3439	68.2938	68.9143	68.3807	67.8238	68.2218	67.4429	68.1397	68.9762	68.4476	69.1816	68.0324	68.8295	67.8542	68.1748	67.847	68.2331	68.2531	67.5007	67.8825	69.1127	68.5962	68.9797	68.6876	69.1232	67.6838	67.6838	68.9641	68.9641	68.9721	68.1192	67.8011	68.1231	68.4875	68.2097	67.9979	68.7787	68.5962	68.4106	68.7854	68.6352	67.8051
Methanomassiliicoccales archaeon UBA280	G. 2	68.7898	100	76.6653	68.7503	70.1366	69.2971	69.1644	68.5884	69.7057	69.012	69.035	69.4735	68.4275	69.0466	69.3233	68.8658	69.2823	68.6285	69.1212	68.8846	69.006	69.0872	69.9755	69.8345	68.5675	69.4788	67.8062	68.2575	68.8657	68.0809	69.0296	68.7068	68.7068	69.2335	69.2335	69.4762	69.1041	68.7191	69.4649	68.8292	69.8696	68.4505	68.7325	69.2312	69.38	69.4553	69.0535	68.9347
Methanomassiliicoccales archaeon UBA147	G. 2	68.8152	76.6513	100	68.4991	68.4787	68.8655	68.6888	68.7084	69.5006	68.4494	69.2373	68.7925	68.7902	68.845	69.3734	69.5182	69.9464	68.5735	69.0601	68.8165	68.829	69.1302	69.4923	69.2931	69.2417	69.1106	68.4306	66.9385	68.3787	68.0678	68.4424	68.0806	68.0806	69.4328	69.4328	69.2996	69.487	69.1707	69.3581	69.0835	69.6391	69.0089	69.0155	69.4907	69.5351	69.2473	69.037	68.5594
Methanomassiliicoccales archaeon MAG-10	G. 3	68.9569	69.5429	68.8174	100	88.2975	69.2904	68.6663	68.5211	68.7896	68.7226	68.8695	68.6392	67.9064	68.588	68.5403	67.9376	68.808	67.7775	68.5861	68.1966	68.3176	67.7401	68.2702	68.4509	68.1354	68.3143	68.2062	68.891	68.588	68.4366	68.5372	68.426	68.426	68.8126	68.8126	68.4034	68.2924	68.0815	68.4306	68.46	68.5779	68.1928	68.2953	68.2216	68.2612	68.6029	68.3744	68.1025
GEM OTU-12199	G. 3	68.724	69.3194	68.6632	88.318	100	68.987	68.3604	68.4527	68.6648	68.5903	68.441	68.5764	67.7578	68.512	68.2914	67.5294	68.7259	67.4778	68.0823	67.5881	67.9239	67.768	68.2614	68.2139	67.9025	67.8491	68.2704	68.8284	68.5177	68.157	68.6046	68.3468	68.3468	68.4686	68.4686	67.924	67.8665	67.6609	68.0693	67.9521	68.2995	67.8582	67.9866	67.9696	68.0005	68.2448	67.7897	67.3259
GEM OTU-6844	G. 4	69.5517	69.5273	69.2983	69.0532	69.1125	100	70.4759	70.5619	71.0036	69.9436	69.5483	69.5241	69.6829	69.6247	70.1029	70.1366	69.6884	70.4084	70.5694	69.6329	69.9271	69.8235	69.886	70.0231	69.642	69.8839	68.0479	68.2159	68.3342	68.3686	68.1903	68.2357	68.2357	70.6388	70.6388	70.0187	70.341	70.4187	70.8074	70.7297	70.626	69.9652	70.0796	70.4268	70.2175	70.1033	70.0276	69.9711
Methanomassiliicoccales archaeon MMA1	G. 5	68.7559	68.5991	68.9037	68.6373	68.7269	70.6256	100	99.8917	69.9263	69.1237	68.8767	68.8431	69.0678	69.215	69.4624	69.2539	69.1895	69.2705	69.4268	69.1631	69.5345	69.0175	69.2302	69.3894	69.0139	69.1569	68.1039	68.602	68.2555	68.3298	68.2207	68.0797	68.0797	69.6443	69.6443	69.2008	69.4131	69.339	69.6021	69.5343	69.5572	69.0512	69.1544	69.3816	69.3666	69.3495	69.0155	69.2323
Methanomassiliicoccales archaeon MMA2	G. 5	68.3849	68.5949	68.9037	68.6349	68.676	70.574	99.6054	100	69.8753	69.0098	69.004	68.7699	69.0343	69.0811	69.3422	69.2398	69.0331	69.3055	69.3526	69.097	69.4079	69.0175	69.2464	69.3472	68.981	69.1547	67.7499	68.3334	68.2099	68.0737	68.2143	67.7993	67.7993	69.5248	69.5248	69.178	69.4124	69.3427	69.5137	69.3895	69.4671	68.9682	69.1851	69.3949	69.4435	69.2374	68.9555	69.2075
GEM OTU-13712	G. 6	69.293	70.139	69.5653	68.802	68.8826	70.9414	69.8327	69.5303	100	73.7059	73.5857	73.1711	71.5784	70.6184	72.289	71.8897	71.027	71.6406	71.7941	71.5129	71.4675	71.2847	71.46	71.7421	71.2765	71.6595	68.6343	68.411	68.6056	68.3888	68.5497	68.5744	68.5744	72.0402	72.0402	71.3608	71.5215	71.5316	71.9007	72.0174	72.1622	70.7571	71.0855	71.75	71.6459	71.5106	71.3966	71.2114
GEM OTU-12385	G. 6	68.7088	69.1609	69.1234	68.6846	68.5813	69.8534	69.0902	69.0865	73.8909	100	81.2723	81.1529	70.9236	70.0961	71.0461	70.4765	70.3851	70.6203	70.6437	70.4348	70.6774	70.3296	70.4176	70.7241	70.602	70.6605	68.325	68.2484	68.1715	68.1458	68.7027	68.074	68.074	70.6901	70.6901	70.213	70.4086	70.5457	71.0047	70.7312	70.809	70.0254	69.9457	70.501	70.5909	70.4026	70.2767	70.3187
Methanomassiliicoccaceae archaeon E3M	G. 6	67.5215	68.697	68.2575	68.4063	68.368	69.428	68.767	68.7525	73.1154	81.28	100	83.8869	71.0195	69.8862	70.5162	70.1918	70.0297	70.4229	69.9828	69.8491	70.1405	69.9096	70.329	70.232	70.3519	70.5557	67.7709	67.8677	67.8918	67.7668	67.6122	67.6772	67.6772	70.1316	70.1316	69.7109	69.9432	70.104	70.4362	70.1998	70.3261	69.8094	69.5397	70.0302	70.0204	69.7485	70.0002	69.9351
Methanomassiliicoccaceae archaeon E3D	G. 6	68.3586	68.7737	69.5591	68.571	68.6312	69.5584	68.9087	68.8578	73.1631	81.172	83.9126	100	70.8478	69.9522	70.6913	70.1787	70.3039	70.3212	70.2953	70.0335	70.1635	69.9867	69.99	70.4307	70.0428	70.165	68.1019	68.0484	67.9406	68.0882	68.1705	68.097	68.097	70.2884	70.2884	69.8153	69.9716	70.1111	70.5386	70.2983	70.4545	69.6267	69.661	69.9396	70.123	69.9481	69.8276	69.8472
Methanomassiliicoccaceae archaeon bin_107_IMCAS	G. 7	67.3466	68.7494	68.8828	68.1477	67.9172	69.5536	68.986	68.9049	71.7538	70.5675	71.1533	70.6173	100	71.6492	73.386	71.5865	71.2011	71.9901	71.6464	71.5489	71.6376	71.2209	71.6694	71.5052	71.3352	71.4654	67.4963	68.0082	67.7445	67.7087	67.644	67.6806	67.6806	70.9384	70.9384	70.2039	70.7427	70.7344	70.6577	70.8227	71.1429	70.2134	70.1039	70.7763	70.5322	70.5719	70.3152	70.4812
Methanomassiliicoccales archaeon Ch47	G. 7	68.4607	69.87	69.5779	68.5408	68.4756	69.5889	68.8734	68.8316	70.6353	69.8495	69.9313	69.732	71.6746	100	72.8925	70.2999	70.2824	70.5508	70.3837	70.4362	70.5389	70.0122	70.2906	70.1777	70.1346	70.1951	68.1779	68.6006	68.5324	68.3391	68.6358	68.2948	68.2948	70.1084	70.1084	69.616	69.6457	69.5928	70.1089	69.9525	69.9217	69.5428	69.2784	69.816	69.5548	69.5046	69.5832	69.4977
Methanomassiliicoccales archaeon PtaU1.Bin124	G. 7	68.5087	69.5485	69.0127	68.2458	68.441	69.9461	69.221	69.2884	71.9504	70.8311	70.9346	70.7093	73.3467	73.021	100	71.8839	71.3471	72.2871	71.6558	71.8812	72.0347	71.6558	71.932	71.8822	71.8445	71.7889	68.0633	68.2547	68.165	67.8248	68.022	67.9844	67.9844	71.3714	71.3714	70.9401	71.0196	71.2406	71.5211	71.4428	71.3666	70.6454	70.5481	71.3413	71.0015	70.9541	71.2319	70.895
Methanomassiliicoccales archaeon Zod_Metabat.676	G. 8	68.2548	68.7734	69.0696	67.8456	67.8184	70.3165	69.1455	69.1269	71.925	70.4286	70.4258	70.1101	71.8337	70.341	72.3065	100	76.2104	78.1588	77.0954	77.0201	76.7793	76.3913	76.6795	76.6454	76.589	76.7243	67.6448	67.7691	67.3591	67.5211	67.1163	67.5621	67.5621	71.3363	71.3363	70.8405	71.4028	71.3669	71.4456	71.4498	71.667	70.5077	70.3311	71.3755	70.9244	71.0385	71.1019	70.7219
Methanomassiliicoccus sp. das_tool.metabat2.44	G. 8	68.6609	69.0507	69.8909	68.3128	68.3621	69.4941	68.947	68.7643	71.1963	70.2247	70.2515	69.8578	71.0691	70.1032	71.5626	76.1863	100	76.5926	75.1091	75.9769	76.0858	75.7013	75.8519	75.9162	75.8187	75.844	68.3326	68.1484	68.1174	67.9436	68.2433	68.0283	68.0283	70.4899	70.4899	70.3023	70.1398	70.3368	70.4994	70.3638	70.6946	69.7838	69.7038	70.2063	70.1431	70.1014	69.9249	70.1389
Methanomassiliicoccales archaeon PtaB.Bin134	G. 8	67.7762	69.1933	69.2044	67.8544	67.7352	70.2129	69.3216	69.4108	71.9357	70.7751	70.527	70.0279	72.0201	70.4273	72.332	78.3568	76.7011	100	78.8598	79.6647	79.389	79.1144	79.3061	79.2157	79.2154	79.2603	68.0005	68.1846	67.856	67.5821	67.4532	67.8391	67.8391	71.929	71.929	78.2966	82.3786	72.5054	72.7188	72.482	72.01	70.8013	70.7636	71.5399	71.5094	71.301	71.2732	71.4501
GEM OTU-16246	G. 8	69.0237	69.5325	69.4553	68.6917	68.4698	70.5502	69.2054	69.2395	71.973	70.7964	70.4572	70.4546	71.6944	70.5461	71.975	77.1232	75.2004	78.561	100	78.944	78.3609	78.332	78.3772	78.3781	78.6282	78.5309	68.1296	68.4961	67.9534	67.8109	68.0602	68.1281	68.1281	71.3961	71.3961	70.8916	70.7901	71.1153	71.4323	71.2816	71.5334	70.3845	70.334	71.1592	70.9487	70.9197	70.8461	70.6407
GEM OTU-1501	G. 8	67.6431	69.0265	68.8448	67.8551	67.7055	69.9165	69.0404	69.008	71.6957	70.3703	70.3049	70.1839	71.5501	70.329	71.9553	77.1013	76.0714	79.405	79.0642	100	84.1989	84.9006	84.97	85.674	85.7504	85.8151	67.7196	68.2368	67.6443	67.4989	67.8842	67.6107	67.6107	71.1519	71.1519	70.6988	70.7663	70.851	71.1853	71.0565	71.2074	70.2714	70.0319	70.8004	70.6795	70.7211	70.5016	70.4485
GEM OTU-15029	G. 8	68.6939	69.5653	69.0792	68.6249	68.5825	69.9968	69.3957	69.1088	71.8288	70.8765	70.4726	70.2116	71.6205	70.4588	72.0739	76.5985	76.0777	79.0605	78.3677	84.0744	100	85.1246	85.171	85.6735	85.7099	85.7867	68.4363	68.9469	68.1691	67.8999	68.2738	68.5768	68.5768	71.1563	71.1563	70.8159	70.8152	70.801	71.3347	71.164	71.1993	70.0787	70.2438	70.7468	70.7751	70.8742	70.5641	70.4112
Methanomassiliicoccaceae archaeon UBA472	G. 8	67.5814	69.2708	68.7277	67.7014	67.7561	69.745	68.6418	68.8462	71.4609	70.2852	70.2789	70.0489	71.2945	70.0631	71.6158	76.244	75.7186	78.8197	78.3426	84.8849	85.1776	100	99.8498	88.4449	88.4242	88.4866	67.7529	67.7861	67.3142	67.2357	67.4411	67.4093	67.4093	70.7813	70.7813	70.2617	70.407	70.4771	70.9712	70.6737	71.0599	69.9721	70.1592	70.6431	70.4128	70.3807	70.5241	70.3467
GEM OTU-13053	G. 8	68.9022	69.7846	69.3861	68.1169	68.0392	69.7067	68.8057	68.9175	71.6857	70.412	70.2405	70.0283	71.4249	70.3172	71.8286	76.3225	75.8257	78.8505	78.4444	84.9924	85.2497	99.743	100	88.3993	88.5349	88.4292	68.0435	68.3499	68.0885	67.6728	67.9724	67.7931	67.7931	71.0432	71.0432	70.4837	70.4852	70.6267	70.9027	70.7919	71.0287	69.8494	70.2691	70.6104	70.4315	70.48	70.4962	70.3002
Methanomassiliicoccaceae archaeon UBA248	G. 8	67.752	69.1933	68.7231	68.0798	68.0498	69.7519	68.9609	68.879	71.53	70.5477	70.3385	70.1623	71.3118	70.1583	71.7787	76.4581	75.916	78.848	78.3654	85.6978	85.8336	88.3448	88.4263	100	99.1129	99.058	67.8216	68.0497	67.9208	67.4442	67.8658	67.6953	67.6953	70.9149	70.9149	70.5918	70.4678	70.7701	71.1884	71.0389	71.203	70.128	70.1128	70.8215	70.7415	70.5874	70.6193	70.4607
Methanomassiliicoccales archaeon UBA8940	G. 8	67.2716	68.8925	68.487	67.868	67.6177	69.5174	68.7786	68.495	71.4211	70.2432	70.0999	69.897	71.1559	70.1068	71.6273	76.5889	75.8534	78.8984	78.4552	85.6639	85.8864	88.4122	88.4742	99.1027	100	99.6744	67.5221	67.776	67.2273	67.3827	67.2991	67.4106	67.4106	71.0404	71.0404	70.2561	70.4533	70.6475	71.0952	70.868	70.9834	70.1325	69.8365	70.7309	70.5636	70.3909	70.5809	70.3282
GEM OTU-4215	G. 8	67.1245	69.0128	68.3674	67.7653	67.7535	69.655	68.5129	68.4355	71.4105	70.1362	70.2211	69.7889	71.1749	69.9296	71.5219	76.5458	75.8768	78.8227	78.4276	85.6526	85.8503	88.4533	88.4666	99.0391	99.6746	100	67.4209	67.6588	66.9929	67.2671	67.1901	67.0773	67.0773	71.0302	71.0302	70.0901	70.3328	70.5092	70.8758	70.6488	70.9244	70.0713	69.5735	70.6534	70.2984	70.3343	70.4856	70.2842
Methanomassiliicoccus sp. ERR321597-bin.7	G. 9	69.1963	69.5905	68.7623	68.4147	68.5426	68.1902	68.1666	67.8763	68.6752	68.4161	67.9829	68.1073	67.6048	68.2857	68.5094	67.1949	68.9202	67.9752	68.2788	67.9513	68.8127	68.1951	68.4741	68.4704	68.0442	68.2201	100	75.5666	75.2486	75.2887	75.2447	75.2995	75.2995	70.3227	70.3227	69.862	69.3148	69.4495	69.8359	70.0631	69.7532	69.2255	69.2343	69.4496	69.3596	69.3348	69.5606	69.0599
Methanomassiliicoccus sp. ERR1305901-bin.41	G. 9	69.0842	69.489	69.4286	68.4991	68.6791	68.3485	68.56	68.3344	68.7052	68.3689	68.4378	68.2788	67.7753	68.5385	68.3356	67.63	68.9934	67.7899	68.232	68.0759	68.5277	67.8084	68.4854	68.5467	68.0819	68.2345	75.4805	100	83.6041	83.6581	83.5797	83.5633	83.5633	70.1711	70.1711	69.9306	69.5468	69.5905	69.8199	69.9998	69.7477	69.2783	69.4113	69.6302	69.7222	69.5457	69.3879	69.1473
Ca. Methanomassiliicoccus intestinalis 183	G. 9	68.9486	70.3306	69.0418	68.4305	68.6377	68.2942	68.4513	68.1355	68.8339	68.343	68.3226	68.3679	67.8482	68.4583	68.3052	67.1157	68.9611	67.8495	67.9082	67.8448	68.5132	67.4896	68.0404	68.1334	67.9314	67.4456	75.1656	83.6323	100	99.696	98.7159	98.6908	98.6908	70.2319	70.2319	69.5849	69.3097	69.196	69.7224	69.7602	69.35	69.2199	69.3594	69.2109	69.2908	69.3316	69.0171	68.9321
Ca. Methanomassiliicoccus intestinalis ERR414347-bin.33	G. 9	69.0371	70.3194	69.0352	68.4899	68.6486	68.2685	68.4698	68.1238	68.835	68.4523	68.3635	68.3761	67.7786	68.4768	68.2591	67.075	68.9447	67.8204	67.8571	67.8528	68.4957	67.4875	68.0165	68.1624	67.9251	67.4582	75.214	83.647	99.6585	100	99.0671	98.992	98.992	70.244	70.244	69.6335	69.3469	69.1852	69.6984	69.6928	69.3639	69.1661	69.3221	69.2276	69.3562	69.2541	69.0399	68.9412
Ca. Methanomassiliicoccus intestinalis 138	G. 9	69.1237	70.3147	68.9722	68.5253	68.6648	68.1848	68.3864	68.0848	68.6811	68.5676	68.4048	68.2997	67.6893	68.4706	68.2868	67.136	68.874	67.9767	67.8549	68.0807	68.4964	67.6235	68.1963	68.2003	67.842	67.5177	75.1516	83.6283	98.703	99.1583	100	99.5273	99.5273	70.1719	70.1719	69.5237	69.2388	69.1278	69.6335	69.7323	69.2224	69.1314	69.3013	69.251	69.4674	69.251	69.0216	68.8878
Ca. Methanomassiliicoccus intestinalis Issoire-Mx1	G. 9	69.1234	70.3106	69.0009	68.5025	68.6447	68.3176	68.3783	68.074	68.7251	68.5387	68.3362	68.3239	67.7231	68.4042	68.2811	67.1735	68.8095	67.9577	67.8007	67.9795	68.4495	67.6171	68.1291	68.1157	67.847	67.4235	75.1658	83.6397	98.6449	99.0483	99.6865	100	100	70.1593	70.1593	69.5527	69.2968	69.1689	69.6743	69.706	69.2795	69.1651	69.3871	69.245	69.4757	69.3006	69.0917	68.9327
Ca. Methanomassiliicoccus intestinalis MGYG-HGUT-02160	G. 9	69.1234	70.3106	69.0009	68.5025	68.6447	68.3176	68.3783	68.074	68.7251	68.5387	68.3362	68.3239	67.7231	68.4042	68.2811	67.1735	68.8095	67.9577	67.8007	67.9795	68.4495	67.6171	68.1291	68.1157	67.847	67.4235	75.1658	83.6397	98.6449	99.0483	99.6865	100	100	70.1593	70.1593	69.5527	69.2968	69.1689	69.6743	69.706	69.2795	69.1651	69.3871	69.245	69.4757	69.3006	69.0917	68.9327
Methanomassiliicoccus luminyensis B10	G. 10	69.1652	69.7319	69.5258	68.5643	68.5197	70.5608	69.6875	69.3834	72.1261	70.7802	70.4602	70.2187	70.9689	70.0509	71.4572	71.1899	70.617	72.3784	71.4839	71.001	71.3246	70.782	70.9859	71.1832	70.8865	71.1588	70.1163	70.3209	69.9286	69.8538	69.8027	69.7289	69.7289	100	100	74.7283	74.8174	75.7431	76.0578	75.9908	75.4277	73.3804	73.543	74.4752	74.5496	74.2462	74.1594	74.1043
Methanomassiliicoccus luminyensis MGYG-HGUT-02161	G. 10	69.1652	69.7319	69.5258	68.5643	68.5197	70.5608	69.6875	69.3834	72.1261	70.7802	70.4602	70.2187	70.9689	70.0509	71.4572	71.1899	70.617	72.3784	71.4839	71.001	71.3246	70.782	70.9859	71.1832	70.8865	71.1588	70.1163	70.3209	69.9286	69.8538	69.8027	69.7289	69.7289	100	100	74.7283	74.8174	75.7431	76.0578	75.9908	75.4277	73.3804	73.543	74.4752	74.5496	74.2462	74.1594	74.1043
Methanomassiliicoccus sp. AS06rmzACSIP_208	G. 10	68.3731	68.5471	68.9639	68.3662	68.01	70.2143	69.3538	69.0188	71.158	70.1383	69.996	69.6997	70.3677	69.621	71.1282	70.8439	70.1072	78.6549	70.6269	70.664	70.9095	70.24	70.4988	70.433	70.1749	70.4236	69.7279	70.109	69.4741	69.4907	69.55	69.3437	69.3437	74.574	74.574	100	86.4788	75.8126	75.9917	76.0475	73.9483	72.5555	72.6365	73.2673	73.0643	73.1416	73.0667	73.061
Methanomassiliicoccales archaeon PtaU1.Bin030	G. 10	68.249	68.5177	69.0828	68.4406	67.7573	69.7898	69.138	69.1661	71.389	69.9822	69.7963	69.6483	70.6772	69.7348	70.9912	71.1966	70.1154	82.6606	70.9499	70.7572	70.7442	70.4051	70.5977	70.434	70.2092	70.5268	69.3339	69.7572	69.0481	69.4081	69.2211	69.3253	69.3253	74.8018	74.8018	86.4325	100	76.289	76.5361	76.6161	74.2969	72.738	72.8411	73.6085	73.5033	73.4804	73.223	73.2455
Methanomassiliicoccus sp. MXMAG1	G. 10	67.7898	69.0931	69.1367	68.0527	67.7853	70.5098	69.4075	69.4193	71.7469	70.4439	70.5004	70.1416	71.0331	69.7259	71.4148	71.2029	70.6415	72.8874	71.1658	70.8362	70.958	70.6442	70.9303	70.9554	71.0236	71.0169	69.524	69.7836	69.2334	69.2993	69.0232	69.1954	69.1954	75.7041	75.7041	75.8681	76.2605	100	79.4431	79.4212	75.4325	73.3771	73.3314	74.3285	74.1355	73.9924	74.1789	73.956
Methanomassiliicoccus sp. UBA6	G. 10	68.9745	69.4992	69.4803	68.6224	68.4062	70.8554	69.6009	69.3923	71.8748	70.634	70.5671	70.3754	70.7276	70.0669	71.5751	71.1906	70.6011	72.776	71.4155	70.9989	71.483	70.8378	71.1813	71.048	71.1735	71.0369	69.8766	70.2632	69.624	69.7512	69.5263	69.7469	69.7469	76.0353	76.0353	75.8453	76.4566	79.4498	100	99.7023	75.7106	73.3059	73.4375	74.5447	74.2295	74.1477	74.1364	74.1281
GEM OTU-16822	G. 10	68.9877	69.8403	69.5751	68.6593	68.4676	70.9432	69.6655	69.5086	72.139	70.833	70.7123	70.4972	70.9479	70.125	71.6949	71.3277	70.7676	72.9342	71.5753	71.2065	71.5878	70.9053	71.3084	71.1986	71.2752	71.1509	69.9488	70.397	69.7895	69.812	69.639	69.7898	69.7898	76.1975	76.1975	75.972	76.5347	79.5828	99.7257	100	75.879	73.4114	73.5866	74.7372	74.3883	74.329	74.3296	74.2434
GEM OTU-8010	G. 10	68.9407	69.7231	70.2793	68.6098	68.3784	70.7121	69.5131	69.2672	72.1901	70.879	70.6287	70.2737	71.0914	69.9816	71.5571	71.6568	70.6873	72.2614	71.6736	71.1008	71.351	70.999	71.2242	71.1723	71.2816	71.3043	69.6184	69.6625	69.2913	69.3085	69.3188	69.1558	69.1558	75.4458	75.4458	74.0132	74.4354	75.5701	75.6715	75.802	100	75.6852	75.8788	77.7125	77.4825	77.3877	77.5022	77.3413
Methanomassiliicoccus sp. UBA238	G. 10	68.1047	68.2295	69.0964	68.4194	68.013	69.9628	69.2344	69.0899	70.7779	69.9021	69.9727	69.5582	70.1753	69.5528	70.5607	70.2442	69.9516	70.9477	70.5011	70.0572	70.4554	70.1615	70.3048	70.3459	70.298	70.48	69.1818	69.3465	69.1934	69.3184	69.0874	69.1037	69.1037	73.1204	73.1204	72.3376	72.5516	73.2273	73.2153	73.1638	75.6338	100	99.8606	80.539	80.5909	80.4336	78.8707	78.6215
GEM OTU-1236	G. 10	68.0388	67.9613	68.782	68.3305	67.8123	69.8972	69.1856	69.0917	70.8579	69.737	69.9719	69.4524	70.0376	69.5279	70.3603	70.2006	69.7247	70.8538	70.1551	69.9403	70.0871	69.8577	70.3515	70.118	70.1322	70.0768	69.1461	69.2939	69.033	69.2465	69.0645	68.9458	68.9458	73.1115	73.1115	72.496	72.5923	73.289	73.1767	73.2295	75.6507	99.7948	100	80.3363	80.7913	80.5709	79.0175	78.7
Methanomassiliicoccales archaeon RumEn M1	G. 10	68.7709	69.4533	69.8053	68.5392	68.3722	70.6128	69.3733	69.3329	71.7347	70.59	70.4172	69.8483	70.8461	69.7096	71.2047	71.1577	70.7396	71.9691	71.3985	70.8403	71.1495	70.7121	70.98	70.9532	70.9634	70.9789	69.5437	69.7845	69.1121	69.3871	69.3433	69.1279	69.1279	74.3796	74.3796	73.4424	73.5414	74.4038	74.5198	74.6407	77.7324	80.5506	80.5556	100	87.1889	86.9684	81.0578	80.7482
Methanomassiliicoccus sp. UBA386	G. 10	68.9136	69.3759	69.6396	68.2785	68.0442	70.1846	69.163	69.174	71.4942	70.3624	70.2713	69.7463	70.6162	69.4135	71.0404	70.9333	70.1313	71.4756	71.1624	70.6131	70.7301	70.3824	70.7261	70.6899	70.6619	70.5991	68.9597	69.2715	69.0632	69.3629	69.1746	68.9058	68.9058	74.1154	74.1154	73.177	73.4818	74.1362	74.104	74.354	77.3765	80.3922	80.8816	87.2261	100	99.7709	81.3073	81.0427
GEM OTU-8080	G. 10	69.6523	69.8735	69.5487	68.4811	68.2716	70.2668	69.4678	69.1556	71.369	70.4328	70.1648	69.7698	70.6363	69.5202	71.0224	70.9242	70.3977	71.5719	71.0834	70.6535	70.745	70.3769	70.7321	70.8027	70.714	70.7211	69.3833	69.5163	69.2236	69.343	69.1542	69.0236	69.0236	74.195	74.195	73.2008	73.377	74.1993	74.1048	74.279	77.2985	80.4148	80.8012	86.9754	99.8224	100	81.1553	81.0332
Methanomassiliicoccus sp. UBA345	G. 10	68.4758	69.2186	69.5244	68.2849	68.293	70.2953	69.1002	68.9649	71.5283	70.3862	70.2987	69.7917	70.5048	69.4733	71.1449	70.6106	70.2653	71.4379	70.8633	70.5423	70.9036	70.6193	70.6864	70.6863	70.8827	70.8691	69.3681	69.5992	69.0745	69.1528	69.272	69.0785	69.0785	74.2083	74.2083	73.0499	73.2253	74.2783	74.3561	74.3363	77.5261	78.7955	79.204	81.0348	81.3322	81.1618	100	98.9092
Methanomassiliicoccus sp. UBA429	G. 10	67.8881	68.943	68.8366	68.0032	67.841	70.0352	68.9077	68.7422	71.0921	70.1353	70.1394	69.6984	70.4589	69.3451	70.9744	70.6458	69.9833	71.4653	70.6864	70.5276	70.6415	70.3075	70.5125	70.5105	70.6263	70.6187	68.942	69.2059	68.7912	68.769	68.6522	68.5754	68.5754	74.0734	74.0734	72.8825	73.0649	74.0574	74.1133	74.1922	77.3101	78.568	78.8963	80.7945	81.1397	81.0069	98.9357	100
Methanomassiliicoccus sp. UBA393	G. 10	69.0282	69.5869	69.8232	68.286	68.3374	70.3988	69.2017	69.1043	71.4601	70.5143	70.254	69.8155	70.6157	69.5339	71.072	70.6919	70.3774	71.5254	70.9025	70.4941	70.9121	70.5602	70.689	70.8589	70.8682	70.844	69.2394	69.4491	69.0758	69.1406	69.1237	68.963	68.963	74.3424	74.3424	73.0951	73.2266	74.2117	74.268	74.3628	77.4647	78.7836	79.1413	81.0547	81.407	81.157	99.1305	98.9054
Methanomassiliicoccus sp. UBA364	G. 10	68.5171	69.2355	69.8365	68.1167	68.1044	70.2472	68.947	68.8053	71.3623	70.2293	70.189	69.7648	70.4387	69.3933	70.9079	70.626	70.2347	71.3599	70.7592	70.3927	70.6746	70.4454	70.4703	70.711	70.597	70.7153	69.2096	69.4471	68.8351	68.9089	68.8702	68.8725	68.8725	74.2114	74.2114	72.909	73.1546	74.0606	74.2945	74.1759	77.4447	78.758	79.09	81.0886	81.3632	81.1681	99.3372	98.9633
Methanomassiliicoccus sp. UBA321	G. 10	68.8184	69.0165	69.213	68.1505	67.9009	70.1364	69.0283	68.9876	71.0735	70.2524	70.0045	69.6738	70.3562	69.2996	70.8414	70.5613	69.943	71.3886	70.5849	70.4849	70.6515	70.3757	70.4693	70.5608	70.6	70.597	68.9387	69.4032	68.6122	68.947	68.7329	68.719	68.719	74.0448	74.0448	72.9683	73.1673	74.0409	74.2124	74.2283	77.2138	78.5462	78.9036	80.9613	81.2382	81.0881	99.2975	98.7994
Methanomassiliicoccus sp. UBA360	G. 10	67.9525	68.8705	69.3247	68.0645	68.0486	70.1631	68.9413	68.88	71.4336	70.2692	70.226	69.6922	70.5451	69.3539	70.9915	70.7433	70.0823	71.5425	70.718	70.6783	70.9058	70.605	70.5726	70.6214	70.6856	70.8389	69.1121	69.3659	68.9589	68.8451	69.0001	68.8859	68.8859	74.282	74.282	73.171	73.3139	74.2605	74.4168	74.4188	77.6163	78.8639	79.0856	81.1458	81.5907	81.3031	99.4218	99.051
Methanomassiliicoccus sp. UBA335	G. 10	67.7913	69.0578	69.6852	68.0667	67.9472	70.3473	68.9511	68.8999	71.4212	70.2353	70.2038	69.7956	70.7061	69.3761	70.9612	70.7914	70.2163	71.4201	70.7746	70.5088	70.771	70.5668	70.512	70.7492	70.8402	70.8853	69.1248	69.3298	68.824	68.8887	68.8658	68.8501	68.8501	74.2411	74.2411	73.067	73.2174	74.4169	74.3744	74.3974	77.6664	78.7995	79.2213	81.1294	81.3257	81.1447	99.3369	98.9692
Methanomassiliicoccus sp. UBA315	G. 10	68.5019	68.8657	69.3411	67.8055	67.5817	70.0025	68.7374	68.4963	70.9849	70.076	69.8505	69.4158	70.2303	69.1634	70.6755	70.4913	69.8646	71.4029	70.4518	70.1904	70.6264	70.394	70.4799	70.473	70.5819	70.5643	68.7643	68.9603	68.8052	68.7011	68.876	68.4771	68.4771	73.9928	73.9928	72.8113	73.0177	74.0677	74.0999	74.1505	77.2477	78.5887	79.0396	80.8004	81.3683	81.2048	99.0269	98.6794
Methanomassiliicoccus sp. UBA292	G. 10	68.37	69.3302	69.1433	68.2042	68.0874	70.2424	69.0185	68.9697	71.3788	70.2289	70.2305	69.8295	70.61	69.4885	70.9845	70.7129	70.0874	71.5756	70.9242	70.555	70.8084	70.5882	70.6715	70.8378	70.7432	70.8301	69.1801	69.3096	68.9227	68.8994	69.0876	68.8152	68.8152	74.3108	74.3108	73.099	73.3995	74.38	74.4236	74.4165	77.5045	78.771	79.1263	81.0283	81.3543	81.1474	98.9745	98.749
Methanomassiliicoccus sp. UBA382	G. 10	68.147	68.9432	69.3442	67.8498	67.7324	70.0837	68.8644	68.6599	71.1493	70.0958	70.1013	69.5877	70.2996	69.1063	70.7877	70.5326	70.0036	71.3886	70.651	70.4103	70.5836	70.4188	70.5565	70.53	70.5527	70.4847	68.9886	69.2353	68.7337	68.611	68.6258	68.7658	68.7658	74.2433	74.2433	72.8814	73.0632	74.1527	74.273	74.2924	77.4923	78.694	79.1344	80.9965	81.3607	81.2222	99.3575	99.0415
GEM OTU-3943	G. 10	68.0238	69.3202	69.6795	68.2397	68.1351	70.1551	69.0241	69.0476	71.4334	70.3727	70.2221	69.7439	70.635	69.478	71.1214	70.6844	70.2459	71.5219	70.9738	70.5203	70.8824	70.6678	70.6929	70.8438	70.8622	70.8138	69.2293	69.4415	68.9249	68.9894	69.0034	69.087	69.087	74.3154	74.3154	73.0853	73.4282	74.287	74.3619	74.3917	77.5741	78.8134	79.1342	81.0703	81.4409	81.2484	98.9552	98.775
GEM OTU-17079	G. 11	67.4027	67.8997	68.494	67.3864	67.2371	69.6721	69.0036	68.781	69.822	69.2943	69.2764	69.2365	69.4459	68.9078	69.8399	70.5603	70.0828	70.693	70.316	70.4657	70.9285	70.3436	70.4232	70.6296	70.8777	70.7197	67.048	67.1489	67.0016	66.9902	67.0727	67.1714	67.1714	69.9664	69.9664	69.6468	69.8358	70.0285	70.0186	70.0447	70.5105	69.8085	70.1516	70.5861	70.3895	69.8287	69.5753	69.6827
Ca. Methanomethylophilaceae archaeon UBA9915	G. 12	66.8682	65.7887	68.7883	67.2285	67.9844	67.72	67.5471	67.8265	68.0205	67.3831	67.8174	67.9626	67.7321	68.0807	68.0924	68.0489	68.514	67.7427	68.2372	67.6437	67.7812	68.0141	67.471	67.9816	68.452	68.4498	66.864	67.1363	67.0498	67.1584	66.8115	67.2679	67.2679	67.9982	67.9982	68.1278	68.19	68.0497	67.7155	67.8807	68.0924	67.8178	67.7364	67.8366	67.9439	67.7493	67.764	68.1451
GEM OTU-4414	G. 12	69.7211	71.5806	70.7507	68.1077	68.64	68.4379	68.3354	68.3525	69.0275	68.2571	68.7441	68.9473	67.9066	68.6057	68.5414	68.2099	68.7682	67.799	70.0594	68.0867	68.2324	67.97	68.528	68.5165	67.6929	68.0535	67.628	67.6485	67.7424	67.74	67.8622	67.81	67.81	68.5854	68.5854	68.56	67.9997	68.2782	68.3334	68.5453	68.4697	68.0776	68.3625	68.4862	68.1198	68.3335	69.0449	68.8619
Methanomassiliicoccaceae archaeon B1Sed10_99	G. 12	69.5618	69.2896	68.9329	68.0383	68.5853	70.0336	69.189	68.949	70.6243	69.3873	69.061	69.2285	69.6832	68.9924	69.9661	70.1764	69.7147	70.5394	70.2608	69.9409	70.1958	69.5588	70.011	70.1055	69.8255	70.2515	67.5293	67.919	67.952	67.9557	68.5362	68.1392	68.1392	70.5366	70.5366	69.9085	69.906	70.197	70.8131	70.3922	71.0191	69.6174	70.0147	70.6428	70.1525	70.3435	70.1559	69.9751
GEM OTU-11977	G. 12	67.3917	68.059	68.6726	67.7052	67.1237	69.8418	68.8301	68.726	70.6091	69.2245	69.0645	68.9333	69.8272	69.0215	69.6752	70.2502	69.5441	70.6307	70.177	70.0226	70.1294	69.4903	69.7442	69.9377	70.0376	70.4412	67.1098	67.5494	66.9962	67.3605	67.0607	66.8972	66.8972	70.5587	70.5587	69.7377	69.9464	70.3973	70.8817	70.3962	71.0636	69.7005	70.014	70.5765	70.2987	70.4084	70.1738	70.161
Methanomassiliicoccaceae archaeon T1Sed10_112	G. 12	69.1389	69.3109	69.5994	68.3193	68.6895	69.7808	69.2429	68.9548	70.1157	69.4762	69.1307	69.1919	69.7484	69.0455	70.0579	70.1018	69.7473	70.4072	70.0454	69.8489	70.2963	69.4252	70.0055	70.1912	69.6483	69.9356	67.5751	67.6562	68.3602	67.8494	68.2724	67.82	67.82	70.3466	70.3466	69.8682	69.8384	70.1502	70.6353	70.3301	70.8153	69.6196	69.8048	70.4368	70.3207	70.1378	69.9515	69.8843
GEM OTU-5011	G. 12	68.0057	68.7622	69.752	67.8361	67.7318	69.6312	68.8627	68.716	69.9194	69.2865	68.8725	68.9442	69.7761	68.8133	69.8584	70.0267	69.5511	70.3755	69.9497	69.7909	70.1912	69.3694	69.8112	69.8986	69.6051	69.8748	67.0956	67.2683	67.4169	67.3856	67.4123	67.4204	67.4204	70.1426	70.1426	69.6317	69.7805	70.107	70.5838	70.2074	70.6881	69.4686	69.7347	70.3573	70.2413	70.0068	69.8431	69.9166
Ca. Methanomethylophilaceae archaeon CSBr16_184	G. 12	67.0283	67.9059	67.904	67.0112	66.8664	68.9348	68.2286	68.2742	69.4061	68.6599	68.2842	68.3839	69.1699	68.4874	69.0477	69.012	68.8537	69.4587	68.8345	69.1218	69.4052	68.9333	69.2837	69.3662	69.0302	69.4651	66.7081	67.4289	66.6787	66.6683	66.4795	66.7805	66.7805	69.3477	69.3477	69.0615	68.9577	69.597	69.6696	69.4174	69.588	68.9387	69.3181	69.4412	69.3739	69.159	69.4013	69.6532
Methanomassiliicoccaceae archaeon CSSed10_161R1	G. 12	67.6194	68.1393	68.3049	67.151	67.1774	68.9239	68.3471	68.2268	69.2954	68.7455	68.6169	68.5571	69.076	68.642	69.1191	69.2282	68.9024	69.4893	68.9806	69.0376	69.638	69.0521	69.3055	69.4162	68.8868	69.4057	66.752	67.4771	66.8224	66.8902	66.8978	66.9467	66.9467	69.499	69.499	69.1686	69.2049	69.9284	69.752	69.4465	69.4683	69.0937	69.4111	69.4495	69.6265	69.1724	69.3552	69.567
GEM OTU-751	G. 12	68.474	68.9688	67.5493	67.849	67.9331	69.3772	68.7875	68.4879	69.5414	68.9083	68.7342	68.8476	69.0119	68.7769	69.3148	69.0419	69.0139	69.4127	68.9695	69.2178	69.68	69.1521	69.5776	69.5165	68.9718	69.4406	67.2679	67.8456	67.7502	67.1214	67.3414	67.3446	67.3446	69.5657	69.5657	69.4341	69.1903	69.4952	69.8068	69.9163	69.6669	69.0386	69.3329	69.6794	69.4719	69.3472	69.4767	69.7085
Ca. Methanomethylophilaceae archaeon CSBr16_211	G. 12	67.1553	68.0031	66.8356	67.0322	66.9303	68.559	67.8292	68.0202	68.723	68.3061	68.1174	67.9036	68.4747	68.0229	68.7021	68.6307	68.3772	68.7756	68.2649	68.6068	68.8414	68.5024	68.7663	68.6257	68.4089	68.9638	66.6736	67.1614	66.5991	66.955	66.7792	66.7714	66.7714	69.144	69.144	68.7414	68.2943	69.0912	69.1528	68.836	69.2754	68.5675	68.9428	68.9127	68.7483	68.8887	69.0274	69.4321
Ca. Methanomethylophilaceae archaeon CSSed162cmB_238	G. 12	69.2176	69.8016	69.2871	68.0121	68.6043	69.1148	68.7023	68.751	69.695	69.0793	68.6637	68.643	69.004	69.0856	69.5008	69.0833	69.0319	69.3547	69.2588	69.2072	69.5355	68.7534	69.5436	69.3785	69.0587	69.2708	67.6451	67.9342	67.6734	68.0241	67.9381	67.6361	67.6361	69.7155	69.7155	69.4002	68.8484	69.7053	69.8312	69.5248	70.1665	68.9055	69.6225	69.8727	69.4357	69.5915	69.3749	69.6021
Methanomassiliicoccaceae archaeon CSSed10_308	G. 12	67.1325	67.9793	68.3216	67.104	67.2104	68.6638	68.2111	68.3606	69.2871	68.5869	68.3802	68.2849	68.997	68.4738	69.0456	69.0317	68.4722	69.4321	69.0431	69.1129	69.2522	68.7726	69.1537	69.0549	69.1185	69.0884	66.622	67.3992	66.5489	67.2489	66.7131	66.5795	66.5795	69.358	69.358	68.9524	68.9112	69.5133	69.6906	69.2088	69.8847	68.7833	69.3077	69.4568	69.2209	69.305	69.1047	69.538
GEM OTU-13054	G. 13	67.2	67.1893	68.212	67.4033	67.6569	67.318	67.4601	67.7257	67.5274	67.5811	67.7827	67.7786	67.4784	67.7491	67.9331	67.3192	67.9954	67.4793	67.9468	67.8901	67.8217	67.8072	67.7784	67.861	67.6953	67.9904	67.4779	67.9413	67.6503	68.1668	68.0643	67.7977	67.7977	67.446	67.446	67.5818	68.0275	67.9593	67.8547	67.8081	67.7621	67.8684	68.0275	67.4979	67.9554	67.85	68.1433	67.8424
Methanomassiliicoccaceae archaeon Lab288P1bin114	G. 14	67.1651	68.0125	68.6648	67.6409	68.1765	68.5214	67.7241	68.05	68.3571	68.0624	68.5545	68.3658	67.9187	68.5467	68.1685	68.7054	68.4951	68.0467	68.783	68.5674	68.4065	68.2901	68.0839	68.3676	68.2013	68.7642	67.2801	67.8613	67.6288	67.4924	67.5075	67.6004	67.6004	68.2963	68.2963	68.0287	68.326	68.1171	68.5759	68.2244	68.7149	68.078	68.7838	68.6275	68.6887	68.2039	68.4058	68.7739
GEM OTU-13789	G. 14	67.075	66.9915	67.3128	67.7936	67.7513	67.9094	67.3317	66.9234	67.7151	67.77	67.8305	68.104	67.2002	68.3475	67.4742	67.1279	68.1686	67.5256	67.2082	67.5252	67.6921	67.2663	67.5728	68.1895	68.0263	68.3987	67.1373	67.366	67.2742	67.2752	67.2855	67.3038	67.3038	67.7363	67.7363	67.5095	67.7022	67.7937	67.8446	67.6978	67.9665	67.3357	67.7568	67.6707	67.7649	67.8861	67.4479	68.4479
Methanomassiliicoccaceae archaeon Lab288P1bin1	G. 14	67.6831	68.3016	67.7135	67.7554	67.7192	68.887	68.2422	68.2508	68.9789	68.7577	68.7719	68.746	68.4452	68.9058	69.129	68.8957	68.6469	68.592	69.0544	69.1113	68.919	68.7482	69.0972	69.3842	69.0643	69.1511	66.7568	67.5064	67.2419	67.2662	67.0193	67.0711	67.0711	69.0961	69.0961	68.3632	68.7476	68.9667	69.195	68.9772	69.0801	68.8539	69.2322	68.915	69.6599	68.9728	68.9617	68.9354
GEM OTU-8289	G. 14	67.7365	68.4423	67.6123	67.5532	67.6631	68.4242	67.8614	68.0318	68.6932	68.3903	69.2745	68.231	68.3672	68.2604	68.5773	68.4394	68.258	68.3956	68.7363	68.8247	68.476	68.4213	68.9685	68.7981	68.7114	68.7499	67.0215	67.5785	66.8057	67.0286	66.8882	66.9238	66.9238	68.9408	68.9408	68.3642	68.4524	68.7295	69.0319	68.6435	68.5994	68.7404	68.9034	69.0496	69.3449	68.7783	68.5287	68.7301
RGMGC RGIG3602	G. 15	67.0962	67.5396	67.8125	67.0454	67.8269	68.1612	68.2291	68.0385	68.5333	67.9698	68.2987	68.2613	68.2077	68.4419	68.9216	68.5624	68.3674	68.7306	68.6383	68.3375	68.6021	68.0848	68.4075	68.8647	68.6418	68.8022	67.2777	67.8527	67.3684	67.2338	67.2459	67.2461	67.2461	68.8337	68.8337	68.3056	68.7264	68.7593	69.3276	69.1043	69.0093	68.4504	69.2224	68.7241	68.5155	68.8254	68.5842	69.1092
Ca. Methanomethylophilaceae archaeon MAG014	G. 15	67.9795	68.3557	68.9813	68.055	68.1081	68.4274	68.4511	68.4111	69.0653	68.4669	68.2011	68.3656	67.5934	68.5827	68.2164	67.5591	69.1506	67.8235	68.0986	67.8378	68.1975	68.3563	68.5758	68.1957	67.6262	68.178	67.8468	68.1329	68.0186	67.9841	67.9236	67.9487	67.9487	68.7605	68.7605	68.4441	68.2776	68.2375	68.6799	68.95	68.636	67.8675	68.6724	68.4345	68.3078	68.7303	68.6843	68.3228
PIGC MAG_4380	G. 15	68.739	69.2371	68.7275	68.1093	68.3299	68.4473	68.9106	68.537	69.3286	68.7106	68.291	68.5634	67.4631	68.5933	68.4492	67.5372	69.3153	67.7644	68.3343	67.8624	68.3851	68.3186	68.7912	68.5428	67.5528	68.2126	67.9515	68.3355	68.1503	67.9644	68.1302	68.1081	68.1081	68.8481	68.8481	68.6455	68.2228	68.1721	68.6728	69.0697	68.9596	67.9559	68.8584	68.5292	68.5144	68.9971	68.6455	68.2467
Methanomassiliicoccales archaeon Mx-02	G. 15	68.7337	69.4539	68.2	68.1473	68.3625	68.6666	68.8067	68.489	69.2916	68.574	68.2758	68.4908	67.4316	68.5718	68.433	67.5858	69.3618	67.8061	68.2441	67.8071	68.2772	68.3675	68.7329	68.6969	67.6471	68.2227	67.9964	68.4181	68.073	68.0388	68.1099	68.0582	68.0582	68.9834	68.9834	68.7478	68.2316	68.2038	68.68	69.1369	68.8599	67.9659	68.7313	68.5322	68.5974	68.9926	68.5994	68.2274
Methanomassiliicoccaceae bacterium SRR5580399-bin.63	G. 15	66.9909	68.0736	67.1771	67.2995	67.395	67.9242	68.1143	67.9633	68.8862	68.1893	68.267	68.283	67.8227	67.852	67.8809	67.9291	68.482	68.5088	67.8165	68.0022	67.8517	68.2235	67.9405	68.4366	67.9043	68.5787	67.4138	67.854	67.9443	68.184	67.6312	67.8863	67.8863	68.5756	68.5756	68.2814	68.7054	68.5802	68.4075	68.6633	68.8433	68.1469	68.1353	68.0402	69.0159	68.5158	68.3676	68.373
Methanomassiliicoccales archaeon HGM01189	G. 15	67.3535	67.3336	67.8139	67.1953	68.0507	68.2024	68.4445	68.2686	68.7892	67.9491	68.2013	67.767	67.5402	68	67.9472	67.6274	68.5062	67.6819	68.4988	67.6365	67.9967	68.4217	67.9077	68.2456	67.8106	68.4567	67.199	67.961	67.4925	67.6932	67.5497	67.8031	67.8031	68.908	68.908	68.0609	68.2422	68.332	68.8736	68.7443	68.9575	68.02	68.8769	68.4749	68.64	68.2663	68.8023	68.3722
RGMGC RGIG9775	G. 16	67.145	68.3679	68.7588	67.0836	66.8055	68.9046	68.2835	68.1134	69.1238	68.1748	68.694	68.4921	68.7486	68.8621	69.2756	69.2352	68.3072	69.4996	69.3151	69.1908	69.3471	68.6979	68.9834	69.4131	69.0945	69.0286	67.5419	67.5457	67.5417	67.3094	67.8922	67.2683	67.2683	69.9611	69.9611	69.365	69.3956	69.8106	70.0921	69.3078	70.2787	68.9889	69.3152	69.6307	69.4123	69.6164	69.1572	69.6462
RGMGC RGIG2195	G. 16	67.4121	68.1276	67.5364	67.7202	67.9675	68.2315	67.8551	68.1079	68.247	68.6597	68.3475	68.3985	67.6669	68.3277	68.6317	67.8358	68.5015	68.2251	68.1787	68.55	68.3367	67.8158	67.8666	68.3634	68.1204	68.2046	67.6465	68.0915	67.7248	67.9836	68.2626	67.8112	67.8112	68.8107	68.8107	68.1113	68.8463	67.8907	68.2528	68.7176	68.6661	68.1086	68.1642	68.274	68.0906	68.5268	67.7965	68.4182
GEM OTU-3539	G. 16	67.9975	69.6135	67.2837	68.0523	68.4612	68.5404	68.4377	68.317	68.6688	68.7433	68.4671	68.5793	67.9426	68.5989	68.9207	67.741	68.5912	68.0978	68.5096	68.3034	68.4109	68.0256	68.1721	68.6865	67.9433	68.548	67.8049	68.2374	67.8362	68.0367	68.2583	67.7758	67.7758	69.0697	69.0697	68.8582	68.5498	67.9829	68.5243	68.754	68.749	68.4671	68.4349	68.5774	68.1891	68.5609	68.1251	68.1308
RGMGC RGIG5541	G. 16	67.415	68.0217	67.8037	67.2338	67.5305	68.5528	68.1833	68.2731	69.088	68.1507	68.2387	68.1842	68.4425	68.4172	69.1076	68.8308	68.4751	68.9368	68.7691	68.7316	68.6867	68.3434	68.5523	68.7008	68.7226	68.3454	67.1525	67.5757	66.7952	67.0697	66.9311	67.2728	67.2728	69.0199	69.0199	68.7328	69.092	68.9709	69.5779	69.1232	69.2852	68.8968	69.2551	68.9417	69.1276	68.9827	68.9364	69.0114
PIGC MAG_5935	G. 16	68.26	69.2947	67.6697	67.9548	68.346	68.8374	68.6346	68.6887	69.3092	68.6519	68.7011	68.7754	68.7001	69.0932	69.2101	68.8481	69.0479	69.0406	69.1619	68.9839	69.2647	68.8443	69.0703	69.5147	69.0334	68.9721	67.7459	67.7701	67.9319	67.4708	68.0173	67.6177	67.6177	69.4322	69.4322	69.4196	69.4894	69.5076	69.7964	69.5157	69.759	68.9841	69.4865	69.5074	69.2177	69.4832	69.3509	69.0777
Ca. Methanomethylophilaceae archaeon MAG098	G. 16	68.6519	69.1933	68.6574	68.3378	68.606	68.8155	68.6375	68.6862	69.507	68.5633	68.6347	68.6896	68.6539	69.0127	69.1625	68.7898	69.2678	69.0084	69.0575	68.9518	69.2815	68.6895	69.1826	69.4695	68.916	69.0491	67.9854	68.1474	67.8353	67.5338	67.8838	67.6169	67.6169	69.5511	69.5511	69.3987	69.2866	69.3781	69.7589	69.5244	69.8411	68.8322	69.4673	69.4897	69.2328	69.6042	69.3129	69.398
Ca. Methanomethylophilaceae archaeon MAG135	G. 16	66.984	67.7811	67.2129	67.4375	67.4009	68.4663	68.2381	68.2463	68.9265	68.0331	68.0793	68.1343	68.4307	68.5235	68.7027	68.825	68.674	68.8315	68.6498	68.6603	68.8386	68.6532	68.745	68.9515	68.8359	68.7963	67.1608	67.388	67.2156	66.9344	67.1705	67.2149	67.2149	69.2067	69.2067	68.8851	69.2832	69.1856	69.5284	69.0452	69.5114	68.6569	69.1181	68.9515	69.0281	69.2512	69.2052	68.9913
Methanomassiliicoccaceae archaeon UBA381	G. 17	68.5553	68.8026	67.8837	67.6942	67.8898	68.8133	68.6107	68.4206	69.2957	68.6181	69.0033	68.7534	68.7361	68.7678	68.8378	69.0397	68.9451	69.0648	68.8821	69.1299	68.9639	68.865	68.9764	69.4322	68.7151	68.937	67.6312	67.5762	67.5078	67.1883	67.423	67.1795	67.1795	69.3133	69.3133	69.0646	68.8806	69.1798	69.2013	68.9437	69.1769	68.9144	69.0461	68.8056	69.3769	69.3805	68.8647	69.2704
Methanomassiliicoccaceae archaeon UBA309	G. 17	68.1852	68.4688	67.9606	67.5149	67.7621	68.7751	68.5267	68.2082	69.1986	68.7041	68.8372	68.8832	68.7746	68.5212	68.8035	69.0211	68.9573	69.2043	68.8978	69.1817	69.0377	68.9078	68.859	69.2178	68.743	68.9415	67.5268	67.516	67.3297	67.1739	67.2873	67.3697	67.3697	69.2299	69.2299	69.0389	68.8654	69.3602	69.1458	68.9596	69.3926	68.9309	69.2854	68.7508	69.2618	69.4625	68.7589	69.2568
FJ_bin 4	G. 17	67.7242	68.6035	68.4179	67.4815	67.5458	68.8703	68.5771	68.5334	69.0833	68.5527	68.8991	68.7266	68.4789	68.9557	68.6946	69.0603	69.0696	69.1512	68.8792	69.1525	69.0498	68.7078	69.0578	69.4334	68.8377	69.0733	67.4736	67.3552	67.7134	67.4424	67.4866	67.2781	67.2781	69.2702	69.2702	69.0382	69.3161	69.3799	69.2983	69.369	69.4444	69.0403	69.413	69.2433	69.624	69.4479	69.1445	69.4726
Methanomassiliicoccales archaeon RumEn M2	G. 17	68.6928	68.9764	68.8676	68.0657	67.8936	69.1426	68.813	68.8249	69.3315	68.9017	69.1598	68.926	68.507	69.1906	68.8881	69.0373	69.325	69.2881	69.0195	68.9866	69.2001	68.7757	69.311	69.594	68.8157	69.0312	67.9128	67.8943	68.2249	67.7995	68.1615	67.3769	67.3769	69.3664	69.3664	69.3024	69.3364	69.4021	69.3862	69.6466	69.4907	69.1434	69.6673	69.3153	69.7899	69.7368	69.1601	69.5504
Methanomassiliicoccaceae archaeon UBA75	G. 17	67.47	68.63	67.9419	67.6703	67.677	69.0313	68.5741	68.5963	69.2144	68.5114	69.0315	68.6623	68.5749	68.846	68.7394	69.049	68.9048	69.2878	68.932	69.1212	68.9459	68.8949	69.082	69.1599	68.9071	69.0099	67.4542	67.4441	67.5458	67.3128	67.3641	67.1603	67.1603	69.1972	69.1972	69.0729	69.3085	69.3392	69.3124	69.2979	69.4243	69.1332	69.4834	69.1485	69.5628	69.3421	69.136	69.6139
Methanomassiliicoccaceae archaeon UBA422	G. 17	68.4861	68.6909	68.5768	68.0825	67.6755	69.2441	68.7761	68.5395	69.5471	68.8517	68.8898	68.8379	68.5944	69.0446	68.8628	69.0116	69.4485	69.2586	68.9942	69.1727	69.0185	68.8315	69.1968	69.3567	68.8595	68.906	67.9982	67.4083	68.2118	67.8488	67.8703	67.4815	67.4815	69.254	69.254	69.0833	69.4545	69.295	69.3403	69.487	69.5302	69.2016	69.4655	69.4155	69.6554	69.6731	69.4742	69.8452
Methanomassiliicoccaceae archaeon UBA415	G. 17	68.465	68.8152	68.6185	67.8423	67.9581	69.1232	68.7372	68.5832	69.3223	68.5966	69.0987	68.6359	68.5594	68.963	68.8958	68.9902	69.2736	69.3083	68.9373	69.0858	69.093	68.8411	69.3995	69.4941	68.759	69.0515	67.5136	67.3465	68.05	67.4937	67.6433	67.3024	67.3024	69.2684	69.2684	69.2744	69.2993	69.2919	69.2549	69.4198	69.4696	69.2154	69.6182	69.278	69.6467	69.5179	69.2314	69.584
Methanomassiliicoccaceae archaeon UBA407	G. 17	67.8743	68.7515	68.0008	67.5566	67.6157	69.0068	68.641	68.5609	69.1157	68.4031	69.1417	68.7581	68.4639	68.6535	68.7019	68.8991	68.8726	69.4659	68.9777	68.9665	68.9266	68.8446	69.0174	69.4339	68.8576	69.1914	67.5417	67.1201	67.6476	67.4969	67.6049	67.4041	67.4041	69.2245	69.2245	69.0557	69.2895	69.4255	69.4062	69.4199	69.5654	69.1836	69.6605	69.2742	69.5354	69.44	69.2608	69.4805
Methanomassiliicoccaceae archaeon UBA319	G. 17	68.4244	68.2779	68.7232	67.4364	67.053	68.6901	68.5188	68.2316	69.1037	68.4661	68.4526	68.382	68.4271	68.5893	68.4226	68.8463	68.7314	69.0864	68.4983	68.9717	68.8167	68.6372	69.0473	68.9932	68.5697	68.4374	67.8572	67.3733	67.7394	67.8512	67.3693	67.3186	67.3186	68.7551	68.7551	68.78	68.8996	69.0029	68.9967	69.2829	69.2337	68.9038	69.4033	69.1892	69.2419	69.3106	68.8205	69.3545
Methanomassiliicoccaceae archaeon UBA329	G. 17	67.9739	68.7453	68.8206	67.6089	67.89	68.8953	68.7885	68.5175	69.078	68.8455	69.0531	68.6718	68.6115	68.854	68.7958	68.9563	69.0339	69.2983	68.9131	69.108	68.9435	68.8098	69.0806	69.2015	68.7957	68.8107	67.509	67.592	67.7267	67.465	67.4742	67.5203	67.5203	69.1385	69.1385	69.1783	69.2705	69.3297	69.1726	69.3468	69.6886	69.1738	69.7392	69.3638	69.7189	69.995	69.4181	69.8987
Methanomassiliicoccaceae archaeon UBA400	G. 17	67.5462	68.2959	67.8023	67.6109	67.574	68.9319	68.5097	68.5889	69.1052	68.3896	68.844	68.5277	68.5254	68.8251	68.6792	68.9897	68.8422	69.337	68.9009	69.0893	68.9307	68.6972	68.8837	69.1343	68.9257	69.1287	67.2042	67.1187	67.4449	67.4462	67.3727	67.2175	67.2175	68.9622	68.9622	68.7415	69.253	69.2368	69.2691	69.3084	69.4338	69.0762	69.4053	69.1435	69.2076	69.2676	69.1144	69.5796
Methanomassiliicoccaceae archaeon UBA359	G. 17	68.1147	68.2787	67.9935	67.3656	67.1092	68.7858	68.6224	68.5587	69.0866	68.1419	69.0105	68.6062	68.488	68.7243	68.7701	69.1215	69.0152	69.3887	68.984	69.2367	68.9203	68.7157	69.0175	69.1685	68.9073	69.0346	67.2749	67.2411	67.3146	67.3389	66.9771	67.1327	67.1327	68.9918	68.9918	68.8684	69.2384	69.2444	69.2849	69.4527	69.3876	68.9458	69.5384	69.1948	69.4175	69.5306	69.1555	69.7326
Methanomassiliicoccaceae archaeon UBA314	G. 17	68.5676	68.6777	68.7028	68.3319	67.959	69.1489	68.7866	68.7157	69.5317	68.7397	68.9953	68.7914	68.5538	69.1372	68.8402	69.0672	69.3598	69.282	68.9377	69.0718	68.92	68.8499	69.3993	69.3879	68.9319	69.0101	67.8352	67.3502	68.1066	67.7254	68.0321	67.2859	67.2859	69.236	69.236	69.3457	69.3351	69.3225	69.3968	69.4957	69.517	69.0961	69.6511	69.2951	69.7342	69.7034	69.2615	69.6546
Methanomassiliicoccaceae archaeon UBA371	G. 17	68.48	68.9295	68.2646	67.9535	67.9582	69.0897	68.6471	68.6403	69.2916	68.5659	68.9082	68.8165	68.4762	68.9117	68.8137	69.0633	69.126	69.3079	68.8684	69.061	69.0689	68.7728	69.253	69.3171	68.8017	69.016	67.6555	67.4627	68.0228	67.5239	67.6716	67.4544	67.4544	69.0817	69.0817	69.0646	69.3413	69.2794	69.3072	69.3921	69.4269	69.0413	69.5786	69.1717	69.525	69.5446	69.1456	69.6501
Methanomassiliicoccaceae archaeon UBA343	G. 17	68.706	69.1612	69.2003	68.2716	68.402	69.3024	68.8238	68.8545	69.3782	68.8617	69.1048	68.8441	68.5548	69.1808	68.9478	69.05	69.3547	69.3087	68.9979	69.1578	69.2153	69.0226	69.4263	69.4405	68.8596	68.979	67.8679	67.5595	68.2159	67.8006	68.0091	67.7012	67.7012	69.2643	69.2643	69.0678	69.3343	69.2519	69.4209	69.5741	69.5532	68.967	69.5406	69.1476	69.7513	69.6473	69.1794	69.5201
Methanomassiliicoccaceae archaeon UBA404	G. 18	67.71	68.1788	66.9785	67.8009	68.4933	68.2266	67.7645	67.7332	67.8506	68.6153	67.5967	68.6015	67.4684	67.9554	68.5306	67.7998	68.4137	67.3653	68.3759	67.9349	68.2135	67.6345	67.6315	68.3442	67.892	67.768	67.9106	68.1815	67.8583	67.746	67.8085	67.645	67.645	68.5561	68.5561	68.8435	68.371	67.8214	68.761	68.1624	68.16	67.7955	67.7403	67.9377	67.8126	68.4794	68.23	67.6404
Methanomassiliicoccaceae archaeon UBA72	G. 18	67.9421	68.9343	68.8303	67.5998	68.2109	68.8863	68.4966	68.5166	69.4243	68.7728	68.8393	69.1789	68.4594	69.0967	69.2882	68.9277	69.154	69.2615	69.0182	69.2086	68.9183	68.8576	69.0879	69.1408	68.8997	68.8416	67.7751	67.4295	67.7305	67.5041	67.5298	67.3732	67.3732	69.1936	69.1936	68.9686	68.6663	69.0169	69.5689	69.1271	69.2745	68.9066	69.3844	69.3251	69.4996	69.0575	68.8685	69.2545
Methanomassiliicoccaceae archaeon UBA358	G. 18	67.71	68.8	68.2203	67.2975	68.0789	68.6319	68.1723	68.4237	69.0056	68.3295	68.7382	68.5493	68.6354	68.6599	68.9614	68.587	68.6456	68.9051	68.8393	69.3239	69.0412	68.7842	69.2744	69.2002	68.7483	69.0215	67.3	67.2332	67.0854	67.1418	66.9803	67.3077	67.3077	69.1349	69.1349	68.6288	68.7785	68.894	69.5067	69.1671	69.1824	68.7882	68.8112	69.3702	69.1416	68.8587	68.7848	69.3053
Methanomassiliicoccaceae archaeon UBA370	G. 18	68.0067	69.2476	68.7371	67.9687	68.4804	69.0461	68.6941	68.5539	69.1935	69.1453	68.9803	68.9297	68.579	69.3768	69.2711	68.6766	68.9718	68.8836	69.1175	69.4421	69.1758	68.925	69.3136	69.6572	69.1205	69.1267	67.7529	67.717	67.8335	67.8319	67.5806	67.576	67.576	69.341	69.341	69.1084	68.8814	69.1298	69.5501	69.428	69.5406	69.209	69.3568	69.5856	69.6273	69.2877	69.2822	69.6013
Methanomassiliicoccaceae archaeon UBA378	G. 18	68.8442	69.2873	69.3772	68.581	69.39	69.3492	68.8315	68.7343	69.3739	69.3112	69.0778	68.8718	68.3519	69.4602	69.326	68.5611	69.224	68.9297	69.3428	69.3835	69.209	69.228	69.6041	69.6025	69.0764	68.8871	68.1466	67.956	68.2652	68.0946	68.0236	67.9276	67.9276	69.4301	69.4301	69.1567	68.6623	69.0212	69.5427	69.2209	69.5226	69.0932	69.2253	69.7547	69.6384	69.4206	69.1667	69.4614
Ca. Methanomethylophilaceae archaeon WOFA05	G. 18	67.3892	68.0687	68.1581	67.3117	68.001	68.1281	68.0695	67.9197	68.748	68.372	68.4093	68.35	67.6936	68.7241	68.6456	68.3049	68.4395	68.4123	68.4702	68.306	68.6664	68.3228	67.736	68.9084	68.5346	68.5312	67.4119	67.3675	67.19	67.3413	67.6016	66.7696	66.7696	68.8068	68.8068	68.3611	69.108	68.7554	68.912	68.3952	69.1029	68.4489	69.1217	68.9157	69.276	68.819	68.9598	68.9275
Methanomassiliicoccaceae archaeon UBA333	G. 18	68.1786	68.9673	68.563	68.2903	68.5527	69.0052	68.7426	68.5097	69.3163	69.254	69.0257	68.8751	68.5445	69.4378	69.2298	68.7936	69.0253	68.9985	69.1286	69.2414	69.0795	68.8318	69.3293	69.6873	69.1216	69.105	68.13	67.8713	68.3157	67.7781	67.4531	67.4845	67.4845	69.3579	69.3579	69.085	68.9653	69.1706	69.4936	69.5904	69.5168	69.2373	69.191	69.6159	69.7197	69.4694	69.1782	69.2715
Methanomassiliicoccaceae archaeon UBA306	G. 18	66.1013	67.8184	67.3923	66.8182	67.4817	68.4231	67.7434	68.029	68.8199	68.2292	68.2692	68.2206	68.3631	68.5104	68.6828	68.2895	68.4182	68.8292	68.6555	69.0898	68.4818	68.2852	68.748	69.0826	68.6648	68.9128	67.0254	66.8759	66.7512	66.7971	66.58	66.6772	66.6772	68.7866	68.7866	68.294	68.4195	68.63	69.3441	68.8508	69.284	68.6283	68.8889	68.9644	69.2843	68.5902	68.8485	69.1918
Methanomassiliicoccaceae archaeon UBA344	G. 18	68.7261	69.0941	68.1091	68.3069	68.4608	68.7286	68.7373	68.6544	69.5192	69.2069	68.9724	69.0011	68.2834	68.939	69.2651	68.7785	69.1172	69.0539	69.0066	69.1511	69.0727	68.8551	69.1744	69.444	68.6593	68.8275	67.9443	67.666	68.1276	67.9514	68.2661	67.5143	67.5143	69.3481	69.3481	69.1169	69.1483	68.9401	69.5198	69.4055	69.6112	68.9111	69.116	69.4717	69.3886	69.4561	69.1987	69.1672
Methanomassiliicoccaceae archaeon UBA399	G. 18	67.7792	68.6725	68.5697	67.8311	68.1012	68.7895	68.7256	68.6538	69.2897	68.8407	68.7288	68.7184	68.3372	68.7842	69.2763	68.7042	68.8764	69.0526	69.0909	69.2265	69.0781	68.954	68.9117	69.2082	68.776	68.9252	67.6091	67.3054	67.6268	67.5998	67.5	67.6139	67.6139	69.3054	69.3054	68.9013	69.1011	68.7878	69.721	69.2795	69.7478	68.8554	69.3948	69.4253	69.5224	69.2368	69.2619	69.3572
Methanomassiliicoccaceae archaeon UBA317	G. 18	67.7949	68.2483	67.8461	67.336	67.0893	68.7856	68.58	68.2932	69.2009	68.7039	68.6824	68.7248	68.3903	68.5818	69.0869	68.7192	68.8029	69.0294	68.9144	69.339	69.1476	68.7378	68.7127	69.2728	68.5731	68.6049	67.5941	67.7536	66.9385	67.5752	67.1705	67.5569	67.5569	69.2538	69.2538	68.7639	68.9549	68.8933	69.6456	69.2233	69.6091	68.9708	69.2505	69.4499	69.3996	69.0872	69.0722	69.3995
Methanomassiliicoccaceae archaeon UBA409	G. 18	67.1854	68.6626	67.8356	67.3113	67.5486	68.6022	68.3261	68.3629	68.935	68.6432	68.689	68.7376	68.2721	68.4078	68.9807	68.8027	68.6301	68.9322	68.779	69.2556	68.9922	68.7258	68.7326	69.0594	68.6127	68.6588	67.2692	67.6494	67.0552	67.3119	67.4644	67.3402	67.3402	69.1687	69.1687	68.7224	68.8394	68.844	69.5797	69.3318	69.6738	68.8178	69.1508	69.4278	69.3396	69.0658	69.1547	69.256
Methanomassiliicoccaceae archaeon UBA421	G. 18	68.2662	68.8286	68.3047	67.9694	67.8283	68.8967	68.6019	68.3983	69.4578	69.0627	69.0186	68.9758	68.4618	68.873	69.2402	68.8382	69.106	69.0577	68.9837	69.3008	69.166	68.8365	69.0353	69.3086	68.5537	68.6385	67.9405	67.9964	67.6133	67.8579	67.7798	67.4378	67.4378	69.265	69.265	68.9539	69.0011	68.965	69.644	69.5202	69.67	68.9314	69.3254	69.6245	69.3007	69.347	69.1378	69.3666
Methanomassiliicoccaceae archaeon UBA414	G. 18	68.003	69.0153	68.3874	67.88	68.1591	68.9608	68.7948	68.6712	69.3725	69.2864	68.9935	69.1101	68.503	69.1617	69.307	69.1302	69.1167	69.1324	69.2093	69.4003	69.2519	68.8688	69.1453	69.6785	68.8089	68.8795	67.603	67.901	67.7139	67.9362	67.9464	67.5831	67.5831	69.4381	69.4381	69.0473	69.1252	68.9172	69.7509	69.5483	69.7281	69.0718	69.4369	69.6225	69.5813	69.284	69.3244	69.4588
Methanomassiliicoccaceae archaeon UBA427	G. 18	66.9938	68.0243	67.8266	67.147	67.3962	68.6585	68.3293	68.3422	69.0961	68.6573	68.5585	68.6748	68.4535	68.5518	69.0345	68.9504	68.7013	69.0743	68.9252	69.2155	69.0207	68.7482	68.7424	69.1603	68.6741	68.6971	67.2716	67.3844	67.0603	67.1231	67.0078	67.1304	67.1304	69.2418	69.2418	68.7498	69.079	68.9357	69.6293	69.228	69.6419	68.9901	69.2444	69.4285	69.4659	69.0976	69.1746	69.3912
Methanomassiliicoccaceae archaeon UBA296	G. 18	67.6378	68.4258	68.2	67.4043	68.1662	68.8059	68.6696	68.6144	69.1842	68.7277	68.9506	68.9012	68.3401	68.5672	69.2603	68.9196	68.8819	69.1156	69.0619	69.1584	69.0287	68.8266	69.0148	69.4722	68.737	68.7045	67.5787	67.4891	67.453	67.355	67.6313	67.4786	67.4786	69.3322	69.3322	68.907	69.0837	68.9124	69.6658	69.1284	69.7299	68.8522	69.4289	69.3411	69.7072	69.1903	69.2524	69.3989
Methanomassiliicoccaceae archaeon UBA308	G. 18	66.6657	68.0693	67.989	66.842	67.2069	68.5111	68.2054	68.1737	68.8877	68.6851	68.5289	68.3753	68.2914	68.1906	68.763	68.7248	68.4116	69.0672	68.7414	69.0123	68.5942	68.3291	68.473	69.0828	68.456	68.6455	67.1292	67.2024	67.0888	66.9902	66.9427	67.0307	67.0307	69.1315	69.1315	68.4724	69.0131	68.6878	69.4119	68.9304	69.5467	68.8164	68.9646	69.3767	69.4012	69.0575	69.1343	69.3227
Methanomassiliicoccaceae archaeon UBA394	G. 18	67.5467	68.5506	69.2303	67.2841	67.2928	68.6335	68.17	68.409	69.1093	68.5719	68.4346	68.4689	68.3124	68.3833	68.9869	68.458	68.5454	68.8807	68.6965	68.8823	68.9173	68.5993	68.6085	68.97	68.304	68.4826	67.3867	67.2992	66.9845	67.4112	67.0508	67.2437	67.2437	69.067	69.067	68.7784	68.6576	68.7315	69.6629	69.0969	69.441	68.7567	69.3365	69.4029	69.4936	69.0354	69.1651	69.3272
GEM OTU-4589	G. 19	67.5963	69.1735	67.9309	67.3637	67.6569	68.6038	68.1971	68.4616	68.8474	68.1961	68.4	69.3174	67.9262	68.6287	68.806	68.9821	68.398	68.5428	68.3561	68.7722	68.0635	67.9715	68.4248	68.8937	67.8509	68.4484	66.7639	66.9325	67.1282	66.4331	67.0306	66.7444	66.7444	68.6015	68.6015	68.1943	68.7967	68.3265	69.004	68.3179	68.9199	68.3326	69.1626	68.9857	68.5631	68.5221	68.6352	68.4744
Ca. Methanoplasma termitum	G. 20	69.3552	70.5165	69.4	68.2257	68.538	68.6368	68.3036	68.2371	68.9013	68.8971	68.3345	68.6676	67.4949	68.8448	68.7177	68.1233	69.0588	67.6363	68.5013	68.0628	68.5994	67.9468	68.6081	69.0569	68.2098	68.2061	67.5457	68.0232	67.934	67.8294	68.0307	67.4456	67.4456	69.0799	69.0799	68.85	68.3113	68.4431	68.76	68.5675	68.8158	68.207	68.9674	68.6182	68.7343	68.7697	68.9308	68.3991
Ca. Methanoplasma sp. Cu122P5bin30	G. 20	69.3947	70.5077	69.85	68.4051	68.7427	68.7568	68.5402	68.3653	68.9851	68.9692	68.3955	68.9265	67.5107	68.8372	68.8963	68.1535	69.2236	67.6577	68.6267	68.2144	68.7306	68.1051	68.7657	69.1435	68.3003	68.2873	67.636	68.0522	67.9366	67.8416	67.8952	67.4966	67.4966	69.0622	69.0622	69.1334	68.4828	68.4474	68.5929	68.5809	68.9788	68.2977	69.1726	68.6729	68.7108	68.9459	69.0137	68.3676
GEM OTU-13865	G. 20	69.6329	70.5587	70.3221	68.559	69.0647	68.779	68.4994	68.3117	69.0413	69.0661	68.4127	69.0109	67.5434	68.9564	68.8097	68.3239	69.3575	67.5373	68.7352	68.2426	68.7419	68.3634	68.908	69.6082	68.6462	68.3166	67.7156	68.1088	68.2545	67.8862	68.1259	67.6371	67.6371	69.174	69.174	69.1116	68.3453	68.4745	68.7343	68.7299	69.0562	68.3324	69.1672	68.7877	68.9815	68.8559	68.9696	68.4819
Methanomassiliicoccaceae archaeon Th196P4bin4	G. 20	67.0855	68.2257	68.5447	66.8639	67.4423	69.2306	68.2465	68.2935	69.3404	68.5417	68.758	68.5854	68.5254	68.6762	69.3027	69.0324	68.7696	69.6754	69.7683	69.3947	69.1698	68.993	69.1688	69.3218	69.2176	69.2611	66.7847	66.4775	66.6621	66.8466	66.8278	66.4011	66.4011	69.8194	69.8194	68.9785	69.4098	69.8827	70.059	69.5771	69.8627	69.1795	69.366	69.6828	69.7572	69.5028	69.337	69.2709
Methanomassiliicoccaceae archaeon Th196P3bin2	G. 20	69.5347	69.0497	69.0845	68.4944	68.8429	68.8127	68.7199	68.5811	69.3319	69.3202	68.7248	69.0591	68.2297	69.2854	68.9514	68.6001	69.1042	68.4935	69.2424	68.4892	68.8102	68.5643	68.9133	69.0687	68.316	68.4508	68.0933	67.9824	67.8405	67.6806	68.382	67.7458	67.7458	69.1646	69.1646	68.7933	68.9609	68.8469	69.1456	68.8752	69.2507	68.4467	68.9476	69.1582	69.1142	69.0868	68.8425	68.5956
GEM OTU-16513	G. 20	69.5347	69.0497	69.0845	68.4944	68.8429	68.8127	68.7199	68.5811	69.3319	69.3202	68.7248	69.0591	68.2297	69.2854	68.9514	68.6001	69.1042	68.4935	69.2424	68.4892	68.8102	68.5643	68.9133	69.0687	68.316	68.4508	68.0933	67.9824	67.8405	67.6806	68.382	67.7458	67.7458	69.1646	69.1646	68.7933	68.9609	68.8469	69.1456	68.8752	69.2507	68.4467	68.9476	69.1582	69.1142	69.0868	68.8425	68.5956
Methanomassiliicoccaceae archaeon Nt197P3bin8	G. 20	68.0537	68.6275	67.881	67.5979	68.1012	68.5455	68.3051	68.1267	68.8402	68.6741	68.9446	68.5223	68.3311	68.7656	68.7517	68.5581	68.3139	68.4164	68.8188	68.619	68.5464	68.2723	68.3941	68.873	68.5897	68.5208	66.9918	67.6658	67.3326	67.6455	67.6248	67.1052	67.1052	69.0661	69.0661	68.4992	68.997	68.654	69.1466	68.2423	69.0952	68.7627	68.6957	68.6714	68.9614	68.7491	68.5205	68.6284
GEM OTU-4675	G. 20	68.0537	68.6275	67.881	67.5979	68.1012	68.5455	68.2804	68.1333	68.8402	68.6741	68.9447	68.5223	68.3311	68.7589	68.7305	68.5581	68.3139	68.4164	68.7831	68.6008	68.5309	68.2723	68.3755	68.8425	68.556	68.5208	66.9918	67.6354	67.3032	67.6158	67.5523	67.0723	67.0723	69.0074	69.0074	68.4736	68.9535	68.5756	69.0744	68.1916	69.0498	68.6946	68.6307	68.6437	68.9226	68.7048	68.4813	68.6138
Methanomassiliicoccaceae archaeon Nt197P4bin4	G. 20	67.4204	68.785	68.703	67.9168	67.8462	68.3444	68.1372	68.3042	68.6893	68.3254	68.3821	68.5568	68.258	68.6122	68.4851	68.8428	68.7595	68.6039	68.6473	68.8125	68.6151	68.4806	67.8714	68.7752	68.7144	68.681	67.1976	67.4548	67.0553	67.366	67.3564	67.2084	67.2084	68.7458	68.7458	68.2456	68.7776	68.8105	69.0359	68.4913	68.8421	68.4496	68.7429	68.826	69.105	68.71	68.509	68.7884
GEM OTU-13091	G. 20	67.4204	68.7076	68.5368	67.9476	67.773	68.2833	68.0699	68.3024	68.6776	68.2116	68.1727	68.4348	68.2294	68.5857	68.4765	68.8257	68.6845	68.4783	68.536	68.6885	68.5249	68.4304	67.7817	68.6742	68.6417	68.6013	67.0849	67.474	67.0961	67.3578	67.294	67.2492	67.2492	68.7532	68.7532	68.2642	68.7776	68.8458	69.008	68.4765	68.8092	68.3397	68.6194	68.7638	69.0958	68.7311	68.5951	68.6833
Methanomassiliicoccaceae archaeon Co191P4bin17	G. 20	67.0348	68.1035	67.8168	67.5109	67.6546	67.6643	67.5361	67.5843	68.5429	67.902	68.0762	67.552	67.0823	68.3147	68.0159	67.767	68.003	68.0231	68.0093	67.8685	67.5342	67.4953	67.7516	68.7076	68.18	67.8131	67.2132	67.3916	67.1786	67.1586	67.1128	66.7232	66.7232	68.2899	68.2899	67.5612	68.0644	67.8505	67.9866	67.843	68.2023	67.9499	68.273	67.5926	68.3935	68.0929	68.02	67.7984
GEM OTU-9494	G. 20	67.0348	68.1035	67.8168	67.5487	67.7164	67.7391	67.5603	67.5861	68.5886	68.0639	68.2396	67.7559	67.2129	68.3215	68.0425	67.7511	68.1206	68.0467	68.0221	67.8685	67.5684	67.5346	67.726	68.8018	68.1928	67.8956	67.376	67.4299	67.2159	67.2384	67.1267	66.7666	66.7666	68.4319	68.4319	67.7895	68.0166	67.8669	68.0343	67.9791	68.2126	67.9993	68.3246	67.6925	68.3987	68.1976	68.1228	67.9028
FJ_bin 1	G. 20	68.8303	69.0352	69.2425	68.0387	68.4589	68.4276	68.5691	68.5063	69.0687	68.8637	68.8299	68.7306	67.8431	68.9267	68.9282	68.4866	69.0374	68.371	68.6286	68.2364	68.8946	68.4085	68.7473	68.5165	68.2806	68.4488	68.1727	68.2515	68.0185	67.9299	68.1481	67.9864	67.9864	69.221	69.221	69.0629	68.6565	68.5534	68.9069	68.6805	68.7587	68.6107	69.2122	68.891	68.9354	68.9507	68.7963	68.6512
Methanomassiliicoccaceae archaeon UBA328	G. 20	68.6967	68.667	68.2091	67.9082	68.0639	68.261	68.4062	68.5044	68.8416	68.7155	68.7378	68.7235	67.7943	68.9399	68.7752	68.473	69.0223	68.4159	68.643	68.3088	68.6389	68.0573	68.6665	68.4965	68.3131	68.4054	68.1189	68.2936	67.9989	67.9965	68.0867	67.9148	67.9148	69.1482	69.1482	68.9534	68.706	68.5802	68.9749	68.8605	68.6653	68.4385	69.2235	68.788	68.8039	68.8092	68.6198	68.5764
Methanomassiliicoccaceae archaeon UBA408	G. 20	67.1585	67.9181	67.9665	67.3099	67.5108	68.0175	68.1962	68.1265	68.4742	68.3076	68.4536	68.3084	67.7366	68.3964	68.6279	68.4983	68.4038	68.3323	68.3653	68.2248	68.5605	68.0416	68.3661	68.1678	68.3381	68.4821	67.4826	67.8105	67.6023	67.5743	67.6274	67.6517	67.6517	68.9562	68.9562	68.4112	68.668	68.6122	68.8699	68.4525	68.6302	68.5472	68.8792	68.5255	68.5521	68.4718	68.6565	68.6944
GEM OTU-4264	G. 21	71.6815	70.1887	69.7458	69.1227	69.7604	68.5612	68.9102	68.4373	69.2337	69.1412	68.6831	68.7958	67.9641	69.3707	69.0769	68.2508	69.6493	68.4307	68.76	68.7348	68.8771	68.1975	68.8131	68.8006	68.2816	68.6135	68.201	68.1408	68.5706	67.7423	68.5241	68.1678	68.1678	69.0244	69.0244	69.5621	68.6539	68.4462	69.3641	69.4371	69.1994	68.6942	68.8671	69.1463	68.9817	69.2677	68.6539	68.6295
Methanomassiliicoccaceae archaeon UBA593	G. 21	68.64	68.9639	69.0417	68.2996	68.5636	68.6945	67.921	67.9185	69.2198	68.9838	68.6562	68.5978	68.2457	69.068	69.3634	68.6111	68.7223	68.9106	68.9845	68.9809	69.1309	68.7787	69.0003	68.6866	68.6937	68.7766	67.3607	67.6163	67.8721	67.3996	67.505	67.443	67.443	69.4293	69.4293	68.9388	68.9259	68.9575	69.5351	69.5702	69.8769	68.9391	69.0638	69.3831	69.589	69.4357	69.1229	69.4649
GEM OTU-498	G. 21	67.4095	68.1461	68.9638	67.4232	67.8604	68.3037	67.6374	67.5905	68.6987	68.7943	68.7265	68.1805	68.2095	69.2102	69.2545	68.6214	68.8054	68.9427	68.9753	69.056	68.8997	68.4949	68.5509	68.7227	68.9267	68.6284	66.8958	67.3489	67.3349	66.8215	67.0231	67.1803	67.1803	69.3644	69.3644	68.9918	69.0863	69.0592	69.2935	69.3756	69.6483	68.9078	69.1452	68.9512	69.3288	69.2737	68.8755	69.6132
GEM OTU-5396	G. 21	67.7944	68.8014	68.7163	68.0776	68.1568	68.6292	68.4892	68.3685	69.4462	68.9015	68.8432	68.8062	68.5887	69.2896	69.7023	69.5521	69.2248	69.542	69.6098	69.3862	69.3202	68.9554	69.0398	69.4048	68.8433	69.4275	67.872	67.7014	68.2254	67.413	67.8663	67.4288	67.4288	70.1096	70.1096	69.6706	69.7382	69.615	70.3954	69.8375	70.3053	69.4398	69.6468	70.0837	70.0956	69.7727	69.8844	69.8377
Thermoplasmatales archaeon BRNA1	G. 21	68.8749	68.8954	68.8813	68.2822	68.8744	69.3452	68.6261	68.4847	69.7147	68.9802	69.0734	69.1663	68.5509	69.4347	69.5754	68.9826	69.1457	69.2251	69.4162	68.9111	69.357	68.9733	69.4189	69.5279	68.9848	69.0822	68.1842	68.3478	68.5552	68.0544	67.8892	68.0838	68.0838	69.9394	69.9394	69.5864	69.2958	69.5306	70.2675	69.9052	70.1105	68.9527	69.4718	69.7273	69.6559	69.854	69.6849	69.4206
FJ_bin 5	G. 21	68.1051	68.3618	68.4239	67.4875	68.2639	69.0587	68.327	68.1476	69.5667	68.6874	69.1393	69.2965	68.4954	69.1767	69.4507	68.8769	68.9562	69.1273	69.1597	68.861	69.228	68.8244	69.1235	69.3566	68.9349	69.027	67.7569	67.9803	67.9184	67.5864	67.2553	67.703	67.703	69.8222	69.8222	69.3929	69.2509	69.5315	70.117	69.8001	70.0287	68.9914	69.1783	69.4949	69.4117	69.599	69.5559	69.4008
FJ_bin 3	G. 21	66.8533	67.834	67.6287	66.5613	66.637	68.279	67.6049	67.6846	68.4645	67.9561	68.0608	68.027	67.7228	68.4167	68.5115	68.169	68.1063	68.6089	67.9905	68.2804	68.2587	67.8765	68.102	68.0601	67.9077	67.6429	66.2262	66.7784	67.1473	67.0106	67.039	66.8691	66.8691	68.6622	68.6622	68.4666	68.377	68.6445	69.0364	69.153	68.8904	68.3658	68.8663	68.9103	68.8826	68.8672	69.0672	69.0052
RUG2 RUG10898	G. 21	67.9486	69.0853	68.5562	68.3012	68.3408	68.5123	68.3677	68.3664	69.422	68.9572	68.3035	68.6296	68.1685	68.9378	69.0958	68.5641	69.0319	68.8922	68.6274	68.4392	69.0294	68.428	68.7939	68.6203	68.4537	68.7588	68.0622	68.3293	68.4035	68.0978	67.883	67.4976	67.4976	69.3481	69.3481	69.2154	69.0035	69.0924	69.6637	69.5482	69.6716	68.9917	69.3688	69.3031	69.3261	69.2714	69.3667	69.376
FJ_bin 2	G. 21	66.4437	67.5744	67.8022	67.0641	66.8483	68.2413	67.8908	68.0878	68.6269	67.9236	67.6861	68.4359	68.5045	68.3714	68.7356	68.62	68.5064	68.4696	68.2828	68.3738	68.5573	68.1871	68.3079	68.4541	68.4905	68.5578	67.1915	67.5957	67.1751	67.3334	67.3191	67.0588	67.0588	68.8845	68.8845	68.8606	68.9309	68.8258	69.4484	68.9756	69.0374	68.5736	68.7319	68.8717	68.8086	68.8487	68.9355	69.3031
RGMGC RGIG1506	G. 21	67.4578	68.3171	67.4635	66.6674	67.0217	68.2919	68.031	67.7539	68.9664	68.0322	68.3366	68.3834	68.4084	68.3143	68.8107	68.9158	68.6485	69.0059	68.7394	68.5117	68.8567	68.035	68.5536	68.4694	68.3114	68.869	66.301	67.0535	67.0936	66.8888	66.7552	66.6584	66.6584	69.3272	69.3272	69.2274	69.06	69.1062	69.5576	69.2871	69.6629	68.6992	68.7045	69.1317	69.1915	69.3357	69.1929	69.0652
RUG2 RUG13413	G. 21	67.6172	67.9425	67.8561	66.9708	66.856	68.3162	68.1249	68.0353	69.1441	68.4297	68.3111	68.6336	68.3326	68.4701	68.9235	68.9065	68.5747	69.1904	68.876	68.7638	68.9342	68.2222	68.5825	68.5973	68.7496	68.9805	66.2829	67.474	68.0971	67.9187	67.6662	67.36	67.36	69.6252	69.6252	68.9402	69.248	69.3119	69.6379	69.5168	69.755	68.6787	69.1298	69.4787	69.4401	69.2093	69.028	69.2871
RUG2 RUG13270	G. 21	68.3271	68.6706	67.7311	67.3	67.8497	68.5238	68.3315	68.2203	69.2023	68.566	68.4707	68.678	68.3651	68.272	69.1094	68.9868	68.9468	68.8926	68.8298	68.8291	68.8979	68.3477	68.751	68.8982	68.6661	68.8142	66.9314	67.4007	68.1695	67.938	67.6302	67.4873	67.4873	69.5151	69.5151	69.3503	69.0757	69.3399	69.7722	69.6839	69.8632	68.8221	69.1767	69.428	69.2355	69.4149	69.2901	69.2869
RGMGC RGIG8455	G. 21	67.2417	67.7189	67.8488	66.939	66.7013	68.2415	67.8452	67.9847	68.8298	68.2119	67.8266	68.1985	68.0601	68.3228	68.5645	68.5671	68.2529	68.8416	68.4947	68.4265	68.8189	67.9032	68.3791	68.2978	68.2276	68.7571	66.6177	67.3213	67.3219	67.2344	66.924	66.7169	66.7169	68.8645	68.8645	68.8424	68.8818	68.9358	69.3614	69.2044	69.2851	68.5834	68.5276	68.962	69.115	68.9722	69.121	69.0651
Methanogenic archaeon ISO4-H5	G. 21	69.3087	68.9042	68.5985	68.0754	68.4092	68.7021	68.3913	68.3883	68.937	68.7864	68.4151	68.7472	67.9702	68.8675	68.9295	68.4602	69.0619	68.6264	68.5332	68.3275	69.108	68.2153	68.8656	68.6367	68.4491	68.5457	67.6671	68.0774	68.1049	68.0021	67.9334	67.8089	67.8089	69.2391	69.2391	69.299	68.9524	68.9746	69.5005	69.3694	69.4319	68.5998	68.9915	69.0046	69.3292	69.2888	69.1627	69.0826
GEM OTU-5463	G. 21	69.4666	68.7703	68.8661	68.3102	68.42	68.7605	68.4107	68.4349	69.0905	68.8955	68.2636	69.1358	68.2228	69.1315	69.1547	68.3679	69.1341	68.8736	68.6618	68.4032	69.2439	68.3173	69.0261	68.7835	68.3135	68.6967	67.529	68.0407	68.2517	68.2592	67.8464	67.5765	67.5765	69.2572	69.2572	69.4729	68.8964	69.0018	69.538	69.4892	69.3574	68.549	69.076	69.1285	69.4362	69.2329	69.2475	69.0222
RUG2 RUG14013	G. 21	68.15	68.5517	68.9546	67.6013	67.6383	68.4635	68.3332	68.2486	68.9823	68.6099	68.1717	68.4205	68.0602	68.3844	69.0009	68.5119	68.8279	68.785	68.6154	68.6799	69.0729	68.3343	68.6785	68.6535	68.2984	68.4423	67.3067	67.9583	67.8321	68.06	67.4388	67.6508	67.6508	69.1	69.1	69.1179	69.068	69.1253	69.3629	69.1602	69.3061	68.4419	68.9317	68.9667	69.3529	68.9384	69.2455	69.406
RGMGC RGIG8423	G. 21	67.653	67.8889	69.2687	67.4662	67.075	68.6487	68.2361	68.0513	69.1229	68.6239	67.9343	67.9984	68.0791	68.5683	68.8354	68.1409	68.7379	68.7586	68.3871	68.1688	69.0232	68.5704	68.6819	68.0301	68.2212	68.4931	66.988	67.7225	67.6061	68.0419	67.4116	67.0913	67.0913	69.0653	69.0653	68.9768	68.9333	68.8417	69.5125	69.2886	69.3132	68.3174	68.7487	68.938	69.2041	68.8193	69.006	68.7686
Ca. Methanomethylophilus sp. UBA78	G. 21	67.0752	67.5439	67.3497	67.7	67.3671	68.719	67.9956	67.6359	69.2362	68.2801	68.3796	67.8864	68.4056	68.2847	69.1365	69.0068	68.4422	69.104	69.0871	68.9116	68.6929	68.2048	68.7922	68.7648	69.0098	68.6657	66.7594	66.9928	67.0532	67.2126	66.8931	66.6717	66.6717	69.4795	69.4795	68.9396	69.51	69.3282	69.7487	69.4343	69.5528	68.9169	68.9512	69.2728	68.9323	69.3598	69.2639	69.6327
Ca. Methanomethylophilus alvus MAG221	G. 21	66.2478	67.9714	67.0941	67.3216	67.4527	68.3621	67.9332	68.1551	69.0017	68.3856	68.1132	68.3373	68.3514	68.1235	68.9564	68.681	68.3317	68.9616	68.6132	68.5204	68.5126	68.1487	68.5554	68.6331	68.5603	68.7844	66.9911	67.0892	67.4621	66.8113	67.0003	66.8459	66.8459	69.2423	69.2423	69.0046	69.1267	68.8938	69.4807	69.2646	69.374	68.7023	68.96	69.1977	69.0501	68.878	69.0839	69.4338
Ca. Methanomethylophilus alvus ERR321646-bin.11	G. 21	68.83	69.3914	68.5427	68.465	68.7048	69.1322	68.7928	68.7359	69.3987	69.0603	68.5934	69.0456	68.5635	68.8771	69.4455	68.9595	69.0447	69.2064	69.0032	68.958	69.1978	68.8473	69.037	69.3928	68.8425	68.908	68.1416	67.8795	68.6976	67.7192	68.2553	67.6869	67.6869	69.4526	69.4526	69.5471	69.4728	69.312	69.7766	69.6192	69.6448	69.1305	69.5232	69.6356	69.8544	69.5042	69.6314	69.5394
Ca. Methanomethylophilus alvus RL001	G. 21	68.7264	69.5806	68.5605	67.9758	68.5988	69.0877	68.718	68.7396	69.2327	68.7747	68.7617	69.026	68.5357	68.6974	69.4416	68.985	68.9598	69.0806	69.0837	68.842	69.1823	68.9038	69.0418	69.3416	68.7366	68.9742	67.6461	67.6946	68.3969	67.5655	68.3998	67.6448	67.6448	69.5665	69.5665	69.6514	69.3706	69.2967	69.7029	69.556	69.5948	69.044	69.5393	69.6429	69.765	69.4519	69.6535	69.5464
PIGC MAG_4376	G. 21	68.9451	69.2751	68.3617	68.4187	68.6476	69.0912	68.7315	68.7586	69.4735	69.009	68.8394	69.0228	68.6915	68.8231	69.4399	68.9601	69.0599	69.2025	69.1388	68.9825	69.1551	68.8768	69.1136	69.3576	68.8724	68.9142	67.976	67.8819	68.7217	67.789	68.2786	67.6075	67.6075	69.4888	69.4888	69.5405	69.4061	69.3336	69.8	69.7372	69.5991	69.0115	69.5405	69.6435	69.8029	69.5963	69.6646	69.5927
Ca. Methanomethylophilus alvus Mx-05	G. 21	69.0672	69.4225	68.647	68.3679	68.3945	69.1085	68.7004	68.6232	69.4432	69.1081	68.6982	69.086	68.5693	68.9011	69.4476	68.9018	69.0395	69.1876	69.0632	68.9961	69.1248	68.9111	69.0934	69.3881	68.8837	68.9968	68.0609	67.9712	68.7194	67.72	68.2015	67.5343	67.5343	69.4535	69.4535	69.6038	69.4378	69.2755	69.7871	69.5748	69.6223	69.0699	69.382	69.6723	69.8723	69.5157	69.5265	69.5786
Ca. Methanomethylophilus alvus MGYG-HGUT-02456	G. 21	69.0672	69.4225	68.647	68.3679	68.3945	69.1095	68.7004	68.6232	69.4441	69.1091	68.6982	69.0874	68.5703	68.9007	69.4484	68.9018	69.0406	69.1883	69.0632	68.9971	69.1257	68.9111	69.0944	69.3892	68.8837	68.9968	68.0609	67.973	68.7219	67.72	68.2015	67.5364	67.5364	69.4545	69.4545	69.5847	69.4378	69.2761	69.7889	69.5754	69.623	69.0699	69.3831	69.6723	69.8734	69.5157	69.5273	69.5786
Ca. Methanomethylophilus alvus Mx1201	G. 21	69.0672	69.4225	68.647	68.3679	68.3945	69.1095	68.7004	68.6232	69.4441	69.1091	68.6982	69.0874	68.5703	68.9007	69.4484	68.9018	69.0406	69.1883	69.0632	68.9971	69.1257	68.9111	69.0944	69.3892	68.8837	68.9968	68.0609	67.973	68.7219	67.72	68.2015	67.5364	67.5364	69.4545	69.4545	69.5847	69.4378	69.2761	69.7889	69.5754	69.623	69.0699	69.3831	69.6723	69.8734	69.5157	69.5273	69.5786
LGM-DZ1	G. 21	68.3507	69.41	69.4031	68.2683	68.9254	69.0478	68.6542	68.7572	69.8392	69.0712	68.6711	69.1223	68.7706	69.5856	69.6832	69.2861	69.006	69.5044	69.6197	69.0988	69.5591	69.072	68.7884	69.6154	68.994	69.1105	67.7986	68.0576	68.8964	68.0476	68.3757	67.6174	67.6174	70.0284	70.0284	69.5969	69.6828	69.5512	70.2033	69.8775	70.4106	69.2951	69.7367	69.9974	69.9922	69.8419	69.8476	69.562
RUG2 RUG12650	G. 21	68.3341	69.3943	69.3532	68.3727	69.0848	69.0087	68.7701	68.826	69.849	69.0475	68.9232	69.1168	68.6288	69.5488	69.6312	69.3049	69.0592	69.516	69.4979	69.1091	69.4923	69.0166	68.7442	69.635	69.0394	69.2154	67.6889	68.2017	68.919	67.8353	68.6238	67.736	67.736	70.0302	70.0302	69.6071	69.8682	69.5505	70.1638	69.8563	70.318	69.3064	69.707	69.9604	69.9667	69.8341	69.8601	69.5944
Ca. Methanomethylophilus alvus 271	G. 21	68.4465	69.4102	69.2791	68.2611	68.7917	69.1014	68.699	68.7637	69.9554	69.0117	68.7573	69.1474	68.6913	69.5503	69.6759	69.2515	69.1472	69.3204	69.5361	69.0721	69.4458	68.9257	68.7638	69.647	68.9431	69.1027	67.8398	68.0734	68.7248	68.1649	68.4033	67.7316	67.7316	70.0034	70.0034	69.5062	69.742	69.5415	70.0883	69.8671	70.4134	69.2685	69.7844	70.0558	69.8865	69.9121	69.8128	69.6293
Ca. Methanomethylophilus sp. 1R26	G. 21	68.5182	69.4039	69.1016	68.3057	69.0703	69.1158	68.7454	68.8343	69.8659	68.9732	68.9391	69.0315	68.7295	69.5928	69.6731	69.2756	69.16	69.3476	69.6426	69.049	69.4665	68.9851	68.8441	69.5786	69.043	69.2367	67.8282	67.97	69.0312	68.1446	68.2582	67.6634	67.6634	70.0457	70.0457	69.5316	69.8027	69.5512	70.0983	69.9156	70.4851	69.2955	69.7798	70.0771	70.0835	69.9096	69.8357	69.579
RUG2 RUG10606	G. 21	67.4397	68.4819	69.3877	67.4875	68.0675	68.9406	68.5809	68.7032	69.6058	68.8417	68.3689	68.9208	68.8777	69.593	69.4864	69.3637	68.8876	69.3631	69.6089	69.2485	69.563	68.7281	68.6695	69.4948	68.9529	68.9914	67.3159	67.8058	68.0205	67.44	67.4479	66.8541	66.8541	69.9453	69.9453	69.4183	69.793	69.5602	70.2476	69.8615	70.361	69.2691	69.9183	70.0455	70.0186	70.0293	69.8471	69.5815
RUG2 RUG12248	G. 21	68.3805	69.7103	69.1614	68.3011	69.0648	69.155	68.7793	68.8089	70.0003	69.0815	69.0502	69.2825	68.8298	69.546	69.7965	69.3549	69.1803	69.3431	69.6417	69.0745	69.4849	69.1839	68.9525	69.6091	69.0712	69.3185	67.9039	68.1375	68.7693	67.9858	68.185	67.7243	67.7243	70.0382	70.0382	69.5748	69.8177	69.6956	70.1312	70.0021	70.4232	69.2821	69.8266	70.0085	69.968	70.018	69.7677	69.7655
RUG2 RUG13374	G. 21	68.0298	69.4603	69.0271	68.133	68.6912	69.1309	68.8018	68.6381	69.7977	69.1267	68.8279	69.1896	68.7752	69.5405	69.6725	69.3647	68.9913	69.3101	69.6041	69.0832	69.4876	68.8418	68.7558	69.384	68.9425	69.1522	68.0158	68.0311	68.6242	68.1231	68.2951	67.7971	67.7971	70.0468	70.0468	69.5263	69.8242	69.6396	70.186	69.8911	70.2811	69.2968	69.5714	69.9789	69.8336	69.9565	69.7809	69.6562
Ca. Methanomethylophilus sp. RUG779	G. 21	67.0124	68.4236	68.5242	67.1747	67.1407	68.9236	68.3163	68.3502	69.3506	68.7319	68.492	68.7241	68.7548	69.1789	69.4252	69.3775	68.4695	69.2374	69.3495	69.1101	69.4009	68.6891	68.5018	69.2643	69.0055	69.0566	66.8722	67.2488	67.8449	67.3265	67.4484	66.77	66.77	69.9971	69.9971	69.0318	69.9317	69.6916	70.0347	69.8444	70.1658	69.4302	69.4786	69.8164	69.9271	69.8519	69.6394	69.5798
RUG2 RUG14913	G. 21	67.8575	68.9	68.9621	67.814	68.4115	69.0747	68.4631	68.6326	69.9972	69.0823	68.7876	69.0392	68.7912	69.3668	69.5807	69.4402	69.1041	69.4267	69.5783	69.1313	69.4748	68.9437	68.9257	69.591	69.1086	69.2007	67.7312	67.7523	68.8383	68.3303	68.1392	67.2474	67.2474	70.0828	70.0828	69.6722	69.9791	69.8069	70.2664	70.1391	70.4022	69.2242	69.9983	70.0035	70.1418	69.9645	69.8474	69.6052
Ca. Methanomethylophilus sp. hRUG898	G. 21	67.8575	68.9	68.9621	67.814	68.4115	69.0747	68.4631	68.6326	69.9972	69.0823	68.7876	69.0392	68.7912	69.3668	69.5807	69.4402	69.1041	69.4267	69.5783	69.1313	69.4748	68.9437	68.9257	69.5895	69.1086	69.2007	67.7312	67.7523	68.8383	68.3303	68.1392	67.2474	67.2474	70.0828	70.0828	69.6722	69.9791	69.8069	70.2664	70.1391	70.4022	69.2242	69.9983	70.0035	70.1457	69.9645	69.8474	69.6052
RUG2 RUG13687	G. 21	67.0394	68.3911	68.505	67.0514	67.5473	68.9697	68.3249	68.3658	69.5789	68.7394	68.4357	68.8732	68.7191	69.2535	69.5497	69.5251	68.5961	69.3869	69.5009	69.04	69.4367	68.8692	68.517	69.4429	69.0401	69.1257	67.0015	67.5351	67.7164	67.2538	67.3456	67.0986	67.0986	70.1239	70.1239	69.3669	69.9638	69.6832	70.2324	69.8544	70.1817	69.2689	69.7029	69.8052	69.9931	69.9552	69.6481	69.7926
RUG2 RUG12136	G. 21	68.4738	69.3178	69.0864	67.455	68.2872	68.9847	68.6633	68.4396	69.5826	69.064	68.8218	69.1753	68.4887	69.3157	69.3415	69.3971	68.8588	69.5168	69.4352	69.1448	69.3327	68.8393	68.6178	69.4782	68.9147	68.9098	67.7676	68.3298	68.2525	67.9932	67.7985	67.5618	67.5618	69.8247	69.8247	69.5417	69.7493	69.5304	70.0546	69.8129	70.2764	69.398	69.7948	70.0177	69.8732	69.7191	69.6475	69.4334
RUG2 RUG14889	G. 21	67.0256	68.9844	68.6353	67.2207	67.4832	68.9283	68.1697	68.5572	69.5854	68.8048	68.8191	69.0869	68.8067	69.3034	69.4956	69.4117	68.605	69.3907	69.5236	69.2323	69.3531	68.7261	68.5567	69.5084	69.0176	69.1081	66.6353	67.1783	67.7092	67.0008	67.3411	66.8576	66.8576	69.9937	69.9937	69.1385	69.8427	69.8167	70.1303	69.7329	70.2316	69.3401	69.6144	69.804	69.8527	69.8835	69.6977	69.7083
RUG2 RUG12670	G. 21	67.3606	69.1047	68.3985	67.4416	67.8028	69.0283	68.3417	68.576	69.4736	68.7055	68.4136	68.9738	68.6637	69.1953	69.579	69.4233	68.6813	69.2716	69.451	69.2314	69.3467	68.8842	68.6647	69.6479	69.013	69.0132	67.1091	67.4296	68.0087	67.3242	67.6997	67.02	67.02	69.9107	69.9107	69.2468	70.0412	69.6266	70.0325	69.8304	70.2449	69.2107	69.4986	69.7501	69.8964	69.725	69.6983	69.5038
RGMGC RGIG1591	G. 22	68.1074	68.8231	68.5313	67.7339	68.262	69.5062	69.1166	69.1388	70.1347	69.3052	69.3207	69.0958	69.2934	69.0271	69.9605	69.7525	69.703	70.0064	69.9538	69.8327	69.7769	69.4911	69.3582	69.993	69.6388	69.8764	67.1728	67.5442	67.8542	67.2683	67.606	67.2804	67.2804	70.5077	70.5077	69.9386	70.0079	70.1543	70.8079	70.3804	70.855	69.7146	70.1124	70.5774	70.3015	70.2762	70.2924	70.3279
GEM OTU-10718	G. 22	68.9963	69.138	68.5502	68.0553	68.6314	69.8648	69.4587	69.2267	70.6001	69.4227	69.4611	69.4838	69.4971	69.3377	70.3467	69.9328	69.8207	70.1473	70.0754	70.023	69.8456	69.5537	69.6746	70.4336	69.6685	69.9636	67.7381	67.8981	68.0075	67.7282	68.0951	67.5307	67.5307	71.0281	71.0281	70.2945	70.1132	70.2618	71.0042	70.5657	71.1286	70.0505	70.2729	70.8661	70.7206	70.551	70.3631	70.5088
FJ_bin 6	G. 22	67.6059	68.6085	68.5277	67.4142	67.6807	69.3211	68.9873	68.8188	69.9695	68.8131	69.0447	68.9778	69.3724	68.9869	69.9284	69.7736	69.4354	70.0737	69.7836	69.7764	69.67	69.4478	69.2569	69.8387	69.6765	69.8612	67.3481	67.4355	67.8633	67.3598	67.5162	66.8168	66.8168	70.5634	70.5634	69.8733	70.2373	70.1706	70.834	70.2075	70.6746	69.7941	69.9607	70.3969	70.3895	70.2758	69.939	70.3234
Methanomassiliicoccales archaeon HGM01200	G. 22	68.51	68.4397	69.7322	67.9422	67.9646	68.9967	68.837	68.7482	69.1548	69.0833	68.5185	68.7351	68.7453	68.7925	69.3361	69.0453	68.8138	69.4573	69.3057	69.5491	69.2195	69.3114	68.9573	69.187	69.0483	68.7532	67.9721	68.3717	68.1672	67.9246	67.6246	67.337	67.337	69.4338	69.4338	69.0486	69.2418	69.2466	70.1693	69.9999	70.0543	69.1331	69.6495	69.5953	70.1086	69.4485	69.2642	69.3136
Methanomassiliicoccaceae archaeon UBA71	G. 22	67.7918	68.1961	68.6855	67.5226	67.9566	69.1249	68.641	68.5598	69.623	68.7307	68.6319	68.5275	68.8974	68.8693	69.7578	69.6921	69.2224	69.7799	69.7449	69.5921	69.4474	69.1892	68.992	69.7105	69.3822	69.3469	67.3385	67.9484	67.4425	67.448	67.4625	67.3618	67.3618	70.0442	70.0442	69.6156	69.5058	69.863	70.418	70.0326	70.4035	69.3796	69.9105	70.122	69.9564	69.8997	69.8456	69.5622
Methanomassiliicoccaceae bacterium ERR321628-bin.21	G. 22	68.821	68.7505	68.9468	68.0785	68.8326	69.4447	69.1442	69.1425	70.1695	69.3221	69.0188	69.014	69.1064	69.4982	69.931	69.8476	69.393	69.9673	69.7499	69.6917	69.5404	69.3931	69.5989	69.922	69.3655	69.4995	67.9122	68.4452	68.3806	67.995	68.4673	67.9313	67.9313	70.5414	70.5414	69.7839	69.9309	69.9928	70.7405	70.4129	70.5253	69.6223	70.0587	70.3162	70.486	70.3321	70.029	69.816
Methanomassiliicoccaceae archaeon DOK	G. 22	69.1286	68.7261	68.9496	68.4608	68.5211	69.6527	69.3049	69.3278	70.3246	69.3557	69.2582	69.2718	69.1557	69.5084	70.2242	69.7579	69.5422	70.1294	70.0817	69.7145	69.9382	69.2517	69.7996	69.8373	69.5175	69.5122	67.8941	68.3505	68.3867	67.9308	68.2409	67.9896	67.9896	70.5315	70.5315	69.9639	69.9668	70.1275	70.7625	70.3835	70.5072	69.6431	70.0014	70.6293	70.4452	70.3004	70.047	70.1594
Methanomassiliicoccales archaeon Mx-03	G. 22	69.2096	68.7715	68.9917	68.4755	68.4879	69.5988	69.3806	69.3672	70.2021	69.3365	69.145	69.1831	69.0095	69.5048	70.186	69.7979	69.4841	70.0676	70.0088	69.5566	69.8931	69.3324	69.6635	69.8814	69.4737	69.4625	67.8035	68.2637	68.294	67.6815	68.2239	67.6904	67.6904	70.3923	70.3923	69.8866	69.9085	69.9194	70.7736	70.3599	70.5647	69.6103	69.9343	70.4325	70.4419	70.3014	69.9382	69.9924
Methanomassiliicoccaceae bacterium ERR321603-bin.2	G. 22	68.6386	67.9884	68.8795	67.9315	67.9378	69.5363	69.1308	69.2661	70.3114	69.5294	69.0807	69.0603	69.0405	69.5318	70.2133	70.0227	69.7165	70.0649	70.2388	69.6577	69.8742	69.6169	69.7702	69.8587	69.6064	69.9547	67.6241	68.353	68.0109	67.5768	67.7834	67.7983	67.7983	70.406	70.406	69.9697	70.04	70.2067	71.0006	70.4179	70.9346	69.662	70.1168	70.6038	70.6537	70.5101	70.1432	70.3117
Methanomassiliicoccaceae archaeon UBA537	G. 22	67.2177	67.6863	67.6738	67.5063	67.291	68.6655	68.2835	68.5889	69.3734	68.2339	68.5691	68.3853	68.8196	68.7337	69.3441	69.4607	68.9123	69.4532	69.2133	69.0432	69.1172	68.9052	68.7243	69.0322	68.9002	69.3806	67.1007	66.7684	67.4368	66.9131	67.1816	66.752	66.752	69.5627	69.5627	69.2422	69.5847	69.281	70.1246	69.5896	69.9126	69.3026	69.337	69.9379	69.82	69.4347	69.3105	69.465
GEM OTU-3997	G. 22	68.4661	68.7631	67.8246	68.1455	68.3881	69.0512	68.6619	68.7434	69.495	68.7325	68.5323	68.8947	68.9065	69.2039	69.614	69.3679	69.1883	69.4495	69.2686	69.3161	69.2737	68.8202	69.0453	69.5042	68.8793	69.357	67.609	67.3881	67.9664	67.4943	67.9253	67.3486	67.3486	70.0215	70.0215	69.8797	69.614	69.4237	70.334	69.98	70.1688	69.5551	69.5307	70.0869	69.9053	69.634	69.531	69.5386
Methanomassiliicoccales archaeon HGM01201	G. 22	67.2863	68.4122	68.1545	67.7758	68.4808	69.3521	68.6412	68.5312	69.7958	68.8609	69.1773	68.6743	69.1643	69.1911	69.8035	69.7387	68.8778	69.9054	69.5956	69.4161	69.6388	69.2461	69.4531	69.4395	69.2777	69.8573	67.1688	67.4636	67.5177	67.5933	67.2395	67.2865	67.2865	70.1908	70.1908	69.5371	70.161	69.9147	70.6187	70.1205	70.5059	69.5222	69.9832	70.1323	70.2459	69.8268	69.9064	69.7287
Methanomassiliicoccales archaeon Mx-06	G. 22	69.5116	69.4912	69.266	68.4683	69.6568	69.4114	69.2595	69.18	70.3466	69.2093	69.0734	69.1602	69.131	69.8586	70.2025	69.5562	69.5114	69.8971	69.923	69.6835	70.0548	69.5182	69.7304	69.6056	69.3628	69.367	68.1514	68.1569	68.6639	68.4055	68.5065	68.1617	68.1617	70.4753	70.4753	69.7939	70.0132	69.8238	70.6434	70.2327	71.0034	69.3999	70.2701	70.1814	70.0164	70.0614	69.9205	69.8337
Methanomassiliicoccaceae bacterium SRR5580102-bin.60	G. 22	68.3687	68.818	68.009	67.9165	68.7311	69.2593	68.8298	68.8173	69.9748	68.849	69.0326	68.726	69.1891	69.2946	69.905	69.6222	69.0776	69.8468	69.4735	69.6138	69.5678	69.2106	69.5701	69.633	69.43	69.5807	67.6233	67.5848	67.9233	67.9474	67.7667	67.4175	67.4175	70.2798	70.2798	69.854	69.9696	69.9941	70.6082	70.1649	70.6297	69.4698	69.8817	70.2879	70.0372	69.8821	69.77	69.6881
Methanomassiliicoccaceae archaeon UBA481	G. 22	67.5264	68.151	68.2741	67.3402	67.3096	69.1212	68.4435	68.8459	69.4405	68.6895	68.4566	68.427	68.7534	68.9145	69.363	69.617	69.1058	69.5099	69.3946	69.3182	69.1907	68.9605	69.0463	69.1436	69.1405	69.3856	67.138	67.157	67.3577	67.3569	67.0742	66.8383	66.8383	69.6534	69.6534	69.2839	69.5837	69.4598	70.343	69.9034	70.0732	69.2914	69.3964	69.8399	69.7853	69.3843	69.6076	69.7044
GEM OTU-3087	G. 22	68.6547	69.0309	69.0789	68.1208	68.7236	69.1999	69.0731	69.2072	69.9376	69.098	68.9422	69.053	68.7409	69.3604	69.7215	69.6524	69.4558	69.4275	69.6054	69.3395	69.4822	69.109	69.3586	69.3236	69.0834	69.3508	67.9895	67.7633	68.2345	67.8461	68.1061	67.3647	67.3647	70.1131	70.1131	69.7903	69.6209	69.377	70.4039	70.0406	70.132	69.3246	69.5187	69.8463	69.9497	69.5734	69.692	69.4253
Methanomassiliicoccaceae archaeon UBA480	G. 22	67.6352	68.2002	68.9057	67.6375	68.0387	68.8627	68.7582	68.945	69.7214	68.7861	68.5633	68.7172	68.7593	69.0065	69.4831	69.5169	69.1447	69.4109	69.4081	69.188	69.3564	69.075	69.0178	69.1427	68.9704	69.3431	67.2931	67.4184	67.7766	67.5454	67.5893	67.203	67.203	69.7936	69.7936	69.4839	69.8275	69.3987	70.3172	69.9355	69.9277	69.2125	69.6198	69.7355	69.6468	69.3281	69.619	69.3658
Methanomassiliicoccaceae archaeon UBA482	G. 22	67.4188	68.2151	68.3318	67.3071	67.444	68.8582	68.5539	68.829	69.6257	68.6022	68.5671	68.7877	68.737	68.8654	69.3891	69.5846	68.9404	69.2784	69.406	69.2878	69.2088	68.9426	68.9456	69.0333	68.9008	69.2466	67.1126	67.1914	67.4163	67.2979	67.033	66.8664	66.8664	69.6807	69.6807	69.3164	69.7202	69.3203	70.197	69.7949	69.9161	69.336	69.3156	69.5963	69.6771	69.2282	69.5277	69.3637
Methanomassiliicoccaceae archaeon UBA48	G. 22	68.8014	69.2876	68.9748	68.0247	68.7674	69.0529	69.0231	68.9078	69.7672	68.8474	68.9007	68.9757	68.565	69.1903	69.4068	69.3522	69.4852	69.1721	69.4511	68.9762	69.4891	69.0489	69.2087	69.2468	68.881	69.1782	67.7053	67.5478	68.2435	67.8649	68.1622	67.6054	67.6054	69.7869	69.7869	69.5905	69.4871	69.0305	69.9894	69.8026	69.832	69.1905	69.3332	69.595	69.6052	69.2916	69.4438	69.2777
Methanomassiliicoccaceae archaeon UBA271	G. 22	67.1344	68.1711	68.1388	67.1965	67.5073	68.6787	68.5206	68.6558	69.5014	68.4765	68.5565	68.6885	68.6737	68.8156	69.2913	69.5655	69.0538	69.3193	69.2829	69.1643	69.3026	68.775	69.0431	69.0143	69.1672	69.3466	67.14	67.0925	67.4282	67.1673	66.9998	67.3566	67.3566	69.7811	69.7811	69.4108	69.7987	69.5443	70.1355	69.7668	69.7015	69.1229	69.5409	69.502	69.6663	69.1894	69.4753	69.3088
Methanomassiliicoccaceae archaeon UBA483	G. 22	67.7602	68.417	69.1356	67.5653	67.9087	68.9407	68.7709	69.0071	69.7353	68.8831	68.6124	68.8188	68.6825	68.9677	69.6228	69.507	69.212	69.597	69.5711	69.3387	69.385	69.0337	69.1424	69.0571	69.0603	69.2935	67.4667	67.4125	67.7243	67.6701	67.5445	67.1004	67.1004	69.8625	69.8625	69.4448	69.6348	69.3543	70.4151	69.9029	69.9731	69.2208	69.3734	69.6751	69.8488	69.415	69.6617	69.3787
RGMGC RGIG5548	G. 22	67.5166	68.3497	68.3154	67.0733	67.2621	68.6479	68.4268	68.5068	69.1829	68.7263	68.3938	68.3946	68.636	68.7325	69.2726	69.2687	68.3964	69.1489	69.2507	69.2011	69.0199	68.7693	68.7098	69.1333	68.9899	68.9858	67.4634	67.6563	67.6085	67.1871	67.583	67.2346	67.2346	69.5508	69.5508	69.0098	69.2841	69.4556	69.9364	69.4864	69.8148	69.0263	69.2442	69.3147	69.1528	69.3784	69.3127	69.5481
RGMGC RGIG5104	G. 22	67.0052	67.9459	68.4468	67.1551	67.8705	68.5928	68.1324	68.2266	69.2646	68.4436	68.5512	68.3422	68.5787	68.5704	69.0153	68.9735	68.7499	68.9475	69.2079	68.9531	69.288	68.3716	68.4155	69.1928	68.7492	69.1379	67.2341	67.3145	67.3151	66.9729	67.5539	67.0491	67.0491	69.7045	69.7045	69.1667	69.196	68.8943	69.6621	69.394	69.9456	69.2163	69.2957	69.7398	69.1506	69.5254	69.3327	69.455
RGMGC RGIG6801	G. 22	66.9158	67.6993	67.8452	66.6207	67.8375	68.8503	68.0494	67.9062	69.3622	68.2802	68.0582	67.9105	68.7156	68.408	69.0784	69.1049	68.5066	69.4788	69.3038	69.2282	69.182	69.1495	68.9985	69.23	69.2218	69.2518	67.2509	67.2843	66.6083	66.8181	66.4836	66.6637	66.6637	69.8795	69.8795	68.942	69.3102	69.546	70.2245	69.579	70.0591	69.0396	68.9108	69.6429	69.4351	69.0239	69.3509	69.4162
RGMGC RGIG6046	G. 22	67.0317	68.165	68.0789	66.6728	67.3873	69.0736	68.3502	68.3095	69.4478	68.4682	68.5251	68.3501	69.1317	68.5535	69.2907	69.529	68.649	69.7576	69.6131	69.3193	69.2689	69.0983	69.1846	69.4751	69.2959	69.487	67.2446	67.2554	66.5621	66.646	66.6075	66.9054	66.9054	69.9223	69.9223	69.1042	69.513	69.7231	70.2852	69.944	70.2803	69.4169	69.2147	69.9887	70.0244	69.5442	69.5296	69.6632
Methanomassiliicoccaceae archaeon Tb.RUG.20	G. 22	66.7396	67.4876	67.7161	66.9605	66.3188	68.1831	68.1926	67.8048	68.0315	67.7634	67.6783	67.8752	67.6756	67.5272	68.3186	68.4716	67.9135	68.663	68.032	68.5301	68.6186	68.0495	68.525	68.376	68.4033	68.6211	67.3225	67.1834	66.9463	67.0123	67.077	66.728	66.728	68.3062	68.3062	67.8795	68.3022	68.3558	68.9572	68.571	68.6232	68.3116	68.3577	68.1432	68.6343	68.6628	68.201	68.4658
Methanomassiliicoccaceae archaeon Tb.RUG.172	G. 22	67.2186	68.0056	67.433	66.8705	67.3916	68.3613	68.0123	68.1937	69.1167	68.0083	67.9046	67.863	68.1424	67.7908	68.6397	68.6613	68.1168	68.8909	68.8038	68.6855	68.5457	68.1494	68.8282	68.5699	68.6899	68.8895	67.3324	66.8636	66.7428	67.0835	66.3856	66.4583	66.4583	69.1169	69.1169	68.6522	69.0464	68.9083	69.5572	69.1728	69.467	68.6445	68.6824	68.9554	69.013	69.0164	68.7666	69.1917
RGMGC RGIG6768	G. 22	66.8397	68.1863	67.8071	67.3643	67.1487	68.4723	68.2548	68.1799	69.0241	68.4423	68.5948	68.4107	68.1557	68.2537	69.0438	68.806	68.5516	69.2455	68.8199	68.8456	68.8004	68.5368	68.7332	69.0051	69.1133	68.9689	67.3406	67.2462	67.1392	67.2522	67.0278	66.9381	66.9381	69.0678	69.0678	68.6142	68.971	68.9568	69.4968	69.1148	69.3919	68.8764	69.0993	69.0914	69.3788	69.1804	68.7684	69.1016
Ca. Methanomethylophilaceae archaeon Tb.RUG.94	G. 22	66.4722	67.5433	67.5338	66.3206	66.6421	67.7264	67.8174	67.5566	68.6527	67.8357	68.0246	67.5893	67.7159	67.5654	68.7089	68.0846	67.9104	68.648	68.0564	68.1739	68.0507	67.8713	68.3899	68.7013	68.5681	68.8037	67.1874	66.8377	66.6769	66.9173	66.4521	66.2915	66.2915	68.8131	68.8131	68.5359	68.4102	68.4045	69.0714	68.6839	68.9372	68.1571	68.7834	68.3937	68.6399	68.5641	68.6558	68.9482
FJ_bin 7	G. 22	67.2586	68.1292	67.739	67.4154	67.337	69.0552	68.4738	68.4296	69.5845	68.5197	68.7244	68.6975	68.9389	68.6165	69.5702	69.3656	69.0271	69.3586	69.1384	69.3863	69.3393	68.8323	68.7984	69.1765	69.2053	69.3833	67.4733	67.862	67.3939	67.3581	67.4114	67.1233	67.1233	69.8145	69.8145	69.0863	69.5665	69.615	70.2373	69.8686	70.1192	69.3349	69.5102	69.767	69.9391	69.672	69.5093	69.5227
RGMGC RGIG6539	G. 22	67.3757	67.9789	68.0019	67.4366	67.2018	69.0411	68.5683	68.3697	69.5233	68.4691	69.0096	68.6076	69.0028	68.8762	69.831	69.5017	69.1238	69.4418	69.1072	69.3835	69.5564	69.0974	68.6852	69.3974	69.2656	69.5304	67.5709	67.771	67.1578	67.3963	67.3429	67.4391	67.4391	69.7819	69.7819	69.2186	69.7316	69.7155	70.3569	69.8381	70.225	69.5667	69.638	70.0377	69.9444	69.7492	69.5397	69.4772
GEM OTU-13050	G. 22	67.2686	67.8112	67.8053	67.3183	67.7989	68.9733	68.4062	68.2687	69.5728	68.3506	68.7366	68.4684	68.8198	68.6521	69.4609	69.4056	68.9463	69.3353	69.2404	69.2114	69.3983	69.041	69.0275	69.1538	69.2133	69.364	67.3742	67.6693	67.379	67.3569	67.4479	67.2755	67.2755	69.954	69.954	69.1692	69.6234	69.7143	70.08	69.898	70.0534	69.3806	69.444	69.7936	69.9749	69.5381	69.3419	69.4536
RGMGC RGIG5987	G. 22	67.3862	67.9472	68.1119	67.163	67.2628	69.1196	68.4345	68.219	69.3992	68.5348	68.747	68.692	68.8192	68.5664	69.656	69.6768	68.8271	69.5015	69.2007	69.2899	69.4353	68.9884	68.914	69.1303	69.3092	69.4282	67.3025	67.6361	67.1672	67.0167	67.2865	67.0713	67.0713	69.8329	69.8329	69.1499	69.704	69.5636	70.2073	69.8005	69.9852	69.3459	69.7803	69.8487	69.9675	69.5262	69.4283	69.5476
Methanomassiliicoccaceae archaeon Tb.RUG.425	G. 22	67.3381	68.1169	68.0402	67.3998	67.4792	69.117	68.6448	68.5358	69.5502	68.5914	69.0378	68.5871	68.8946	68.7026	69.5118	69.5147	69.0552	69.5559	69.3187	69.355	69.3412	68.8435	68.9214	69.3508	69.4126	69.4598	67.5617	67.8469	67.3875	67.2936	67.1164	67.1331	67.1331	69.8959	69.8959	69.2646	69.7629	69.7805	70.3258	69.9667	70.2169	69.3395	69.5547	69.8275	69.9855	69.8666	69.4509	69.4686
Methanomassiliicoccaceae archaeon UBA113	G. 22	66.8095	67.3378	68.1675	66.4553	67.4742	67.4629	67.2721	68.1164	68.0801	67.1702	67.735	67.3877	67.1006	67.5797	67.916	67.6027	67.5482	68.0131	67.4676	67.7268	67.4037	67.4529	67.2587	67.9876	67.956	68.4272	66.505	66.8998	66.8939	66.5172	66.6385	66.8949	66.8949	68.2521	68.2521	67.9417	67.9271	68.0334	68.1163	68.124	67.7638	67.5261	68.0817	68.0421	68.568	68.1791	68.1771	67.9441
Methanomassiliicoccaceae archaeon Tb.RUG.29	G. 22	67.0328	67.9797	67.5513	67.529	67.6263	68.6172	68.3027	68.1683	69.0639	68.0945	68.3654	68.2552	68.3935	68.7393	69.1374	69.1546	68.6125	69.1469	68.779	68.6807	68.804	68.5696	68.7458	68.9591	69.0369	69.0337	67.3739	67.4895	66.9741	67.2351	67.1752	67.1391	67.1391	69.1895	69.1895	68.9268	69.3995	69.3774	69.7072	69.2762	69.4888	68.71	68.8704	69.3593	69.416	69.2164	69.0139	69.3544
Methanogenic archaeon mixed culture ISO4-G1	G. 22	68.9551	69.1941	69.0086	68.1766	68.4254	68.9409	68.8258	68.7472	69.5626	68.5015	68.5914	68.5966	68.6425	69.2262	69.2389	68.902	68.999	69.3743	69.2348	68.978	69.1905	68.8482	69.0199	69.1094	68.8842	69.2782	67.9421	68.1544	67.8284	67.7564	68.1705	67.6403	67.6403	69.7095	69.7095	69.2645	69.1953	69.3131	69.9283	69.6882	69.9955	69.0969	69.1598	69.5362	69.6057	69.5714	69.337	69.1586
RGMGC RGIG6752	G. 22	68.1208	68.3384	67.7631	67.6254	68.5519	68.5765	68.765	68.4809	69.1453	68.3847	69.0112	68.7387	68.3051	69.1033	69.1635	68.6913	68.8263	69.1369	68.7472	68.8083	68.6781	68.6848	68.6682	68.7269	68.4743	68.5941	67.6114	68.1323	67.4222	67.5225	67.7815	67.4147	67.4147	69.2047	69.2047	69.0548	68.919	68.8961	69.6423	69.2981	69.4744	68.7771	68.8807	69.466	68.9221	69.2734	68.9673	68.959
GEM OTU-3278	G. 22	68.6107	69.0672	68.4202	68.0087	68.7646	68.6977	69.0762	68.6999	69.3149	68.5041	68.699	68.6631	68.0884	69.2098	69.4206	68.4832	69.26	69.1098	68.8063	68.8145	68.8905	68.7475	68.9408	69.0187	68.7202	68.7876	67.9063	68.047	68.2304	67.9294	68.3287	67.8018	67.8018	69.3518	69.3518	69.2473	69.0736	68.8261	69.7755	69.3272	69.6412	68.8467	69.2084	69.5515	69.3546	69.4498	69.1072	69.075
LGM-RCC1	G. 22	68.7888	69.001	68.4557	68.1649	68.6267	68.7614	68.9723	68.6062	69.2963	68.7528	68.7658	68.6536	68.1305	69.182	69.4178	68.6287	69.2565	68.9924	68.8382	68.7425	68.7849	68.6328	68.9981	69.0992	68.7363	68.8238	68.0173	68.2178	67.9731	67.9016	68.2701	67.8958	67.8958	69.4639	69.4639	69.2836	69.1338	68.8292	69.8369	69.4497	69.6651	68.827	69.3241	69.5939	69.2953	69.5455	69.079	69.0576
GEM OTU-6054	G. 22	68.871	69.1861	68.9046	68.1457	68.4594	68.9821	68.9205	68.798	69.5082	68.9105	68.4741	68.7378	68.2164	69.3811	69.4119	69.0459	69.2662	68.9836	69.0007	68.9216	69.0987	68.7618	69.012	69.2598	68.9005	69.2926	67.8923	68.3632	68.2093	67.9423	68.3612	67.9159	67.9159	69.4249	69.4249	69.3378	69.2283	69.1723	69.8075	69.5031	69.8406	68.9412	69.411	69.7111	69.1585	69.344	69.274	69.6137
RGMGC RGIG6915	G. 22	67.0023	67.9642	66.9567	67.3616	67.3348	68.4971	68.0212	67.9276	68.7242	67.7562	68.8047	68.2625	67.882	68.5953	68.6848	68.1908	68.4046	68.5166	68.1562	68.4441	68.3087	68.3122	68.3042	68.5126	68.4925	69.0048	67.1226	67.4993	67.304	67.2422	67.4798	67.2749	67.2749	68.9342	68.9342	68.2185	68.4141	68.8313	69.2486	68.7342	68.8019	68.2312	68.6321	68.8135	68.555	68.7981	68.3485	69.081
RGMGC RGIG6862	G. 22	67.2533	68.4896	67.7257	67.2165	67.978	68.7396	68.5009	68.2804	68.694	68.0259	68.5181	68.5205	67.774	68.6186	68.8862	68.453	68.5222	68.4539	68.6454	68.4839	68.629	68.4521	68.2461	68.7541	68.5858	68.972	67.18	67.5062	67.4559	67.4181	67.6268	67.4904	67.4904	69.2535	69.2535	68.1909	68.7917	68.7367	69.1697	68.6189	69.306	68.28	68.7433	69.0225	68.7463	68.7912	68.5307	68.9664
GEM OTU-9166	G. 22	68.333	68.9452	68.4763	67.7061	68.0186	68.97	68.5644	68.3668	69.1171	68.4306	68.7112	68.5817	68.0409	69.0991	69.0924	68.5557	69.118	68.6227	68.73	68.5899	68.7095	68.718	68.7723	69.0427	68.6022	68.9076	67.5628	68.0419	67.9946	67.9258	68.0744	67.6307	67.6307	69.4141	69.4141	68.6751	68.8744	68.8547	69.3837	68.9281	69.3435	68.4485	68.8724	69.3264	68.9577	69.161	68.6644	69.1115
RGMGC RGIG4496	G. 22	68.0985	68.4403	68.8315	67.852	68.3717	68.6022	68.3421	68.3864	68.7027	68.2942	68.472	68.1753	67.9726	69.0554	69.0147	68.9663	69.2937	68.9185	69.0757	68.6504	68.8882	68.6481	68.6551	68.6451	68.7752	68.9188	67.5874	68.0971	67.5597	67.6945	67.4922	67.5226	67.5226	69.4441	69.4441	68.9222	68.9779	68.5881	69.4601	69.2411	69.2541	68.7396	69.0319	69.0006	69.2162	69.2181	68.8692	69.0787
RGMGC RGIG3795	G. 22	68.3972	68.4558	68.8697	67.8047	68.2633	68.9203	68.6402	68.2985	68.7271	68.5775	68.8913	68.2534	68.2161	68.8447	69.1522	68.9488	69.4346	68.8679	68.8774	68.7551	69.0487	68.7881	68.4318	68.7445	68.5101	68.5014	67.4411	68.148	67.6273	68.0576	67.5896	67.6593	67.6593	69.2619	69.2619	69.0687	68.9661	68.5739	69.5131	69.4193	69.3617	68.8966	69.2793	69.3812	69.4321	69.3001	69.0481	69.4093
RGMGC RGIG3750	G. 22	67.3467	68.7738	67.9363	67.5271	67.9928	68.7295	68.5508	68.5705	68.7276	68.4978	68.9653	68.5266	68.4155	68.9145	69.5295	69.3117	69.3682	69.18	69.0072	69.3274	68.8861	69.013	68.6566	69.1192	68.7813	68.7664	67.0881	67.8951	67.3965	67.2068	67.4368	67.563	67.563	69.7709	69.7709	69.0187	69.2695	69.0711	69.7952	69.6635	69.6787	69.4521	69.2623	69.5398	69.4748	69.1705	69.1353	69.3806
RGMGC RGIG4274	G. 22	67.2849	68.0312	68.4683	67.5085	67.7596	69.1365	69.0258	68.8136	69.6295	68.5173	68.7746	68.776	69.0143	68.9374	69.6034	69.7238	68.8696	69.7274	69.5117	69.4859	69.5011	68.9964	69.1537	69.8643	69.328	69.3165	67.4948	67.5519	67.5352	67.1177	67.6175	67.3391	67.3391	69.9814	69.9814	69.8291	69.6498	69.809	70.3118	70.0244	70.4429	69.5077	69.6376	69.9808	70.2065	69.872	69.6389	69.6884
RGMGC RGIG5314	G. 22	67.4745	68.0779	67.7131	67.3781	67.4915	68.705	68.4767	68.3516	68.8027	68.3403	68.2776	68.3429	68.5324	68.5288	69.0979	68.6466	68.746	68.9417	68.6774	68.6648	68.5794	68.3426	68.4888	68.9949	68.6862	68.5635	67.6279	67.7167	67.5909	67.4119	67.6143	67.6225	67.6225	69.288	69.288	68.7989	68.9779	69.1691	69.7217	69.126	69.6601	68.5569	69	69.3892	69.1975	69.1449	69.0715	69.345
RGMGC RGIG9098	G. 22	68.9284	68.7821	67.6375	67.7691	68.4134	69.0442	68.5889	68.5545	69.2523	68.9014	68.7635	68.8067	68.3067	68.8145	69.4399	68.7429	68.8532	68.8598	68.9546	68.8958	68.8954	68.3563	68.7848	69.3844	68.6241	68.6389	67.9752	67.7871	67.9974	67.5616	67.8217	67.5281	67.5281	69.3596	69.3596	69.1294	69.0637	69.0859	69.7828	69.2517	69.7361	68.7491	69.0381	69.2678	69.2192	69.4094	69.2187	69.2066
RGMGC RGIG3838	G. 22	68.1209	67.8542	67.8172	67.5893	68.2075	69.3288	68.6731	68.7506	69.2879	68.6836	68.825	68.846	68.5523	68.9406	69.2598	68.8849	68.8607	69.0491	69.1082	69.0555	69.1231	68.7195	68.7143	69.1143	68.802	68.8217	67.8724	68.0013	67.7447	67.5411	67.8702	67.676	67.676	69.4723	69.4723	69.0059	69.5154	69.3442	69.9474	69.1575	70.2123	68.9972	69.1434	69.7193	69.3602	69.2625	69.3162	69.3031
RGMGC RGIG3983	G. 22	67.737	68.1644	68.6343	67.5182	68.0611	69.3139	68.5728	68.7703	69.4001	68.7448	69.1217	68.8169	68.9313	69.347	69.5574	69.6124	68.6801	69.3651	69.718	69.5544	69.0704	68.4268	68.9135	69.9065	69.5348	69.4677	67.3105	67.8996	67.6366	67.6646	67.5981	67.6629	67.6629	69.8741	69.8741	69.2138	69.2988	69.6661	70.0709	69.8064	69.9702	69.3574	69.5532	69.8981	70.4815	69.7268	69.7323	69.4617
PIGC MAG_307	G. 22	67.4067	68.3585	67.9833	67.6006	67.3303	69.2293	68.7904	68.9009	69.6877	68.6864	68.902	68.6659	69.2097	69.1041	69.8145	69.4433	68.6505	69.5058	69.3458	69.3937	69.322	68.9907	69.1549	69.6268	69.2078	69.443	67.4446	67.7372	67.6154	67.748	67.7502	67.6044	67.6044	70.0728	70.0728	69.3961	69.6411	69.7276	70.2541	69.9013	70.2092	69.4809	69.5746	69.9304	70.0363	69.9316	69.7068	69.748
PIGC MAG_893	G. 22	67.3715	68.1971	68.2126	67.3403	67.0853	68.7315	68.7053	68.4636	69.2681	68.4733	68.6809	68.6879	68.9037	68.6567	69.5432	69.2737	68.6192	69.6701	69.3166	69.3989	69.0418	68.7941	68.9091	69.436	69.2064	69.5139	67.2859	67.4041	67.4102	67.3262	67.5358	67.3225	67.3225	69.7281	69.7281	69.2083	69.6324	69.6837	70.113	69.6954	70.0965	69.2334	69.5666	69.7161	69.9654	69.4196	69.4848	69.6244
PIGC MAG_2717	G. 22	67.4231	68.2554	68.7055	67.2749	67.4544	68.9092	68.5433	68.4614	69.2868	68.3896	69.0068	68.7654	68.5902	68.505	69.4047	69.4948	68.5324	69.6244	69.3717	69.1841	69.1879	68.8106	68.7867	69.2623	69.0428	68.8741	67.135	67.7052	67.449	66.8977	67.4943	67.2154	67.2154	69.934	69.934	69.0332	69.4871	69.4606	69.9186	69.3768	70.0764	69.1453	69.1672	69.5574	69.9072	69.4653	69.4515	69.2388
PIGC MAG_636	G. 22	67.505	68.2155	68.1571	67.6986	67.4424	69.017	68.8222	68.7474	69.5069	68.7635	68.8929	68.8312	69.1032	68.8214	69.6668	69.4769	68.915	69.7816	69.5418	69.3052	69.1975	69.1362	69.037	69.2312	69.2328	69.418	67.3136	67.7712	67.7378	67.5869	67.7242	67.7297	67.7297	69.8652	69.8652	69.3198	69.8233	69.766	70.3414	69.8591	70.3039	69.1817	69.3559	69.8663	70.2274	69.4253	69.4732	69.7169
PIGC MAG_6046	G. 22	67.4393	68.3336	68.6605	67.935	67.6126	69.0159	68.7504	68.8887	69.7412	68.8725	69.0121	68.6007	69.3215	69.1641	70.0296	69.6448	69.0585	69.7878	69.9413	69.6222	69.4959	69.2364	69.3889	69.7335	69.6259	69.954	67.5233	68.3546	67.9106	67.6464	67.7011	67.7022	67.7022	70.2639	70.2639	69.4551	70.0949	69.8811	70.2723	70.0177	70.6657	69.5147	69.6459	70.0353	70.5523	69.7916	69.7174	69.9627
PIGC MAG_3971	G. 22	67.7981	69.0524	67.6803	67.4781	66.6	69.2376	68.7099	68.7047	69.5963	69.1381	69.0536	69.2186	69.4843	69.1585	69.8138	69.2129	69.0886	69.8647	69.4548	69.7874	69.0818	69.1527	69.283	69.1738	69.4277	69.4842	67.2564	67.8778	67.5043	67.5458	68.2974	67.5791	67.5791	69.6664	69.6664	69.195	69.7647	69.6178	70.069	69.9139	70.2675	69.0534	68.9984	69.7061	70.2124	69.5163	69.898	69.3631
PIGC MAG_2598	G. 22	67.5362	68.6196	68.0482	67.3502	67.1316	68.8486	68.6967	68.609	69.7548	68.2162	68.5166	68.6809	68.7661	68.5235	69.425	69.0049	68.4583	69.2957	69.1722	68.9945	69.1424	68.6756	68.7424	69.143	68.8348	69.2244	67.323	67.4985	67.7238	67.5214	67.6896	67.7286	67.7286	69.5999	69.5999	69.1875	69.2504	69.8927	69.9661	69.7636	69.9386	69.05	69.4178	69.7148	69.7333	69.6023	69.6357	69.7197
PIGC MAG_5310	G. 22	67.5505	68.6758	68.2054	67.7192	67.2685	68.943	68.8004	68.533	69.6643	68.8045	68.9719	69.0212	69.1587	68.9105	69.7015	69.4505	68.7121	69.6319	69.4934	69.4604	69.4415	69.155	69.2905	69.4972	69.1611	69.3767	67.3753	67.9876	67.6179	67.8065	67.6749	67.7459	67.7459	70.1194	70.1194	69.3305	69.7466	69.9419	70.1144	70.0567	70.3301	69.3042	69.3557	69.9255	70.1407	69.7171	69.5791	69.8514
PIGC MAG_1095	G. 22	67.3616	68.2597	67.8733	67.5604	67.338	68.8905	68.8731	68.7542	69.5814	68.7052	68.898	68.8563	69.1534	68.7542	69.7823	69.2328	68.8621	69.5566	69.351	69.3096	69.2215	68.9431	68.8706	69.3758	69.0784	69.6677	67.1834	67.8078	67.8196	67.6486	67.9057	67.5724	67.5724	69.853	69.853	69.1515	69.7256	69.6898	69.9305	69.6327	70.1174	69.2249	69.321	69.7383	70.0637	69.3652	69.42	69.6252
Methanomassiliicoccales archaeon HGM01196	G. 22	67.5164	68.2903	68.2366	67.5498	67.3655	69.1274	68.5888	68.8947	69.4585	68.61	68.8144	68.7079	69.0704	69.1132	69.8678	69.531	68.7601	69.7403	69.4217	69.2761	69.3085	69.3585	68.9024	69.4903	69.241	69.2656	67.3125	67.9394	67.6383	67.7915	67.6397	67.7681	67.7681	69.9745	69.9745	69.3447	69.8491	69.6626	70.1986	69.8015	70.1925	69.3902	69.7098	69.8018	70.1101	69.562	69.715	69.5608
PIGC MAG_5824	G. 22	67.7103	68.3596	68.0652	67.5976	67.3675	68.887	68.8278	68.9659	69.4725	68.7928	68.7617	68.8516	69.1429	68.9449	69.639	69.3098	69.1949	69.9735	69.4244	69.6956	69.0803	69.1039	68.9447	69.5585	69.2846	69.2568	67.5278	67.9582	68.2223	67.4664	68.0713	67.9654	67.9654	69.7678	69.7678	69.0522	69.7395	69.6234	70.1338	69.9789	70.095	69.4798	69.316	69.9813	70.0651	69.6134	69.3025	69.6498
PIGC MAG_2796	G. 22	67.2009	68.0343	68.0963	67.4227	67.26	68.8495	68.7952	68.6349	69.4382	68.7105	69.044	68.8462	69.1604	68.7722	69.7793	69.4976	68.6835	69.4717	69.5226	69.4297	69.246	68.789	68.8528	69.4627	69.2376	69.24	66.9463	67.6833	67.8286	67.3441	67.6148	67.5171	67.5171	69.7069	69.7069	69.0303	69.7531	69.7119	70.0564	69.8114	69.988	69.1184	69.4436	69.6204	70.15	69.2856	69.2713	69.7343
PIGC MAG_772	G. 22	67.748	68.3105	68.2315	67.6437	67.1498	69.0719	68.5282	68.4772	69.5442	68.5045	69.136	68.7294	68.8493	68.8737	69.4814	69.288	68.4658	69.4103	69.2911	69.1735	69.3828	68.7326	68.8159	69.2522	68.7992	69.1876	67.2126	68.0003	67.4267	67.4584	67.6253	67.4395	67.4395	69.789	69.789	69.1108	69.6644	69.7397	69.8682	69.6296	70.0836	69.1727	69.2723	69.7949	69.8073	69.2213	69.4383	69.6215
PIGC MAG_2678	G. 22	67.0948	67.7247	67.8807	67.171	67.3182	69.0076	68.4363	68.6692	69.527	68.5459	68.7217	68.5594	68.9641	68.493	69.7044	69.4727	68.6153	69.3773	69.3221	69.3066	69.3283	68.8333	69.1526	69.2949	69.4135	68.882	67.0406	67.7087	67.7374	67.4519	67.5854	67.5961	67.5961	69.7293	69.7293	69.2672	69.7316	69.813	69.8919	69.6932	70.1611	69.2229	69.7233	69.745	70.103	69.5022	69.5882	69.7424
PIGC MAG_1102	G. 22	67.357	68.2817	68.4725	67.8198	67.4136	68.9448	68.5417	68.7619	69.5177	68.6808	69.072	69.0259	69.0775	69.1106	69.941	69.5942	69.0692	69.7077	69.5195	69.4982	69.3163	68.9284	69.115	69.537	69.1263	69.5574	67.3138	67.8882	67.7276	67.7428	67.7863	67.9075	67.9075	70.0066	70.0066	69.1028	69.6007	69.7609	70.0834	69.9984	70.2749	69.3139	69.3973	69.7836	70.1681	69.4682	69.5875	70.0465
[truncated: 195 more columns]

## Sheet: ANIm
ANIm	Genome ID	Methanomassiliicoccales archaeon E29_bin30	Methanomassiliicoccales archaeon UBA280	Methanomassiliicoccales archaeon UBA147	Methanomassiliicoccales archaeon MAG-10	GEM OTU-12199	GEM OTU-6844	Methanomassiliicoccales archaeon MMA1	Methanomassiliicoccales archaeon MMA2	GEM OTU-13712	GEM OTU-12385	Methanomassiliicoccaceae archaeon E3M	Methanomassiliicoccaceae archaeon E3D	Methanomassiliicoccaceae archaeon bin_107_IMCAS	Methanomassiliicoccales archaeon Ch47	Methanomassiliicoccales archaeon PtaU1.Bin124	Methanomassiliicoccales archaeon Zod_Metabat.676	Methanomassiliicoccus sp. das_tool.metabat2.44	Methanomassiliicoccales archaeon PtaB.Bin134	GEM OTU-16246	GEM OTU-1501	GEM OTU-15029	Methanomassiliicoccaceae archaeon UBA472	GEM OTU-13053	Methanomassiliicoccaceae archaeon UBA248	Methanomassiliicoccales archaeon UBA8940	GEM OTU-4215	Methanomassiliicoccus sp. ERR321597-bin.7	Methanomassiliicoccus sp. ERR1305901-bin.41	Ca. Methanomassiliicoccus intestinalis 183	Ca. Methanomassiliicoccus intestinalis ERR414347-bin.33	Ca. Methanomassiliicoccus intestinalis 138	Ca. Methanomassiliicoccus intestinalis Issoire-Mx1	Ca. Methanomassiliicoccus intestinalis MGYG-HGUT-02160	Methanomassiliicoccus luminyensis B10	Methanomassiliicoccus luminyensis MGYG-HGUT-02161	Methanomassiliicoccus sp. AS06rmzACSIP_208	Methanomassiliicoccales archaeon PtaU1.Bin030	Methanomassiliicoccus sp. MXMAG1	Methanomassiliicoccus sp. UBA6	GEM OTU-16822	GEM OTU-8010	Methanomassiliicoccus sp. UBA238	GEM OTU-1236	Methanomassiliicoccales archaeon RumEn M1	Methanomassiliicoccus sp. UBA386	GEM OTU-8080	Methanomassiliicoccus sp. UBA345	Methanomassiliicoccus sp. UBA429
Genome ID	Refined genus	G. 1	G. 2	G. 2	G. 3	G. 3	G. 4	G. 5	G. 5	G. 6	G. 6	G. 6	G. 6	G. 7	G. 7	G. 7	G. 8	G. 8	G. 8	G. 8	G. 8	G. 8	G. 8	G. 8	G. 8	G. 8	G. 8	G. 9	G. 9	G. 9	G. 9	G. 9	G. 9	G. 9	G. 10	G. 10	G. 10	G. 10	G. 10	G. 10	G. 10	G. 10	G. 10	G. 10	G. 10	G. 10	G. 10	G. 10	G. 10
Methanomassiliicoccales archaeon E29_bin30	G. 1	100	85.8287	88.7785	85.9695	85.8382	86.1765	85.6811	86.5186	86.7288	85.6422	0	85.9342	89.9399	86.8093	86.6137	100	86.268	88.4615	86.174	85.5932	86.1544	85.2459	85.8139	81.1688	82.5939	82.5939	86.2715	86.2409	87.637	87.6144	87.637	87.6144	87.6144	86.5342	86.5342	86.9812	98.6486	0	84.5148	85.8369	85.7343	86.8607	82.9814	86.1306	85.4253	85.6018	86.8726	88.7608
Methanomassiliicoccales archaeon UBA280	G. 2	85.8287	100	83.5955	86.1132	85.2239	87.3806	87.4862	87.5476	84.7711	85.2512	82.702	83.1494	92.2414	87.4516	86.5237	100	87.3488	91.1565	87.2233	91.2162	87.0724	82.7362	86.9915	83.814	0	0	87.5335	87.4054	87.3656	87.3995	87.3656	87.3656	87.3995	87.5162	87.5162	87.2407	100	80	84.463	85.9868	85.6	87.6368	82.5905	85.1326	87.6881	84.8691	85.3883	90.7801
Methanomassiliicoccales archaeon UBA147	G. 2	88.7785	83.5955	100	88.1925	88.0307	86.0202	89.1927	88.6919	87.8205	87.5648	84.6154	86.8878	85.3818	87.55	86.4792	82.7957	88.6568	85.5464	87.7551	93.7716	87.9035	84.832	87.6529	85.5026	100	100	87.4362	87.4216	87.392	87.3969	87.392	87.392	87.3969	86.2106	86.2155	89.318	100	0	85.3114	87.0399	87.5947	87.8166	85.614	87.5387	87.1031	87.3806	87.4593	89.2308
Methanomassiliicoccales archaeon MAG-10	G. 3	85.9695	86.1132	88.1925	100	89.2937	90.0128	90.1292	89.8112	89.8841	88.351	87.6986	87.2361	90.9615	88.558	87.4672	89.2012	87.8975	92.268	88.1873	90.8124	89.0935	88.216	89.0194	86.4369	87.7707	87.7863	87.4351	87.2098	87.4744	87.4744	87.3286	87.3079	87.3079	87.9805	87.9805	87.2098	98.6486	89.6686	86.7108	87.7006	88.7796	88.8919	89.0669	88.3194	90.5789	88.3919	88.4983	92.8295
GEM OTU-12199	G. 3	85.8382	85.2239	88.0307	89.2937	100	91.0171	89.7552	89.4853	89.8252	88.2996	87.6205	87.2483	93.1848	88.4952	87.3328	89.1071	87.7615	91.9932	87.8251	93.5714	89.1222	88.1535	88.8836	86.2959	87.3282	88.3562	87.8637	86.7494	87.2394	87.2394	87.0845	87.0633	87.0633	87.6892	87.6892	86.7727	86.5217	89.9204	86.7356	87.7398	88.5034	88.6174	88.8302	88.0525	90.4227	88.1489	88.2141	92.8034
GEM OTU-6844	G. 4	86.1765	87.3806	86.0202	90.0128	91.0171	100	87.3548	86.9343	85.4668	86.5098	86.3795	85.3434	88.902	86.8232	86.8542	81.2906	88.2293	82.5093	83.577	83.9682	85.0146	84.7319	86.9679	84.8861	92	84.3678	87.859	88.0344	88.8634	88.8634	88.8634	88.871	88.871	84.5466	84.5466	86.7381	82.9487	82.4608	82.8711	84.6739	84.6447	88.8557	90.0501	83.7532	84.7872	83.9797	86.8889	86.5007
Methanomassiliicoccales archaeon MMA1	G. 5	85.6811	87.4862	89.1927	90.1292	89.7552	87.3548	100	99.8954	89.2623	89.0826	89.1979	87.3637	91.8303	87.6468	87.0409	84.1017	87.2616	86.6279	86.7528	88.6029	89.4779	88.1773	90.6941	88.1182	86.4734	87.3894	87.4051	87.2539	87.9095	87.9095	87.9095	87.9154	87.9154	87.544	87.544	86.9409	93.5294	87.156	86.2606	87.271	86.9862	90.4465	90.4793	87.2432	91.1644	88.233	88.2574	91.8941
Methanomassiliicoccales archaeon MMA2	G. 5	86.5186	87.5476	88.6919	89.8112	89.4853	86.9343	99.8954	100	89.4189	91.0137	90.1943	90.825	91.8303	89.1397	86.3095	84.4498	87.1317	86.6279	85.6557	85.9632	87.9869	89.9094	89.5345	87.1064	86.2697	87.208	87.8441	90.0775	89.1772	89.1772	89.1772	89.1772	89.1772	87.3491	87.3491	92.0784	93.5294	86.8108	87.7825	89.7117	87.7379	91.6031	90.2373	88.7606	90.9323	90.0416	88.7583	90.6323
GEM OTU-13712	G. 6	86.7288	84.7711	87.8205	89.8841	89.8252	85.4668	89.2623	89.4189	100	82.7403	82.5039	83.5248	82.1433	85.3456	82.6019	80.7976	84.8808	81.6817	82.7001	81.1219	84.6241	82.2572	83.6012	81.561	80.4002	80.8249	88.6352	88.7317	89.5583	89.5583	89.5583	89.5881	89.5881	83.1027	83.1027	84.4435	82.209	82.3238	82.1576	82.329	82.7285	84.6395	83.6477	83.2425	83.2749	83.3699	83.4681	82.0785
GEM OTU-12385	G. 6	85.6422	85.2512	87.5648	88.351	88.2996	86.5098	89.0826	91.0137	82.7403	100	84.542	84.4197	84.3672	85.9741	83.8424	82.282	86.4788	86.2156	85.9259	82.2753	84.9437	83.7595	86.3521	84.1073	82.9633	83.5616	87.344	88.5347	88.4319	87.424	88.4319	88.4319	88.4319	82.8159	82.8159	85.9754	80.6713	82.5755	83.3976	83.1879	83.4852	87.2036	87.3916	86.5398	84.3684	84.3446	86.1053	84.5266
Methanomassiliicoccaceae archaeon E3M	G. 6	0	82.702	84.6154	87.6986	87.6205	86.3795	89.1979	90.1943	82.5039	84.542	100	85.9245	84.158	83.2367	82.4552	84.1857	92.7835	80.88	82.0833	80.2898	82.6592	82.1714	82.8296	80.2829	79.9311	80.4929	84.6784	90.5437	90.0943	90.0709	90.0943	90.0709	90.0709	83.5473	83.5473	84.2356	83.2491	82.1413	83.2602	83.2889	82.7663	83.9927	82.0053	84.1218	83.3404	84.0598	82.8539	81.5382
Methanomassiliicoccaceae archaeon E3D	G. 6	85.9342	83.1494	86.8878	87.2361	87.2483	85.3434	87.3637	90.825	83.5248	84.4197	85.9245	100	84.701	87.9733	84.0782	82.1623	86.7156	85.9089	86.2948	83.3746	86.3814	83.3961	85.2566	83.9437	82.749	82.4299	86.1951	87.5345	89.4011	87.3964	89.4011	87.4205	87.4205	84.793	84.793	85.0212	80.8421	81.9492	83.0098	83.7239	83.8337	86.5515	84.4408	85.131	87.0256	86.354	84.4931	84.5429
Methanomassiliicoccaceae archaeon bin_107_IMCAS	G. 7	89.9399	92.2414	85.3818	90.9615	93.1848	88.902	91.8303	91.8303	82.1433	84.3672	84.158	84.701	100	83.1631	82.257	80.3835	81.7975	82.0917	82.3073	81.564	82.6843	81.6756	82.574	80.4537	80.7159	80.9142	92.1795	93.1235	93.0233	93.0233	93.0233	93.0233	93.0233	83.1572	83.1572	82.2746	81.514	81.8137	81.646	81.4489	81.9163	83.2965	81.4923	82.2827	83.1759	83.1526	82.6827	82.2776
Methanomassiliicoccales archaeon Ch47	G. 7	86.8093	87.4516	87.55	88.558	88.4952	86.8232	87.6468	89.1397	85.3456	85.9741	83.2367	87.9733	83.1631	100	83.9079	84.141	87.6043	83.6456	85.8	83.4497	86.3735	83.8129	87.2957	81.6552	80.7297	81.6074	88.6144	88.0009	87.824	87.8022	87.824	88.6895	88.6895	85.8049	85.8049	85.417	82.3832	84.2459	84.7706	85.1479	86.0583	90.9121	92.7711	87.2652	88.0368	88.6998	88.2128	89.727
Methanomassiliicoccales archaeon PtaU1.Bin124	G. 7	86.6137	86.5237	86.4792	87.4672	87.3328	86.8542	87.0409	86.3095	82.6019	83.8424	82.4552	84.0782	82.257	83.9079	100	81.6243	82.7151	81.2591	82.0432	81.4867	82.5661	81.8785	82.9862	81.6173	81.4796	81.2645	88.6786	88.3328	88.3434	88.3133	88.3434	88.3399	88.3399	82.7139	82.7139	81.3974	81.6441	82.3016	82.625	82.6826	82.083	82.8648	82.7406	82.7062	82.8058	82.5268	83.1698	82.766
Methanomassiliicoccales archaeon Zod_Metabat.676	G. 8	100	100	82.7957	89.2012	89.1071	81.2906	84.1017	84.4498	80.7976	82.282	84.1857	82.1623	80.3835	84.141	81.6243	100	82.2627	83.7818	82.8988	82.9673	82.9325	82.7099	82.6848	82.8725	82.8339	82.8668	92.9054	91.2791	86.9455	86.9455	91.2791	91.2791	91.2791	81.6049	81.6049	82.1265	80.6968	81.2976	80.7942	80.9004	82.3932	82.2018	81.5142	82.155	81.7053	81.3139	81.3551	80.521
Methanomassiliicoccus sp. das_tool.metabat2.44	G. 8	86.268	87.3488	88.6568	87.8975	87.7615	88.2293	87.2616	87.1317	84.8808	86.4788	92.7835	86.7156	81.7975	87.6043	82.7151	82.2627	100	83.1114	82.6323	82.7023	82.8576	82.6368	83.1167	82.7774	82.6022	82.7109	88.8006	88.6692	88.2223	88.2093	88.2223	88.2093	88.2093	84.5997	84.5997	84.2388	81.8856	81.21	84.2672	84.966	83.811	89.7646	89.549	85.2945	85.8808	84.608	85.3936	82.9034
Methanomassiliicoccales archaeon PtaB.Bin134	G. 8	88.4615	91.1565	85.5464	92.268	91.9932	82.5093	86.6279	86.6279	81.6817	86.2156	80.88	85.9089	82.0917	83.6456	81.2591	83.7818	83.1114	100	83.6308	84.1707	84.0583	83.852	83.878	83.8939	83.835	83.7843	93.5551	92.9748	93.1614	93.1614	93.1614	93.1614	93.1614	82.3736	82.3736	86.7633	95.708	81.8303	82.3391	82.2772	81.404	81.7255	81.2854	81.7651	81.3681	81.2789	82.0387	81.9463
GEM OTU-16246	G. 8	86.174	87.2233	87.7551	88.1873	87.8251	83.577	86.7528	85.6557	82.7001	85.9259	82.0833	86.2948	82.3073	85.8	82.0432	82.8988	82.6323	83.6308	100	82.8945	83.0743	83.008	83.2341	83.1008	83.113	82.9709	87.8676	87.63	87.6516	87.63	87.6516	87.63	87.63	82.7035	82.7035	83.2063	81.1155	82.0741	82.0916	82.4713	82.7888	86.1705	84.4681	82.5512	83.9428	83.3123	84.3456	82.9725
GEM OTU-1501	G. 8	85.5932	91.2162	93.7716	90.8124	93.5714	83.9682	88.6029	85.9632	81.1219	82.2753	80.2898	83.3746	81.564	83.4497	81.4867	82.9673	82.7023	84.1707	82.8945	100	85.6005	86.2225	86.3189	86.6298	86.7579	86.7406	92.418	89.7335	89.9309	89.9309	89.9309	89.9309	89.9309	81.9377	81.9377	80.8836	81.5375	81.5305	81.2669	81.5889	81.8937	82.5224	82.2899	81.5306	81.6878	81.6967	81.945	81.6713
GEM OTU-15029	G. 8	86.1544	87.0724	87.9035	89.0935	89.1222	85.0146	89.4779	87.9869	84.6241	84.9437	82.6592	86.3814	82.6843	86.3735	82.5661	82.9325	82.8576	84.0583	83.0743	85.6005	100	86.4176	86.5358	86.8096	86.7489	86.8353	87.5864	88.5447	88.6431	88.6185	88.6431	88.6403	88.6403	82.7626	82.7626	82.4629	81.5483	82.3335	83.2272	83.6472	83.5523	86.0386	84.2655	83.9138	83.0474	82.8378	82.5363	81.008
Methanomassiliicoccaceae archaeon UBA472	G. 8	85.2459	82.7362	84.832	88.216	88.1535	84.7319	88.1773	89.9094	82.2572	83.7595	82.1714	83.3961	81.6756	83.8129	81.8785	82.7099	82.6368	83.852	83.008	86.2225	86.4176	100	99.8624	89.1238	89.1999	89.2506	87.6091	86.3636	89.177	88.9651	89.177	89.1709	89.016	81.4921	81.4871	79.8113	78.9734	81.4819	81.6891	81.7267	81.9391	84.5259	83.5538	82.0793	82.0863	81.718	82.4972	82.2121
GEM OTU-13053	G. 8	85.8139	86.9915	87.6529	89.0194	88.8836	86.9679	90.6941	89.5345	83.6012	86.3521	82.8296	85.2566	82.574	87.2957	82.9862	82.6848	83.1167	83.878	83.2341	86.3189	86.5358	99.8624	100	89.1949	89.2776	89.3052	88.1162	87.6043	88.886	88.8603	88.886	88.8832	88.8832	82.2516	82.2516	82.7858	78.8079	80.8711	82.5586	82.7674	82.898	85.4369	84.329	83.5313	83.8096	83.2215	83.856	82.6087
Methanomassiliicoccaceae archaeon UBA248	G. 8	81.1688	83.814	85.5026	86.4369	86.2959	84.8861	88.1182	87.1064	81.561	84.1073	80.2829	83.9437	80.4537	81.6552	81.6173	82.8725	82.7774	83.8939	83.1008	86.6298	86.8096	89.1238	89.1949	100	99.0874	99.1009	85.8645	84.8736	85.5836	85.6339	85.5836	85.6772	85.6772	81.473	81.473	82.9682	81.6905	81.1048	81.4818	81.4363	81.8284	82.1872	81.6858	81.7573	82.0996	81.7578	82.1987	82.1582
Methanomassiliicoccales archaeon UBA8940	G. 8	82.5939	0	100	87.7707	87.3282	92	86.4734	86.2697	80.4002	82.9633	79.9311	82.749	80.7159	80.7297	81.4796	82.8339	82.6022	83.835	83.113	86.7579	86.7489	89.1999	89.2776	99.0874	100	99.672	92.8382	88.4774	89.0947	89.0947	89.0947	89.0947	89.0947	81.4907	81.4907	81.6391	81.6432	81.2085	80.8458	80.7684	81.5445	81.2235	80.5752	81.0695	81.4377	81.131	81.4459	81.7514
GEM OTU-4215	G. 8	82.5939	0	100	87.7863	88.3562	84.3678	87.3894	87.208	80.8249	83.5616	80.4929	82.4299	80.9142	81.6074	81.2645	82.8668	82.7109	83.7843	82.9709	86.7406	86.8353	89.2506	89.3052	99.1009	99.672	100	94	88.4774	89.0947	89.0947	89.0947	89.0947	89.0947	81.3648	81.3648	82.142	81.1424	80.6873	80.7077	80.6514	81.5038	81.1963	81.0934	81.2889	81.5107	81.3621	81.226	81.6602
Methanomassiliicoccus sp. ERR321597-bin.7	G. 9	86.2715	87.5335	87.4362	87.4351	87.8637	87.859	87.4051	87.8441	88.6352	87.344	84.6784	86.1951	92.1795	88.6144	88.6786	92.9054	88.8006	93.5551	87.8676	92.418	87.5864	87.6091	88.1162	85.8645	92.8382	94	100	83.7777	83.7082	83.9181	83.8219	83.9425	83.9485	90.2133	90.1272	94.1253	93.9241	89.5451	90.5152	92.6591	91.2646	91.6105	90.2973	91.6694	93.3098	92.3211	92.4946	91.6498
Methanomassiliicoccus sp. ERR1305901-bin.41	G. 9	86.2409	87.4054	87.4216	87.2098	86.7494	88.0344	87.2539	90.0775	88.7317	88.5347	90.5437	87.5345	93.1235	88.0009	88.3328	91.2791	88.6692	92.9748	87.63	89.7335	88.5447	86.3636	87.6043	84.8736	88.4774	88.4774	83.7777	100	85.2635	85.2068	85.2259	85.2407	85.2506	89.6428	89.5838	93.7758	92.5267	91.7794	90.7509	93.0448	90.4587	92.1258	91.3631	89.2289	92.8571	92.1371	90.4914	88.1757
Ca. Methanomassiliicoccus intestinalis 183	G. 9	87.637	87.3656	87.392	87.4744	87.2394	88.8634	87.9095	89.1772	89.5583	88.4319	90.0943	89.4011	93.0233	87.824	88.3434	86.9455	88.2223	93.1614	87.6516	89.9309	88.6431	89.177	88.886	85.5836	89.0947	89.0947	83.7082	85.2635	100	99.7015	98.9396	98.8663	98.8663	90.9309	90.9309	93.7351	95.1923	92.446	90.7056	93.1435	91.0222	92.1899	91.5277	92.5368	94.0553	92.6668	92.6852	91.5839
Ca. Methanomassiliicoccus intestinalis ERR414347-bin.33	G. 9	87.6144	87.3995	87.3969	87.4744	87.2394	88.8634	87.9095	89.1772	89.5583	87.424	90.0709	87.3964	93.0233	87.8022	88.3133	86.9455	88.2093	93.1614	87.63	89.9309	88.6185	88.9651	88.8603	85.6339	89.0947	89.0947	83.9181	85.2068	99.7015	100	99.1948	99.1639	99.1591	90.9411	90.891	93.6682	95.1923	92.4528	90.7589	93.0761	91.0054	92.2141	91.5277	92.5279	94.0728	92.6484	92.6839	91.6915
Ca. Methanomassiliicoccus intestinalis 138	G. 9	87.637	87.3656	87.392	87.3286	87.0845	88.8634	87.9095	89.1772	89.5583	88.4319	90.0943	89.4011	93.0233	87.824	88.3434	91.2791	88.2223	93.1614	87.6516	89.9309	88.6431	89.177	88.886	85.5836	89.0947	89.0947	83.8219	85.2259	98.9396	99.1948	100	99.739	99.739	91.4921	91.4921	93.7351	95.1923	92.0175	90.6858	93.1203	91.039	92.1899	91.5277	92.5554	94.0848	92.6852	92.6852	91.5839
Ca. Methanomassiliicoccus intestinalis Issoire-Mx1	G. 9	87.6144	87.3656	87.392	87.3079	87.0633	88.871	87.9154	89.1772	89.5881	88.4319	90.0709	87.4205	93.0233	88.6895	88.3399	91.2791	88.2093	93.1614	87.63	89.9309	88.6403	89.1709	88.8832	85.6772	89.0947	89.0947	83.9425	85.2407	98.8663	99.1639	99.739	100	100	91.4791	91.4791	93.7189	95.1923	92.0175	90.7522	93.0451	91.0267	92.1593	91.5209	92.5754	94.0211	92.6306	92.6515	91.6915
Ca. Methanomassiliicoccus intestinalis MGYG-HGUT-02160	G. 9	87.6144	87.3995	87.3969	87.3079	87.0633	88.871	87.9154	89.1772	89.5881	88.4319	90.0709	87.4205	93.0233	88.6895	88.3399	91.2791	88.2093	93.1614	87.63	89.9309	88.6403	89.016	88.8832	85.6772	89.0947	89.0947	83.9485	85.2506	98.8663	99.1591	99.739	100	100	91.4924	91.4791	93.7189	95.1923	92.0175	90.7522	93.0451	91.0267	92.1593	91.5209	92.5754	94.0368	92.6306	92.6515	91.6915
Methanomassiliicoccus luminyensis B10	G. 10	86.5342	87.5162	86.2106	87.9805	87.6892	84.5466	87.544	87.3491	83.1027	82.8159	83.5473	84.793	83.1572	85.8049	82.7139	81.6049	84.5997	82.3736	82.7035	81.9377	82.7626	81.4921	82.2516	81.473	81.4907	81.3648	90.2133	89.6428	90.9309	90.9411	91.4921	91.4791	91.4924	100	100	82.6078	82.2777	82.8541	83.0123	83.1131	83.0128	82.6592	82.5197	82.6818	82.76	82.6625	82.9522	82.8288
Methanomassiliicoccus luminyensis MGYG-HGUT-02161	G. 10	86.5342	87.5162	86.2155	87.9805	87.6892	84.5466	87.544	87.3491	83.1027	82.8159	83.5473	84.793	83.1572	85.8049	82.7139	81.6049	84.5997	82.3736	82.7035	81.9377	82.7626	81.4871	82.2516	81.473	81.4907	81.3648	90.1272	89.5838	90.9309	90.891	91.4921	91.4791	91.4791	100	100	82.6078	82.2777	82.8541	83.0123	83.1131	83.0128	82.6592	82.5197	82.6818	82.76	82.6625	82.9522	82.8288
Methanomassiliicoccus sp. AS06rmzACSIP_208	G. 10	86.9812	87.2407	89.318	87.2098	86.7727	86.7381	86.9409	92.0784	84.4435	85.9754	84.2356	85.0212	82.2746	85.417	81.3974	82.1265	84.2388	86.7633	83.2063	80.8836	82.4629	79.8113	82.7858	82.9682	81.6391	82.142	94.1253	93.7758	93.7351	93.6682	93.7351	93.7189	93.7189	82.6078	82.6078	100	87.8272	83.2409	83.6857	83.6832	82.4604	82.7976	82.8936	82.5275	82.675	82.8261	83.3914	82.9566
Methanomassiliicoccales archaeon PtaU1.Bin030	G. 10	98.6486	100	100	98.6486	86.5217	82.9487	93.5294	93.5294	82.209	80.6713	83.2491	80.8421	81.514	82.3832	81.6441	80.6968	81.8856	95.708	81.1155	81.5375	81.5483	78.9734	78.8079	81.6905	81.6432	81.1424	93.9241	92.5267	95.1923	95.1923	95.1923	95.1923	95.1923	82.2777	82.2777	87.8272	100	83.4443	83.5416	83.5102	82.6491	81.6529	81.9213	81.8994	82.5139	82.1472	82.3195	81.9612
Methanomassiliicoccus sp. MXMAG1	G. 10	0	80	0	89.6686	89.9204	82.4608	87.156	86.8108	82.3238	82.5755	82.1413	81.9492	81.8137	84.2459	82.3016	81.2976	81.21	81.8303	82.0741	81.5305	82.3335	81.4819	80.8711	81.1048	81.2085	80.6873	89.5451	91.7794	92.446	92.4528	92.0175	92.0175	92.0175	82.8541	82.8541	83.2409	83.4443	100	84.3104	84.3557	82.9707	82.5067	82.5331	82.663	82.3596	82.4593	82.4981	82.4727
Methanomassiliicoccus sp. UBA6	G. 10	84.5148	84.463	85.3114	86.7108	86.7356	82.8711	86.2606	87.7825	82.1576	83.3976	83.2602	83.0098	81.646	84.7706	82.625	80.7942	84.2672	82.3391	82.0916	81.2669	83.2272	81.6891	82.5586	81.4818	80.8458	80.7077	90.5152	90.7509	90.7056	90.7589	90.6858	90.7522	90.7522	83.0123	83.0123	83.6857	83.5416	84.3104	100	99.7305	83.0446	82.8349	82.5134	82.8293	82.8815	82.9065	82.9179	82.6318
GEM OTU-16822	G. 10	85.8369	85.9868	87.0399	87.7006	87.7398	84.6739	87.271	89.7117	82.329	83.1879	83.2889	83.7239	81.4489	85.1479	82.6826	80.9004	84.966	82.2772	82.4713	81.5889	83.6472	81.7267	82.7674	81.4363	80.7684	80.6514	92.6591	93.0448	93.1435	93.0761	93.1203	93.0451	93.0451	83.1131	83.1131	83.6832	83.5102	84.3557	99.7305	100	83.0904	82.7932	82.4358	82.9019	82.9034	82.9329	82.8726	82.645
GEM OTU-8010	G. 10	85.7343	85.6	87.5947	88.7796	88.5034	84.6447	86.9862	87.7379	82.7285	83.4852	82.7663	83.8337	81.9163	86.0583	82.083	82.3932	83.811	81.404	82.7888	81.8937	83.5523	81.9391	82.898	81.8284	81.5445	81.5038	91.2646	90.4587	91.0222	91.0054	91.039	91.0267	91.0267	83.0128	83.0128	82.4604	82.6491	82.9707	83.0446	83.0904	100	83.1401	83.064	83.6355	83.413	83.2716	83.5667	83.4423
Methanomassiliicoccus sp. UBA238	G. 10	86.8607	87.6368	87.8166	88.8919	88.6174	88.8557	90.4465	91.6031	84.6395	87.2036	83.9927	86.5515	83.2965	90.9121	82.8648	82.2018	89.7646	81.7255	86.1705	82.5224	86.0386	84.5259	85.4369	82.1872	81.2235	81.1963	91.6105	92.1258	92.1899	92.2141	92.1899	92.1593	92.1593	82.6592	82.6592	82.7976	81.6529	82.5067	82.8349	82.7932	83.1401	100	99.859	84.6021	84.1538	84.0072	83.6928	83.5981
GEM OTU-1236	G. 10	82.9814	82.5905	85.614	89.0669	88.8302	90.0501	90.4793	90.2373	83.6477	87.3916	82.0053	84.4408	81.4923	92.7711	82.7406	81.5142	89.549	81.2854	84.4681	82.2899	84.2655	83.5538	84.329	81.6858	80.5752	81.0934	90.2973	91.3631	91.5277	91.5277	91.5277	91.5209	91.5209	82.5197	82.5197	82.8936	81.9213	82.5331	82.5134	82.4358	83.064	99.859	100	84.2573	84.2639	84.1324	83.783	83.6895
Methanomassiliicoccales archaeon RumEn M1	G. 10	86.1306	85.1326	87.5387	88.3194	88.0525	83.7532	87.2432	88.7606	83.2425	86.5398	84.1218	85.131	82.2827	87.2652	82.7062	82.155	85.2945	81.7651	82.5512	81.5306	83.9138	82.0793	83.5313	81.7573	81.0695	81.2889	91.6694	89.2289	92.5368	92.5279	92.5554	92.5754	92.5754	82.6818	82.6818	82.5275	81.8994	82.663	82.8293	82.9019	83.6355	84.6021	84.2573	100	88.4064	88.1266	84.7987	84.7191
Methanomassiliicoccus sp. UBA386	G. 10	85.4253	87.6881	87.1031	90.5789	90.4227	84.7872	91.1644	90.9323	83.2749	84.3684	83.3404	87.0256	83.1759	88.0368	82.8058	81.7053	85.8808	81.3681	83.9428	81.6878	83.0474	82.0863	83.8096	82.0996	81.4377	81.5107	93.3098	92.8571	94.0553	94.0728	94.0848	94.0211	94.0368	82.76	82.76	82.675	82.5139	82.3596	82.8815	82.9034	83.413	84.1538	84.2639	88.4064	100	99.8147	84.9343	84.9256
GEM OTU-8080	G. 10	85.6018	84.8691	87.3806	88.3919	88.1489	83.9797	88.233	90.0416	83.3699	84.3446	84.0598	86.354	83.1526	88.6998	82.5268	81.3139	84.608	81.2789	83.3123	81.6967	82.8378	81.718	83.2215	81.7578	81.131	81.3621	92.3211	92.1371	92.6668	92.6484	92.6852	92.6306	92.6306	82.6625	82.6625	82.8261	82.1472	82.4593	82.9065	82.9329	83.2716	84.0072	84.1324	88.1266	99.8147	100	84.6856	84.6351
Methanomassiliicoccus sp. UBA345	G. 10	86.8726	85.3883	87.4593	88.4983	88.2141	86.8889	88.2574	88.7583	83.4681	86.1053	82.8539	84.4931	82.6827	88.2128	83.1698	81.3551	85.3936	82.0387	84.3456	81.945	82.5363	82.4972	83.856	82.1987	81.4459	81.226	92.4946	90.4914	92.6852	92.6839	92.6852	92.6515	92.6515	82.9522	82.9522	83.3914	82.3195	82.4981	82.9179	82.8726	83.5667	83.6928	83.783	84.7987	84.9343	84.6856	100	99.0899
Methanomassiliicoccus sp. UBA429	G. 10	88.7608	90.7801	89.2308	92.8295	92.8034	86.5007	91.8941	90.6323	82.0785	84.5266	81.5382	84.5429	82.2776	89.727	82.766	80.521	82.9034	81.9463	82.9725	81.6713	81.008	82.2121	82.6087	82.1582	81.7514	81.6602	91.6498	88.1757	91.5839	91.6915	91.5839	91.6915	91.6915	82.8288	82.8288	82.9566	81.9612	82.4727	82.6318	82.645	83.4423	83.5981	83.6895	84.7191	84.9256	84.6351	99.0899	100
Methanomassiliicoccus sp. UBA393	G. 10	86.3003	86.7935	87.4581	89.7971	89.5852	87.4069	89.6675	90.2415	83.2638	85.629	81.8449	84.3451	82.8773	89.3707	82.6944	81.4846	85.8861	82.2405	84.0968	82.0508	82.3847	82.3902	83.6905	82.0504	81.4753	81.1366	93.7268	90.5566	93.6667	93.6557	93.6667	93.6187	93.6333	82.8163	82.8163	83.0062	82.3517	82.4014	82.6665	82.673	83.5522	83.6843	83.8459	84.8108	84.9661	84.718	99.1759	99.035
Methanomassiliicoccus sp. UBA364	G. 10	86.1202	88.6949	88.4309	89.8256	89.6925	86.7962	90.3647	89.6914	82.8635	83.3011	82.7916	84.4252	82.6614	89.5933	82.3755	81.3114	84.396	82.1609	83.7047	81.9585	81.8959	82.5424	83.6557	82.0243	81.932	81.38	90.3371	86.6928	90.7666	90.8841	90.7666	90.856	90.856	82.8883	82.8883	82.9907	82.4358	82.3385	82.6361	82.5786	83.4778	83.5513	83.6856	84.6766	84.9608	84.6986	99.4731	99.1468
Methanomassiliicoccus sp. UBA321	G. 10	85.7143	88.4222	88.9019	89.1019	88.8824	86.0784	87.7269	87.0203	82.9546	83.4128	82.3462	85.3606	82.9561	87.5413	82.2575	81.378	84.3776	82.0487	83.0313	82.4315	81.4401	82.0731	83.0667	82.9751	82.119	82.1263	90.3048	86.1831	90.6225	90.6486	90.6225	90.6163	90.6163	83.0984	83.0984	83.1016	82.473	82.4961	82.8094	82.7752	83.4575	83.689	83.8035	84.8695	85.0638	84.8457	99.386	98.9997
Methanomassiliicoccus sp. UBA360	G. 10	91.2171	85.1477	92.2481	88.3829	88.0297	85.3245	88.1624	88.2056	82.9304	84.5285	82.4309	84.1787	82.8377	87.7963	82.2282	80.9177	83.7304	82.4023	83.2009	81.7685	81.2935	82.0763	82.696	81.9775	81.8515	81.7745	92.1166	88.7653	91.9325	91.9201	91.9325	91.9201	91.9201	82.8344	82.8344	83.2261	82.4564	82.5607	82.7023	82.6117	83.63	83.7012	83.7601	84.907	85.2361	85.0025	99.4954	99.1671
Methanomassiliicoccus sp. UBA335	G. 10	90.7018	90.6574	90.7975	92.4034	92.2969	86.7537	91.5493	91.5493	82.3052	83.756	81.8522	83.4284	82.1478	89.015	82.0203	81.7416	84.6053	82.0269	83.2152	81.3702	81.8122	82.4277	83.1248	81.3922	81.4266	80.9695	94.3133	87.7132	94.1335	94.1398	94.1335	94.1398	94.1398	83.2184	83.2184	82.8695	82.3687	82.6649	82.7132	82.6725	83.6859	83.8014	83.927	84.9452	85.0455	84.7855	99.4216	99.2082
Methanomassiliicoccus sp. UBA315	G. 10	89.5717	89.2857	89.17	91.9979	91.8345	88.6044	90.7623	90.7024	83.2578	87.8752	82.6756	89.1225	83.764	90.0578	82.3875	82.3923	86.7197	82.6955	84.352	83.2803	82.8746	82.6949	83.5365	82.7045	81.9441	81.7755	92.5752	92.6264	93.315	93.3307	93.315	93.2967	93.2967	82.8229	82.8229	83.2638	82.6429	82.4309	82.7735	82.7753	83.4985	83.6275	83.6781	84.8905	85.3866	85.1417	99.2	98.8838
Methanomassiliicoccus sp. UBA292	G. 10	83.7924	83.7256	87.1365	87.5103	87.1949	85.5505	88.7364	88.2294	82.2938	83.3423	82.1441	83.5072	82.0502	86.4298	82.6544	81.2971	83.6063	81.9655	82.7206	82.2427	81.5399	82.3057	83.1285	82.2411	81.6594	81.3646	91.448	88.0893	91.3261	91.3076	91.3261	91.2804	91.2434	82.846	82.9076	83.3827	83.2406	82.5833	82.7376	82.7069	83.5926	83.75	83.8582	84.9296	85.055	84.8106	99.0872	98.893
Methanomassiliicoccus sp. UBA382	G. 10	87.4435	87.767	87.0117	91.5553	91.3381	87.3494	90.8962	90.8962	82.6025	87.1648	81.5692	86.7656	82.8128	91.527	83.015	81.1139	84.7887	82.0358	84.3334	82.5555	82.2054	82.5305	83.3514	83.3638	82.019	81.6873	92.8656	93.2432	94.0455	94.0507	94.0455	94.007	94.0122	82.5964	82.6639	82.7689	81.7415	82.3249	82.5618	82.4833	83.414	83.514	83.7051	84.7385	84.9867	84.6929	99.477	99.1272
GEM OTU-3943	G. 10	87.4915	89.6226	87.4	92.1268	91.9806	87.6819	91.615	91.615	82.4665	84.586	81.5532	84.1087	82.5868	90.1107	82.2408	81.438	84.858	82.2786	84.0293	82.2481	82.0593	82.6807	83.8086	81.7781	81.6625	81.3166	93.8574	88.2309	94.5339	94.5339	94.5339	94.4962	94.4962	82.7104	82.7104	82.78	83.0899	82.5229	82.582	82.5919	83.5126	83.6375	83.741	84.79	84.9553	84.6851	99.1449	98.988
GEM OTU-17079	G. 11	89.3855	89.3333	88.7435	91.2639	91.1111	89.7561	82.8666	82.8666	91.2829	93.7644	98.6667	86.7797	82.7924	88.3117	84.7923	81.3213	83.9319	84.8853	82.9035	83.283	83.8936	84.1701	84.9031	83.637	83.3396	83.4613	91.9444	92.2222	92.2222	92.2222	92.2222	92.2222	92.2222	82.9346	82.9346	84.3505	81.9149	81.9707	84.5844	84.6943	84.9828	83.3498	81.8389	82.5021	81.9579	81.4761	83.0742	83.9749
Ca. Methanomethylophilaceae archaeon UBA9915	G. 12	89.7541	0	88.8235	92.054	92.0896	91.3108	94.3624	93.7313	93.75	92.0071	98.6577	92.8295	92.2601	91.1885	0	0	92.7052	93.6364	91.3934	100	93.2377	0	91.8033	0	0	0	91.1885	91.1885	91.1885	91.1885	91.1885	91.1885	91.1885	91.5194	91.5194	92.5117	100	88.2667	92.0312	92.8237	91.9753	95.1965	0	91.1661	89.959	89.959	87.0851	86.0078
GEM OTU-4414	G. 12	84.5332	85.794	86.8985	86.9348	86.9029	88.3361	88.572	88.3692	87.2629	86.685	84.2304	87.7469	92.8571	88.5185	87.7252	87.1921	88.3577	93.5315	86.13	84.5009	90.1383	85.2244	87.964	86.0304	83.5	84.466	88.7847	88.3033	88.8852	88.8852	88.8852	88.8852	88.8852	86.0961	86.0961	85.7253	100	87.7076	86.3288	87.2841	87.3773	87.461	87.4436	86.6183	88.8842	88.542	87.9127	87.7752
Methanomassiliicoccaceae archaeon B1Sed10_99	G. 12	84.5209	84.4324	84.7149	87.5308	87.3188	85.7774	87.5966	87.5	86.6846	84.829	84.08	84.6313	84.0745	85.0908	82.4189	83.2982	85.4421	81.4525	83.517	81.4999	85.5629	81.9908	85.9604	82.0947	80.5653	80.5886	85.7813	87.7453	87.6126	87.6166	87.6126	87.6166	87.6166	82.2586	82.2586	85.9136	81.2467	81.9737	83.2879	83.7728	82.269	84.1262	83.5747	83.3938	83.5442	83.5125	83.5856	83.3333
GEM OTU-11977	G. 12	87.6316	90.1934	83.9965	91.5859	90.9636	85.0211	88.8889	89.4991	88.0701	86.8399	98.6667	85.4916	84.3332	87.8879	82.5408	82.1449	88.3359	81.8356	84.0932	81.5385	88.7468	83.1758	88.7175	80.0813	80.1751	80.2064	90.8372	90.9031	90.9031	90.9031	90.9031	90.9031	90.9031	82.101	82.101	83.4203	81.283	81.7678	83.1012	83.7265	82.2492	84.6423	82.706	83.6042	84.2746	83.9674	83.7817	83.7162
Methanomassiliicoccaceae archaeon T1Sed10_112	G. 12	85.2025	86.1397	85.1631	87.0359	87.1821	86.0711	87.5319	87.5565	84.195	84.5121	83.84	86.7843	81.3096	85.3945	81.6554	83.0241	87.9614	82.0381	83.5108	81.4379	85.0286	81.944	84.0666	81.9665	80.1437	80.1203	87.4664	88.024	87.8941	87.9017	87.8941	87.9017	87.9017	83.1667	83.1667	85.5289	84.3497	81.6429	82.2539	82.7558	82.3428	83.2854	82.2362	83.2288	81.8479	81.8654	82.8491	82.1969
GEM OTU-5011	G. 12	87.0748	89.9171	84.3516	90.1137	90.5584	85.7821	89.2571	89.2952	83.8129	86.5465	97.3333	90.7143	81.3004	85.4734	80.9558	82.7483	89.4956	82.4445	82.9683	81.546	86.6956	82.5824	85.5685	80.7127	79.9582	79.9397	90.8719	91.1613	91.167	91.167	91.167	91.167	91.167	82.67	82.67	85.1716	84.3497	81.4442	81.7605	82.316	82.0317	83.3962	81.3704	82.8263	81.7899	81.6183	82.6633	82.4396
Ca. Methanomethylophilaceae archaeon CSBr16_184	G. 12	100	93.1034	96.1538	86.8327	87.4327	82.8593	90.1235	90.1235	80.6484	97.5904	99.3243	98.6667	82.2222	84.6449	85.9551	84.9558	88.2236	83.4661	100	87.234	79.385	0	100	79.8901	80.8108	80.8108	95.5357	96.3918	96.3918	96.3918	96.3918	96.3918	96.3918	82.0853	82.0853	88.794	100	81.9149	84.5528	84.5528	81.4928	86.4	0	82.0695	82.7136	82.5696	83.3222	82.5524
Methanomassiliicoccaceae archaeon CSSed10_161R1	G. 12	100	87.2881	88.9831	91.0596	91.0596	83.2347	85.7311	85.7311	81.5188	92.7536	99.3243	88.0282	82.2391	83.8078	85.9551	82.9201	90.8333	83.6879	83.1832	85.1449	78.9989	83.6364	90.8333	79.8901	80.8108	80.8108	95.7983	97.3958	97.3958	97.3958	97.3958	97.3958	97.3958	81.9646	81.9646	84.4534	86.2121	82.9053	83.9806	83.9806	81.4593	92.891	0	82.0423	82.2906	82.1866	83.0975	82.7124
GEM OTU-751	G. 12	83.0973	83.184	86.7347	85.0813	85.1734	85.1291	86.4279	85.9079	83.8701	84.5246	91.6143	86.5269	81.935	85.7075	84.888	82.6367	87.304	82.9365	86.1229	80.7692	83.7747	81.2689	88	83.5127	80.8108	80.8108	85.1967	84.7308	84.472	84.472	84.472	84.472	84.472	82.485	82.485	85.4365	100	82.8231	84.87	83.7798	84.0749	83.9232	86.5672	84.2378	83.7873	84.5592	84.8431	84.1932
Ca. Methanomethylophilaceae archaeon CSBr16_211	G. 12	96.5116	0	0	93.2331	92.8571	85.1706	85.8195	83.878	83.4087	98.6667	98.6667	98.6667	84.2333	0	0	80.2395	0	98.7013	83.9721	78.8991	78.6982	79.5858	0	79.0021	79.21	79.21	0	0	0	0	0	0	0	81.5522	81.5522	87.8453	89.5131	80.2564	83.9444	83.9444	98.6667	79.7753	78.1095	86.2595	82.6923	82.6923	82.7835	82.6804
Ca. Methanomethylophilaceae archaeon CSSed162cmB_238	G. 12	84.7648	82.4776	86.8474	86.9583	86.9556	85.6264	88.504	88.9997	86.7913	84.9591	91.6318	88.706	85.4015	86.8835	83.4055	85.9012	88.8164	84.3149	85.755	86.1718	87.5834	85.3282	89.3149	82.4641	79.5527	79.5527	88.475	88.3649	88.2097	88.2097	88.2097	88.2097	88.2097	84.1101	84.1101	84.3736	83.3806	83.575	85.5549	85.469	85.3265	86.6113	84.8055	87.4235	86.5485	86.5372	86.3863	84.1171
Methanomassiliicoccaceae archaeon CSSed10_308	G. 12	100	87.2881	88.9831	86.3561	86.755	83.2753	90.1804	90.1804	88.0086	93.5644	99.3151	98.6667	83.3534	84.0599	80.9157	86.5385	84.9412	81.2752	90.3226	82.4844	83.5856	79.7601	90.5512	78.6695	79.3672	78.6695	95.7983	96.5174	96.5174	96.5174	96.5174	96.5174	96.5174	81.1281	81.1281	82.7901	83.0704	83.5332	85.4597	84.6465	82.6035	83.0174	80.7947	84.1484	83.4774	83.5363	83.1801	81.2128
GEM OTU-13054	G. 13	0	0	0	0	0	0	0	0	0	90.7104	0	90.9091	0	0	0	0	0	0	0	98.6301	0	0	0	98.6301	98.6301	98.6301	0	0	0	0	0	0	0	0	0	83.2237	0	0	0	0	0	0	0	0	0	0	0	0
Methanomassiliicoccaceae archaeon Lab288P1bin114	G. 14	87.5754	100	94.8718	90.8257	90.5636	90.4959	91.623	91.623	90.0571	88.9771	0	89.6879	91.5254	90.4922	90.3981	97.619	89.7843	91.5254	88.6708	91.5966	89.4558	88.8738	89.2655	0	0	0	89.0552	89.3028	89.3028	89.3028	89.3028	89.3028	89.3028	89.3905	89.3905	84.7666	98.6486	0	88.7133	89.2777	89.1332	90.0095	87.8788	89.464	89.8649	89.9167	89.7059	90.5336
GEM OTU-13789	G. 14	100	100	94.8718	89.0244	88.7195	91.4747	91.8605	91.8605	96.7742	96.8085	0	0	97.619	92.1296	91.1905	92.3913	91.0891	93.8182	80.3119	91.5842	82.4687	83.3028	93.2143	80.0875	80.0875	77.5862	95.6522	95.6522	95.6522	95.6522	95.6522	95.6522	95.6522	89.7912	89.7912	95.6989	98.6486	0	89.8148	89.8148	88.7574	90	88.4273	89.7674	90	90	90	87.5421
Methanomassiliicoccaceae archaeon Lab288P1bin1	G. 14	0	0	0	86.5385	85.9903	90.4412	91.2727	91.2727	0	90.6542	0	83.7945	83.0189	91.3706	82.0064	97.5	80.9091	88.0851	83.1486	0	86.6142	97.4684	97.4684	85.8268	85.8268	85.8268	0	0	0	0	0	0	0	90.7514	90.7514	0	0	82.1727	82.7784	82.7784	88.5246	82.1053	87.9781	80.8659	84.2491	84.2491	89.011	89.011
GEM OTU-8289	G. 14	87.9747	85.9779	85.9779	88.3041	88.0859	89.8955	89.2713	89.913	87.2928	86.5385	86.2069	84.0789	0	91.2	88.7363	88.806	85.399	88.0851	85.2905	0	88.4381	97.4684	89.8876	85.8268	85.8268	85.8268	87.6033	87.0523	87.6033	87.6033	87.6033	87.6033	87.6033	88.4232	88.4232	87.9121	0	83.5196	84.2842	84.3011	89.011	82.035	87.8669	87.2093	85.6	85.6	88.0859	87.8099
RGMGC RGIG3602	G. 15	0	0	0	0	0	82.906	0	0	0	0	0	0	0	0	83.5766	0	0	0	0	0	81.2834	0	0	0	0	0	100	0	98.5915	98.5915	98.5915	98.5915	98.5915	78.8462	78.8462	0	0	82.5431	82.3276	82.3276	0	0	0	81.106	83.4101	83.4101	0	0
Ca. Methanomethylophilaceae archaeon MAG014	G. 15	86.0734	87.8378	85.6568	87.9956	88.2386	89.2086	87.0125	90.6567	87.4777	87.3299	0	89.6154	87.234	89.4558	88.764	0	87.0886	91.3306	89.1837	93.1507	89.932	88.6333	89.4094	0	0	0	89.6239	87.8158	89.6239	89.6239	89.6239	89.6239	89.6239	85.9573	85.9573	87.3956	0	0	85.7467	86.1933	86.1946	89.1582	86.2595	86.2179	88.8136	86.1668	86.1792	89.0785
PIGC MAG_4380	G. 15	84.1504	82.5197	85.4909	85.8682	86.4964	87.0506	86.3989	89.2583	86.8028	85.2071	0	87.0736	87.6041	85.5178	87.5	98.7654	87.3968	91.7339	88.4058	94.5205	88.893	86.8421	88.5894	85.3881	0	0	86.3354	86.6578	87.6352	87.6352	87.6352	87.6352	87.6352	85.4521	85.4521	85.4864	98.6486	0	85.2371	85.6802	85.6	89.0386	86.2595	85.7105	88.2104	85.7373	85.981	88.37
Methanomassiliicoccales archaeon Mx-02	G. 15	84.1697	82.4783	85.5343	85.8865	86.5071	87.0701	86.391	89.2985	86.7952	85.3872	0	87.0895	87.7193	85.5403	87.5	98.7654	87.4405	91.9355	88.4344	94.5205	88.9217	87.0813	88.6305	85.1989	0	0	86.3919	86.6866	87.6712	87.6668	87.6712	87.6668	87.6668	85.4937	85.4937	85.5456	98.6486	0	85.1815	85.7257	85.6418	89.1317	86.2479	85.7411	88.2519	85.7833	86.0403	88.1197
Methanomassiliicoccaceae bacterium SRR5580399-bin.63	G. 15	0	0	0	0	0	0	0	85.0318	0	90.6542	0	91.1504	83.5351	86.8098	86.4444	0	0	0	0	0	0	0	0	0	0	0	0	81.3505	0	0	0	0	0	0	0	86.8902	0	0	0	0	0	0	86.2805	85.6707	86.5854	86.6261	85.061	88.4146
Methanomassiliicoccales archaeon HGM01189	G. 15	84.6386	88.5135	84.1026	88.1119	87.9121	90.1099	90.4096	89.1172	88.6089	89.01	0	88.4524	86.3636	89.0068	88.8	98.7654	89.4737	93.6803	88.9336	94.5205	89.839	88.1706	89.2678	0	0	0	89.6811	87.2031	89.5872	89.5872	89.5872	89.5872	89.5872	88.7324	88.7324	88.3838	98.6486	0	88.9336	88.9113	89.7358	88.8889	86.369	88.4996	88.8043	88.7957	88.4996	89.3333
RGMGC RGIG9775	G. 16	0	0	0	0	0	0	81.3953	81.0631	0	0	0	0	0	0	81.6508	0	0	0	81.3199	79.3872	76.9821	0	0	79.1209	79.6703	79.6703	0	0	0	0	0	0	0	82.2104	82.2104	80.6344	79.2517	83.3517	81.9432	81.9432	82.0322	80.9015	81.2741	82.75	0	80.4009	83.7553	0
RGMGC RGIG2195	G. 16	80.2571	0	0	79.4613	79.5987	0	83.2567	81.4751	84.0206	83.5227	0	91.5094	84.8214	0	84.0336	96.1538	81.962	97.2603	0	0	0	96.1538	96.1538	0	0	0	83.3926	0	0	0	0	0	0	82.1862	82.1862	0	0	0	0	82.8283	82.1643	0	0	81.0952	0	0	82.8	0
GEM OTU-3539	G. 16	82.3665	86.5979	87.7836	84.6304	84.5815	85.8871	85.2378	85.9937	85.1648	84.7059	0	88.0282	89.3258	86.0073	85.1721	96.4286	85.9656	94.7205	87.4008	93.4498	88.0521	96.1538	88.0664	87.4564	0	0	84.048	87.3656	92.2764	92.2764	92.2764	92.2764	92.2764	84.3542	84.3542	88.2068	98.6486	0	90.6504	84.103	85.5305	91.4894	83.5821	83.9781	84.9481	85.0511	85.4062	84.8544
RGMGC RGIG5541	G. 16	100	86.8421	87.7193	0	0	90.2439	90.4762	90.4762	86.4353	90.9836	0	0	84.2818	95.6989	97.5309	97.6471	90.1639	82.5079	90.1639	90.1639	90.1639	0	90.1639	0	0	0	92.1739	92.1739	92.1739	92.1739	92.1739	92.1739	92.1739	80.7239	80.7239	92.1739	85.4809	0	84.2482	84.2482	0	91.3043	0	81.8	91.3043	91.3043	91.3043	0
PIGC MAG_5935	G. 16	81.7638	85.3365	85.7683	84.1618	84.0775	84.9569	82.7703	86.8481	84.2708	83.8694	0	84	78.8396	85.4572	83.723	0	85.1124	82.6446	86.9243	80.1833	86.2139	81.8815	86.9038	84.9453	83.8565	0	82.7318	83.9514	84.0863	84.0863	84.0863	84.0863	84.0863	82.7987	82.7987	84.8185	83.1967	82.7939	82.7366	83.1731	82.0562	83.5294	83.6842	83.8208	82.2209	82.5027	84.6688	88.5287
Ca. Methanomethylophilaceae archaeon MAG098	G. 16	83.8155	84.3581	85.8491	86.6841	86.6242	87.426	85.5363	88.3232	86.3858	86.4865	0	86.5179	86.5702	86.0572	83.846	97.6471	87.4494	86.8911	87.9688	82.743	87.7827	87.8706	88.0707	85.2282	83.8565	0	87.1147	87.5972	87.0033	87.0033	87.0033	87.0033	87.0033	84.0565	84.0565	86.568	98.6486	84.3844	83.394	84.1388	83.7419	87.4924	86.3398	84.5644	86.9798	84.2609	85.7102	91.1017
Ca. Methanomethylophilaceae archaeon MAG135	G. 16	0	0	0	0	0	0	83.3333	83.7607	0	91.3462	0	91.4286	78.8396	78.6787	84.4262	0	0	82.5633	0	80.2737	81.8548	0	0	0	0	0	0	0	0	0	0	0	0	81.8182	81.8182	85.4054	83.4016	81.1024	78.3359	78.3359	80.6375	81.6949	0	83.0688	81.7292	81.8182	78.9934	0
Methanomassiliicoccaceae archaeon UBA381	G. 17	84.3424	86.6242	86.692	82.7812	82.6864	83.502	82.6155	85.762	84.9779	85.3206	85.5792	83.9628	92.8571	83.7573	81.7426	84.0547	87.801	93.5065	87.3575	86.47	86.5466	86.5913	87.2651	84.9093	87.9377	87.9377	84.6459	84.1263	83.7473	84.0689	83.7473	84.0689	84.0689	82.8627	82.8627	85.9903	98.6486	84.3357	83.3289	83.0138	81.9116	81.5712	86.2362	82.3391	82.5365	82.5355	83.0425	85.8543
Methanomassiliicoccaceae archaeon UBA309	G. 17	82.994	88.0282	84.2169	86.9754	86.686	87.8472	85.08	87.7934	84.9162	87.3054	84.2932	84.7591	92.3611	88.024	83.0221	98.75	86.9928	93.0556	87.5944	85.7542	85.3519	85.9624	86.9928	0	0	0	85.7358	84.8899	85.0207	84.9852	85.0207	84.9735	84.938	84.8624	84.8463	85.8044	98.6486	84.4056	85.4846	84.9462	84.0237	86.4662	85.2	84.8259	87.7527	87.7088	84.1975	82.5822
FJ_bin 4	G. 17	87.2054	87.067	85.5807	88.4498	88.3485	88.9864	86.2753	89.5312	82.6299	89.5973	83.7696	86.2115	88.9262	86.0404	86.413	81.6149	87.3554	86.5484	88.064	85.9873	85.0941	87.1063	86.6599	87.5	85.439	85.439	85.1143	89.2771	88.6443	88.6443	88.6443	88.6443	88.6443	85.3234	85.3234	82.9152	98.6486	85.4291	86.3248	85.7427	84.1707	83.9286	82.6923	82.9044	88.0808	88.0808	84.1099	88.6406
Methanomassiliicoccales archaeon RumEn M2	G. 17	85.3167	86.699	86.2589	87.3776	87.3413	87.9667	85.8761	87.246	84.5764	86.7175	80.1887	86.0444	86.4945	86.2908	86.6571	81.7958	87.631	87.8695	87.979	85.9353	86.2553	87.1982	87.929	84.9093	85.4701	85.4701	85.8077	87.2553	86.8211	86.9993	86.8211	86.9993	86.9993	85.8545	85.8545	83.6222	98.6486	85.6287	84.5244	85.3902	84.9615	86.6914	85.3377	83.9544	86.5082	85.6601	85.2686	88.2184
Methanomassiliicoccaceae archaeon UBA75	G. 17	84.0708	87.0679	85.1321	87.5962	87.3396	88.7955	85.4864	87.4912	83.6713	87.2274	83.2461	85.8447	92.4138	86.3822	87.5827	81.6728	86.7012	86.1905	87.1676	85.618	86.0117	86.4845	87.5254	85.9697	85.4701	85.4701	85.6685	88.1004	87.631	87.605	87.631	87.605	87.605	85.8578	85.8578	81.7232	98.6486	84.3858	86.7491	86.021	84.1818	84.4237	85.0126	84.1431	85.5169	85.5169	83.8977	85.8921
Methanomassiliicoccaceae archaeon UBA422	G. 17	85.9082	86.5911	86.789	88.6497	88.6497	87.3057	86.0811	90.224	83.5539	86.3902	82.7225	85.3439	90.1019	85.5751	86.326	81.6728	87.1457	85.3018	88.4386	86.171	87.0821	86.9634	88.0556	86.3702	85.4701	85.4701	86.106	87.0762	87.8212	87.8024	87.8212	87.8024	87.8024	85.7227	85.7227	84.0569	98.6486	84.1148	84.3324	85.5339	85.6909	86.3481	80.2365	84.7367	89.5497	87.8354	85.6903	92.1912
Methanomassiliicoccaceae archaeon UBA415	G. 17	84.771	85.9485	85.7274	86.8347	86.7306	87.4022	85.8407	87.7989	83.6984	86.0516	0	86.3636	88.6986	85.9569	86.6842	82.3789	87.3239	84.947	87.9734	87.6908	85.8196	86.8241	87.5601	85.0048	85.4701	85.4701	85.3519	85.833	86.273	86.2622	86.273	86.2622	86.2622	85.4186	85.4186	83.4044	98.6486	85.6287	85.5216	85.35	84.9174	85.4737	85.0797	83.4339	86.0913	85.0058	83.5657	85.6917
Methanomassiliicoccaceae archaeon UBA407	G. 17	0	86.3158	85.6643	85.654	85.654	88.3721	84.0471	86.0424	80.0604	0	84.2932	81.4241	79.822	84.3866	84.6758	78.877	89.1051	80.402	86.8243	86.3691	83.0362	86.3527	86.3691	87.5	85.4701	85.4701	82.5195	87.6596	85.8736	85.8209	85.8736	85.8736	85.8209	83.6713	83.6629	80.8951	0	83.0759	84.6505	84.0731	83.4743	82.3373	82.3373	81.6118	82.8309	82.8197	82.2924	85.3407
Methanomassiliicoccaceae archaeon UBA319	G. 17	85.7947	86.833	87.2704	88.2234	88.2234	87.1099	85.7416	89.7678	83.6103	85.8581	0	86.069	89.4246	85.2264	85.5137	81.6728	87.005	84.7973	88.4791	85.6698	86.9224	87.1644	87.9105	87.1363	86.4929	86.4929	85.7371	87.7462	87.4464	87.4261	87.4464	87.4261	87.4261	85.9543	85.9543	83.4673	98.6486	85.6287	84.1143	85.7255	85.0474	85.9944	80.2365	83.9617	88.7691	87.2288	83.0062	87.1039
Methanomassiliicoccaceae archaeon UBA329	G. 17	87.2312	87.1843	86.7497	89.8312	89.6582	89.684	87.5895	91.4776	86.3542	89.2026	83.2461	88.0556	92.2388	87.6729	88.2831	82.3789	90.0297	84.5688	89.4227	87.4046	86.6123	88.1188	88.8996	88.4712	85.2564	85.2564	89.039	92.2285	91.8894	91.1422	91.8894	91.8857	91.8857	88.0095	88.0095	85.8625	98.6486	82.8554	89.1057	88.8114	87.9932	87.7083	86.0608	88.4463	96.3931	95.2381	85.6332	88.0295
Methanomassiliicoccaceae archaeon UBA400	G. 17	100	87.027	87.2973	0	0	90.3704	91.6084	91.6084	79.1726	92.8571	83.2461	81.3115	82.7214	83.1361	85.6322	84.0547	85.0427	83.1135	91.0979	85.5807	82.7671	86.8455	87.5688	89.5735	86.2559	86.2559	89.7059	89.7059	88.2353	88.2038	88.2353	88.2353	88.2038	84.141	84.141	80.868	98.6486	82.6846	85	85	82.1509	82.2626	80.2365	80.6473	83.475	83.475	82.3117	84.3818
Methanomassiliicoccaceae archaeon UBA359	G. 17	0	86.014	85.3147	0	0	93.2584	83.1508	85.8065	79.9894	95	0	0	82.4228	83.0159	85.6305	81.3038	84.5934	82.9514	88.2979	85.191	83.6237	86.2485	87.0187	87.1595	85.2564	85.2564	82.2086	87.234	85.5019	85.4478	85.5019	85.4478	85.4478	82.754	82.754	80.5988	0	82.6846	83.3955	83.2994	82.5695	80.2365	80.2365	81.4488	81.7722	81.7722	81.663	84.3818
Methanomassiliicoccaceae archaeon UBA314	G. 17	85.8678	87.0335	87.3911	87.2926	87.3523	88.1611	86.4734	88.552	83.9152	87.2071	83.2461	85.95	90.3134	86.929	86.5745	81.5498	87.2541	85.4451	88.4647	86.1761	85.0011	86.8839	87.938	84.9093	85.2564	85.2564	85.8544	87.3471	87.0324	87.0216	87.0324	87.0216	87.0216	85.7417	85.7417	84.1872	98.6486	83.4421	85.1641	86.1751	84.7005	86.5513	84.7294	83.9627	86.6213	85.8959	83.8927	86.3333
Methanomassiliicoccaceae archaeon UBA371	G. 17	83.7082	85.7704	84.9636	85.9686	85.9162	86.7604	84.8815	86.3932	82.5469	85.6168	83.2461	84.795	92.1986	85.3348	86.1822	81.6728	86.3066	83.3333	87.2258	85.4167	84.3542	86.3816	86.958	84.9093	85.2564	85.2564	84.813	85.958	85.6589	85.6404	85.6589	85.6404	85.6404	84.7591	84.7591	82.2505	98.6486	82.6846	85.2066	84.8977	84.4784	84.8633	85.0483	82.9969	85.582	84.6343	83.1723	85.6995
Methanomassiliicoccaceae archaeon UBA343	G. 17	84.9956	86.6307	85.8027	87.3192	87.3192	87.7407	86.3032	88.3625	84.2161	86.6493	83.2461	86.1317	89.8507	86.1975	86.5157	81.6728	87.1795	85.136	88.0189	85.9353	85.1362	86.7178	87.7024	84.9093	87.1595	87.1595	85.7258	86.8673	86.6216	86.608	86.6216	86.6216	86.608	85.4912	85.4912	83.9207	98.6486	82.6846	84.6917	85.795	84.8152	86.4035	85.0483	83.8523	86.4635	85.6079	84.7473	86.4814
Methanomassiliicoccaceae archaeon UBA404	G. 18	0	84.639	88.0597	85.1081	85.028	82.561	84.3515	86.5455	85.7977	83.9494	98.6301	84.3031	0	82.3968	82.2933	0	86.0539	85.5	86.178	0	86.2827	0	86.3874	86.4372	0	0	83.9387	83.7171	83.7305	83.7171	83.7305	83.7305	83.7171	85.2615	85.2615	88.3792	0	0	83.815	83.9404	83.4052	88.9328	86.7374	83.9537	88.2222	87.909	86.1366	92.3228
Methanomassiliicoccaceae archaeon UBA72	G. 18	83.5387	82.9142	85.6957	85.74	85.5239	85.6511	85.9414	87.008	86.2855	87.3504	88.3257	86.5385	88.7189	84.342	83.8448	80.8806	87.3546	82.5644	84.6353	82.5536	87.5766	87.1387	87.4032	82.6332	80.3899	80.3899	87.1766	85.7193	85.7895	85.7895	85.7895	85.7895	85.7895	85.1131	85.1131	84.4533	80.5057	80.4348	85.1236	85.2815	82.874	84.4648	86.0759	84.3696	84.9012	85.3666	84.7335	87.0935
Methanomassiliicoccaceae archaeon UBA358	G. 18	85.1744	85.1748	84.4755	86.6782	87.7358	83.9529	88.8372	88.8372	86.0287	89.4488	91.1475	94.9438	90.2778	83.4209	82.3125	0	87.6902	88.2184	88.2353	85.6507	86.0269	84.7682	86.0169	85.0746	85.0746	85.0746	89.1185	85.4988	85.5156	85.4988	85.5156	85.4988	85.4988	84.1396	84.1396	87.2892	82.1429	82.7421	86.4006	86.3064	85.6531	88.537	0	89.3846	94.8357	90.3047	86.8626	98.6301
Methanomassiliicoccaceae archaeon UBA370	G. 18	84.5004	82.8444	86.0052	84.9329	84.8583	85.9326	86.2781	87.8731	86.1375	87.9817	88.3257	87.0469	86.0177	84.69	84.0683	0	87.2173	86.1778	85.4497	83.7648	87.5538	85.6946	87.1743	82.9095	80.7339	80.7339	87.6313	86.2839	86.3477	86.3477	86.3477	86.3477	86.3477	85.6109	85.6109	85.0388	82.1065	82.88	84.6698	85.7952	85.9514	85.364	86.0759	86.7716	87.948	87.0611	86.595	86.0807
Methanomassiliicoccaceae archaeon UBA378	G. 18	84.448	82.7916	85.0232	84.8788	84.8038	85.877	86.2197	87.7761	85.8705	87.6533	87.0242	86.8456	86.0177	85.3725	84.3191	0	87.1947	88.8446	87.0116	86.1502	87.4495	86.2784	87.2402	84.8355	84.8684	84.8684	87.2899	86.2235	86.2877	86.2877	86.2877	86.2877	86.2877	86.8674	86.8593	85.6897	81.5934	82.8375	84.9248	86.2852	86.4194	88.0499	86.0759	86.7116	87.4649	86.7203	87.0348	87.0396
Ca. Methanomethylophilaceae archaeon WOFA05	G. 18	82.3779	0	0	85.9275	85.8672	88.4368	87.6333	87.6333	85.8672	87.7408	0	87.6307	75.2178	87.42	83.4107	77.2973	85.7143	0	86.0814	79.7794	86.2955	86.3539	86.3539	0	0	0	84.2217	84.435	84.435	84.435	84.435	84.435	84.435	84.3544	84.3544	0	0	82.8664	85.1775	85.1153	82.766	85.5649	85.5042	82.6301	82.3488	82.3239	82.0471	81.9838
Methanomassiliicoccaceae archaeon UBA333	G. 18	85.0668	82.7806	86.0982	85.0701	85.0191	85.9593	86.4444	87.9256	85.9269	87.8095	87.0242	86.8771	86.0177	84.796	84.4148	0	87.4279	86.1778	85.5292	83.5014	88.3517	88.6536	88.1414	82.8837	81.2339	81.2339	87.5899	86.4714	86.5328	86.5372	86.5328	86.5372	86.5372	85.6812	85.6812	84.7645	82.2197	82.5692	84.6599	85.8625	86.0259	85.3792	86.1357	86.7911	87.7541	86.9072	86.4235	85.8999
Methanomassiliicoccaceae archaeon UBA306	G. 18	0	0	0	0	0	0	0	0	98.6301	98.6301	98.6301	98.6301	0	81.6794	0	0	0	83.2342	80.1854	81.1927	90	88.2609	88.2609	80.6193	80.7339	80.7339	98.6667	0	0	0	0	0	0	84.5659	84.5659	82.2886	82.2197	84.4828	83.6207	83.6207	83.0654	80.2743	0	0	98.6301	98.6301	83.5792	84.0105
Methanomassiliicoccaceae archaeon UBA344	G. 18	82.6856	82.4324	85.5675	86.2021	86.0279	86.0501	86.8511	89.0898	87.3663	87.6654	88.4793	87.2093	89.7087	84.4454	84.9549	79.9537	86.9583	84.9682	84.5481	80.5651	85.7491	84.0025	86.4407	83.7185	83.7719	83.7719	87.5918	85.9909	86.0615	86.0668	86.0615	86.0668	86.0668	85.9031	85.9031	84.2705	81.2005	79.3027	84.1099	85.3408	84.4433	87.7088	85.743	86.1161	85.2619	85.5713	84.6561	85.0823
Methanomassiliicoccaceae archaeon UBA399	G. 18	83.684	86.5897	85.1896	88.358	88.2482	87.4601	90.045	90.045	89.1183	89.0515	91.1475	89.7436	90	85.9049	86.5767	79.9537	88.7417	85.6246	84.8261	82.2498	85.3514	86.0013	87.4611	83.9181	83.7719	83.7719	88.8216	86.85	86.8697	86.85	86.8697	86.8697	86.85	86.8058	86.8058	85.3792	81.2005	79.2873	84.5749	85.9901	85.6212	86.5313	82.0394	88.9206	85.4802	86.2639	84.913	83.7421
Methanomassiliicoccaceae archaeon UBA317	G. 18	81.7073	84.6351	84.543	85.0292	84.7051	84.1776	88.3758	88.0866	86.1512	89.002	91.1475	85.1316	0	83.2919	84.5188	0	85.0689	86.2745	84.0053	80.7432	83.7626	83.6656	85.3094	84.507	84.7015	84.7015	86.8581	83.8735	83.9107	83.8735	83.9107	83.9107	83.8735	86.0056	86.0056	84.9624	0	77.8991	84.5699	84.545	83.252	84.1294	81.4388	86.3799	84.7573	86.5662	84.3101	86.5017
Methanomassiliicoccaceae archaeon UBA409	G. 18	81.1705	85.9649	85.2632	87.2671	86.9565	82.2157	88.0866	88.0866	90.8497	89.002	91.1475	94.9438	0	82.2275	83.738	0	86.8687	86.2745	82.2545	83.0973	83.8659	85.6955	85.7143	84.7015	84.7015	84.7015	90.6061	82.3301	82.3301	82.3301	82.3301	82.3301	82.3301	87.5	87.5	90.2141	75.9669	78.4107	84.9624	84.917	80.566	88.0399	0	89.7638	86.637	87.7493	83.2587	83.1347
Methanomassiliicoccaceae archaeon UBA421	G. 18	84.3041	85.5121	85.3382	86.3529	86.2185	86.2265	90.1602	89.5685	87.8219	88.818	88.4793	87.5248	90	85.0152	85.6452	80.5873	87.4909	86.6112	85.2326	83.2014	85.4595	84.1505	87.6611	83.9959	83.7719	83.7719	88.3355	86.6561	86.7246	86.7351	86.7246	86.7246	86.7351	86.7254	86.7254	84.9789	81.3783	79.0679	85.4894	86.8881	84.9311	88.0848	85.9903	87.6923	86.1586	86.3025	85.1705	85.7756
Methanomassiliicoccaceae archaeon UBA414	G. 18	83.1368	82.9787	85.953	86.4024	86.2385	86.2734	87.2077	89.4842	87.7639	88.2008	88.4793	87.1921	86.5025	84.7919	84.7553	79.9537	87.4778	85.687	84.9886	83.3023	86.1331	84.3208	87.0626	83.8205	83.7719	83.7719	88.0515	86.5702	86.6345	86.6391	86.6345	86.6391	86.6391	86.2704	86.2704	84.7687	81.2005	79.4186	84.8413	86.0043	84.9602	88.1834	85.9679	86.7292	85.7988	85.9822	85.0399	84.9669
Methanomassiliicoccaceae archaeon UBA427	G. 18	0	86.014	85.3147	86.56	86.24	87.0436	89.1304	90.2326	90.8497	89.002	91.1475	93.3535	82.9317	82.8501	85.8051	79.9537	86.8687	83.4011	83.2998	80.4795	83.3616	84.6658	85.8079	82.0559	81.9657	81.9657	90.6061	82.5871	82.4257	82.3383	82.4257	82.3383	82.3383	84.2667	84.2667	82.6847	80.521	79.2532	83.6392	83.6134	81.3333	82.3116	79.798	87.1252	82.3316	83.6391	82.3022	81.3552
Methanomassiliicoccaceae archaeon UBA296	G. 18	82.5587	84.273	86.7617	84.1573	84.7066	87.4699	86.3607	87.9825	86.505	87.5077	88.3055	85.8715	82.5462	84.9577	85.2116	79.9537	86.1907	83.5306	83.8859	82.6111	84.5471	87.517	86.3589	84.2282	83.7719	83.7719	87.4469	86.7302	86.8488	86.8571	86.8488	86.8571	86.8571	85.6858	85.6858	82.6772	81.2005	79.4514	85.4689	85.5742	85.367	84.8933	83.8816	87.1275	84.69	85.0992	84.2857	85.8796
Methanomassiliicoccaceae archaeon UBA308	G. 18	79.3556	0	0	0	0	0	0	0	98.6301	98.6301	98.6301	98.6301	0	81.4613	81.5217	79.9537	0	82.3394	80.9377	80.5651	80.4974	0	0	83.9181	83.7719	83.7719	98.6486	0	0	0	0	0	0	84.03	84.03	81.2935	81.0872	79.2169	83.2461	83.2461	79.3726	0	0	0	83.0581	83.0581	81.5634	82.0231
Methanomassiliicoccaceae archaeon UBA394	G. 18	86.1905	87.6712	84.6309	88.0244	87.9567	89.5091	89.9256	89.9256	88.6085	88.8537	0	89.0867	86.5025	89.2517	85.9604	0	89.1496	91.3306	86.1311	85.8252	86.3474	87.5507	88.8663	84.7015	84.7015	84.7015	88.0628	88.0628	88.079	88.0628	88.079	88.079	88.0628	88.0109	87.9945	88.9655	0	77.8883	84.1557	86.3616	84.7404	85.6738	82.1886	88.4589	86.5217	87.3849	85.2331	83.7209
GEM OTU-4589	G. 19	0	0	0	86.4198	86.4198	86.9976	88.0734	88.0734	0	0	0	0	0	79.6117	83.8602	0	0	0	0	0	0	79.0323	0	0	0	0	86.6197	88.1679	87.7863	87.7863	87.7863	87.7863	87.7863	86.2676	86.2676	86.6197	0	0	87.6761	87.5887	87.0175	87.3684	0	86.3158	0	86.3158	0	0
Ca. Methanoplasma termitum	G. 20	84.7189	82.4964	85.815	86.9522	86.8534	87.7371	86.8826	88.5547	86.7183	86.5558	87.9828	86.9799	90.4478	86.5115	85.3782	0	88.5227	92.1371	88.0253	93.8567	88.5874	88.6024	88.3093	85.4185	97.2973	97.2973	87.8639	87.9066	87.8006	87.8006	87.8006	87.8006	87.8006	85.8295	85.8295	87.5661	0	0	84.3787	86.0168	85.3834	88.3252	86.1063	85.2634	87.6887	85.6037	86.4137	89.6667
Ca. Methanoplasma sp. Cu122P5bin30	G. 20	84.7189	82.4838	85.8025	86.9565	86.8534	87.7371	86.9	88.5499	86.7183	86.5558	87.9828	86.9799	90.4478	86.4936	85.3782	0	88.5227	92.1371	88.0253	93.8567	88.5874	88.6333	88.3093	85.4185	97.2973	97.2973	87.8596	87.9066	87.8006	87.8006	87.8006	87.8006	87.8006	85.8295	85.8295	86.5442	0	0	84.3787	86.0168	85.3834	88.3506	86.1063	85.2374	87.6712	85.6037	86.3831	89.6667
GEM OTU-13865	G. 20	84.7189	82.4838	85.8025	86.9565	86.8534	87.7451	86.9	88.5499	86.7183	86.5558	87.9828	86.9799	90.4478	86.4936	85.3782	0	88.5227	92.1371	88.0164	93.8567	88.5746	88.6333	88.3093	85.4185	97.2973	97.2973	87.8596	87.9066	87.8006	87.8006	87.8006	87.8006	87.8006	85.8295	85.8295	86.5442	0	0	84.3787	86.0168	85.3834	88.3506	86.1063	85.2374	87.6712	85.5995	86.3831	89.6667
Methanomassiliicoccaceae archaeon Th196P4bin4	G. 20	0	0	0	0	0	0	0	0	78.7692	0	0	0	78.3286	82.6415	81.6689	79.5455	0	81.9838	81.8182	81.7656	78.7879	84.2975	0	81.4362	80.3848	80.3848	0	0	0	0	0	0	0	80.0281	80.0281	81.8333	81.6629	81.8182	81.1588	81.1588	82.2088	0	0	84.3478	0	84.0945	79.2068	79.2068
Methanomassiliicoccaceae archaeon Th196P3bin2	G. 20	83.9643	83.2485	86.7825	87.067	86.9924	87.91	87.4253	89.2525	86.9542	86.6062	88.7931	88.3721	90.1493	87.0543	86.4097	0	88.4884	84.3658	88.3185	90.7718	88.7691	88.9039	88.3635	83.0548	80.2795	80.3406	87.125	87.0968	86.9949	86.9949	86.9949	86.9949	86.9949	85.35	85.35	86.453	0	77.3684	83.1639	84.4271	85.6915	88.8889	86.2779	84.6918	88.7025	84.8951	86.0029	90.6171
GEM OTU-16513	G. 20	83.9643	83.2485	86.7825	87.067	86.9924	87.9255	87.4253	89.2525	86.9542	86.6062	88.7931	88.3721	90.1493	87.0543	86.4097	0	88.4884	84.3658	88.3185	90.7718	88.7691	88.9039	88.3635	83.0548	80.2795	80.2795	87.125	87.0968	86.9949	86.9949	86.9949	86.9949	86.9949	85.35	85.35	86.453	0	77.3684	83.1639	84.4271	85.6953	88.8889	86.2779	84.6918	88.7025	84.8866	86.0029	90.6171
Methanomassiliicoccaceae archaeon Nt197P3bin8	G. 20	84.127	84.9105	84.9206	85.4801	85.2704	84.7788	88.9381	85.469	87.2279	84.1211	0	86.0215	0	86.5608	87.2549	0	87.8453	0	88.785	98.6301	84.7104	0	88.972	84.7692	98.6301	98.6301	86.849	86.8633	86.4611	86.4611	86.4611	86.4611	86.4611	81.6134	81.6134	87.372	0	80.3653	84.0909	84.1424	86.105	89.3701	84.9057	81.5965	82.0785	83.2639	88.2759	90.75
GEM OTU-4675	G. 20	84.127	84.9105	84.9206	85.4801	85.2704	84.7428	88.9381	85.469	87.2279	84.1211	0	86.0215	0	86.5608	87.2549	0	87.8453	0	88.785	98.6301	84.7104	0	88.972	84.7692	98.6301	98.6301	86.849	86.8633	86.4611	86.4611	86.4611	86.4611	86.4611	81.6134	81.6134	87.372	0	80.3653	84.0909	84.1424	86.0593	89.3701	84.9057	81.5965	82.0785	83.208	88.2759	90.75
Methanomassiliicoccaceae archaeon Nt197P4bin4	G. 20	0	0	0	0	0	0	0	0	0	0	0	0	0	0	77.4725	0	0	0	0	97.2973	0	0	0	97.2973	97.2973	97.2973	0	0	0	0	0	0	0	83.0189	83.0189	78.5863	0	82.9921	81.7321	81.7321	0	0	0	83.6893	0	0	0	0
GEM OTU-13091	G. 20	0	0	0	0	0	0	0	0	0	0	0	0	0	0	77.4725	0	0	0	0	97.2973	0	0	0	97.2973	97.2973	97.2973	0	0	0	0	0	0	0	0	0	78.5863	0	82.0189	80.2661	80.2661	0	0	0	87.6471	0	0	0	0
Methanomassiliicoccaceae archaeon Co191P4bin17	G. 20	0	0	0	0	0	93.5065	94.8718	94.8718	0	92.5234	0	0	0	0	77.2816	0	0	0	0	95.9459	0	0	0	95.9459	95.9459	95.9459	0	0	0	0	0	0	0	0	0	79.646	0	0	0	0	76.6839	0	0	0	0	0	0	0
GEM OTU-9494	G. 20	0	0	0	0	0	93.5065	94.8718	94.8718	0	92.5234	0	0	0	0	0	0	0	0	0	95.9459	0	0	0	95.9459	95.9459	95.9459	0	0	0	0	0	0	0	0	0	0	0	0	0	0	76.6839	0	0	0	0	0	0	0
FJ_bin 1	G. 20	84.9887	87.2498	86.3467	85.5488	85.5823	86.573	86.7018	87.9696	86.199	85.5828	87.2464	86.8068	90	85.8824	84.294	0	87.394	91.0751	86.9362	91.7808	87.5648	87.5676	87.4396	84.1572	0	0	86.4386	86.3435	86.3093	86.3093	86.3093	86.3093	86.3093	85.7588	85.7588	86.4769	80.5239	0	84.4108	84.948	86.3074	88.4182	87.9159	85.3277	88.5183	87.6756	85.7948	91.7364
Methanomassiliicoccaceae archaeon UBA328	G. 20	84.7357	86.0931	85.947	85.4411	85.5384	86.4021	86.5693	87.7649	86.0597	86.8411	87.2464	86.3963	86.5636	85.7674	84.3077	0	87.4077	90.6694	85.6867	91.7808	87.6349	88.1432	87.5052	84.2839	0	0	86.4954	86.4038	86.3698	86.3698	86.3698	86.3698	86.3698	85.7451	85.7451	85.7503	0	0	84.2105	84.8292	86.2961	88.9245	90.0651	85.183	88.8889	87.7943	85.6219	90.5882
Methanomassiliicoccaceae archaeon UBA408	G. 20	0	85.9155	85.2632	83.5036	83.8279	86.2705	86.1991	85.4251	0	87.062	84.7328	87.062	74.269	93.5897	89.4545	0	0	0	80.6818	0	0	0	0	0	0	0	88.5584	87.8719	87.6712	87.643	87.6712	87.6712	87.643	84.507	84.3972	84.3972	0	0	85.2113	85.1064	85.5124	90.4321	100	85.8561	100	88.4507	85.614	95.5157
GEM OTU-4264	G. 21	83.7688	87.0259	86.6525	85.0166	85.4698	86.3399	87.0819	87.6894	86.3267	86.658	86.4043	86.4583	85.5872	86.5372	85.5915	0	87.1352	89.6341	86.9838	92.2374	87.2097	86.3147	86.9613	86.8421	0	0	85.734	84.5728	84.2524	84.2524	84.2524	84.2524	84.2524	85.7817	85.7817	86.6704	0	81.7284	85.3081	86.0665	87.3576	87.1326	86.0099	87.074	87.3634	87.2811	87.1516	88.3667
Methanomassiliicoccaceae archaeon UBA593	G. 21	84.454	81.8065	86.2963	86.9526	86.8433	87.8324	89.1744	88.9307	84.7898	88.7689	86.8941	88.555	88.806	86.454	82.1537	78.8546	86.6697	85.0216	86.0739	83.2018	87.0569	85.644	86.6212	84.5045	82.3285	82.3285	86.8101	86.7166	87.3535	87.3597	87.3535	87.3535	87.3597	84.8407	84.8363	83.4411	0	82.0322	83.4926	84.7801	87.7474	85.4097	84.5397	85.0867	86.2303	86.0712	86.2208	87.7049
GEM OTU-498	G. 21	85.0033	85.1852	85.8908	87.0335	86.907	88.1795	89.511	88.7127	83.9919	88.4787	86.217	87.8248	89.1045	88.1755	81.0536	81.4024	86.8675	90.0609	85.8838	91.7808	86.5799	84.347	86.2821	84.4203	84.058	84.058	86.59	86.5262	87.4746	87.4746	87.4746	87.4746	87.4746	85.3317	85.3317	86.5348	0	82.28	84.3245	84.7281	86.5159	84.6715	84.3299	84.3805	85.8313	85.8313	85.8421	86.2179
GEM OTU-5396	G. 21	85.0132	85.968	85.2925	85.4681	86.117	85.5528	88.494	87.6524	84.1421	86.1966	86.8705	86.7857	84.0426	86.8679	83.4306	83.4555	85.5804	83.8286	87.2475	81.6817	87.9482	81.7828	87.0927	82.1489	82.7314	85.5219	86.4829	86.1767	86.2205	86.2205	86.2205	86.2205	86.2205	83.5696	83.5696	85.8446	82.2026	82.1192	82.6087	83.1851	84.0288	83.2445	82.9845	83.2347	83.5762	83.9856	83.7262	84.375
Thermoplasmatales archaeon BRNA1	G. 21	83.7784	84.5938	85.2925	85.8184	85.719	85.1016	87.0149	88.6646	86.3621	86.4746	87.0736	85.9906	84.715	85.9389	83.4829	84.1463	87.128	82.5249	85.2962	86.1111	87.3054	84.2461	86.6092	84.4765	84.4961	84	86.5046	86.2759	86.5736	86.5736	86.5736	86.5736	86.5736	82.5665	82.5665	85.259	82.0749	82.6343	82.3225	82.8544	83.6153	85.2188	84.0541	82.7867	85.838	83.048	86.2021	86.6885
FJ_bin 5	G. 21	85.1077	85.6234	86.8924	85.9497	85.9063	84.61	85.0608	86.2795	86.3575	86.5058	87.0736	85.5967	85.3168	85.7877	82.2284	84.0881	87.6264	82.9337	84.4206	82.9883	87.7467	80.4878	87.9077	85.0299	84.4961	84	86.9524	86.5979	87.0067	87.0067	87.0067	87.0067	87.0067	82.6289	82.6289	88.0952	82.0135	83.5417	82.5194	82.6143	83.2141	84.2291	84.252	82.2099	86.1208	82.5265	86.4158	87.5
FJ_bin 3	G. 21	0	0	0	0	0	78.2609	0	0	0	0	0	0	0	0	81.2724	0	0	83.1776	0	0	0	0	0	78.8686	78.5358	0	0	0	0	0	0	0	0	78.6381	78.6381	0	80.8673	81.6225	77.9824	77.9824	0	0	0	0	0	0	0	0
RUG2 RUG10898	G. 21	83.7058	88	85.9172	85.4379	85.309	86.5595	87.0486	88.4284	86.1207	86.9316	88.4454	85.331	84.695	87.2214	84.8249	78.9203	87.5648	83.2749	86.3694	88.8889	87.7723	83.1059	86.5611	83.0651	84.4175	83.3708	86.8823	86.6908	86.6908	86.6908	86.6908	86.6908	86.6908	83.9406	83.9406	85.4374	81.0631	80.1395	83.496	84.7348	85.049	85.5177	83.9942	84.978	86.7758	84.5753	86.5666	87.626
FJ_bin 2	G. 21	0	0	0	0	0	0	0	0	0	0	0	0	78.6364	0	82.3028	0	0	81.9048	82.1429	84.9462	80.5085	81.5625	81.5625	82.1997	84.6821	84.4086	0	0	0	0	0	0	0	80.8419	80.8419	0	82.0819	80.6743	83.2407	83.2407	82.515	79.4155	79.2884	81.2676	83.5681	83.5681	0	0
RGMGC RGIG1506	G. 21	86.4322	87.2283	85.3261	83.8768	84.058	85.8025	0	84.8101	85.6075	84.658	86.8263	84.658	79.5294	87.1985	82.9329	87.8505	88.4615	80.4189	83.8509	83.0645	85.968	81.0458	84.2105	80.5175	78.6397	78.6397	83.7687	83.3955	83.0224	83.0224	83.0224	83.0224	83.0224	83.165	83.165	89.9614	83.5886	82.7314	82.4806	82.6335	83.6614	80.5233	86.5702	83.3609	86.2267	86.2267	84.1393	84.3338
RUG2 RUG13413	G. 21	0	0	0	0	0	0	0	0	0	0	0	0	0	0	81.8366	88.0597	0	78.9804	79.9587	83.0645	0	80.5426	82.3699	80.1065	79.6709	79.3245	0	0	0	0	0	0	0	83.7728	83.7728	0	84.6827	84.2188	83.0709	83.3663	82.7175	79.4374	0	79.8928	0	0	80.1876	81.2183
RUG2 RUG13270	G. 21	82.8916	0	0	84.0231	84.3564	85.2349	84.6479	86.1446	83.6946	85.6777	86.5724	86.8263	79.3182	85.3249	82.6389	88.5572	85.2503	80.6922	83.586	83.871	85.2503	80.2326	83.7876	80.5028	80.2756	79.9095	83.8124	83.3585	84.3257	84.3257	84.3257	84.3257	84.3257	82.974	82.974	84.6512	84.6154	82.4953	84.3007	84.5897	83.2443	80.7202	87.5758	81.6578	83.9703	84.7198	83.2878	83.4031
RGMGC RGIG8455	G. 21	0	0	0	0	0	84.6154	0	0	0	0	0	0	80.7547	0	82.1277	0	0	0	0	0	0	80.9339	80.9339	77.4942	77.2622	77.2622	0	0	0	0	0	0	0	81.2207	81.2207	0	82.5936	80.4979	81.1282	81.1282	78.979	79.2435	0	82.4742	84.5361	77.4818	0	83.2084
Methanogenic archaeon ISO4-H5	G. 21	0	0	0	0	0	85.1282	0	0	0	0	0	0	78.6364	0	83.6496	0	0	0	85.679	0	0	0	0	87.7301	87.2146	87.7301	0	0	0	0	0	0	0	81.4324	81.4324	78.7843	83.427	80.2691	80.1672	80.1672	81.0985	0	0	83.5052	84.507	84.507	0	83.2084
GEM OTU-5463	G. 21	83.6834	87.9142	86.4146	85.4167	85.4359	85.9969	86.5504	87.4044	85.159	85.7055	86.5248	84.827	89.403	87.1375	85.8111	97.5309	87.4251	90.2637	86.7882	93.1507	87.0944	83.5954	86.3009	83.2477	87.2146	87.7301	85.4146	85.2412	85.7387	85.7387	85.7387	85.7387	85.7387	84.4792	84.4792	83.6975	82.9861	81.211	82.7782	83.9159	84.4085	83.3038	85.4185	84.2076	86.0525	85.3922	86.2916	85.8881
RUG2 RUG14013	G. 21	87.9923	89.1156	86.7232	88.8677	88.9629	86.1327	90.0474	90.0474	88.7608	90.1246	0	89.2999	85.3568	87.1429	83.354	97.5309	90.0535	90.2637	86.3265	93.1507	86.8027	82.3675	86.2186	83.0579	86.758	87.1166	85.9673	85.8992	85.8992	85.8992	85.8992	85.8992	85.8992	85.0089	85.0089	82.9502	83.5674	80.0528	81.3018	83.3127	84.3665	81.8878	85.4592	85.1652	85.4829	85.4829	85.8209	85.2787
RGMGC RGIG8423	G. 21	85.102	89.1156	86.7232	87.2124	87.1448	87.889	88.255	88.255	87.5341	88.7075	0	87.9223	84.3614	88.6395	85.823	87.1324	88.1057	90.2637	87.7551	93.1507	88.2993	83.7543	86.763	0	0	0	87.2616	87.1935	87.1935	87.1935	87.1935	87.1935	87.1935	85.801	85.801	87.4828	83.2772	81.1594	82.1753	83.9363	86.6556	87.0829	85.1145	84.5725	86.9826	86.9826	87.3134	85.2787
Ca. Methanomethylophilus sp. UBA78	G. 21	0	0	0	0	0	0	79.1165	79.1165	73.3645	0	0	0	78.2506	86.5922	81.5821	81.9699	83.4951	80.3836	80.5319	82.1229	81.5587	79.7911	81.3352	79.1938	79.5261	79.5261	0	0	0	0	0	0	0	83.871	83.871	81.8915	83.3716	82.159	79.9666	79.9107	81.4516	77.5915	77.5915	81.6791	80.2048	80.0872	81.4069	81.7391
Ca. Methanomethylophilus alvus MAG221	G. 21	80.0699	0	0	0	0	0	77.7053	77.7053	82.3529	0	0	0	0	0	0	79.7364	74.63	82.166	80.9933	81.5367	0	81.0368	81.8182	80.3899	80.9633	80.9633	0	0	0	0	0	0	0	80.7741	80.7741	80.2846	0	80.8219	80.659	80.659	82.3213	78.4173	78.4173	81.355	83.6009	81.6182	82.3093	82.6618
Ca. Methanomethylophilus alvus ERR321646-bin.11	G. 21	82.563	87.3016	84.5729	84.9784	85.0116	86.8271	84.3317	85.0385	85.3459	85.3756	84.7193	85.5519	88.806	86.2567	82.4126	79.7364	84.8301	82.8041	83.8973	83.5991	85.9312	83.703	85.5432	80.8494	80.2288	80.2288	85.7435	84.0256	84.2367	84.2738	84.2367	84.2367	84.2738	83.5861	83.5961	84.2864	82.9985	81.6949	82.9805	84.0209	83.9518	83.6545	82.9037	82.7695	83.66	82.8641	84.4831	84.5385
Ca. Methanomethylophilus alvus RL001	G. 21	82.9047	87.3016	85.4409	85.2808	85.3131	87.6463	85.3748	86.3386	85.613	85.5998	84.5114	85.5519	83.4175	86.5359	82.5316	79.2422	85.1876	83.3676	84.1737	83.5991	86.3041	83.9099	86.1341	80.8494	80.2288	80.2288	86.339	84.8501	85.1255	85.1255	85.1255	85.1255	85.1255	83.8496	83.8496	84.9948	83.153	81.0114	83.6151	84.1594	84.1312	82.4069	81.6377	83.4769	84.1219	83.6327	84.6	84.3958
PIGC MAG_4376	G. 21	82.593	87.3016	84.5729	84.9634	84.9967	86.8002	84.4193	85.1228	85.3325	85.2564	84.7193	85.5519	88.806	86.2197	82.5086	79.7364	84.7292	83.2123	83.8845	83.675	85.9122	83.7512	85.5428	80.8887	80.3105	80.3105	85.7192	83.9887	84.2367	84.2367	84.2367	84.2367	84.2367	83.5861	83.5861	84.6404	82.8439	80.7615	82.9176	83.9447	83.9837	83.1655	82.3823	82.6081	85.7478	84.1023	84.4831	84.5861
Ca. Methanomethylophilus alvus Mx-05	G. 21	82.563	87.1542	84.5418	84.9452	84.9784	86.7863	84.6997	84.8639	85.3155	85.2755	84.5436	85.5319	83.4175	86.2231	82.5006	79.5717	84.7629	82.8398	83.9656	83.675	85.8974	83.6469	85.5045	80.7372	80.3105	80.3105	85.7094	84	84.2105	84.2476	84.2105	84.2476	84.2476	83.6576	83.6576	84.2864	82.9985	81.4815	83.1423	84.2966	83.9518	82.4493	81.6662	82.6189	83.7316	82.9017	84.484	84.4302
Ca. Methanomethylophilus alvus MGYG-HGUT-02456	G. 21	82.563	87.1032	84.5729	84.9452	84.9784	86.7863	84.6997	84.8639	85.3155	85.2755	84.5114	85.5045	83.4175	86.2231	82.5006	79.5717	84.7629	82.8398	83.9656	83.675	85.8974	83.6784	85.5045	80.8887	80.3105	80.3105	85.685	83.963	84.2105	84.2105	84.2105	84.2105	84.2476	83.6475	83.6576	84.2864	82.9985	81.4815	83.1839	84.2966	83.9518	82.4493	81.6662	82.6265	83.7109	82.9017	84.4619	84.6032
Ca. Methanomethylophilus alvus Mx1201	G. 21	82.563	87.1032	84.5729	84.9452	84.9784	86.7863	84.6997	84.8639	85.3155	85.2755	84.5114	85.5045	83.4175	86.2231	82.5006	79.5717	84.7629	82.8398	83.9656	83.675	85.8974	83.6784	85.5045	80.8887	80.3105	80.3105	85.7094	84	84.2105	84.2476	84.2105	84.2105	84.2476	83.6475	83.6576	84.2864	82.9985	81.4815	83.1839	84.2966	83.9518	82.4493	81.6662	82.6265	83.7109	82.9017	84.4619	84.6032
LGM-DZ1	G. 21	84.7307	85.2344	84.9781	85.6893	85.6893	86.7647	87.6029	88.2075	84.5971	85.6174	82.2107	84.6884	84.375	85.0454	83.9054	81.1396	86.7017	84.362	83.6982	81.5717	83.417	83.8188	85.4288	80.9732	80.367	82.3529	86.1337	85.9056	85.8441	85.8441	85.8441	85.8441	85.8441	82.7314	82.7314	82.1242	79.108	82.3993	82.8851	83.5811	83.5657	83.9416	82.681	83.6335	83.1405	83.5064	82.8735	82.5906
RUG2 RUG12650	G. 21	84.7619	85.2689	84.948	85.6794	85.6794	86.8708	87.6164	88.2234	83.5815	87.2304	82.2917	86.823	89.1045	85.0716	83.3377	80.8656	86.6142	84.4102	83.4376	82.7704	83.181	83.8123	85.5221	80.8999	80.4017	82.4136	86.2647	85.9001	85.8389	85.8389	85.8389	85.8389	85.8389	82.9586	82.9586	81.732	78.7986	81.8909	82.6721	83.441	83.7998	83.6796	82.2872	83.5206	82.9124	83.5346	83.3015	83.1381
Ca. Methanomethylophilus alvus 271	G. 21	84.7619	85.2689	84.948	85.6794	85.6794	86.8708	87.6164	88.2234	83.6006	87.1882	82.2917	86.7672	83.3755	85.0716	83.2079	80.8656	86.6517	84.1593	82.7919	82.7343	83.6682	83.8663	85.4835	80.9282	80.367	82.4136	86.2647	85.9001	85.8092	85.8389	85.8092	85.8389	85.8389	82.7033	82.7033	81.8086	78.7986	81.6646	82.5843	83.3582	83.6174	83.5648	82.5546	83.6022	83.155	83.4836	83.1174	82.6692
Ca. Methanomethylophilus sp. 1R26	G. 21	84.7307	85.191	84.8933	85.6444	85.6444	85.5072	87.6164	88.2234	84.5921	87.4338	82.4653	86.7672	83.463	84.9547	82.3451	80.8656	86.5038	83.7923	83.4885	82.4422	83.6498	83.4779	85.4682	81.4286	80.4017	82.4136	86.229	85.865	85.7643	85.804	85.7643	85.804	85.804	82.6733	82.6733	81.7874	79.3492	81.7237	82.0377	82.7354	83.7574	82.7184	81.4737	83.2634	82.7087	83.0801	82.8084	82.1474
RUG2 RUG10606	G. 21	85.6809	87.4136	85.048	87.6599	87.7351	87.9971	88.4058	88.4058	84.3297	88.4164	79.8883	87.5696	85.7545	86.1359	81.6403	80.8656	87.5174	83.2678	82.4801	82.1845	83.2021	83.3727	85.4807	80.7156	80.4017	82.4136	86.8576	86.8576	86.8576	86.8576	86.8576	86.8576	86.8576	82.3541	82.3541	81.5183	78.0776	81.3731	82.0219	83.0505	83.0136	82.961	81.6799	83.4516	83.3061	83.3295	82.2424	81.5852
RUG2 RUG12248	G. 21	84.7411	85.2459	84.9315	85.6794	85.6794	86.7869	87.5616	88.1561	84.5403	87.4338	82.4653	84.6631	84.3038	85.0131	83.3768	80.8087	86.5767	83.7593	83.8823	82.4422	83.3996	83.4779	85.4952	80.9251	80.4017	82.4136	86.2906	85.9254	85.8639	85.8639	85.8639	85.8639	85.8639	82.3883	82.3883	81.746	78.7986	81.8489	82.7011	83.4686	83.4033	83.6673	82.3302	83.549	82.8829	83.512	82.7279	82.1996
RUG2 RUG13374	G. 21	87.7112	85.4115	85.1828	86.0134	85.9739	86.0428	87.3129	88.0639	84.1792	86.418	82.4653	81.6521	84.6495	84.5651	83.4557	81.546	87.0236	84.3685	83.4293	82.4783	83.1235	83.4351	85.0694	81.2094	80.4017	82.4136	85.6304	85.252	85.1977	85.1977	85.1977	85.1977	85.1977	82.0989	82.0989	81.7693	77.8317	81.9094	83.0273	83.2253	83.254	83.1507	82.8084	82.9954	82.4973	83.1686	82.9748	83.6817
Ca. Methanomethylophilus sp. RUG779	G. 21	0	0	79.5455	0	0	0	0	0	81.6098	0	79.8883	78.5489	0	80.2247	81.2322	80.7517	85.4054	82.8961	81.3219	81.4829	80.6078	82.9018	83.3333	80.7094	80.4017	82.4136	0	0	0	0	0	0	0	80.4693	80.4693	79.6451	78.9164	81.791	81.5395	81.5118	82.1105	80.9556	80.7851	81.9499	80.5112	81.6264	82.1087	82.419
RUG2 RUG14913	G. 21	86.3521	86.5724	84.948	86.464	86.4149	86.6466	88.388	89.478	84.5313	88.0023	82.4653	87.2253	89.1045	86.0866	82.3318	81.0364	87.3377	84.3268	84.0047	82.5145	83.5085	82.7074	85.739	80.7727	80.4017	82.4136	86.6835	86.3205	86.229	86.229	86.229	86.229	86.229	82.8885	82.8885	81.4815	79.3492	81.8238	82.7376	83.6046	83.7283	83.7072	82.2119	84.0722	83.4369	83.7821	82.8052	82.3377
Ca. Methanomethylophilus sp. hRUG898	G. 21	86.3521	86.5368	84.9232	86.464	86.4149	86.6466	88.388	89.478	84.5313	88.0023	82.4653	87.234	89.1045	86.0866	82.3318	81.0364	87.3239	84.3203	84.0047	82.5145	83.5085	82.7141	85.739	80.863	80.4017	82.4136	86.67	86.3068	86.2154	86.2154	86.2154	86.2154	86.2154	82.8794	82.8794	81.4815	79.3492	81.8238	82.7019	83.6046	83.7283	83.7072	82.2119	84.0686	83.4283	83.7821	82.9072	82.6688
RUG2 RUG13687	G. 21	0	0	79.5455	0	0	0	0	0	81.2287	0	80.1676	78.8217	78.2524	80.2247	80	80.8656	84.3243	81.7274	80.8891	80.8096	80.6391	82.3499	82.9991	80.7459	80.4363	82.4136	0	0	0	0	0	0	0	80.09	80.09	80.0703	76.7857	81.7133	81.6547	81.5901	82.0867	80.7509	80.4752	82.2552	81.2121	81.6945	82.1198	82.4249
RUG2 RUG12136	G. 21	87.633	84.8089	84.5904	85.9624	85.9624	87.1067	88.3784	89.8833	84.3582	87.7386	82.4653	86.3507	89.1045	84.8234	82.3955	81.562	86.9365	83.3393	82.9611	82.4003	83.011	82.3499	85.457	80.99	80.4017	82.4136	86.4293	86.0832	85.9508	85.9508	85.9508	85.9508	85.9508	83.3101	83.3101	82.2941	78.7986	81.5609	82.7877	82.9883	83.6784	82.4552	81.3541	83.2367	82.667	83.1489	83.0856	82.75
RUG2 RUG14889	G. 21	87.9452	88.4354	82.6025	88.2083	88.2083	87.3313	92.9504	92.9504	82.7359	88.7023	82.2917	81.0811	84.8366	85.3994	81.9376	80.8656	88.3784	83.1898	81.9372	82.2235	82.0993	82.3499	84.9406	80.6542	80.4017	82.4136	88.2448	87.2111	87.3652	87.3652	87.3652	87.3652	87.3652	82.1394	82.1394	81.2226	78.0776	81.8126	82.4546	82.446	82.4986	82.6863	80.7851	83.1273	81.7684	82.7101	81.6555	81.3234
RUG2 RUG12670	G. 21	86.7347	88.4354	82.7411	88.9163	88.9435	88.2022	92.9907	92.9907	82.3933	92.4242	82.8467	0	81.9074	84.8864	81.397	80.8656	88.3784	84.1379	81.4624	82.1429	81.6623	82.3499	84.2379	81.277	81.0166	82.4136	90.8163	90.8163	90.8163	90.8163	90.8163	90.8163	90.8163	81.4221	81.4221	81.1266	79.3492	81.3457	82.3385	82.2247	83.1159	82.4637	80.4752	83.0994	81.9234	82.4903	81.8513	81.4786
RGMGC RGIG1591	G. 22	82.4153	85.3571	85.3571	84.7872	84.647	82.754	83.6029	83.5949	83.9824	84.9119	80.6792	83.2642	80.8853	81.7301	81.8832	78.6749	81.8059	80.5638	82.4507	83.2435	80.4736	80.1354	83.2253	81.3457	81.25	84.6154	84.6154	87.4251	87.0259	87.0259	87.0259	87.0259	87.0259	83.2011	83.2011	80.1614	82.7746	81.9487	82.2427	82.2427	81.4927	81.6206	82.7338	82.4602	82.1197	81.435	81.6095	81.6282
GEM OTU-10718	G. 22	81.9355	85.0707	85.1005	82.983	82.7131	82.5473	82.785	83.1041	83.1201	83.5363	78.3985	80.87	80.7512	82.1065	81.9409	79.2952	86.2761	81.4331	83.0148	83.1986	82.5801	80.4768	85.3776	81.6568	80.735	80.7796	83.5436	85.1413	84.959	84.959	84.959	84.959	84.959	82.5941	82.5941	81.5155	82.6993	81.9814	82.2712	82.2958	81.7868	81.9631	83.0134	82.451	82.0458	81.2809	82.1085	82.8463
FJ_bin 6	G. 22	83.1227	85.219	83.7719	86.6667	85.9854	82.0061	83.8558	84.5924	84.8671	85.5899	79.0591	84.0764	80.4968	81.0381	81.5425	77.5835	89.9642	80.475	82.3314	83.2753	81.1295	80.3612	83.8106	80.5632	81.5706	84.8066	86.1582	85.5932	85.0282	85.0282	85.0282	85.0282	85.0282	82.4113	82.4113	83.0814	81.7967	83.0851	83.0116	83.0116	81.3637	82.3862	82.5264	82.2827	82.8285	83.1121	81.6411	81.7073
Methanomassiliicoccales archaeon HGM01200	G. 22	87.2022	84.854	87.9359	88.761	88.6256	90.2093	90.3182	90.3182	89.1121	89.1121	96.1538	89.266	84.1232	87.1028	84.8854	0	89.5084	83.5067	85.7824	85.9375	86.5022	87.103	87.1311	81.7178	85.3821	85.3821	86.2403	88.4591	86.8512	86.8512	86.8512	86.8512	86.8512	86.0176	86.0176	90.2256	78.1528	82.3829	84.6311	85.4733	87.148	85.334	85.1145	87.2174	88.1199	88.1069	87.8834	93.8375
Methanomassiliicoccaceae archaeon UBA71	G. 22	77.346	80.3337	89.0756	80.0948	80.0271	82.4246	82.255	82.255	81.1201	81.6993	97.4026	89.0725	82.1875	80.7483	81.4665	89.5131	84.3243	81.5938	80.7301	83.0427	80.7198	79.793	79.3524	80.0242	81.1321	79.9775	80.7143	79.7024	78.1938	79.7408	78.1938	79.7408	79.7408	80.576	80.576	80.1483	82.7231	80.9963	78.9463	80.3258	79.8416	81.9267	81.4739	80.182	80.5573	80.8201	80.3354	84.1151
Methanomassiliicoccaceae bacterium ERR321628-bin.21	G. 22	84.7145	84.0946	86.5445	84.8698	84.8851	85.3089	85.1934	85.6969	86.0259	85.3603	87.931	85.8661	82.5961	85.5696	82.6056	0	86.2658	82.4297	85.1775	81.7865	84.9598	82.8294	86.8437	81.4902	78.4414	77.2784	84.9567	87.292	87.3526	87.3526	87.3526	87.3526	87.3526	83.3503	83.6467	82.5052	80.8179	81.4173	82.226	82.872	83.8931	85.1678	83.661	83.1494	83.5069	82.7886	85.9213	86.4767
Methanomassiliicoccaceae archaeon DOK	G. 22	84.5672	83.8796	85.039	85.9302	86.0153	85.0721	85.3514	87.1225	85.0622	87.6099	87.5	86.3982	82.1941	85.2463	83.5841	82.2946	87.5438	82.3505	86.5277	81.0205	86.6151	83.9062	87.1073	81.8409	80.2401	81.09	85.8285	87.1105	87.0397	87.0397	87.0397	87.0397	87.0397	82.2559	82.2559	85.558	80.365	81.9118	81.1127	82.2912	84.0625	83.5305	81.9902	84.7376	84.0986	83.9377	83.2439	83.3385
Methanomassiliicoccales archaeon Mx-03	G. 22	84.5615	83.871	86.6239	85.2056	86.0153	85.0534	85.3412	87.1359	85.2974	87.4859	87.5	86.4043	82.3158	85.2911	82.0197	81.1154	87.5636	82.4156	84.575	81.3139	86.3969	82.6087	85.699	81.8399	80.4544	81.4949	84.924	87.1105	87.0397	87.0397	87.0397	87.0397	87.0397	82.1422	82.1422	85.3719	80.219	82.6165	81.3916	82.2904	83.7989	83.4555	81.7204	83.0085	84.8605	84.5585	83.0152	82.5413
Methanomassiliicoccaceae bacterium ERR321603-bin.2	G. 22	86.5398	88.1215	87.5823	88.4902	88.2871	90.2093	90.4794	90.4794	88.2019	88.2899	0	88.8545	82.2316	89.2517	81.15	81.4488	88.4807	82.4712	87.598	81.9205	86.25	83.359	86.3173	80.6036	80.0373	81.0595	88.2914	88.3515	88.3594	88.3594	88.3594	88.3594	88.3515	81.8441	81.6816	85.119	79.6909	83.2309	80.269	81.8113	84.3328	83.6137	81.3162	83.7749	86.8519	86.8458	82.6174	81.574
Methanomassiliicoccaceae archaeon UBA537	G. 22	79.6547	0	83.75	0	0	0	82.4691	82.4691	0	0	0	79.4326	77.6278	80.8105	79.3879	80	82.6722	80.743	82.215	81.288	80	81.4371	81.4371	80.9226	77.907	77.907	0	0	0	0	0	0	0	82.4861	82.4861	81.7597	77.2938	81.757	82.0614	82.0567	79.4673	81.1976	81.7579	79.6339	78.8983	79.4297	81.2912	81.1615
GEM OTU-3997	G. 22	81.0706	85.2023	84.8635	83.7641	83.6965	84.7984	83.007	84.1855	84.7107	84.0461	0	81.3261	77.6278	82.5167	81.3897	79.896	85.4177	81.5217	83.6835	81.3895	85.5921	81.2874	84.1451	82.2177	77.907	77.907	86.0364	84.6572	84.5214	84.5214	84.5214	84.5214	84.5214	82.6763	82.6763	83.0464	77.3567	81.1963	82.4537	82.497	81.5473	83.1986	83.4877	80.7338	80.7547	80.9179	82.6301	83.1372
Methanomassiliicoccales archaeon HGM01201	G. 22	0	0	0	0	0	82.2394	83.4171	83.4171	82.1875	0	81.25	0	80.6589	79.1701	81.3856	81.383	0	81.6239	81.7906	81.4846	79.9346	83.5211	83.5211	82.4176	82.6659	82.6659	0	0	0	0	0	0	0	82.4213	82.4213	80.9249	79.6975	83.2245	82.6114	82.4397	80.1568	80.8486	79.9906	81.6087	81.1984	80.6923	82.1721	81.199
Methanomassiliicoccales archaeon Mx-06	G. 22	84.396	86.8655	87.0192	85.4012	84.3854	85.5647	84.3905	85.7405	84.7595	86.8653	83.3935	85.4915	82.2037	85.7067	82.8402	79.5207	87.0555	81.8867	85.3514	83.3333	86.8011	84.5367	86.2614	83.7349	84.1515	84.1515	85.397	87.0263	87.6044	87.6003	87.6003	87.6003	87.6003	82.9795	82.9795	83.4968	77.0461	81.25	82.5064	83.1687	83.9431	84.5848	82.1986	83.6955	84.36	84.0695	83.8542	83.6884
Methanomassiliicoccaceae bacterium SRR5580102-bin.60	G. 22	80.5994	0	0	0	0	77.8157	83.4171	83.4171	80.5556	0	77.6846	0	79.6071	82.6087	79.7069	80.8583	81.4103	80.458	80.0454	81.435	83.6667	82.7586	82.7586	82.6793	82.7756	82.7194	0	79.0875	0	0	0	0	0	81.6747	81.664	80.2415	80	83.4556	82.4147	82.6107	80.538	80.1862	79.9072	82.04	81.892	81.7963	81.5677	80.2342
Methanomassiliicoccaceae archaeon UBA481	G. 22	0	0	0	0	0	0	81.7518	81.7518	80.5854	78.7138	0	79.7639	81.3356	0	79.7354	82.3529	0	80.8904	80.5757	79.1667	81.1719	82.1625	84.2254	82.3529	86.2464	86.2464	0	0	0	0	0	0	0	80.5326	80.5326	80.51	83.2628	81.2104	82.7558	82.7275	79.1948	81.7304	81.6715	80.0533	79.9172	80.1247	81.3922	80.5801
GEM OTU-3087	G. 22	84.451	86.9759	87.0053	85.7623	85.6139	86.2534	86.3837	87.0445	83.1195	86.7745	81.4338	85.493	89.5522	85.8402	85.1336	82.6471	86.0148	81.6552	83.6618	80.4749	85.2658	85.7143	85.9398	83.4929	86.0558	86.0558	85.7635	86.4216	86.4216	86.4216	86.4216	86.4216	86.4216	82.6307	82.6307	84.3741	81.8362	83.0662	83.7478	84.6074	82.8047	86.2369	84.5995	82.8021	82.965	83.6798	82.9838	84.1743
Methanomassiliicoccaceae archaeon UBA480	G. 22	86.3946	88.9043	88.2075	88.4354	88.2993	89.5238	87.4628	87.4628	82.6048	86.5979	80.0234	85.2164	89.5522	88.3673	82.308	82.6471	86.114	81.6799	84.3869	80.3631	84.6455	85.6945	85.6128	82.2344	86.4542	86.4542	88.131	88.1992	88.2153	88.1992	88.2153	88.1992	88.1992	82.369	82.369	83.8179	81.3218	83.6207	84.099	85.1653	82.4034	85.56	85.4783	82.3412	82.5397	82.9503	82.7234	82.6809
Methanomassiliicoccaceae archaeon UBA482	G. 22	0	0	0	0	0	0	81.5693	81.5693	79.4655	0	79.7897	0	0	0	80.102	82.3529	78.6219	80.2573	79.6309	79.4799	79.7553	83.8028	82.1162	82.2993	87.251	87.251	0	0	0	0	0	0	0	80.3126	80.3126	80.3279	81.5984	83.1667	83.1722	83.136	80.3815	83.2579	85.9425	81.0227	80.2083	80.5525	81.3132	81.7355
Methanomassiliicoccaceae archaeon UBA48	G. 22	84.451	86.9924	87.0192	85.7666	85.6139	86.2451	86.3946	87.0693	84.817	84.1774	81.5257	85.493	89.5522	85.8603	85.128	82.3529	86.0716	81.5577	84.7432	82.7802	86.4639	85.6254	86.9667	83.1129	86.4542	86.4542	85.7768	86.4216	86.4216	86.4216	86.4216	86.4216	86.4216	82.5006	82.5006	82.7851	80.8549	82.6587	83.7504	84.628	82.9038	86.1686	84.5995	83.2526	82.976	83.4827	83.0996	84.618
Methanomassiliicoccaceae archaeon UBA271	G. 22	0	0	0	0	0	0	81.7518	81.7518	79.5185	81.5574	80.0234	79.223	0	0	80.1587	79.9712	78.4452	81.7668	81.2057	79.6077	80.5474	84.0845	82.2653	82.1429	86.0558	86.0558	0	0	0	0	0	0	0	80.74	80.74	77.7574	81.4305	83.2933	83.2802	83.2481	80.5974	82.8467	83.7513	81.2324	80.5396	80.8551	81.4646	81.869
Methanomassiliicoccaceae archaeon UBA483	G. 22	86.3946	88.9197	88.2075	88.4354	88.2993	89.5238	87.4133	87.4133	82.6195	88.2313	80.0234	88.0371	89.5522	88.3673	85.0575	82.6471	86.0622	81.8532	83.0425	80.3968	84.6099	85.6945	85.5773	82.208	86.0558	86.0558	88.131	88.1992	88.2153	88.1992	88.2153	88.2153	88.1992	82.5496	82.559	83.9499	81.7211	82.9532	83.6485	84.7114	82.4383	85.668	85.4783	82.265	82.5215	83.1819	82.7782	82.7866
RGMGC RGIG5548	G. 22	0	0	0	0	0	0	82.2281	82.2281	82.4675	91.3462	0	91.4286	83.3333	80.429	81.3694	79.3023	78.6787	83.0918	81.996	79.9308	83.5821	79.0008	80.663	83.3906	86.0169	84.1487	0	0	0	0	0	0	0	83.3646	83.3646	80.8717	82.6039	81.1724	81.4775	81.4775	80.4149	85.5615	85.5615	80.1707	80.602	80.602	81.99	82.505
RGMGC RGIG5104	G. 22	0	0	0	0	0	0	0	0	0	93.2692	0	82.8829	0	0	82.9173	81.0959	85.6354	80.4678	86.4407	79.5872	83.4254	0	0	79.2368	79.2368	79.2368	0	0	0	0	0	0	0	80.6758	80.6758	81.1209	0	82.8947	79.8904	79.8904	82.4199	79.2394	79.2394	78.4523	84.2818	84.2818	82.3529	81.141
RGMGC RGIG6801	G. 22	0	0	0	89.6552	89.6552	84.0649	93.9655	93.9655	0	92.2727	0	93.3333	84.1667	80.979	81.3242	84.5395	91.3793	81.1137	82.2024	81.2573	91.3793	82.7897	82.0702	79.1045	84.9421	84.9421	92.2414	92.2414	92.2414	92.2414	92.2414	92.2414	92.2414	82.6772	82.6772	81.6748	82.448	79.6053	81.606	81.7416	82.1577	81.5615	78.8066	80.8452	82.8156	81.5642	81.7334	79.8007
RGMGC RGIG6046	G. 22	0	0	0	95.2941	95.2941	83.9687	94.6237	94.6237	0	95.2381	0	93.3333	83.9506	82.2893	81.8691	84.7309	97.6471	81.6478	82.907	82.6299	84.0474	81.6271	81.6687	82.7194	84.8769	84.127	96.5116	96.5116	96.5116	96.5116	96.5116	96.5116	96.5116	83.9887	83.9887	82.2245	82.8804	82.8537	81.4472	81.289	82.1159	84.5511	83.2757	81.5947	83.0986	82.149	81.8507	81.0762
Methanomassiliicoccaceae archaeon Tb.RUG.20	G. 22	0	0	0	96	96	96.0526	96.1039	96.1039	97.4359	86.3985	97.4026	93.956	97.4026	0	82.5413	0	0	78.2609	0	84.9734	83.5821	82.0225	0	96.0526	96.0526	96.0526	0	0	0	0	0	0	0	83.5821	83.5821	97.3333	0	97.3333	84.2857	84.2857	97.4026	97.4026	0	80.137	78.3262	78.4017	79.6364	82.2373
Methanomassiliicoccaceae archaeon Tb.RUG.172	G. 22	0	0	82.3256	0	0	0	0	0	79.1209	93.2692	0	93.3333	0	82.2542	85.2151	87.5	0	0	81.4951	82.1138	0	82.2034	82.2034	84.8806	86.3874	86.3874	0	0	0	0	0	0	0	87.5912	87.5912	84.1538	85.6459	83.1551	80.4348	80.4348	82.4607	80.6897	80.6897	82.2335	81.2441	81.2441	80.916	79.6167
RGMGC RGIG6768	G. 22	84.058	87.5912	88.3212	89.1304	89.1304	92.7536	92.7536	92.7536	80.5556	91.7355	0	93.3333	84.1346	89.8551	80.6936	98.7013	90.5797	90.5797	90.5797	83.902	90.5797	80.0613	83.1897	83.4673	84.8837	84.8837	93.4783	93.4783	93.4783	93.4783	93.4783	93.4783	93.4783	79.6284	79.6284	92.7536	85.1675	82.1296	82.6335	82.6335	84.4639	82.2816	77.9783	81.2626	81.055	81.3363	80.5054	82.4818
Ca. Methanomethylophilaceae archaeon Tb.RUG.94	G. 22	0	0	0	89.1304	89.1304	92.7536	92.7536	92.7536	0	91.7355	0	93.3333	91.2281	89.8551	79.3066	98.7013	96.4706	85.4214	90.5797	84.5691	90.5797	80.0613	83.1897	0	0	0	92.9825	92.9825	92.9825	92.9825	92.9825	92.9825	92.9825	83.5118	83.5118	92.7536	0	80.9202	82.7542	83.1461	83.8164	84.5124	0	83.2123	83.7179	85.7367	84.9693	0
FJ_bin 7	G. 22	0	0	0	0	0	83.7902	0	0	84.8315	90.6615	0	92.4528	79.4252	0	80.7635	0	83.4225	81.6231	83.5165	82.6554	80.7692	79.021	0	82.5743	81.4176	81.4176	83.045	0	0	0	0	0	0	85.2495	85.2495	79.492	80.8414	83.2954	83.278	83.278	81.0706	81.7896	81.2942	82.038	78.8367	78.6421	81.2716	79.4429
RGMGC RGIG6539	G. 22	88.1919	88.9655	88.664	89.7436	89.7436	85.5072	93.4066	93.4066	86.3487	90.9627	0	92.381	80.3279	88.1579	82.5651	0	85.6061	83.7361	84.9379	83.718	82.9918	86.3291	87.9271	83.9884	88.2507	88.75	86.6667	90.2256	90.2256	90.2256	90.2256	90.2256	90.2256	83.5794	83.5794	85.9882	81.7582	83.2215	82.0915	82.0915	82.5722	81.1321	79.6348	83.1256	80.3893	80.1892	81.6967	79.5433
GEM OTU-13050	G. 22	0	0	0	0	0	83.5518	79.7844	79.7844	84.5506	92.3077	0	92.4528	79.0894	81.4607	82.2878	0	83.9572	82.134	80.226	80.8501	80.8511	84.8659	85.5721	82.3762	80.8429	80.8429	83.045	0	0	0	0	0	0	84.717	84.717	79.8683	81.0441	83.0776	82.9239	82.9239	81.1777	81.5789	81.3559	84.6237	78.7026	78.5088	81.1417	80.2083
RGMGC RGIG5987	G. 22	89.1738	88.9655	86.4078	90.5983	90.5983	85.9664	86.509	86.509	85.9909	83.4133	0	91.0394	83.1401	90.5983	82.8947	82.1234	86.9565	82.5581	85.9568	82.5747	83.4897	79.8513	88.0435	79.8415	79.6418	79.6418	87.3438	90.5983	90.5983	90.5983	90.5983	90.5983	90.5983	85.2336	85.2336	81.6245	80.9427	83.2906	82.3335	82.4187	83.1784	81.5912	79.3541	82.9085	79.8359	79.5599	80.6315	80.0297
Methanomassiliicoccaceae archaeon Tb.RUG.425	G. 22	88.4679	85.396	85.0352	87.6923	87.6923	85.737	90.413	89.0909	86.3078	88.5714	0	87.8981	80.7843	85.4089	82.5678	0	87.8505	85.6195	84.9735	81.9914	84.3607	83.4334	86.4078	81.0646	81.5803	80.7464	87.7095	89.2739	89.2739	89.2739	89.2739	89.2739	89.2739	83.0193	83.0193	82.3779	81.3437	82.4551	82.6572	82.7801	81.8101	82.3466	81.6642	83.8735	82.1516	82.1734	81.3845	79.9222
Methanomassiliicoccaceae archaeon UBA113	G. 22	81.8471	87.0748	87.9079	81.5359	81.5359	82.5877	81.7722	81.7722	82.1311	83.8889	0	88.5481	83.7054	82.6797	84.4037	0	90.0794	83.0739	82.6797	92.1569	83.4967	0	82.6797	0	0	0	81.9672	81.9672	82.4841	81.9672	82.4841	81.9672	81.9672	81.6393	81.6393	81.8033	0	86.087	80.7268	80.8273	82.2951	88.253	0	82.0064	81.3115	81.3115	81.4754	0
Methanomassiliicoccaceae archaeon Tb.RUG.29	G. 22	85.4701	86.1111	86.3248	87.7119	87.7119	85.2718	83.6434	83.6454	81.2727	89.8305	0	71.6279	81.3814	80.9882	84.626	78.2609	91.3514	83.2856	86.0269	83.3174	85.4712	0	91.1017	81.3073	81.3073	81.3073	89.3162	89.3162	89.3162	89.3162	89.3162	89.3162	89.3162	81.3824	81.3824	82.153	81.2408	81.5054	85.0455	85.6957	84.9567	90.4255	0	82.3864	80.4567	80.4567	80.5528	0
Methanogenic archaeon mixed culture ISO4-G1	G. 22	83.6387	83.748	86.3782	86.139	86.0647	86.9646	85.7319	86.5702	86.5015	84.8182	77.1552	86.0094	86.6167	86.1745	84.2513	0	87.06	83.9562	87.1106	85.2783	87.4121	84.4903	86.6971	83.2898	0	0	85.8755	86.3481	86.2457	86.2457	86.2457	86.2457	86.2457	82.8981	82.8981	85.1683	78.7383	82.4159	83.3175	84.7393	84.6227	86.4231	83.9481	83.4326	85.6285	85.0493	84.3187	87.7119
RGMGC RGIG6752	G. 22	82.8353	82.4759	86.8687	85.1424	85.0654	85.8592	84.1649	86.3517	85.7686	87.2263	0	85.2212	83.631	84.7238	82.6303	78.9474	86.9511	81.1518	87.2111	81.0345	87.2519	0	87.4422	85.413	82.3529	82.3529	84.9242	86.7718	86.5661	86.5661	86.5661	86.5661	86.5661	84.1168	84.1168	83.0562	80.304	83.6009	84.5443	84.6675	83.5563	88.3094	84.3206	81.3473	85.1695	84.0819	82.8536	84.634
GEM OTU-3278	G. 22	83.7369	83.9598	86.4316	85.916	85.8364	87.1674	87.5104	88.8484	86.7555	87.0764	0	86.2254	85.9604	86.6395	83.6815	76.7773	87.5261	91.129	87.3559	92.6941	87.4654	87.2801	87.63	84.6797	0	0	85.6868	86.9215	86.8163	86.8163	86.8163	86.8163	86.8163	85.1812	85.1812	86.2069	84.6715	83.9458	84.1512	85.809	85.5959	88.3864	83.8808	83.3298	87.191	86.127	85.7538	86.4072
LGM-RCC1	G. 22	83.7042	83.9598	86.4316	85.8789	85.8045	87.1337	87.4687	88.7962	86.7234	86.0012	0	86.1807	85.3535	86.6025	82.8634	78.9474	87.4913	88.3552	87.3234	84.1307	87.7083	87.1448	87.5836	84.6797	82.3529	82.3529	85.6592	86.8864	86.7812	86.7812	86.7812	86.7812	86.7812	85.2419	85.2419	85.374	84.6715	83.7864	82.71	84.1484	85.307	86.8774	82.7629	83.3717	86.3019	85.5196	85.7231	87.2455
GEM OTU-6054	G. 22	83.8024	83.801	86.3782	85.8045	85.7249	87.1136	87.4687	88.7441	86.5705	86.8658	78.1176	85.9155	85.1557	86.6765	86.0759	0	87.3523	91.3306	86.3607	93.1507	87.3615	86.7388	87.5186	84.5868	85.0267	85.0267	86.26	86.4164	86.314	86.314	86.314	86.314	86.314	84.9315	84.9315	86.304	0	0	83.7622	85.5007	85.9472	87.8985	83.4989	85.0258	85.8647	85.1378	85.6924	90.8475
RGMGC RGIG6915	G. 22	86.064	86.6667	86.6667	86.5714	86.5714	88.724	85.026	83.668	0	92.3077	0	92.381	86.6071	88.1668	87.1345	0	87.0871	0	82.8697	0	0	0	0	0	83.4081	0	85.6881	85.1548	84.8816	84.8816	84.8816	84.8816	84.8816	85.8268	85.8268	0	82.4261	80.3636	84.691	84.691	83.7725	87.3239	85.266	83.462	87.0515	87.0515	82.3986	82.0078
RGMGC RGIG6862	G. 22	84.3731	86.1224	87.4735	87.5776	87.5776	87.2	87.5727	86.7734	87.5385	87.571	0	87.0462	83.815	88.602	87.4074	0	87.5239	83.7231	87.8011	86.5421	86.9448	86.9626	87.6744	80.9796	83.4081	0	86.6017	86.303	86.1212	86.1212	86.1212	86.1212	86.1212	85.3221	85.3221	90.7692	82.4	82.7133	85.0912	85.0912	87.7056	87.832	85.3604	83.2696	88.2649	88.2649	85.2129	84.357
GEM OTU-9166	G. 22	84.7585	85.4989	86.5358	86.9926	86.9465	87.2575	86.2522	86.2043	87.854	87.9288	0	88.3991	85.8621	87.896	87.0386	0	88.5799	84.8684	85.6781	86.9725	88.5559	87.0095	88.2481	81.6537	0	0	86.0282	86.6509	86.6727	86.6727	86.6727	86.6727	86.6727	85.9641	85.9641	87.315	82.8	82.4945	82.9319	84.2187	86.8445	88.163	84.507	84.1672	87.5878	87.7108	83.6174	84.381
RGMGC RGIG4496	G. 22	86.0544	87.7976	86.8597	87.0748	87.0748	86.9303	86.9728	86.9728	87.8747	88.0559	0	87.2537	88.8747	88.2993	86.3205	0	87.9496	90.7258	86.9786	82.1994	87.8134	86.8385	88.0516	0	82.4138	82.4138	85.9831	86.5027	86.4481	86.4481	86.4481	86.4481	86.4481	83.4078	83.4078	88.1706	79.8137	0	82.2299	83.5663	85.3766	84.815	82.5822	84.622	84.1042	83.8858	84.9782	84.5649
RGMGC RGIG3795	G. 22	86.0544	88.2434	86.629	87.2109	87.3469	89.1837	87.3452	87.3452	88.079	87.619	0	88.1857	87.0934	88.0952	84.7172	0	88.3994	90.5242	88.0952	82.2926	87.3751	86.5672	87.9837	0	83.0769	83.0769	86.2834	87.4659	87.4659	87.4659	87.4659	87.4659	87.4659	84.7856	84.7856	87.8955	79.9689	82.4808	82.2034	83.5136	86.0874	86.0693	82.2168	84.7308	85	84.9157	84.8908	84.8933
RGMGC RGIG3750	G. 22	0	0	0	0	0	0	79.3282	79.3282	83.4375	0	0	0	81.677	0	82.0724	0	0	0	0	79.9766	83.7587	0	0	0	0	0	81.3149	0	0	0	0	0	0	78.7753	78.7753	85.3282	79.8137	79.9599	81.5825	81.5825	82.3065	78.1145	78.1145	80.5533	79.3205	80	80.0245	79.0769
RGMGC RGIG4274	G. 22	86.8644	87.7551	83.1826	89.4309	89.4309	87.1269	86.6337	86.6337	93.2039	93.012	83.8462	94.9438	86.1111	85.9935	81.4838	81.2124	84.0909	80.5714	82.0785	82.9545	83.2853	79.7401	84.1696	80.3333	81.5962	84.5304	92.8803	91.0638	91.0638	91.0638	91.0638	91.0638	91.0638	81.9359	81.9359	84.1007	81.1311	81.9214	81.2675	81.4959	81.7128	81.467	80.2139	80.5774	83.046	83.6073	83.3608	80.3191
RGMGC RGIG5314	G. 22	85.8108	88.4354	82.9684	89.2405	89.2405	92.4528	93.125	93.125	94.5701	93.578	98.6301	94.9438	87.935	80.6346	83.5991	0	92	85.3731	86.0262	83.9637	82.7869	79.7153	92	86.2069	83.9329	83.9329	95.4955	93.9189	93.9189	93.9189	93.9189	93.9189	93.9189	84.6928	84.6928	84.9367	84.507	81.6172	83.9485	84.119	81.258	83.3333	81.4815	84.0868	89.2272	89.2272	83.4495	81.6856
RGMGC RGIG9098	G. 22	87.1053	83.8396	84.1031	84.5259	84.569	83.9829	82.8131	83.5791	85.0667	85.7335	85.283	84.0152	84.6154	83.3225	84.0478	0	86.2571	81.9387	85.9717	82.5153	84.7647	86.2069	86.8745	84.3781	86.6379	86.6379	84.6028	85.5455	85.3636	85.3636	85.3636	85.3636	85.3636	84.432	84.432	83.6155	84.1941	81.6172	83.606	83.781	83.1926	83.0116	83.871	83.7963	86.1702	84.1231	82.9856	84.5469
RGMGC RGIG3838	G. 22	0	0	79.9242	0	0	0	0	0	98.6301	98.6301	98.6301	95.1807	83.5821	0	0	0	0	83.0247	83.4416	0	0	85.7759	0	86.2069	86.2069	86.2069	98.6486	0	0	0	0	0	0	80.1325	80.1325	82.7103	0	81.0198	81.7328	81.7328	81.4629	0	0	0	98.6301	98.6301	98.6301	98.6301
RGMGC RGIG3983	G. 22	0	0	0	0	0	0	0	0	0	0	0	0	79.4569	0	83.1169	84.8168	0	80.8783	80.6962	81.1628	77.3639	0	0	0	0	0	0	0	0	0	0	0	0	81.3417	81.3417	83.042	80.3819	84.2672	81.9364	81.9364	79.5195	78.7004	78.7004	80.6061	81.2183	81.25	81.2899	80.3263
PIGC MAG_307	G. 22	0	81.1321	79.1209	0	0	0	0	0	83.965	92.4528	0	84.0385	79.3478	78.5362	81.1203	79.9569	0	80.7947	81.9495	81.4189	83	78.0764	0	85.5895	85.5895	85.5895	0	0	0	0	0	0	0	82.4751	82.4751	78.9329	79.902	81.728	81.9209	81.9209	79.6703	80.3863	79.4224	82.3678	83.9046	84.1618	82.1399	80.8847
PIGC MAG_893	G. 22	0	81.1321	0	0	0	0	0	0	0	92.4528	0	92.4528	79.959	79.3133	81.3278	80.1724	0	81.4604	81.5884	0	82	87.1429	0	79.1489	79.1489	79.1489	0	0	0	0	0	0	0	81.3832	81.3832	79.6178	0	84.985	82.7556	82.7556	78.8235	79.4224	79.4224	83.359	80.4991	83.2176	81.6121	83.5294
PIGC MAG_2717	G. 22	0	80.7547	79.1209	0	0	0	0	0	83.965	92.4528	0	92.4528	78.4452	77.6316	84.9237	0	0	81.3486	82.1705	82.7697	83	83.2998	81.5789	78.7234	78.7234	78.7234	0	0	0	0	0	0	0	80.7963	80.7963	77.8203	80.039	78.5523	81.8128	81.8128	79.5107	79.4224	79.4224	83.2432	82.9472	83.1893	80.9829	0
PIGC MAG_636	G. 22	85.6187	83.293	85.0917	88.1206	87.9433	87.8887	90.8612	90.8612	85.6234	86.9663	0	89.2857	79.8942	82.0459	81.883	80.1724	91.5584	82.1058	85.57	84.8197	85.906	78.6573	88.2212	82.5431	82.5431	82.5431	87.1332	87.3589	87.3589	87.3589	87.3589	87.3589	87.3589	82.6907	82.6907	82.0847	80.052	84.985	83.29	83.4757	82.8961	84.4244	79.4224	84.4496	81.3926	83.0986	82.6686	0
PIGC MAG_6046	G. 22	0	80.7547	78.8462	0	0	0	0	0	83.6735	92.4528	0	92.4528	80.6415	0	81.1224	80.6034	0	82.2196	0	84.6154	0	81.4765	81.8713	82.7586	82.7586	82.7586	0	0	0	0	0	0	0	83.4158	83.4158	79.7452	80.3844	84.985	83.3333	83.3333	79.2899	81.7863	0	83.871	81.701	81.701	80.9829	0
PIGC MAG_3971	G. 22	0	85.906	0	0	0	0	0	0	0	92.4528	0	92.4528	78.8168	0	82.4897	0	0	80.9617	81.5884	81.7568	83.3333	87.0968	0	0	0	0	0	0	0	0	0	0	0	80.3691	80.3691	81.203	79.8839	0	81.0499	81.0499	79.4118	79.4224	79.4224	82.6715	76.699	84.5361	0	0
PIGC MAG_2598	G. 22	0	79.771	0	0	0	0	0	0	0	92.4528	0	81.0976	79.5169	77.512	80.6133	80.1724	0	81.8182	81.9469	81.7568	83.6667	0	0	79.1489	79.1489	79.1489	0	0	0	0	0	0	0	81.721	81.721	77.6291	82.0796	84.985	83.7696	83.7696	0	79.4224	79.4224	83.359	79.9296	83.1547	0	0
PIGC MAG_5310	G. 22	0	83.5729	82.2526	87.5458	87.1795	89.1213	88.5463	88.5463	87.963	89.4737	88.4259	80.924	79.2923	89.7436	82.4202	0	0	80.885	81.5884	81.7568	83.3333	87.0968	0	78.7234	78.7234	78.7234	87.7119	88.785	88.785	88.785	88.785	88.785	88.785	81.815	81.815	81.4887	79.8683	84.3844	83.509	83.509	82.4397	84.6004	79.4224	84.2346	80.4348	83.3557	88.1356	0
PIGC MAG_1095	G. 22	0	80.3774	78.8462	86.6894	85.0932	88.0309	87.8543	87.8543	84.375	87.6884	84.9057	81.3711	79.5192	87.6325	81.349	86.1702	0	81.8849	82.1705	82.9308	83.3333	83.501	81.8713	0	0	0	86.6197	86.6412	86.2595	86.2595	86.2595	86.2595	86.2595	81.9322	81.9322	80.2974	79.7961	0	82.2921	82.2921	87.4016	81.3321	79.616	82.5681	80.5317	83.4324	81.0897	0
Methanomassiliicoccales archaeon HGM01196	G. 22	0	81.8868	78.3333	0	0	0	0	0	83.3819	92.3077	0	92.4528	79.946	79.4737	80.8715	0	0	80.5831	82.0155	83.0918	82.3333	78.5571	81.8713	82.5431	81.6923	81.6923	0	0	0	0	0	0	0	81.2918	81.2918	85.4167	80.0147	84.0841	83.1844	82.8891	79.4118	81.7333	79.4224	82.3944	80.5014	83.2528	0	0
PIGC MAG_5824	G. 22	85.3273	87.8378	88.5417	87.0488	86.6242	89.8305	90.9091	90.9091	86.1682	91.7526	0	0	79.9472	89.1775	82.6484	80.1724	91.8919	83.4974	85.3503	85.9184	86.8421	77.3428	90.7216	82.5431	82.5431	82.5431	91.1458	91.1458	91.1458	91.1458	91.1458	91.1458	91.1458	82.2616	82.2616	81.2587	79.7956	84.985	82.5801	82.5801	94.2708	83.871	79.4224	85.3746	84.0619	84.1166	81.6041	0
PIGC MAG_2796	G. 22	84.7458	0	0	85.2761	85.2761	88.5449	0	84.8665	82.7988	92.4528	0	84.2308	79.3753	80.2057	81.9516	0	0	81.135	82.0155	82.9308	83	81.2865	81.2865	0	0	0	0	0	0	0	0	0	0	81.0717	81.0717	81.0841	79.9038	77.0386	81.5854	81.5854	80.1963	79.4224	82.5	83.5642	83.1487	83.2897	82.9697	88.4696
PIGC MAG_772	G. 22	89.0173	0	0	85.0467	84.5794	89.7196	88.785	88.785	83.0904	92.4528	0	92.4528	85.9813	80.0623	82.7763	0	0	80.9617	81.5884	0	0	87.0968	0	0	0	0	0	0	0	0	0	0	0	80.8219	80.8219	79.7452	79.3559	86.4078	82.7761	82.7761	79.4118	79.4224	79.4224	81.8803	78.4387	81.6638	0	0
PIGC MAG_2678	G. 22	0	81.1321	80.916	0	0	0	0	0	84.1615	92.4528	0	92.4528	79.2151	0	81.5648	0	0	82.7338	81.8605	82.6087	83	80.9942	80.9942	0	0	0	0	0	0	0	0	0	0	81.2638	81.2638	88.5246	80.5711	0	81.8607	81.8607	78.5978	79.4224	79.4224	83.3333	80.2867	81.8681	81.0897	0
PIGC MAG_1102	G. 22	86.3077	87.8378	83.1135	88.1381	87.8378	89.955	91.9162	91.9162	90.5914	91.0417	0	83.6806	81.3413	85.8527	82.2864	0	91.8919	82.7183	85.6722	85.7143	88.1306	83.501	86.8715	79.5745	79.5745	79.5745	90.3226	90.5914	90.5914	90.5914	90.5914	90.5914	90.5914	82.2719	82.2719	81.409	80.445	77.8571	82.5565	82.7331	83.2093	83.871	79.4224	85.3417	83.0484	85.4975	83.5573	83.1373
[truncated: 195 more columns]

## Sheet: 16S rRNA similarity
16S rRNA similarity	Genome ID	Methanomassiliicoccales archaeon E29_bin30	Methanomassiliicoccales archaeon UBA280	Methanomassiliicoccales archaeon UBA147	Methanomassiliicoccales archaeon MAG-10	GEM OTU-12199	GEM OTU-6844	Methanomassiliicoccales archaeon MMA1	Methanomassiliicoccales archaeon MMA2	GEM OTU-13712	GEM OTU-12385	Methanomassiliicoccaceae archaeon E3M	Methanomassiliicoccaceae archaeon E3D	Methanomassiliicoccaceae archaeon bin_107_IMCAS	Methanomassiliicoccales archaeon Ch47	Methanomassiliicoccales archaeon PtaU1.Bin124	Methanomassiliicoccales archaeon Zod_Metabat.676	Methanomassiliicoccus sp. das_tool.metabat2.44	Methanomassiliicoccales archaeon PtaB.Bin134	GEM OTU-16246	GEM OTU-1501	GEM OTU-15029	Methanomassiliicoccaceae archaeon UBA472	GEM OTU-13053	Methanomassiliicoccaceae archaeon UBA248	Methanomassiliicoccales archaeon UBA8940	GEM OTU-4215	Methanomassiliicoccus sp. ERR321597-bin.7	Methanomassiliicoccus sp. ERR1305901-bin.41	Ca. Methanomassiliicoccus intestinalis 183	Ca. Methanomassiliicoccus intestinalis ERR414347-bin.33	Ca. Methanomassiliicoccus intestinalis 138	Ca. Methanomassiliicoccus intestinalis Issoire-Mx1	Ca. Methanomassiliicoccus intestinalis MGYG-HGUT-02160	Methanomassiliicoccus luminyensis B10	Methanomassiliicoccus luminyensis MGYG-HGUT-02161	Methanomassiliicoccus sp. AS06rmzACSIP_208	Methanomassiliicoccales archaeon PtaU1.Bin030	Methanomassiliicoccus sp. MXMAG1	Methanomassiliicoccus sp. UBA6	GEM OTU-16822	GEM OTU-8010	Methanomassiliicoccus sp. UBA238	GEM OTU-1236	Methanomassiliicoccales archaeon RumEn M1	Methanomassiliicoccus sp. UBA386	GEM OTU-8080	Methanomassiliicoccus sp. UBA345	Methanomassiliicoccus sp. UBA429
Genome ID	Refined genus	G. 1	G. 2	G. 2	G. 3	G. 3	G. 4	G. 5	G. 5	G. 6	G. 6	G. 6	G. 6	G. 7	G. 7	G. 7	G. 8	G. 8	G. 8	G. 8	G. 8	G. 8	G. 8	G. 8	G. 8	G. 8	G. 8	G. 9	G. 9	G. 9	G. 9	G. 9	G. 9	G. 9	G. 10	G. 10	G. 10	G. 10	G. 10	G. 10	G. 10	G. 10	G. 10	G. 10	G. 10	G. 10	G. 10	G. 10	G. 10
Methanomassiliicoccales archaeon E29_bin30	G. 1	100	88.76	88.76	89.29	89.1	89.14	89.3	89.3	88.61	88.16	NA	87.43	89.99	87.68	86.55	NA	88.9	88.51	88.1	NA	88.24	86.72	88.12	NA	NA	NA	87.69	87.69	87.69	87.69	87.69	87.69	87.69	87.7	87.7	89.39	NA	NA	84.74	87.47	87.67	85.25	83.59	87.29	87.56	87.56	87.57	NA
Methanomassiliicoccales archaeon UBA280	G. 2	88.76	100	97.55	88.81	88.81	90.09	88.95	88.95	89.19	89.77	NA	88.11	93.5	89.34	86.93	NA	89.35	100	88.76	NA	88.92	87.41	88.52	NA	NA	NA	90.63	90.79	90.79	90.79	90.79	90.79	90.79	90.2	90.2	91.92	NA	NA	83.19	89.63	89.48	87.15	84.36	89.64	89.63	89.63	89.48	NA
Methanomassiliicoccales archaeon UBA147	G. 2	88.76	97.55	100	87.07	86.81	87.68	88.03	88.03	88.08	86.89	NA	85.16	92.33	86.8	84.29	NA	87.74	90.24	87.25	NA	86.91	84.91	86.93	NA	NA	NA	87.99	88.07	88.07	88.07	88.07	88.07	88.07	88.06	88.06	91.97	NA	NA	84.03	87.57	87.72	85.39	83.91	87.47	87.72	87.72	87.55	NA
Methanomassiliicoccales archaeon MAG-10	G. 3	89.29	88.81	87.07	100	99.66	94.89	94.49	94.49	93.88	93.39	NA	92.83	92.78	93.18	92.85	NA	94.4	91.46	93.73	NA	93.39	93.5	93.61	NA	NA	NA	92.23	92.3	92.3	92.3	92.3	92.3	92.3	92.71	92.71	92.13	NA	NA	92.82	92.58	92.85	92.55	91.55	92.18	92.52	92.52	92.46	NA
GEM OTU-12199	G. 3	89.1	88.81	86.81	99.66	100	94.76	94.42	94.42	93.75	93.25	NA	92.56	92.78	92.98	92.46	NA	94.15	91.46	93.46	NA	93.12	93.1	93.33	NA	NA	NA	92.23	92.3	92.3	92.3	92.3	92.3	92.3	92.64	92.64	91.99	NA	NA	92.42	92.38	92.72	92.28	91.36	92.04	92.38	92.38	92.39	NA
GEM OTU-6844	G. 4	89.14	90.09	87.68	94.89	94.76	100	95.71	95.71	93.67	92.98	NA	92.83	94.29	93.46	93.11	NA	94.74	91.28	93.8	NA	93.46	93.78	93.81	NA	NA	NA	93.26	93.32	93.32	93.32	93.32	93.32	93.32	93.19	93.19	93.79	NA	NA	89.36	93.19	92.78	92.68	91.17	92.86	92.85	92.85	92.86	NA
Methanomassiliicoccales archaeon MMA1	G. 5	89.3	88.95	88.03	94.49	94.42	95.71	100	100	93.95	93.32	NA	92.96	94.44	93.53	93.24	NA	94.66	92.49	93.73	NA	93.73	93.5	93.88	NA	NA	NA	93.26	93.32	93.32	93.32	93.32	93.32	93.32	93.6	93.6	93.78	NA	NA	92.41	93.46	93.39	92.95	91.94	93.12	93.52	93.52	93.46	NA
Methanomassiliicoccales archaeon MMA2	G. 5	89.3	88.95	88.03	94.49	94.42	95.71	100	100	93.95	93.32	NA	92.96	94.44	93.53	93.24	NA	94.66	92.49	93.73	NA	93.73	93.5	93.88	NA	NA	NA	93.26	93.32	93.32	93.32	93.32	93.32	93.32	93.6	93.6	93.78	NA	NA	92.41	93.46	93.39	92.95	91.94	93.12	93.52	93.52	93.46	NA
GEM OTU-13712	G. 6	88.59	89.19	88.08	93.88	93.75	93.66	93.95	93.95	100	95.64	NA	97.29	95.8	94.83	94.02	NA	96.04	93.71	94.96	NA	94.69	94.47	95.18	NA	NA	NA	93.53	93.6	93.6	93.6	93.6	93.6	93.6	93.73	93.73	94.62	NA	NA	93.34	94.07	93.73	93.63	93.09	93.32	93.59	93.59	93.6	NA
GEM OTU-12385	G. 6	88.16	89.77	86.89	93.39	93.25	92.98	93.32	93.32	95.64	100	NA	99.73	95.04	95.57	94.67	NA	95.17	94.31	94.48	NA	95.23	94.72	94.76	NA	NA	NA	92.5	92.43	92.43	92.43	92.43	92.43	92.43	92.84	92.84	92.68	NA	NA	92.81	92.64	92.92	92.28	91.17	92.44	92.64	92.64	92.72	NA
Methanomassiliicoccaceae archaeon E3M	G. 6	NA	NA	NA	NA	NA	NA	NA	NA	NA	NA	NA	NA	NA	NA	NA	NA	NA	NA	NA	NA	NA	NA	NA	NA	NA	NA	NA	NA	NA	NA	NA	NA	NA	NA	NA	NA	NA	NA	NA	NA	NA	NA	NA	NA	NA	NA	NA	NA
Methanomassiliicoccaceae archaeon E3D	G. 6	87.42	88.11	85.16	92.83	92.56	92.83	92.96	92.96	97.29	99.73	NA	100	0	95.67	94.72	NA	94.86	0	94.46	NA	95.27	94.99	94.61	NA	NA	NA	92.96	92.83	92.83	92.83	92.83	92.83	92.83	93.64	93.64	0	NA	NA	93.37	93.37	92.96	92.55	91.55	92.29	92.69	92.69	92.84	NA
Methanomassiliicoccaceae archaeon bin_107_IMCAS	G. 7	89.97	93.5	92.33	92.78	92.78	94.29	94.44	94.44	95.8	95.04	NA	0	100	96.55	0	NA	96.36	95.33	96.39	NA	96.1	0	96.99	NA	NA	NA	92.78	92.78	92.78	92.78	92.78	92.78	92.78	92.63	92.63	93.38	NA	NA	92.44	93.53	92.64	0	0	92.79	92.94	92.94	92.94	NA
Methanomassiliicoccales archaeon Ch47	G. 7	87.68	89.34	86.81	93.18	92.98	93.46	93.53	93.53	94.83	95.57	NA	95.67	96.55	100	98.57	NA	95.7	96.14	95.85	NA	96.18	96.35	95.79	NA	NA	NA	92.66	92.73	92.73	92.73	92.73	92.73	92.73	92.73	92.73	92.15	NA	NA	93.48	93.33	93.47	93.22	92.9	92.79	92.99	92.99	93.2	NA
Methanomassiliicoccales archaeon PtaU1.Bin124	G. 7	86.55	86.93	84.31	92.85	92.46	93.11	93.24	93.24	94.02	94.67	NA	94.72	0	98.57	100	NA	95.19	0	96.1	NA	95.97	95.94	95.85	NA	NA	NA	92.46	92.59	92.59	92.59	92.59	92.59	92.59	93.24	93.24	0	NA	NA	93.08	93.63	93.5	92.82	92.32	92.59	93.24	93.24	93.64	NA
Methanomassiliicoccales archaeon Zod_Metabat.676	G. 8	NA	NA	NA	NA	NA	NA	NA	NA	NA	NA	NA	NA	NA	NA	NA	NA	NA	NA	NA	NA	NA	NA	NA	NA	NA	NA	NA	NA	NA	NA	NA	NA	NA	NA	NA	NA	NA	NA	NA	NA	NA	NA	NA	NA	NA	NA	NA	NA
Methanomassiliicoccus sp. das_tool.metabat2.44	G. 8	88.9	89.35	87.74	94.4	94.15	94.74	94.66	94.66	96.04	95.17	NA	94.86	96.36	95.7	95.19	NA	100	94.34	96.88	NA	97.39	97.56	97.23	NA	NA	NA	94.07	94.07	94.07	94.07	94.07	94.07	94.07	93.73	93.73	95.96	NA	NA	92.42	93.61	94.15	92.82	92.32	93.64	93.64	93.64	93.99	NA
Methanomassiliicoccales archaeon PtaB.Bin134	G. 8	88.51	100	90.24	91.46	91.46	91.28	92.49	92.49	93.71	94.31	NA	0	95.33	96.14	0	NA	94.34	100	97.97	NA	99.8	0	98.38	NA	NA	NA	91.28	91.48	91.48	91.48	91.48	91.48	91.48	91.28	91.28	91.9	NA	NA	91.37	92.29	91.89	0	0	91.68	91.89	91.89	91.89	NA
GEM OTU-16246	G. 8	88.1	88.76	87.25	93.73	93.46	93.8	93.73	93.73	94.96	94.48	NA	94.46	96.39	95.85	96.1	NA	96.88	97.97	100	NA	98.43	98.92	98.98	NA	NA	NA	92.78	92.85	92.85	92.85	92.85	92.85	92.85	92.85	92.85	93.93	NA	NA	92.95	93.53	92.71	92.15	91.76	92.58	92.78	92.78	92.99	NA
GEM OTU-1501	G. 8	NA	NA	NA	NA	NA	NA	NA	NA	NA	NA	NA	NA	NA	NA	NA	NA	NA	NA	NA	NA	NA	NA	NA	NA	NA	NA	NA	NA	NA	NA	NA	NA	NA	NA	NA	NA	NA	NA	NA	NA	NA	NA	NA	NA	NA	NA	NA	NA
GEM OTU-15029	G. 8	88.24	88.92	86.91	93.39	93.12	93.46	93.73	93.73	94.69	95.23	NA	95.27	96.1	96.18	95.97	NA	97.39	99.8	98.43	NA	100	99.59	98.91	NA	NA	NA	92.23	92.3	92.3	92.3	92.3	92.3	92.3	92.3	92.3	93.11	NA	NA	92.29	92.86	92.37	91.46	90.98	92.17	92.24	92.24	92.45	NA
Methanomassiliicoccaceae archaeon UBA472	G. 8	86.72	87.41	84.91	93.5	93.1	93.78	93.5	93.5	94.47	94.72	NA	94.99	0	96.35	95.94	NA	97.56	0	98.92	NA	99.59	100	99.6	NA	NA	NA	92.15	92.29	92.29	92.29	92.29	92.29	92.29	92.7	92.7	0	NA	NA	92.97	92.97	92.29	91.87	91.55	91.61	92.02	92.02	92.43	NA
GEM OTU-13053	G. 8	88.12	88.52	86.93	93.61	93.33	93.81	93.88	93.88	95.18	94.76	NA	94.61	96.99	95.79	95.85	NA	97.23	98.38	98.98	NA	98.91	99.6	100	NA	NA	NA	92.59	92.65	92.65	92.65	92.65	92.65	92.65	92.79	92.79	94.21	NA	NA	92.32	93.34	92.52	91.5	91.2	92.38	92.59	92.59	92.79	NA
Methanomassiliicoccaceae archaeon UBA248	G. 8	NA	NA	NA	NA	NA	NA	NA	NA	NA	NA	NA	NA	NA	NA	NA	NA	NA	NA	NA	NA	NA	NA	NA	NA	NA	NA	NA	NA	NA	NA	NA	NA	NA	NA	NA	NA	NA	NA	NA	NA	NA	NA	NA	NA	NA	NA	NA	NA
Methanomassiliicoccales archaeon UBA8940	G. 8	NA	NA	NA	NA	NA	NA	NA	NA	NA	NA	NA	NA	NA	NA	NA	NA	NA	NA	NA	NA	NA	NA	NA	NA	NA	NA	NA	NA	NA	NA	NA	NA	NA	NA	NA	NA	NA	NA	NA	NA	NA	NA	NA	NA	NA	NA	NA	NA
GEM OTU-4215	G. 8	NA	NA	NA	NA	NA	NA	NA	NA	NA	NA	NA	NA	NA	NA	NA	NA	NA	NA	NA	NA	NA	NA	NA	NA	NA	NA	NA	NA	NA	NA	NA	NA	NA	NA	NA	NA	NA	NA	NA	NA	NA	NA	NA	NA	NA	NA	NA	NA
Methanomassiliicoccus sp. ERR321597-bin.7	G. 9	87.69	90.63	87.98	92.23	92.23	93.26	93.26	93.26	93.53	92.5	NA	92.96	92.78	92.65	92.46	NA	94.07	91.28	92.78	NA	92.23	92.15	92.59	NA	NA	NA	100	99.8	99.8	99.8	99.8	99.8	99.8	97.96	97.96	97.51	NA	NA	96.4	97.27	96.59	96.34	96.16	96.46	96.52	96.52	96.59	NA
Methanomassiliicoccus sp. ERR1305901-bin.41	G. 9	87.69	90.79	88.06	92.3	92.3	93.32	93.32	93.32	93.6	92.43	NA	92.83	92.78	92.72	92.59	NA	94.07	91.48	92.85	NA	92.3	92.29	92.65	NA	NA	NA	99.8	100	100	100	100	100	100	98.02	98.02	97.51	NA	NA	96.54	97.34	96.52	96.48	96.35	96.39	96.46	96.46	96.53	NA
Ca. Methanomassiliicoccus intestinalis 183	G. 9	87.69	90.79	88.06	92.3	92.3	93.32	93.32	93.32	93.6	92.43	NA	92.83	92.78	92.72	92.59	NA	94.07	91.48	92.85	NA	92.3	92.29	92.65	NA	NA	NA	99.8	100	100	100	100	100	100	98.02	98.02	97.51	NA	NA	96.54	97.34	96.52	96.48	96.35	96.39	96.46	96.46	96.53	NA
Ca. Methanomassiliicoccus intestinalis ERR414347-bin.33	G. 9	87.69	90.79	88.06	92.3	92.3	93.32	93.32	93.32	93.6	92.43	NA	92.83	92.78	92.72	92.59	NA	94.07	91.48	92.85	NA	92.3	92.29	92.65	NA	NA	NA	99.8	100	100	100	100	100	100	98.02	98.02	97.51	NA	NA	96.54	97.34	96.52	96.48	96.35	96.39	96.46	96.46	96.53	NA
Ca. Methanomassiliicoccus intestinalis 138	G. 9	87.69	90.79	88.06	92.3	92.3	93.32	93.32	93.32	93.6	92.43	NA	92.83	92.78	92.72	92.59	NA	94.07	91.48	92.85	NA	92.3	92.29	92.65	NA	NA	NA	99.8	100	100	100	100	100	100	98.02	98.02	97.51	NA	NA	96.54	97.34	96.52	96.48	96.35	96.39	96.46	96.46	96.53	NA
Ca. Methanomassiliicoccus intestinalis Issoire-Mx1	G. 9	87.69	90.79	88.06	92.3	92.3	93.32	93.32	93.32	93.6	92.43	NA	92.83	92.78	92.72	92.59	NA	94.07	91.48	92.85	NA	92.3	92.29	92.65	NA	NA	NA	99.8	100	100	100	100	100	100	98.02	98.02	97.51	NA	NA	96.54	97.34	96.52	96.48	96.35	96.39	96.46	96.46	96.53	NA
Ca. Methanomassiliicoccus intestinalis MGYG-HGUT-02160	G. 9	87.69	90.79	88.06	92.3	92.3	93.32	93.32	93.32	93.6	92.43	NA	92.83	92.78	92.72	92.59	NA	94.07	91.48	92.85	NA	92.3	92.29	92.65	NA	NA	NA	99.8	100	100	100	100	100	100	98.02	98.02	97.51	NA	NA	96.54	97.34	96.52	96.48	96.35	96.39	96.46	96.46	96.53	NA
Methanomassiliicoccus luminyensis B10	G. 10	87.69	90.2	88.06	92.71	92.64	93.19	93.6	93.6	93.73	92.84	NA	93.64	92.63	92.73	93.24	NA	93.73	91.28	92.85	NA	92.3	92.7	92.79	NA	NA	NA	97.96	98.02	98.02	98.02	98.02	98.02	98.02	100	100	97.93	NA	NA	97.21	98.02	96.93	96.34	96.16	96.86	96.86	96.86	97	NA
Methanomassiliicoccus luminyensis MGYG-HGUT-02161	G. 10	87.69	90.2	88.06	92.71	92.64	93.19	93.6	93.6	93.73	92.84	NA	93.64	92.63	92.73	93.24	NA	93.73	91.28	92.85	NA	92.3	92.7	92.79	NA	NA	NA	97.96	98.02	98.02	98.02	98.02	98.02	98.02	100	100	97.93	NA	NA	97.21	98.02	96.93	96.34	96.16	96.86	96.86	96.86	97	NA
Methanomassiliicoccus sp. AS06rmzACSIP_208	G. 10	89.39	91.92	91.97	92.14	92	93.79	93.78	93.78	94.62	92.68	NA	0	93.38	92.15	0	NA	95.96	91.9	93.93	NA	93.11	0	94.21	NA	NA	NA	97.51	97.51	97.51	97.51	97.51	97.51	97.51	97.93	97.93	100	NA	NA	98.07	98.62	96.55	0	0	96.41	95.99	95.99	96.13	NA
Methanomassiliicoccales archaeon PtaU1.Bin030	G. 10	NA	NA	NA	NA	NA	NA	NA	NA	NA	NA	NA	NA	NA	NA	NA	NA	NA	NA	NA	NA	NA	NA	NA	NA	NA	NA	NA	NA	NA	NA	NA	NA	NA	NA	NA	NA	NA	NA	NA	NA	NA	NA	NA	NA	NA	NA	NA	NA
Methanomassiliicoccus sp. MXMAG1	G. 10	NA	NA	NA	NA	NA	NA	NA	NA	NA	NA	NA	NA	NA	NA	NA	NA	NA	NA	NA	NA	NA	NA	NA	NA	NA	NA	NA	NA	NA	NA	NA	NA	NA	NA	NA	NA	NA	NA	NA	NA	NA	NA	NA	NA	NA	NA	NA	NA
Methanomassiliicoccus sp. UBA6	G. 10	84.74	83.19	84.03	92.82	92.42	89.36	92.41	92.41	93.34	92.81	NA	93.37	92.44	93.48	93.08	NA	92.42	91.37	92.95	NA	92.29	92.97	92.32	NA	NA	NA	96.4	96.54	96.54	96.54	96.54	96.54	96.54	97.21	97.21	98.07	NA	NA	100	99.6	97.6	97.56	97.5	96.54	97.2	97.2	97.47	NA
GEM OTU-16822	G. 10	87.47	89.63	87.57	92.57	92.37	93.19	93.46	93.46	94.07	92.64	NA	93.37	93.53	93.33	93.63	NA	93.61	92.29	93.53	NA	92.86	92.97	93.34	NA	NA	NA	97.27	97.34	97.34	97.34	97.34	97.34	97.34	98.02	98.02	98.62	NA	NA	99.6	100	97.34	97.56	97.5	97.21	97.34	97.34	97.55	NA
GEM OTU-8010	G. 10	87.67	89.48	87.72	92.85	92.72	92.78	93.39	93.39	93.73	92.92	NA	92.96	92.64	93.47	93.5	NA	94.15	91.89	92.71	NA	92.37	92.29	92.52	NA	NA	NA	96.59	96.52	96.52	96.52	96.52	96.52	96.52	96.93	96.93	96.55	NA	NA	97.6	97.34	100	98.1	98.46	98.09	98.23	98.23	98.37	NA
Methanomassiliicoccus sp. UBA238	G. 10	85.25	87.15	85.39	92.55	92.28	92.68	92.95	92.95	93.63	92.28	NA	92.55	0	93.22	92.82	NA	92.82	0	92.15	NA	91.46	91.87	91.5	NA	NA	NA	96.34	96.48	96.48	96.48	96.48	96.48	96.48	96.34	96.34	0	NA	NA	97.56	97.56	98.1	100	100	98.51	99.19	99.19	98.65	NA
GEM OTU-1236	G. 10	83.59	84.36	83.91	91.55	91.36	91.17	91.94	91.94	93.09	91.17	NA	91.55	0	92.9	92.32	NA	92.32	0	91.76	NA	90.98	91.55	91.2	NA	NA	NA	96.16	96.35	96.35	96.35	96.35	96.35	96.35	96.16	96.16	0	NA	NA	97.5	97.5	98.46	100	100	98.27	99.23	99.23	98.85	NA
Methanomassiliicoccales archaeon RumEn M1	G. 10	87.28	89.64	87.47	92.17	92.03	92.86	93.12	93.12	93.32	92.44	NA	92.29	92.79	92.79	92.59	NA	93.64	91.68	92.58	NA	92.17	91.61	92.38	NA	NA	NA	96.46	96.39	96.39	96.39	96.39	96.39	96.39	96.86	96.86	96.41	NA	NA	96.54	97.21	98.09	98.51	98.27	100	99.32	99.32	98.98	NA
Methanomassiliicoccus sp. UBA386	G. 10	87.57	89.63	87.72	92.52	92.38	92.85	93.52	93.52	93.59	92.64	NA	92.69	92.94	92.99	93.24	NA	93.64	91.89	92.78	NA	92.24	92.02	92.59	NA	NA	NA	96.52	96.46	96.46	96.46	96.46	96.46	96.46	96.86	96.86	95.99	NA	NA	97.2	97.34	98.23	99.19	99.23	99.32	100	100	99.39	NA
GEM OTU-8080	G. 10	87.57	89.63	87.72	92.52	92.38	92.85	93.52	93.52	93.59	92.64	NA	92.69	92.94	92.99	93.24	NA	93.64	91.89	92.78	NA	92.24	92.02	92.59	NA	NA	NA	96.52	96.46	96.46	96.46	96.46	96.46	96.46	96.86	96.86	95.99	NA	NA	97.2	97.34	98.23	99.19	99.23	99.32	100	100	99.39	NA
Methanomassiliicoccus sp. UBA345	G. 10	87.58	89.48	87.55	92.45	92.39	92.86	93.46	93.46	93.6	92.72	NA	92.84	92.94	93.2	93.64	NA	93.99	91.89	92.99	NA	92.45	92.43	92.79	NA	NA	NA	96.59	96.53	96.53	96.53	96.53	96.53	96.53	97	97	96.13	NA	NA	97.47	97.55	98.37	98.65	98.85	98.98	99.39	99.39	100	NA
Methanomassiliicoccus sp. UBA429	G. 10	NA	NA	NA	NA	NA	NA	NA	NA	NA	NA	NA	NA	NA	NA	NA	NA	NA	NA	NA	NA	NA	NA	NA	NA	NA	NA	NA	NA	NA	NA	NA	NA	NA	NA	NA	NA	NA	NA	NA	NA	NA	NA	NA	NA	NA	NA	NA	NA
Methanomassiliicoccus sp. UBA393	G. 10	87.79	89.5	87.47	92.43	92.36	92.75	93.4	93.4	93.62	92.3	NA	92.7	92.5	92.75	93.25	NA	93.9	90.11	92.38	NA	91.93	92.03	92.16	NA	NA	NA	96.74	96.66	96.66	96.66	96.66	96.66	96.66	97.11	97.11	96.03	NA	NA	97.34	97.48	98.44	98.78	98.85	99.18	99.41	99.41	99.78	NA
Methanomassiliicoccus sp. UBA364	G. 10	85.67	85.94	85.65	89.57	89.64	89.32	90.84	90.84	89.5	88.68	NA	88.27	89.66	89.3	89.65	NA	89.78	91.51	89.31	NA	89.37	88.29	89.26	NA	NA	NA	90.71	90.71	90.71	90.71	90.71	90.71	90.71	90.49	90.49	89.33	NA	NA	87.22	90.55	91.29	92.04	93.32	90.63	90.99	90.99	91.51	NA
Methanomassiliicoccus sp. UBA321	G. 10	NA	NA	NA	NA	NA	NA	NA	NA	NA	NA	NA	NA	NA	NA	NA	NA	NA	NA	NA	NA	NA	NA	NA	NA	NA	NA	NA	NA	NA	NA	NA	NA	NA	NA	NA	NA	NA	NA	NA	NA	NA	NA	NA	NA	NA	NA	NA	NA
Methanomassiliicoccus sp. UBA360	G. 10	90.88	92.28	91.07	91.84	91.84	92.49	93.91	93.91	93.59	92.16	NA	0	92.43	92.03	100	NA	95.09	90.05	92.48	NA	92.01	0	92.79	NA	NA	NA	97.12	96.79	96.79	96.79	96.79	96.79	96.79	97.28	97.28	95.92	NA	NA	95.69	97.12	98.08	0	0	99.36	99.68	99.68	99.84	NA
Methanomassiliicoccus sp. UBA335	G. 10	NA	NA	NA	NA	NA	NA	NA	NA	NA	NA	NA	NA	NA	NA	NA	NA	NA	NA	NA	NA	NA	NA	NA	NA	NA	NA	NA	NA	NA	NA	NA	NA	NA	NA	NA	NA	NA	NA	NA	NA	NA	NA	NA	NA	NA	NA	NA	NA
Methanomassiliicoccus sp. UBA315	G. 10	88.96	89.28	89.03	93.21	93.01	93.94	94.12	94.12	94.32	92.94	NA	94.47	92.21	93.15	94.84	NA	94.63	89.52	93.13	NA	92.54	94.23	92.95	NA	NA	NA	96.91	96.81	96.81	96.81	96.81	96.81	96.81	97.61	97.61	95.89	NA	NA	95.64	98.11	98.61	99.28	100	99.1	99.6	99.6	99.9	NA
Methanomassiliicoccus sp. UBA292	G. 10	NA	NA	NA	NA	NA	NA	NA	NA	NA	NA	NA	NA	NA	NA	NA	NA	NA	NA	NA	NA	NA	NA	NA	NA	NA	NA	NA	NA	NA	NA	NA	NA	NA	NA	NA	NA	NA	NA	NA	NA	NA	NA	NA	NA	NA	NA	NA	NA
Methanomassiliicoccus sp. UBA382	G. 10	85.1	87.24	85.04	92.52	92.37	92.39	92.66	92.66	93.24	92.09	NA	92.37	0	93.53	93.09	NA	92.95	0	92.24	NA	91.51	91.94	91.55	NA	NA	NA	96.12	96.26	96.26	96.26	96.26	96.26	96.26	96.83	96.83	0	NA	NA	97.7	97.7	98.56	98.56	98.85	98.42	98.85	98.85	100	NA
GEM OTU-3943	G. 10	87.58	89.34	87.47	92.39	92.32	92.79	93.39	93.39	93.53	92.65	NA	92.97	92.64	93	93.51	NA	93.73	91.89	92.79	NA	92.24	92.3	92.59	NA	NA	NA	96.53	96.46	96.46	96.46	96.46	96.46	96.46	96.93	96.93	95.86	NA	NA	97.61	97.48	98.3	98.78	98.85	98.91	99.32	99.32	99.8	NA
GEM OTU-17079	G. 11	NA	NA	NA	NA	NA	NA	NA	NA	NA	NA	NA	NA	NA	NA	NA	NA	NA	NA	NA	NA	NA	NA	NA	NA	NA	NA	NA	NA	NA	NA	NA	NA	NA	NA	NA	NA	NA	NA	NA	NA	NA	NA	NA	NA	NA	NA	NA	NA
Ca. Methanomethylophilaceae archaeon UBA9915	G. 12	89.84	90.97	90.33	92.43	92.43	91.63	94.29	94.29	91.85	91	NA	0	90.63	91.24	0	NA	92.77	92.58	91.43	NA	93.27	0	91.85	NA	NA	NA	91.26	91.26	91.26	91.26	91.26	91.26	91.26	90.43	90.43	90.45	NA	NA	89.92	90.85	90.84	0	0	90.04	90.04	90.04	90.24	NA
GEM OTU-4414	G. 12	87.25	88.24	86.88	92.39	92.25	92.32	93.73	93.73	91.3	90.67	NA	89.59	91.77	91.23	90.41	NA	92.13	92.7	91.36	NA	92.03	90.26	91.37	NA	NA	NA	91.64	91.58	91.58	91.58	91.58	91.58	91.58	91.24	91.24	91.75	NA	NA	89.88	91.09	90.74	90.5	89.62	90.81	90.88	90.88	91.02	NA
Methanomassiliicoccaceae archaeon B1Sed10_99	G. 12	87.37	87.48	86.79	92.45	92.17	92.46	93.66	93.66	91.49	90.4	NA	89.31	91.33	91.09	90.27	NA	92.46	91.73	91.16	NA	91.84	90.39	91.32	NA	NA	NA	90.69	90.75	90.75	90.75	90.75	90.75	90.75	90.61	90.61	91.33	NA	NA	89.76	90.75	90.6	90.09	89.38	90.2	90.27	90.27	90.55	NA
GEM OTU-11977	G. 12	89.44	90.28	89.64	93.48	93.38	93.48	94.9	94.9	92.71	92.51	NA	94.21	91.33	92.52	94.17	NA	95.09	91.73	92.71	NA	93.67	93.89	92.82	NA	NA	NA	92.62	92.62	92.62	92.62	92.62	92.62	92.62	92.03	92.03	91.33	NA	NA	90.08	92.03	91.55	92.9	95.6	91.17	91.27	91.27	91.55	NA
Methanomassiliicoccaceae archaeon T1Sed10_112	G. 12	87.11	87.19	86.73	92.31	92.04	92.18	93.53	93.53	91.36	90.27	NA	89.19	91.18	91.02	90.4	NA	92.29	91.73	91.09	NA	91.5	90.12	91.12	NA	NA	NA	90.89	90.82	90.82	90.82	90.82	90.82	90.82	90.55	90.55	91.2	NA	NA	90.03	90.75	90.54	90.24	89.79	90.07	90.27	90.27	90.55	NA
GEM OTU-5011	G. 12	87.11	87.19	86.73	92.31	92.04	92.18	93.53	93.53	91.36	90.27	NA	89.19	91.18	91.02	90.4	NA	92.29	91.73	91.09	NA	91.5	90.12	91.12	NA	NA	NA	90.89	90.82	90.82	90.82	90.82	90.82	90.82	90.55	90.55	91.2	NA	NA	90.03	90.75	90.54	90.24	89.79	90.07	90.27	90.27	90.55	NA
Ca. Methanomethylophilaceae archaeon CSBr16_184	G. 12	NA	NA	NA	NA	NA	NA	NA	NA	NA	NA	NA	NA	NA	NA	NA	NA	NA	NA	NA	NA	NA	NA	NA	NA	NA	NA	NA	NA	NA	NA	NA	NA	NA	NA	NA	NA	NA	NA	NA	NA	NA	NA	NA	NA	NA	NA	NA	NA
Methanomassiliicoccaceae archaeon CSSed10_161R1	G. 12	NA	NA	NA	NA	NA	NA	NA	NA	NA	NA	NA	NA	NA	NA	NA	NA	NA	NA	NA	NA	NA	NA	NA	NA	NA	NA	NA	NA	NA	NA	NA	NA	NA	NA	NA	NA	NA	NA	NA	NA	NA	NA	NA	NA	NA	NA	NA	NA
GEM OTU-751	G. 12	NA	NA	NA	NA	NA	NA	NA	NA	NA	NA	NA	NA	NA	NA	NA	NA	NA	NA	NA	NA	NA	NA	NA	NA	NA	NA	NA	NA	NA	NA	NA	NA	NA	NA	NA	NA	NA	NA	NA	NA	NA	NA	NA	NA	NA	NA	NA	NA
Ca. Methanomethylophilaceae archaeon CSBr16_211	G. 12	NA	NA	NA	NA	NA	NA	NA	NA	NA	NA	NA	NA	NA	NA	NA	NA	NA	NA	NA	NA	NA	NA	NA	NA	NA	NA	NA	NA	NA	NA	NA	NA	NA	NA	NA	NA	NA	NA	NA	NA	NA	NA	NA	NA	NA	NA	NA	NA
Ca. Methanomethylophilaceae archaeon CSSed162cmB_238	G. 12	87.1	87.48	87.07	92.18	91.9	92.6	93.6	93.6	91.43	90.61	NA	89.46	91.79	90.89	89.88	NA	92.38	92.32	90.96	NA	92.04	89.99	91.25	NA	NA	NA	91.24	91.09	91.09	91.09	91.09	91.09	91.09	90.81	90.81	92.16	NA	NA	89.63	91.03	90.87	90.09	89.77	90.81	90.81	90.81	91.02	NA
Methanomassiliicoccaceae archaeon CSSed10_308	G. 12	NA	NA	NA	NA	NA	NA	NA	NA	NA	NA	NA	NA	NA	NA	NA	NA	NA	NA	NA	NA	NA	NA	NA	NA	NA	NA	NA	NA	NA	NA	NA	NA	NA	NA	NA	NA	NA	NA	NA	NA	NA	NA	NA	NA	NA	NA	NA	NA
GEM OTU-13054	G. 13	NA	NA	NA	NA	NA	NA	NA	NA	NA	NA	NA	NA	NA	NA	NA	NA	NA	NA	NA	NA	NA	NA	NA	NA	NA	NA	NA	NA	NA	NA	NA	NA	NA	NA	NA	NA	NA	NA	NA	NA	NA	NA	NA	NA	NA	NA	NA	NA
Methanomassiliicoccaceae archaeon Lab288P1bin114	G. 14	86.61	0	0	90.87	90.6	91.68	92.03	92.03	89.66	89.53	NA	89.7	0	90.58	89.92	NA	89.53	0	88.77	NA	89.14	88.89	88.92	NA	NA	NA	88.77	88.79	88.79	88.79	88.79	88.79	88.79	89.15	89.15	0	NA	NA	88.25	88.9	89.27	89.28	88.08	89.03	89.53	89.53	89.28	NA
GEM OTU-13789	G. 14	NA	NA	NA	NA	NA	NA	NA	NA	NA	NA	NA	NA	NA	NA	NA	NA	NA	NA	NA	NA	NA	NA	NA	NA	NA	NA	NA	NA	NA	NA	NA	NA	NA	NA	NA	NA	NA	NA	NA	NA	NA	NA	NA	NA	NA	NA	NA	NA
Methanomassiliicoccaceae archaeon Lab288P1bin1	G. 14	NA	NA	NA	NA	NA	NA	NA	NA	NA	NA	NA	NA	NA	NA	NA	NA	NA	NA	NA	NA	NA	NA	NA	NA	NA	NA	NA	NA	NA	NA	NA	NA	NA	NA	NA	NA	NA	NA	NA	NA	NA	NA	NA	NA	NA	NA	NA	NA
GEM OTU-8289	G. 14	NA	NA	NA	NA	NA	NA	NA	NA	NA	NA	NA	NA	NA	NA	NA	NA	NA	NA	NA	NA	NA	NA	NA	NA	NA	NA	NA	NA	NA	NA	NA	NA	NA	NA	NA	NA	NA	NA	NA	NA	NA	NA	NA	NA	NA	NA	NA	NA
RGMGC RGIG3602	G. 15	NA	NA	NA	NA	NA	NA	NA	NA	NA	NA	NA	NA	NA	NA	NA	NA	NA	NA	NA	NA	NA	NA	NA	NA	NA	NA	NA	NA	NA	NA	NA	NA	NA	NA	NA	NA	NA	NA	NA	NA	NA	NA	NA	NA	NA	NA	NA	NA
Ca. Methanomethylophilaceae archaeon MAG014	G. 15	86.13	86.27	85.74	88.94	88.87	90.15	90.77	90.77	89.36	89.14	NA	88.54	89.37	89.49	89.52	NA	89.85	91.28	89.2	NA	89.93	88.66	89.41	NA	NA	NA	89.12	89.2	89.2	89.2	89.2	89.2	89.2	88.86	88.86	89.52	NA	NA	86.01	89.07	89.17	88.23	86.4	88.85	88.85	88.85	88.99	NA
PIGC MAG_4380	G. 15	85.92	86.12	85.62	88.68	88.6	90.15	90.69	90.69	89.42	89.14	NA	88.54	89.96	89.69	89.52	NA	89.68	91.7	89.28	NA	90.07	88.66	89.55	NA	NA	NA	89.27	89.35	89.35	89.35	89.35	89.35	89.35	89.02	89.02	89.96	NA	NA	86.2	89.27	89.46	88.23	86.4	89.19	89.19	89.19	89.31	NA
Methanomassiliicoccales archaeon Mx-02	G. 15	85.99	86.27	85.7	88.75	88.67	90.22	90.76	90.76	89.48	89.21	NA	88.54	90.1	89.76	89.52	NA	89.76	91.9	89.35	NA	90.14	88.66	89.62	NA	NA	NA	89.34	89.42	89.42	89.42	89.42	89.42	89.42	89.07	89.07	90.1	NA	NA	86.27	89.33	89.52	88.23	86.4	89.24	89.24	89.24	89.38	NA
Methanomassiliicoccaceae bacterium SRR5580399-bin.63	G. 15	NA	NA	NA	NA	NA	NA	NA	NA	NA	NA	NA	NA	NA	NA	NA	NA	NA	NA	NA	NA	NA	NA	NA	NA	NA	NA	NA	NA	NA	NA	NA	NA	NA	NA	NA	NA	NA	NA	NA	NA	NA	NA	NA	NA	NA	NA	NA	NA
Methanomassiliicoccales archaeon HGM01189	G. 15	84.08	84.36	82.79	87.82	87.53	89.86	89.6	89.6	87.81	87.81	NA	88.08	0	88.66	89.19	NA	88.32	0	87.7	NA	88.46	88.2	88.11	NA	NA	NA	88.1	87.98	87.98	87.98	87.98	87.98	87.98	88.11	88.11	0	NA	NA	88.22	88.22	88.05	88.05	86.59	88.19	88.32	88.32	88.46	NA
RGMGC RGIG9775	G. 16	NA	NA	NA	NA	NA	NA	NA	NA	NA	NA	NA	NA	NA	NA	NA	NA	NA	NA	NA	NA	NA	NA	NA	NA	NA	NA	NA	NA	NA	NA	NA	NA	NA	NA	NA	NA	NA	NA	NA	NA	NA	NA	NA	NA	NA	NA	NA	NA
RGMGC RGIG2195	G. 16	NA	NA	NA	NA	NA	NA	NA	NA	NA	NA	NA	NA	NA	NA	NA	NA	NA	NA	NA	NA	NA	NA	NA	NA	NA	NA	NA	NA	NA	NA	NA	NA	NA	NA	NA	NA	NA	NA	NA	NA	NA	NA	NA	NA	NA	NA	NA	NA
GEM OTU-3539	G. 16	NA	NA	NA	NA	NA	NA	NA	NA	NA	NA	NA	NA	NA	NA	NA	NA	NA	NA	NA	NA	NA	NA	NA	NA	NA	NA	NA	NA	NA	NA	NA	NA	NA	NA	NA	NA	NA	NA	NA	NA	NA	NA	NA	NA	NA	NA	NA	NA
RGMGC RGIG5541	G. 16	NA	NA	NA	NA	NA	NA	NA	NA	NA	NA	NA	NA	NA	NA	NA	NA	NA	NA	NA	NA	NA	NA	NA	NA	NA	NA	NA	NA	NA	NA	NA	NA	NA	NA	NA	NA	NA	NA	NA	NA	NA	NA	NA	NA	NA	NA	NA	NA
PIGC MAG_5935	G. 16	NA	NA	NA	NA	NA	NA	NA	NA	NA	NA	NA	NA	NA	NA	NA	NA	NA	NA	NA	NA	NA	NA	NA	NA	NA	NA	NA	NA	NA	NA	NA	NA	NA	NA	NA	NA	NA	NA	NA	NA	NA	NA	NA	NA	NA	NA	NA	NA
Ca. Methanomethylophilaceae archaeon MAG098	G. 16	85.96	86.16	86.3	88.64	88.51	90.03	90.66	90.66	88.97	88.51	NA	87.55	89.96	88.9	87.77	NA	88.73	91.5	88.88	NA	89.51	87.97	89.05	NA	NA	NA	88.88	89.02	89.02	89.02	89.02	89.02	89.02	88.95	88.95	89.66	NA	NA	89.26	88.54	88.66	87.37	86.31	88.29	88.35	88.35	88.63	NA
Ca. Methanomethylophilaceae archaeon MAG135	G. 16	NA	NA	NA	NA	NA	NA	NA	NA	NA	NA	NA	NA	NA	NA	NA	NA	NA	NA	NA	NA	NA	NA	NA	NA	NA	NA	NA	NA	NA	NA	NA	NA	NA	NA	NA	NA	NA	NA	NA	NA	NA	NA	NA	NA	NA	NA	NA	NA
Methanomassiliicoccaceae archaeon UBA381	G. 17	NA	NA	NA	NA	NA	NA	NA	NA	NA	NA	NA	NA	NA	NA	NA	NA	NA	NA	NA	NA	NA	NA	NA	NA	NA	NA	NA	NA	NA	NA	NA	NA	NA	NA	NA	NA	NA	NA	NA	NA	NA	NA	NA	NA	NA	NA	NA	NA
Methanomassiliicoccaceae archaeon UBA309	G. 17	82.35	84.11	83.21	87.14	86.84	87.73	86.82	86.82	86.39	86.08	NA	86.37	0	87.29	87.25	NA	85.8	0	85.69	NA	86.23	86.1	85.88	NA	NA	NA	86.86	87	87	87	87	87	87	87.16	87.16	0	NA	NA	86.93	86.93	87.23	86.78	86.83	86.57	86.8	86.8	87.09	NA
FJ_bin 4	G. 17	87.25	88.37	88.2	89.7	89.7	89.88	92.76	92.76	90.08	89.53	NA	0	88.93	89.39	0	NA	90.2	91.5	90.4	NA	90.76	0	90.59	NA	NA	NA	89.9	89.9	89.9	89.9	89.9	89.9	89.9	89.73	89.73	89.41	NA	NA	88.98	89.73	89.56	0	0	89.06	89.39	89.39	89.56	NA
Methanomassiliicoccales archaeon RumEn M2	G. 17	85.85	85.94	86.5	89.94	89.85	90.35	91.26	91.26	89.64	89.06	NA	88.19	89.84	89.39	89.34	NA	89.73	91.5	89.78	NA	90.02	88.75	89.81	NA	NA	NA	89.87	89.87	89.87	89.87	89.87	89.87	89.87	89.8	89.8	89.82	NA	NA	89.42	89.7	89.94	89.46	89.81	89.25	89.54	89.54	89.78	NA
Methanomassiliicoccaceae archaeon UBA75	G. 17	81.85	81.51	82.73	86.89	86.55	87.64	86.7	86.7	86.7	86.13	NA	86.5	0	87.61	87.43	NA	85.56	0	85.79	NA	86.29	86.31	86.18	NA	NA	NA	86.34	86.34	86.34	86.34	86.34	86.34	86.34	86.91	86.91	0	NA	NA	86.84	86.84	87.04	86.84	87.4	86.36	86.86	86.86	86.86	NA
Methanomassiliicoccaceae archaeon UBA422	G. 17	86.72	85.69	85.68	89.91	89.9	89.57	91.05	91.05	89.44	88.73	NA	87.27	89.58	89.05	89.2	NA	89.7	91.42	89.63	NA	89.91	88.22	89.67	NA	NA	NA	89.44	89.44	89.44	89.44	89.44	89.44	89.44	89.26	89.26	89.59	NA	NA	88.84	89.33	89.62	88.4	87.85	88.68	89.13	89.13	89.42	NA
Methanomassiliicoccaceae archaeon UBA415	G. 17	86.99	87.18	87.71	89.48	89.48	89.67	92.61	92.61	89.88	89.31	NA	0	88.7	89.18	0	NA	89.8	91.5	90.21	NA	90.57	0	90.39	NA	NA	NA	89.69	89.69	89.69	89.69	89.69	89.69	89.69	89.52	89.52	89.19	NA	NA	88.76	89.52	89.35	0	0	88.83	89.18	89.18	89.35	NA
Methanomassiliicoccaceae archaeon UBA407	G. 17	NA	NA	NA	NA	NA	NA	NA	NA	NA	NA	NA	NA	NA	NA	NA	NA	NA	NA	NA	NA	NA	NA	NA	NA	NA	NA	NA	NA	NA	NA	NA	NA	NA	NA	NA	NA	NA	NA	NA	NA	NA	NA	NA	NA	NA	NA	NA	NA
Methanomassiliicoccaceae archaeon UBA319	G. 17	85.79	85.55	85.96	89.34	89.33	89.26	90.42	90.42	88.74	87.99	NA	86.65	89.04	88.43	88.71	NA	89.23	90.75	88.93	NA	89.24	87.65	88.98	NA	NA	NA	88.84	88.84	88.84	88.84	88.84	88.84	88.84	88.65	88.65	88.75	NA	NA	84.2	88.72	88.92	87.83	86.6	87.94	88.42	88.42	88.72	NA
Methanomassiliicoccaceae archaeon UBA329	G. 17	89.7	92.28	90.85	91.71	91.71	92.4	93.47	93.47	93.2	92.26	NA	0	92.19	91.87	100	NA	94.87	90.47	92.39	NA	91.99	0	92.65	NA	NA	NA	96.33	96.05	96.05	96.05	96.05	96.05	96.05	96.6	96.6	95.3	NA	NA	94.86	96.19	96.87	0	0	98.37	98.64	98.64	98.5	NA
Methanomassiliicoccaceae archaeon UBA400	G. 17	NA	NA	NA	NA	NA	NA	NA	NA	NA	NA	NA	NA	NA	NA	NA	NA	NA	NA	NA	NA	NA	NA	NA	NA	NA	NA	NA	NA	NA	NA	NA	NA	NA	NA	NA	NA	NA	NA	NA	NA	NA	NA	NA	NA	NA	NA	NA	NA
Methanomassiliicoccaceae archaeon UBA359	G. 17	NA	NA	NA	NA	NA	NA	NA	NA	NA	NA	NA	NA	NA	NA	NA	NA	NA	NA	NA	NA	NA	NA	NA	NA	NA	NA	NA	NA	NA	NA	NA	NA	NA	NA	NA	NA	NA	NA	NA	NA	NA	NA	NA	NA	NA	NA	NA	NA
Methanomassiliicoccaceae archaeon UBA314	G. 17	86.4	85.94	86.33	89.67	89.67	89.79	90.9	90.9	89.21	88.59	NA	87.27	89.67	89.01	89.2	NA	89.47	91.53	89.48	NA	89.77	88.22	89.52	NA	NA	NA	89.4	89.4	89.4	89.4	89.4	89.4	89.4	89.22	89.22	89.34	NA	NA	88.95	89.28	89.47	88.4	87.85	88.54	89	89	89.28	NA
Methanomassiliicoccaceae archaeon UBA371	G. 17	82.5	83.59	82.93	87.7	87.41	88.14	87.39	87.39	86.96	86.51	NA	86.8	0	87.84	87.84	NA	86.21	0	86.25	NA	86.64	86.66	86.43	NA	NA	NA	87.41	87.41	87.41	87.41	87.41	87.41	87.41	87.71	87.71	0	NA	NA	87.5	87.5	87.8	87.36	87.6	86.98	87.37	87.37	87.66	NA
Methanomassiliicoccaceae archaeon UBA343	G. 17	85.29	85.94	85.58	89.21	89.14	89.63	90.35	90.35	89.02	88.58	NA	87.48	89.84	89.02	88.52	NA	88.34	91.5	88.81	NA	89.14	87.35	88.96	NA	NA	NA	89.08	89.08	89.08	89.08	89.08	89.08	89.08	89.16	89.16	89.82	NA	NA	86	89.06	89.14	87.99	87.6	88.54	88.87	88.87	89.07	NA
Methanomassiliicoccaceae archaeon UBA404	G. 18	NA	NA	NA	NA	NA	NA	NA	NA	NA	NA	NA	NA	NA	NA	NA	NA	NA	NA	NA	NA	NA	NA	NA	NA	NA	NA	NA	NA	NA	NA	NA	NA	NA	NA	NA	NA	NA	NA	NA	NA	NA	NA	NA	NA	NA	NA	NA	NA
Methanomassiliicoccaceae archaeon UBA72	G. 18	84.29	85.49	82.64	87.11	86.8	89.81	88.22	88.22	86.8	87.66	NA	87.52	0	88.09	87.52	NA	87.19	0	86.94	NA	87.5	87.21	87.12	NA	NA	NA	86.41	86.39	86.39	86.39	86.39	86.39	86.39	86.96	86.96	0	NA	NA	86.66	86.66	86.93	86.91	86.02	87.36	86.93	86.93	87.36	NA
Methanomassiliicoccaceae archaeon UBA358	G. 18	NA	NA	NA	NA	NA	NA	NA	NA	NA	NA	NA	NA	NA	NA	NA	NA	NA	NA	NA	NA	NA	NA	NA	NA	NA	NA	NA	NA	NA	NA	NA	NA	NA	NA	NA	NA	NA	NA	NA	NA	NA	NA	NA	NA	NA	NA	NA	NA
Methanomassiliicoccaceae archaeon UBA370	G. 18	88.36	88.29	88.06	89.76	89.89	90.23	92.21	92.21	90.48	89.96	NA	95.52	90.12	90.33	93.81	NA	91.73	91.26	90.57	NA	91.19	97.01	90.69	NA	NA	NA	90.08	90.09	90.09	90.09	90.09	90.09	90.09	89.57	89.57	88.84	NA	NA	88.5	89.99	90.58	98.48	0	89.85	89.85	89.85	89.97	NA
Methanomassiliicoccaceae archaeon UBA378	G. 18	86.33	86.51	84.74	88.35	88.28	89.88	90.2	90.2	88.73	88.86	NA	88.14	90.12	89.26	88.21	NA	88.99	91.26	88.78	NA	89.38	87.85	88.93	NA	NA	NA	88.19	88.19	88.19	88.19	88.19	88.19	88.19	88.18	88.18	88.84	NA	NA	88.5	88.26	88.71	87.55	86.02	88.52	88.32	88.32	88.59	NA
Ca. Methanomethylophilaceae archaeon WOFA05	G. 18	82.49	79.38	80.25	85.99	85.99	88.51	87.69	87.69	86.02	86.84	NA	86.62	0	87.5	87.08	NA	85.77	0	86.26	NA	86.44	86.44	86.47	NA	NA	NA	84.32	84.53	84.53	84.53	84.53	84.53	84.53	86.02	86.02	0	NA	NA	85.59	85.59	85.77	85.74	85.74	86.2	85.56	85.56	86.41	NA
Methanomassiliicoccaceae archaeon UBA333	G. 18	88.27	88.47	87.48	89.63	89.71	90.27	91.48	91.48	89.96	89.57	NA	89.84	90.12	90.04	89.86	NA	90.74	91.26	89.93	NA	90.51	90.16	90.04	NA	NA	NA	89.86	89.87	89.87	89.87	89.87	89.87	89.87	89.28	89.28	88.84	NA	NA	88.5	89.4	89.94	90.76	89.69	89.48	89.67	89.67	89.67	NA
Methanomassiliicoccaceae archaeon UBA306	G. 18	NA	NA	NA	NA	NA	NA	NA	NA	NA	NA	NA	NA	NA	NA	NA	NA	NA	NA	NA	NA	NA	NA	NA	NA	NA	NA	NA	NA	NA	NA	NA	NA	NA	NA	NA	NA	NA	NA	NA	NA	NA	NA	NA	NA	NA	NA	NA	NA
Methanomassiliicoccaceae archaeon UBA344	G. 18	86.61	86.12	85.96	88.72	88.71	89.72	90.28	90.28	88.99	88.48	NA	88.81	89.71	88.87	88.41	NA	89.78	90.91	88.96	NA	89.77	88.78	89.09	NA	NA	NA	88.38	88.38	88.38	88.38	88.38	88.38	88.38	87.97	87.97	87.48	NA	NA	86.95	88.19	88.46	89	86.98	88.28	88.18	88.18	88.28	NA
Methanomassiliicoccaceae archaeon UBA399	G. 18	86.06	86.68	84.73	88.66	88.57	89.9	90.19	90.19	88.6	88.73	NA	87.74	90.06	88.74	87.82	NA	88.83	90.31	88.5	NA	88.9	87.45	88.68	NA	NA	NA	88.07	88.07	88.07	88.07	88.07	88.07	88.07	88.22	88.22	89.49	NA	NA	86.48	88.21	88.2	87.14	85.63	88.35	88.27	88.27	88.58	NA
Methanomassiliicoccaceae archaeon UBA317	G. 18	NA	NA	NA	NA	NA	NA	NA	NA	NA	NA	NA	NA	NA	NA	NA	NA	NA	NA	NA	NA	NA	NA	NA	NA	NA	NA	NA	NA	NA	NA	NA	NA	NA	NA	NA	NA	NA	NA	NA	NA	NA	NA	NA	NA	NA	NA	NA	NA
Methanomassiliicoccaceae archaeon UBA409	G. 18	NA	NA	NA	NA	NA	NA	NA	NA	NA	NA	NA	NA	NA	NA	NA	NA	NA	NA	NA	NA	NA	NA	NA	NA	NA	NA	NA	NA	NA	NA	NA	NA	NA	NA	NA	NA	NA	NA	NA	NA	NA	NA	NA	NA	NA	NA	NA	NA
[truncated: 128 more rows]
[truncated: 195 more columns]
