# Supplementary material for: Unraveling the phylogenomic diversity of Methanomassiliicoccales and implications for mitigating ruminant methane emissions
Source: Genome Biol. 2024 Jan 23;25:32. doi: 10.1186/s13059-024-03167-0 (PMC10804542; doi:10.1186/s13059-024-03167-0)
Supplement: Supplementary file 5 — Additional file 5: Table S4. Information on 12,093 orthologous genes inferred from 243 Methanomassiliicoccales genomes. [file 13059_2024_3167_MOESM5_ESM.xlsx]

## Sheet: Sheet1
Table S4. Information on 12,093 orthologous genes inferred from 243 Methanomassiliicoccales genomes.
Orthologous gene	Gene types	FJ_bin 1	FJ_bin 2	FJ_bin 3	FJ_bin 4	FJ_bin 5	FJ_bin 6	FJ_bin 7	PIGC MAG_1095	PIGC MAG_1102	PIGC MAG_2598	PIGC MAG_2678	PIGC MAG_2717	PIGC MAG_2796	PIGC MAG_307	PIGC MAG_3971	PIGC MAG_4376	PIGC MAG_4380	PIGC MAG_5310	PIGC MAG_5824	PIGC MAG_5935	PIGC MAG_6046	PIGC MAG_636	PIGC MAG_772	PIGC MAG_893	LGM-DZ1	LGM-RCC1	Methanogenic archaeon ISO4-H5	Methanogenic archaeon mixed culture ISO4-G1	Thermoplasmatales archaeon BRNA1	Ca. Methanomethylophilus alvus RL001	GEM OTU-10718	GEM OTU-11977	GEM OTU-12199	GEM OTU-1236	GEM OTU-12385	GEM OTU-13050	GEM OTU-13053	GEM OTU-13054	GEM OTU-13091	GEM OTU-13712	GEM OTU-13789	GEM OTU-13865	GEM OTU-1501	GEM OTU-15029	GEM OTU-16246	GEM OTU-16513	GEM OTU-16822	GEM OTU-17079
OG0000000	Ancestral genes	8	6	3	3	9	10	25	5	6	6	2	2	7	12	1	11	10	5	9	9	3	7	3	10	17	16	18	21	10	18	8	2	2	1	1	27	3	5	4	0	2	1	2	1	2	5	2	1
OG0000001	Ancestral genes	9	5	4	6	6	7	22	5	4	5	3	5	6	11	1	7	9	4	7	8	2	4	4	8	13	14	15	17	7	10	6	3	2	1	3	23	3	5	4	0	2	2	3	2	3	5	2	2
OG0000002	Ancestral genes	5	5	1	5	5	4	5	3	4	2	3	5	6	4	2	4	6	2	4	6	3	2	1	3	5	7	6	5	4	4	2	5	7	6	18	5	13	7	4	5	2	4	11	7	6	6	16	8
OG0000003	Ancestral genes	8	7	4	4	5	5	9	3	5	4	6	2	6	7	2	6	5	2	2	6	2	6	1	8	6	6	8	9	5	6	4	3	3	2	4	9	4	6	4	2	4	6	5	4	3	5	5	1
OG0000004	Ancestral genes	5	4	1	2	3	6	7	6	6	4	1	5	5	6	4	7	1	1	5	2	4	4	4	5	5	5	4	3	3	6	5	3	1	3	2	6	5	2	1	2	0	2	6	4	7	1	6	3
OG0000005	Gained genes	6	4	2	1	4	2	4	2	3	4	3	5	3	5	3	6	1	2	4	3	5	5	4	7	7	7	5	4	4	6	4	2	2	3	2	5	1	1	1	3	2	0	5	1	3	3	8	2
OG0000006	Ancestral genes	4	3	2	1	5	7	4	4	3	3	3	3	5	5	3	3	4	5	3	2	4	4	2	5	3	3	4	4	5	4	4	1	1	2	6	4	3	2	1	1	1	3	2	2	4	3	8	0
OG0000007	Ancestral genes	2	1	1	4	0	1	2	2	2	2	2	2	2	2	2	2	2	2	1	2	2	2	2	2	2	2	3	2	1	2	0	5	1	8	3	2	5	2	1	6	3	4	2	3	9	2	16	3
OG0000008	Gained genes	4	5	2	3	4	4	5	4	2	3	3	3	3	3	1	5	2	2	4	2	1	3	4	4	5	4	6	3	4	5	3	6	1	4	2	4	1	4	1	3	1	2	2	1	3	2	3	1
OG0000009	Ancestral genes	3	4	0	0	6	5	2	0	0	0	1	0	0	1	0	3	10	0	1	6	0	0	0	0	9	3	2	4	5	3	0	0	0	0	0	4	1	8	2	0	5	5	1	0	2	2	0	0
OG0000010	Ancestral genes	4	1	0	5	3	2	1	0	1	1	0	1	2	1	1	3	4	0	1	2	3	2	1	1	3	1	1	1	3	3	1	6	2	6	4	3	5	6	3	2	2	2	6	3	4	3	8	5
OG0000011	Gained genes	2	4	2	0	5	3	2	2	3	2	4	3	2	6	3	11	11	1	3	1	2	3	3	6	7	1	9	7	5	11	2	0	0	0	0	3	0	7	3	0	6	2	0	0	0	4	0	0
OG0000012	Ancestral genes	6	3	4	3	4	5	6	0	1	0	0	0	0	0	1	6	5	0	2	6	0	1	0	0	6	6	5	6	4	6	1	2	0	0	1	5	0	4	0	2	0	0	0	0	0	4	0	2
OG0000013	Ancestral genes	3	3	2	3	3	3	3	2	2	3	3	1	3	4	2	3	3	2	3	2	2	3	3	3	3	3	3	3	3	3	3	3	2	2	3	4	2	3	2	3	3	3	3	3	3	3	2	2
OG0000014	Ancestral genes	4	3	0	2	4	3	11	2	3	3	0	3	2	3	1	4	6	0	3	0	1	5	0	4	5	10	2	9	4	2	2	0	0	0	0	11	2	0	0	0	0	1	4	2	1	4	0	0
OG0000015	Gained genes	3	4	0	4	3	3	3	1	3	1	3	1	2	3	2	3	4	3	2	3	1	4	0	3	3	3	3	3	3	2	2	1	1	2	3	3	3	4	3	3	3	2	3	3	3	3	3	2
OG0000016	Ancestral genes	3	1	1	3	2	1	7	3	2	4	1	3	4	4	2	4	1	5	2	0	2	3	4	6	6	1	6	4	2	4	1	1	2	2	1	8	3	2	0	1	1	2	2	1	2	1	8	1
OG0000017	Ancestral genes	4	5	2	3	3	1	14	4	6	2	3	5	5	7	5	3	4	3	3	3	2	4	5	4	4	5	2	4	2	3	0	1	0	0	0	14	0	1	1	0	1	2	0	0	0	2	0	0
OG0000018	Ancestral genes	3	1	1	4	2	2	2	3	1	2	3	0	3	2	2	3	1	2	3	2	1	2	2	2	3	1	1	1	2	3	2	2	4	4	2	2	4	2	2	3	3	3	4	3	4	3	4	4
OG0000019	Ancestral genes	2	2	2	3	2	2	2	2	1	2	1	2	2	2	0	2	3	2	1	3	1	2	2	2	2	1	2	1	2	2	2	3	6	3	5	2	6	2	1	4	2	2	6	3	6	1	5	3
OG0000020	Ancestral genes	2	2	1	1	2	2	2	3	2	2	1	2	2	2	0	1	1	1	2	1	1	2	1	2	1	2	2	2	2	1	1	1	6	5	8	2	4	2	0	7	2	1	7	7	7	2	7	1
OG0000021	Ancestral genes	3	2	1	4	2	2	2	1	2	2	0	2	2	0	1	3	2	2	2	1	1	2	2	3	3	2	3	2	2	3	2	3	2	2	3	2	2	2	2	1	2	1	4	3	3	3	3	1
OG0000022	Ancestral genes	5	4	0	2	2	3	3	2	1	2	1	1	2	1	1	2	2	1	1	1	2	2	2	2	2	3	3	4	2	2	3	5	3	2	2	3	4	2	1	3	2	2	3	5	3	3	5	0
OG0000023	Gained genes	5	2	0	1	1	5	2	5	5	4	4	5	5	5	1	3	2	5	3	3	2	6	3	5	3	3	2	3	2	2	5	0	2	1	3	3	2	2	0	2	1	3	1	1	3	1	6	1
OG0000024	Ancestral genes	1	5	1	2	1	1	2	1	1	1	1	1	2	1	1	2	2	1	2	2	1	1	1	1	3	1	3	1	3	1	0	2	5	4	5	1	4	2	0	3	2	1	5	3	6	1	3	3
OG0000025	Gained genes	2	1	0	4	1	1	1	0	0	1	0	1	1	2	0	1	2	0	1	5	1	1	1	1	2	2	1	2	1	1	1	3	2	3	5	1	4	4	1	6	2	2	5	1	6	1	6	4
OG0000026	Ancestral genes	2	3	2	2	3	3	3	3	2	2	1	3	1	3	3	2	3	3	1	1	1	2	4	2	2	3	3	3	3	2	1	1	2	3	2	4	1	2	2	2	3	2	2	1	2	2	3	1
OG0000027	Gained genes	4	6	0	2	6	5	6	2	2	2	2	2	4	1	2	5	2	4	1	2	3	2	2	4	4	6	6	6	6	5	3	0	0	1	0	4	2	0	0	0	2	0	0	2	2	2	1	1
OG0000028	Ancestral genes	2	4	1	2	3	4	4	2	3	1	1	2	3	2	2	2	2	3	0	2	0	1	3	4	3	3	3	3	3	2	2	1	2	2	2	4	1	2	3	1	0	1	2	0	1	3	3	1
OG0000029	Gained genes	2	0	1	0	4	5	10	1	2	3	0	0	2	7	0	4	1	3	7	3	1	3	0	4	6	6	6	8	4	7	5	0	0	0	0	8	0	0	0	0	0	0	0	0	0	1	0	0
OG0000030	Ancestral genes	3	3	1	2	3	2	5	3	3	2	2	2	4	3	1	4	3	3	3	3	3	4	2	3	2	3	4	3	3	4	3	1	3	1	2	4	2	2	2	1	2	1	2	1	2	2	2	1
OG0000031	Ancestral genes	2	5	1	2	3	5	2	2	3	1	2	4	2	5	1	2	3	2	3	3	1	2	1	3	2	5	9	4	3	5	4	0	0	1	1	2	3	5	2	0	5	3	0	2	1	5	2	2
OG0000032	Ancestral genes	3	3	1	2	3	3	5	3	2	3	1	3	3	3	2	3	2	3	4	2	3	1	3	3	3	3	3	3	3	3	3	1	1	1	1	5	1	1	2	1	1	3	1	1	1	3	1	0
OG0000033	Ancestral genes	2	2	2	2	2	2	1	2	2	2	1	2	2	1	2	2	2	2	2	2	1	2	2	2	2	2	2	2	2	2	1	1	9	3	5	1	5	2	2	4	2	2	3	2	3	2	3	2
OG0000034	Ancestral genes	0	3	0	4	2	5	4	3	1	1	1	1	1	1	1	0	4	0	1	4	1	1	1	2	0	4	0	4	2	0	4	2	2	2	2	3	3	3	1	2	4	0	3	2	3	1	4	2
OG0000035	Gained genes	3	4	2	2	2	2	2	2	2	3	3	3	3	3	2	3	2	3	1	2	1	3	3	3	3	2	4	2	2	3	2	1	2	2	2	3	2	2	2	1	2	2	2	2	2	2	4	1
OG0000036	Ancestral genes	2	3	2	1	2	3	2	3	1	2	0	2	3	2	1	2	3	2	3	3	1	3	1	2	3	2	3	2	2	2	3	2	3	3	3	2	4	2	0	2	1	1	2	2	3	2	3	0
OG0000037	Ancestral genes	2	3	1	2	2	2	3	3	2	2	1	4	2	3	1	2	3	2	2	2	3	1	2	2	2	3	2	4	2	2	3	1	2	2	2	3	2	2	0	3	2	2	2	1	2	2	2	2
OG0000038	Gained genes	2	1	1	2	3	4	4	0	2	2	0	1	2	2	1	3	2	2	1	2	1	2	0	1	4	2	4	5	2	3	1	2	1	1	0	5	1	2	1	0	0	1	0	0	1	3	1	1
OG0000039	Gained genes	2	2	1	2	1	3	3	2	1	0	1	2	1	2	2	3	1	2	1	1	1	2	1	2	2	2	3	2	1	2	1	1	1	2	1	2	1	2	1	3	1	0	1	1	4	2	4	2
OG0000040	Ancestral genes	2	2	0	1	3	2	2	2	2	2	1	1	1	1	3	4	2	2	2	3	0	1	1	3	4	3	2	2	3	4	0	1	2	0	1	3	3	1	0	3	0	0	3	2	1	0	3	1
OG0000041	Ancestral genes	2	1	1	2	1	1	4	1	2	2	1	2	2	2	1	1	1	3	2	1	0	2	3	3	2	1	2	2	1	1	2	2	4	2	4	4	4	1	2	2	1	1	4	3	3	1	4	1
OG0000042	Ancestral genes	2	2	2	2	2	2	2	2	2	2	2	3	2	2	1	2	2	2	2	2	2	2	2	2	2	3	2	3	2	2	2	1	2	2	2	2	1	2	1	2	2	2	2	2	2	2	2	1
OG0000043	Gained genes	1	0	0	1	0	0	0	0	0	0	0	1	0	2	2	0	0	0	0	0	0	1	0	2	1	0	0	0	0	0	0	12	1	3	3	0	2	0	0	6	0	0	2	1	3	0	6	7
OG0000044	Gained genes	5	5	0	1	4	3	4	2	3	2	2	2	3	3	1	6	2	3	1	0	1	3	1	4	3	2	5	4	4	5	1	0	0	0	0	4	0	1	2	0	1	1	0	0	0	2	0	0
OG0000045	Ancestral genes	2	1	1	1	2	2	2	1	1	2	1	2	1	2	2	2	2	2	1	2	0	2	2	1	2	2	2	2	2	2	1	2	3	2	2	2	3	2	1	4	1	1	3	1	2	2	2	2
OG0000046	Ancestral genes	2	2	2	2	2	2	2	2	2	2	2	2	2	2	0	2	2	1	2	2	1	2	2	2	2	2	2	2	2	2	2	2	2	2	2	2	1	2	2	2	2	2	2	1	3	2	2	2
OG0000047	Ancestral genes	2	2	2	2	2	3	2	2	1	1	1	1	2	1	1	2	2	2	1	2	0	2	2	2	2	2	2	2	2	2	2	1	2	2	2	2	1	1	2	2	3	2	2	2	2	2	2	0
OG0000048	Ancestral genes	2	2	1	2	2	4	2	0	0	1	0	2	0	2	1	2	2	0	0	2	2	2	0	2	2	2	2	2	2	2	1	2	2	3	1	1	1	2	1	0	2	1	2	0	2	2	2	2
OG0000049	Ancestral genes	1	2	0	2	2	3	2	1	2	2	1	1	2	2	1	2	2	2	1	2	1	2	2	2	2	2	2	2	2	2	2	2	2	2	2	2	3	2	0	2	2	2	2	1	2	2	2	1
OG0000050	Ancestral genes	2	1	1	1	2	2	2	2	2	2	1	2	3	1	1	2	2	1	2	2	1	1	1	2	2	2	2	2	2	2	2	1	1	1	2	2	1	2	1	2	2	2	2	2	2	2	2	2
OG0000051	Ancestral genes	2	2	1	2	2	2	2	1	1	1	2	2	2	2	1	2	2	1	2	2	1	2	2	2	2	2	2	2	2	2	1	0	2	2	2	2	1	2	2	1	2	1	2	2	2	2	3	1
OG0000052	Ancestral genes	1	1	0	1	1	1	1	0	1	1	1	0	2	1	0	1	1	1	0	1	1	1	0	1	1	1	1	1	1	1	1	1	7	3	7	1	6	1	1	6	1	1	6	5	5	1	7	1
OG0000053	Ancestral genes	1	2	1	2	3	2	2	1	2	1	1	1	2	2	2	2	2	2	1	2	0	2	2	2	2	2	2	2	2	1	2	2	4	0	2	2	3	2	1	1	2	2	2	2	2	2	2	2
OG0000054	Ancestral genes	2	2	2	2	2	2	1	1	2	2	2	1	3	2	1	2	2	2	1	2	1	2	1	2	2	2	3	2	2	2	2	1	2	2	2	1	3	1	1	0	2	2	2	1	2	2	2	1
OG0000055	Ancestral genes	0	2	0	3	2	4	2	2	2	2	0	2	0	2	0	2	2	2	2	4	2	2	2	2	2	2	2	2	2	2	0	2	0	0	0	2	1	2	0	2	2	2	2	0	2	2	1	1
OG0000056	Gained genes	1	0	0	1	5	4	1	0	0	0	0	1	0	1	0	6	7	2	2	2	0	0	1	1	2	3	3	2	6	7	1	0	0	0	0	2	0	6	3	0	3	2	0	0	0	5	0	0
OG0000057	Ancestral genes	1	2	0	2	3	2	2	0	0	2	1	0	2	1	0	3	3	0	2	0	0	0	1	2	2	2	3	2	3	3	0	2	1	0	3	2	0	2	0	0	5	2	2	2	2	2	2	1
OG0000058	Ancestral genes	2	0	2	1	3	2	6	0	3	1	1	1	1	1	0	2	3	0	1	5	0	1	0	1	3	5	2	7	4	3	0	1	0	0	0	6	0	2	0	0	0	0	0	0	0	2	0	1
OG0000059	Ancestral genes	0	2	0	2	3	2	2	1	1	1	1	1	2	2	1	2	2	1	0	2	0	2	1	2	3	2	2	2	3	2	1	0	2	2	2	2	1	2	0	1	2	2	2	2	2	2	2	1
OG0000060	Ancestral genes	1	1	1	2	1	2	1	2	3	2	2	3	3	3	2	1	1	2	2	2	3	2	3	3	1	1	1	1	1	1	1	1	1	3	2	1	2	3	1	1	1	2	3	2	2	1	3	2
OG0000061	Ancestral genes	0	1	1	1	0	0	1	0	1	1	1	0	1	1	0	2	1	1	0	1	1	0	1	1	2	0	1	1	3	0	0	2	6	6	4	0	6	1	0	2	1	0	4	3	4	1	5	1
OG0000062	Ancestral genes	1	0	0	2	0	2	1	0	0	1	1	1	1	1	1	2	3	0	0	2	0	2	0	2	1	1	1	0	0	2	2	3	1	3	6	1	2	0	0	2	1	1	3	2	3	0	4	3
OG0000063	Gained genes	3	2	0	1	2	2	2	0	2	1	1	3	3	3	2	2	2	2	1	2	0	1	1	3	2	2	2	2	3	2	2	2	0	0	1	2	3	0	0	1	1	1	3	2	2	1	3	1
OG0000064	Ancestral genes	2	0	1	2	1	1	2	2	2	2	0	1	2	1	2	1	2	2	0	2	0	0	2	2	1	2	1	2	1	1	1	0	2	2	2	1	2	2	2	0	2	1	2	2	2	2	2	2
OG0000065	Ancestral genes	1	1	1	2	1	2	1	4	2	1	1	3	3	3	1	1	1	0	2	2	0	1	1	2	1	1	1	1	1	1	1	0	1	3	2	1	2	3	1	1	1	1	3	2	2	1	3	1
OG0000066	Ancestral genes	2	2	0	2	2	1	2	1	0	1	0	0	1	1	1	2	2	1	0	1	1	1	0	1	2	2	2	2	2	2	0	2	2	2	2	2	2	2	2	2	2	2	2	2	2	2	2	1
OG0000067	Ancestral genes	2	3	2	2	3	2	2	3	2	1	2	1	1	2	2	3	2	1	2	2	0	2	2	2	4	2	3	2	3	3	0	1	1	1	2	1	2	2	0	1	1	0	2	1	1	1	1	0
OG0000068	Ancestral genes	3	2	0	3	1	2	5	3	4	2	2	1	3	6	3	1	2	3	3	2	1	4	2	5	3	1	3	2	1	1	2	1	0	0	0	2	0	2	1	0	2	3	0	0	0	2	0	1
OG0000069	Gained genes	3	1	0	4	0	1	2	1	2	1	1	1	2	1	2	2	2	2	0	1	1	2	1	3	2	1	1	1	0	2	1	0	1	0	4	3	2	1	0	1	1	1	2	2	2	0	3	0
OG0000070	Ancestral genes	1	1	1	3	1	1	1	1	1	0	1	2	1	3	0	2	2	0	0	2	1	0	0	1	1	1	1	1	1	0	1	2	1	3	1	1	1	2	0	1	1	1	3	2	3	1	3	2
OG0000071	Gained genes	2	3	1	1	3	1	2	1	3	1	1	4	2	2	4	3	1	1	3	2	1	1	1	2	3	4	4	4	4	2	1	1	1	1	1	3	1	1	1	1	1	1	1	1	1	2	0	1
OG0000072	Ancestral genes	0	2	1	1	2	1	3	0	0	1	1	1	1	2	1	2	2	2	1	1	1	3	1	1	2	2	2	2	2	2	2	1	1	1	1	3	1	1	0	2	1	1	1	1	2	2	3	0
OG0000073	Ancestral genes	2	3	2	1	2	0	2	1	2	1	1	2	1	2	0	2	0	1	2	2	1	2	2	2	3	0	3	0	3	2	0	3	3	1	2	1	1	1	1	0	1	1	2	2	2	1	2	2
OG0000074	Ancestral genes	1	1	0	3	1	0	1	1	1	1	1	1	1	1	0	1	3	0	0	3	0	1	0	1	1	1	1	1	1	1	0	4	1	3	2	1	2	3	1	2	4	0	3	3	1	1	3	4
OG0000075	Gained genes	2	2	1	0	1	4	3	1	0	2	0	2	1	7	0	3	2	2	2	0	1	2	1	3	2	2	5	2	1	4	1	0	0	0	0	3	1	1	1	0	13	1	0	1	0	0	0	0
OG0000076	Gained genes	0	0	0	0	0	0	0	2	3	1	2	3	4	12	0	6	1	3	0	3	0	3	1	3	3	1	0	0	0	7	0	0	0	0	0	0	0	0	0	0	0	0	0	0	0	0	0	0
OG0000077	Ancestral genes	2	2	0	1	2	2	2	1	1	1	1	2	2	2	1	2	2	0	0	2	0	2	0	2	2	2	2	2	2	2	2	1	1	2	0	2	1	1	2	0	0	1	0	0	2	2	3	1
OG0000078	Ancestral genes	1	1	1	1	1	1	1	1	1	0	1	1	1	1	1	1	1	0	1	1	1	1	0	1	1	1	1	1	1	1	1	2	8	3	11	1	3	1	1	3	1	1	2	2	5	1	3	2
OG0000079	Ancestral genes	1	1	0	2	1	2	2	1	1	1	0	1	1	2	1	1	1	2	1	1	0	2	0	2	1	1	2	1	1	0	2	1	2	2	3	2	3	1	1	1	1	1	3	2	1	1	2	1
OG0000080	Ancestral genes	2	2	1	2	2	2	2	2	2	0	0	2	1	1	2	2	2	1	0	2	0	2	0	3	2	2	2	2	2	2	1	1	1	1	1	1	1	2	2	1	3	2	1	1	1	2	1	0
OG0000081	Ancestral genes	1	1	1	1	1	1	1	1	1	0	1	1	0	1	1	1	1	0	1	1	1	1	0	1	1	1	1	1	1	1	1	1	10	1	11	1	2	1	1	2	1	1	1	2	4	1	3	2
OG0000082	Ancestral genes	1	2	1	0	0	5	2	0	1	1	1	1	3	5	1	3	1	1	1	1	0	1	1	3	3	3	4	1	0	4	2	0	0	0	0	1	0	0	0	0	1	1	0	0	0	6	0	0
OG0000083	Ancestral genes	1	1	0	1	1	2	2	2	1	1	1	1	1	1	0	1	2	2	1	2	0	1	1	2	2	2	1	2	1	1	2	1	2	1	0	2	1	1	0	0	0	2	2	1	1	1	4	2
OG0000084	Ancestral genes	2	1	0	1	2	1	2	1	1	1	1	0	1	1	1	2	2	2	1	2	1	0	0	1	2	4	3	3	2	2	1	1	2	2	3	2	2	0	0	0	0	1	2	1	1	2	2	1
OG0000085	Ancestral genes	2	1	0	1	1	0	1	2	1	3	0	1	4	2	3	2	2	2	3	2	0	3	3	3	1	1	3	2	1	4	0	1	1	0	0	1	1	2	1	0	1	1	3	1	1	2	2	0
OG0000086	Gained genes	3	2	0	0	1	3	3	0	0	0	0	4	0	0	0	2	3	0	0	1	0	0	0	0	5	1	7	1	3	2	3	0	0	0	0	10	0	1	0	0	1	1	0	0	0	1	0	0
OG0000087	Ancestral genes	1	1	1	1	1	1	1	1	1	1	1	1	1	1	1	1	1	1	1	1	0	1	1	1	1	1	1	1	1	1	1	1	3	3	3	1	3	1	1	0	1	1	3	3	3	1	3	1
OG0000088	Ancestral genes	1	2	1	1	2	2	2	1	1	1	1	2	1	2	1	2	1	1	1	1	0	2	1	2	2	2	2	2	2	2	1	1	2	1	2	2	1	1	1	1	1	1	1	1	1	1	3	1
OG0000089	Ancestral genes	2	2	1	1	2	2	2	1	1	2	1	0	2	1	1	2	2	1	2	2	1	1	1	2	2	1	2	1	2	2	2	2	1	1	0	2	1	1	1	0	0	2	0	0	2	2	2	0
OG0000090	Ancestral genes	1	2	1	1	2	2	2	0	0	0	1	0	1	1	1	1	1	1	0	1	1	1	0	1	1	2	2	2	2	1	1	1	1	3	2	2	3	0	1	3	1	1	3	2	2	1	3	2
OG0000091	Ancestral genes	1	2	0	1	2	2	2	2	2	1	1	2	2	2	2	1	1	1	1	2	1	2	2	2	1	2	2	2	2	1	1	1	1	1	2	2	1	1	0	1	1	2	1	1	1	2	2	1
OG0000092	Ancestral genes	2	1	1	1	1	5	1	1	1	1	1	1	1	1	0	1	2	1	1	2	1	1	1	1	1	2	1	1	1	1	3	1	1	1	1	1	2	2	1	0	1	1	2	1	2	1	1	2
OG0000093	Ancestral genes	1	0	0	0	0	1	4	3	4	2	5	1	6	4	3	0	3	5	1	0	3	5	2	5	0	11	0	5	0	0	2	0	0	0	0	4	0	0	0	0	0	0	0	0	0	0	0	0
OG0000094	Ancestral genes	2	2	1	1	2	1	2	1	0	1	1	1	2	2	2	1	3	1	1	2	0	2	1	2	1	1	2	1	2	1	1	1	1	1	2	2	2	1	1	1	1	0	2	2	2	1	2	0
OG0000095	Ancestral genes	1	1	1	1	1	1	1	1	1	0	1	1	1	1	1	1	1	1	0	1	0	1	1	1	1	1	1	1	1	1	1	1	2	4	3	1	2	0	1	1	1	1	2	2	2	1	5	1
OG0000096	Ancestral genes	3	2	0	1	2	1	2	2	2	2	2	1	2	2	2	2	1	2	1	1	2	2	1	2	2	1	2	2	2	2	1	1	0	2	0	2	0	2	2	0	1	1	0	0	0	3	1	1
OG0000097	Gained genes	2	3	1	1	2	2	2	0	0	0	1	0	1	1	0	2	2	1	1	2	1	1	0	3	2	2	2	2	2	2	0	0	1	0	1	2	1	2	1	0	1	0	0	1	0	1	1	0
OG0000098	Gained genes	2	1	1	1	1	1	1	0	0	1	3	0	1	3	1	1	1	1	1	2	1	1	1	2	3	1	1	1	1	2	1	1	0	1	1	1	2	1	0	1	1	2	2	1	2	1	2	2
OG0000099	Gained genes	2	1	0	1	0	2	3	1	1	1	2	1	1	2	1	2	0	2	1	2	2	0	2	2	2	2	4	1	0	1	1	0	0	0	0	3	0	1	1	0	1	1	0	0	1	1	3	0
OG0000100	Gained genes	3	1	0	2	1	1	2	2	2	2	1	1	2	2	2	1	1	2	1	3	0	2	1	2	1	2	1	2	1	1	1	1	1	1	1	2	1	2	1	1	2	2	1	1	1	1	2	0
OG0000101	Ancestral genes	2	1	0	2	2	2	2	0	0	2	0	1	3	2	0	2	2	1	1	2	1	2	0	1	1	1	1	2	2	1	0	2	1	1	2	1	1	0	0	1	1	0	1	1	1	1	1	2
OG0000102	Ancestral genes	0	0	0	0	0	0	0	0	0	0	0	0	0	0	0	0	0	0	0	0	0	0	0	0	0	0	0	0	0	0	0	0	7	1	8	0	7	0	0	6	0	0	6	6	7	0	5	0
OG0000103	Ancestral genes	1	2	0	1	1	0	0	1	1	0	1	1	1	1	0	1	1	0	0	1	1	1	0	1	1	0	1	0	1	1	0	0	2	4	2	0	4	0	0	1	0	0	3	2	2	0	6	1
OG0000104	Ancestral genes	1	1	1	2	1	1	1	1	1	0	1	1	1	0	0	1	2	0	1	2	1	1	2	1	1	1	1	1	1	1	1	2	2	1	2	1	2	2	0	1	1	1	2	1	2	1	2	0
OG0000105	Ancestral genes	2	1	1	4	1	0	2	2	2	4	1	1	1	1	0	2	2	0	0	3	0	2	0	2	1	2	4	2	1	1	0	2	1	1	1	0	0	1	0	0	2	0	1	1	1	0	2	0
OG0000106	Gained genes	1	1	0	1	1	2	1	0	1	1	1	1	0	1	0	1	3	0	1	2	2	1	1	1	1	1	1	1	1	1	1	1	1	1	1	2	3	3	1	0	2	0	1	2	2	1	1	1
OG0000107	Ancestral genes	1	1	1	0	2	1	4	1	1	0	1	2	1	1	0	3	1	1	0	1	2	1	1	1	2	1	2	1	2	3	2	0	1	1	1	3	1	0	0	1	0	1	1	1	1	2	1	0
OG0000108	Gained genes	2	2	2	0	2	1	2	2	2	0	2	1	1	2	2	2	0	2	2	2	2	2	1	2	2	2	2	2	2	2	2	0	0	0	0	2	0	0	0	0	2	1	0	0	2	2	1	0
OG0000109	Ancestral genes	1	1	1	1	1	1	1	1	0	1	1	1	1	1	0	1	1	1	2	1	2	1	1	1	1	1	1	1	1	1	1	1	3	1	2	2	1	1	0	3	1	0	3	2	3	1	4	1
OG0000110	Ancestral genes	1	1	0	1	1	0	2	2	1	1	2	1	2	3	1	1	1	1	1	0	2	2	1	3	1	1	1	1	1	1	0	1	0	2	0	2	1	1	1	2	1	0	1	0	1	3	5	1
OG0000111	Ancestral genes	1	0	1	2	0	0	0	1	1	1	0	1	1	1	1	1	0	0	0	0	1	1	1	1	1	0	1	0	0	1	0	1	2	3	3	0	2	1	1	3	1	1	2	2	2	1	3	1
OG0000112	Ancestral genes	1	1	1	1	0	1	1	1	1	1	0	0	1	0	1	3	2	1	0	1	1	1	0	1	1	2	4	1	0	2	2	1	1	0	0	2	1	2	1	0	0	0	1	0	1	2	2	0
OG0000113	Gained genes	1	2	0	1	3	0	3	1	1	2	1	0	1	1	0	2	1	0	0	1	2	1	1	2	4	1	2	2	3	2	0	2	1	1	0	3	0	1	1	1	1	1	1	1	1	1	1	0
OG0000114	Gained genes	1	1	0	1	1	1	2	1	1	1	1	1	1	1	1	3	2	1	1	1	0	1	0	1	2	2	6	1	1	3	2	1	1	1	1	1	1	1	0	0	1	1	1	1	1	1	1	1
OG0000115	Ancestral genes	0	0	0	0	0	0	0	0	0	0	0	0	0	0	0	0	0	0	0	0	0	0	0	0	0	0	0	0	0	0	0	0	1	7	3	0	0	0	0	1	0	0	2	1	1	0	24	0
OG0000116	Ancestral genes	1	2	2	2	1	1	1	1	1	1	1	1	1	1	0	1	2	0	1	1	1	1	0	1	1	1	2	1	1	1	1	1	1	1	1	1	2	2	0	2	1	1	2	1	2	1	2	1
OG0000117	Ancestral genes	1	1	0	1	1	1	1	0	1	1	0	1	1	1	0	1	1	1	0	1	1	1	1	1	1	1	1	1	1	1	1	2	3	0	2	1	1	1	1	1	2	1	1	1	1	2	2	2
OG0000118	Ancestral genes	1	1	1	1	1	1	1	0	1	1	1	1	1	1	1	1	1	0	1	1	2	1	0	1	1	1	1	1	1	1	1	1	3	1	2	2	2	1	0	2	1	0	2	3	3	1	3	1
OG0000119	Ancestral genes	1	0	1	2	0	0	0	1	1	1	2	1	1	1	1	1	0	0	0	0	1	1	1	1	1	0	1	0	0	1	0	1	2	3	3	0	2	1	1	3	1	1	2	2	2	1	2	1
OG0000120	Ancestral genes	1	0	1	1	1	1	1	0	1	1	1	1	1	1	1	1	1	1	1	1	0	1	1	1	1	1	1	1	1	1	1	2	3	1	2	1	1	1	1	1	2	1	1	1	1	2	2	2
OG0000121	Ancestral genes	1	1	1	1	1	1	1	1	1	1	1	1	1	2	1	1	1	1	1	1	1	0	1	0	1	1	1	1	1	1	1	1	3	1	2	2	2	1	0	3	1	1	2	1	3	1	3	1
OG0000122	Ancestral genes	2	2	1	2	0	2	1	1	2	2	2	2	2	2	1	0	3	2	1	2	2	2	1	2	2	0	2	0	1	0	2	0	1	0	0	0	0	1	1	0	1	2	0	0	1	1	1	0
OG0000123	Ancestral genes	1	1	1	2	1	1	2	2	1	1	1	3	2	1	2	1	2	2	2	1	1	2	2	2	1	2	1	2	1	1	0	0	1	1	1	2	1	2	0	1	2	0	1	0	1	0	1	1
OG0000124	Gained genes	2	2	2	0	2	1	2	1	2	1	0	2	1	2	1	2	0	2	2	1	2	2	2	3	1	2	2	2	2	2	1	0	0	0	0	2	0	0	0	0	1	1	0	0	2	2	1	0
OG0000125	Ancestral genes	1	1	1	1	1	1	1	0	2	1	1	2	2	2	0	1	1	1	1	1	2	2	2	2	1	1	1	1	1	1	1	1	1	3	1	1	1	2	0	1	1	0	2	1	1	1	2	0
OG0000126	Ancestral genes	1	1	1	1	1	1	3	2	1	0	1	1	1	2	1	1	2	1	1	1	1	2	2	2	2	1	1	1	1	1	1	0	0	0	1	2	1	1	1	1	1	1	1	1	1	1	2	1
OG0000127	Ancestral genes	1	1	1	2	1	1	1	1	1	1	1	0	1	1	1	1	1	1	1	1	1	1	1	1	1	1	1	1	1	1	1	1	2	1	2	1	1	1	1	1	1	1	2	1	1	1	3	1
OG0000128	Ancestral genes	1	2	0	1	1	1	0	1	2	1	1	1	1	1	1	1	1	1	1	1	1	1	1	1	1	1	1	1	1	1	1	2	1	0	2	1	2	1	0	2	1	1	2	1	2	1	2	2
OG0000129	Ancestral genes	1	2	1	1	1	2	2	2	1	2	1	2	2	2	1	1	1	0	1	0	2	2	2	2	1	2	2	2	1	1	2	2	1	1	1	2	1	1	1	1	0	1	1	1	1	1	1	0
OG0000130	Gained genes	2	0	1	1	2	1	3	0	1	1	1	0	1	1	1	2	1	1	0	1	1	2	1	1	3	1	2	3	1	2	1	1	0	0	0	4	0	1	1	0	0	1	0	0	0	2	0	0
OG0000131	Gained genes	2	1	1	1	2	2	2	2	2	1	1	2	2	2	1	2	2	0	2	1	1	2	1	2	1	2	1	2	2	2	1	1	1	1	3	2	1	1	1	0	1	1	1	1	1	2	1	1
OG0000132	Ancestral genes	1	1	1	1	1	0	1	0	1	0	2	0	1	1	1	1	1	0	1	1	0	1	1	1	1	1	1	1	1	1	0	1	5	2	4	1	0	1	0	3	1	1	1	0	1	1	3	0
OG0000133	Ancestral genes	1	1	1	1	1	1	1	1	1	1	2	1	1	1	1	1	1	1	1	1	1	1	1	1	1	1	1	1	1	1	1	1	2	1	2	1	2	1	1	2	1	1	2	1	2	1	2	1
OG0000134	Ancestral genes	1	1	0	0	1	1	1	1	1	1	1	1	1	1	1	1	1	1	1	1	0	1	1	1	1	1	1	1	1	1	1	1	1	0	2	1	2	1	1	0	1	1	2	2	2	1	2	1
OG0000135	Ancestral genes	3	2	1	2	3	2	2	1	2	2	0	1	2	1	1	2	1	1	2	2	1	2	2	2	1	2	5	1	3	2	2	0	0	0	0	2	0	2	0	0	1	2	0	0	0	3	0	0
OG0000136	Ancestral genes	1	1	0	1	1	1	1	1	0	1	0	1	1	0	1	1	1	1	1	1	1	1	1	0	1	1	1	1	1	1	0	2	1	1	2	1	2	1	0	0	1	1	3	2	0	1	3	0
OG0000137	Ancestral genes	0	3	1	0	4	2	2	0	1	0	0	2	0	2	0	2	0	0	0	2	1	0	0	3	2	2	2	0	2	0	2	0	1	2	1	2	2	0	1	1	1	1	2	1	2	1	2	0
OG0000138	Ancestral genes	0	2	0	1	1	1	1	1	0	1	0	0	2	0	0	1	1	1	0	1	0	1	0	1	1	2	1	2	1	1	1	0	1	2	2	1	3	1	0	0	1	1	1	2	2	1	3	1
OG0000139	Gained genes	2	1	0	2	1	1	2	1	1	1	1	1	1	1	0	1	3	1	1	1	0	1	1	1	1	1	1	1	1	1	1	1	1	0	1	2	2	0	1	1	1	1	1	0	2	1	2	2
OG0000140	Ancestral genes	2	1	1	1	1	1	2	2	1	2	1	2	3	1	0	1	1	1	2	2	1	1	1	2	1	1	1	1	1	1	1	1	1	1	2	2	1	1	0	1	1	1	1	1	1	1	1	1
OG0000141	Ancestral genes	0	1	0	1	2	0	3	0	1	0	0	0	0	1	0	2	1	1	0	1	0	1	1	2	1	2	1	0	1	1	0	0	1	1	1	2	1	2	1	0	2	2	1	1	1	2	1	0
OG0000142	Ancestral genes	1	1	1	1	2	2	2	1	1	1	2	2	1	1	1	1	1	1	1	2	1	1	2	1	1	2	2	2	2	1	1	0	1	1	1	2	0	1	0	1	1	1	1	0	1	2	1	0
OG0000143	Ancestral genes	2	1	0	1	1	1	1	2	2	0	1	2	2	1	2	2	1	2	0	2	1	1	2	2	1	1	1	1	1	2	1	1	1	0	1	1	1	2	1	1	1	1	1	0	1	1	1	1
OG0000144	Ancestral genes	1	0	0	1	0	0	1	2	2	2	1	2	1	1	1	1	2	2	0	1	1	1	1	1	1	1	0	0	0	1	0	2	2	0	1	1	2	1	1	2	0	0	2	1	1	1	2	1
OG0000145	Ancestral genes	2	1	0	1	1	2	1	1	1	0	1	1	1	2	1	1	1	2	1	1	1	1	1	1	1	1	2	1	1	1	1	0	1	1	1	1	1	1	1	1	0	0	1	0	1	1	2	0
OG0000146	Ancestral genes	1	1	1	2	1	1	1	2	1	1	2	2	2	2	1	1	2	2	1	2	1	0	2	2	1	1	1	1	1	1	0	1	1	1	1	1	1	1	0	0	1	1	2	1	1	1	2	1
OG0000147	Ancestral genes	0	1	0	1	1	1	1	0	1	0	0	1	0	0	0	1	1	0	1	1	0	0	0	1	1	1	1	1	1	1	1	1	2	2	1	1	2	1	1	2	1	1	2	2	2	1	2	0
OG0000148	Ancestral genes	1	1	1	1	1	1	1	0	1	2	1	1	1	0	0	1	1	1	0	1	0	2	2	2	1	1	1	1	1	1	0	1	3	2	1	1	2	1	1	1	1	1	2	1	2	1	2	1
OG0000149	Gained genes	2	1	0	1	0	2	2	2	1	1	1	1	1	2	0	1	0	2	1	2	2	0	1	2	1	2	2	1	0	1	2	0	0	2	0	2	0	2	1	0	1	1	0	0	1	1	2	0
OG0000150	Ancestral genes	1	1	1	1	1	1	1	1	1	1	1	1	1	2	1	1	1	1	1	1	2	1	1	0	1	1	1	1	1	1	1	1	1	1	1	2	0	1	0	2	1	1	2	2	1	1	2	1
OG0000151	Ancestral genes	1	0	1	0	1	0	1	1	1	1	1	1	1	0	1	1	1	0	0	1	1	1	0	1	1	1	1	1	1	1	0	1	2	1	2	1	2	1	0	2	1	1	2	2	2	1	1	1
OG0000152	Ancestral genes	1	1	0	1	1	0	0	0	1	1	1	1	1	0	0	1	1	1	0	1	1	2	1	1	1	1	1	1	1	1	0	1	2	2	3	0	2	1	0	2	1	0	2	1	2	0	2	1
OG0000153	Ancestral genes	2	1	0	1	0	0	1	1	1	2	2	1	2	2	0	3	2	1	1	2	2	2	2	2	3	0	1	0	0	3	0	1	0	1	0	1	1	1	0	0	0	0	1	1	1	1	0	0
OG0000154	Ancestral genes	1	1	1	1	1	1	1	1	1	1	0	1	1	1	1	1	1	1	1	1	1	1	1	1	1	1	1	1	1	1	1	1	4	0	1	1	1	1	1	1	1	1	1	0	1	1	1	1
OG0000155	Ancestral genes	1	1	1	2	1	1	1	1	1	1	0	0	1	0	0	1	1	0	0	1	0	1	0	0	1	1	1	1	1	1	0	1	1	1	2	1	3	1	1	1	0	1	3	2	3	1	1	0
OG0000156	Ancestral genes	1	0	3	0	0	0	1	0	1	1	1	2	3	1	2	0	0	1	2	1	0	1	1	3	0	3	19	0	0	0	2	0	0	0	0	3	0	0	0	2	1	0	0	0	0	0	3	0
OG0000157	Gained genes	1	1	0	0	2	1	1	2	1	2	0	1	3	1	0	4	2	1	1	1	1	2	1	2	2	2	3	2	2	4	1	0	1	1	0	0	0	1	1	0	0	3	0	0	1	3	1	0
OG0000158	Ancestral genes	1	2	1	1	1	1	1	1	0	1	1	2	1	1	1	1	1	1	0	1	1	1	1	1	1	1	3	1	1	1	1	0	1	1	1	1	1	1	1	1	1	1	1	1	1	1	1	0
OG0000159	Ancestral genes	1	1	1	1	1	0	1	1	1	1	1	1	1	2	1	1	2	0	1	1	1	1	1	1	1	1	3	1	1	1	0	1	1	0	1	1	1	1	1	1	2	0	1	1	1	1	2	1
OG0000160	Ancestral genes	1	1	1	1	1	1	1	1	2	2	2	1	2	2	2	1	2	2	0	0	1	2	2	2	1	1	1	1	1	1	1	1	1	0	1	1	1	1	1	1	1	1	1	1	1	1	1	1
OG0000161	Ancestral genes	1	1	1	1	1	2	2	0	0	0	0	1	0	1	0	1	1	0	0	1	0	0	0	1	1	2	1	1	1	1	1	1	2	1	1	2	1	1	0	1	1	0	1	1	1	1	2	2
OG0000162	Ancestral genes	1	1	1	1	1	1	1	0	0	0	1	0	1	1	1	1	1	1	1	1	1	1	0	1	2	1	1	1	1	1	1	1	1	1	1	1	1	1	1	0	2	1	1	1	1	1	1	1
OG0000163	Ancestral genes	1	1	0	0	0	2	7	0	0	0	0	0	1	2	0	1	2	2	0	1	0	0	0	1	0	2	3	1	2	2	1	0	0	0	6	6	2	0	0	1	0	0	2	1	3	2	2	0
OG0000164	Ancestral genes	1	1	1	1	1	1	1	1	0	1	1	1	1	1	1	1	1	1	0	0	0	1	1	1	1	1	1	1	1	1	1	1	2	1	1	0	1	1	1	1	1	1	1	1	1	1	2	0
OG0000165	Gained genes	2	0	0	0	0	2	1	3	2	2	2	3	2	3	1	2	1	2	0	0	2	3	3	3	2	1	1	1	0	2	0	0	0	1	1	1	0	1	0	0	0	1	0	0	0	1	2	0
OG0000166	Gained genes	1	1	0	4	0	2	1	1	2	2	2	1	2	2	2	0	3	2	1	2	0	2	2	3	2	0	1	0	0	0	2	0	0	0	0	1	0	1	0	0	1	2	0	0	0	1	0	0
OG0000167	Ancestral genes	2	0	0	1	0	0	1	0	1	2	0	1	1	2	1	0	0	1	0	1	2	2	2	3	0	1	0	0	0	0	0	2	0	3	1	1	2	1	3	0	0	0	1	2	0	4	2	0
OG0000168	Ancestral genes	1	1	1	0	0	1	1	1	1	1	1	1	1	1	1	1	1	1	1	1	1	1	1	1	1	1	1	1	1	0	1	1	1	0	1	1	2	1	0	1	1	1	2	0	2	1	2	1
OG0000169	Gained genes	2	1	0	0	1	3	1	1	3	1	3	3	2	2	0	1	4	0	0	1	1	1	1	2	2	2	3	0	1	0	1	0	0	1	1	2	1	1	0	0	0	0	0	1	2	0	0	0
OG0000170	Ancestral genes	1	3	0	1	1	1	0	1	0	1	1	1	2	1	0	2	0	1	1	1	0	1	0	1	0	0	1	0	1	1	1	1	1	2	3	0	0	0	1	0	0	0	0	1	0	0	4	0
OG0000171	Ancestral genes	0	2	0	2	2	2	2	0	0	0	0	0	0	0	0	0	2	0	0	2	0	0	0	0	0	2	0	2	2	0	1	1	3	1	2	2	1	2	1	2	2	0	1	1	1	1	1	3
OG0000172	Gained genes	1	1	0	1	1	1	2	1	2	3	0	1	1	2	1	1	1	1	2	1	1	0	1	1	1	1	1	1	1	1	1	2	2	1	2	3	1	0	0	2	1	1	1	1	1	1	1	1
OG0000173	Ancestral genes	1	1	0	1	1	1	1	1	1	1	1	1	0	1	2	1	1	1	1	1	1	1	0	1	1	1	1	1	1	1	1	1	2	1	1	1	2	1	1	1	1	1	1	1	1	1	2	0
OG0000174	Ancestral genes	0	0	0	1	0	1	1	0	1	0	1	1	1	0	0	0	1	1	1	0	0	1	0	2	1	0	0	0	0	0	1	1	0	1	3	1	1	1	2	1	3	1	2	2	1	1	2	1
OG0000175	Ancestral genes	1	1	1	1	1	3	1	1	0	1	1	2	1	1	0	1	1	1	1	1	1	1	2	1	1	1	1	1	1	1	1	1	1	1	1	1	0	1	1	0	1	1	1	1	1	1	1	1
OG0000176	Gained genes	1	1	0	1	1	1	1	0	1	0	1	0	1	1	1	1	1	1	0	1	0	0	0	1	1	1	1	1	1	0	1	0	0	1	1	1	1	1	1	1	1	1	1	1	1	1	1	1
OG0000177	Ancestral genes	1	1	1	1	1	2	1	1	1	0	0	0	0	1	1	1	1	1	0	1	1	2	1	1	1	1	1	1	1	1	1	0	1	1	1	1	1	1	1	1	1	1	1	1	1	1	1	0
OG0000178	Ancestral genes	1	1	1	1	1	1	1	1	1	1	1	1	1	1	0	1	1	1	1	1	1	1	0	1	1	1	1	1	1	1	1	1	1	1	1	1	1	1	1	0	1	1	1	0	1	1	2	1
OG0000179	Ancestral genes	3	1	1	1	1	1	1	0	0	1	0	1	1	1	0	1	1	1	0	1	1	1	1	1	1	1	1	1	1	1	1	0	1	2	0	1	1	1	1	1	0	1	1	1	1	1	2	1
OG0000180	Ancestral genes	1	0	1	1	1	1	1	1	1	2	1	1	1	1	1	1	1	1	1	1	0	1	1	1	1	1	1	1	1	1	1	1	1	0	1	1	1	1	1	1	1	0	1	1	1	1	1	1
OG0000181	Ancestral genes	1	1	1	1	1	1	1	0	1	0	1	1	1	1	1	1	1	1	1	1	1	1	1	1	1	1	1	1	1	1	0	1	1	1	1	1	1	0	0	1	1	1	2	1	1	1	2	0
OG0000182	Ancestral genes	0	1	0	1	1	1	1	0	1	0	1	2	0	0	0	1	1	1	1	1	0	1	1	1	1	1	1	1	1	1	0	1	2	1	1	1	2	1	0	1	1	1	1	2	1	1	1	0
OG0000183	Ancestral genes	3	1	0	1	1	1	0	1	1	1	0	1	2	0	0	1	1	3	2	1	1	0	1	2	1	0	1	0	1	1	1	1	0	0	0	1	2	0	0	0	0	0	2	1	0	0	3	0
OG0000184	Ancestral genes	1	1	0	1	1	2	1	1	1	1	1	1	0	1	1	1	1	1	1	1	1	1	1	1	1	1	1	1	1	1	1	2	1	0	1	1	0	1	1	1	1	0	1	0	1	1	2	2
OG0000185	Ancestral genes	0	2	0	1	1	1	1	1	0	1	1	1	1	1	1	1	1	1	0	1	1	1	1	1	2	1	1	1	1	1	0	1	1	1	1	1	1	1	1	1	1	1	1	1	1	1	1	1
OG0000186	Ancestral genes	1	1	1	1	1	1	1	1	1	0	0	1	1	1	1	1	2	1	1	2	1	1	1	0	1	1	1	1	1	1	1	0	1	1	1	2	1	1	1	1	1	1	1	1	1	1	2	0
OG0000187	Ancestral genes	1	2	2	2	0	2	1	2	3	3	2	3	3	2	3	2	1	3	0	1	3	1	2	3	1	0	2	0	2	0	2	0	0	0	1	1	0	1	0	1	1	1	0	0	0	2	1	1
OG0000188	Ancestral genes	1	2	0	1	2	1	1	0	1	1	1	1	1	1	1	1	1	1	1	1	0	1	1	1	1	1	2	1	2	1	1	0	1	1	1	1	1	1	0	1	1	1	1	1	1	1	2	1
OG0000189	Ancestral genes	1	1	1	1	1	1	1	0	1	0	1	1	1	1	0	1	1	2	0	1	1	0	1	1	1	1	1	1	1	1	1	1	1	2	1	0	2	0	1	1	1	1	1	1	1	1	1	1
OG0000190	Ancestral genes	1	1	0	1	1	1	1	0	1	0	0	0	0	1	0	1	1	1	1	1	0	1	1	1	1	1	1	1	1	1	1	1	2	0	2	1	1	1	1	1	0	2	2	1	2	1	1	1
OG0000191	Ancestral genes	1	1	1	1	1	1	1	1	1	1	1	1	1	2	1	1	1	1	1	1	0	1	2	1	1	1	1	1	1	1	2	1	1	1	1	3	1	1	0	1	1	1	1	0	1	1	1	1
OG0000192	Ancestral genes	1	1	1	1	1	1	1	1	2	1	0	1	1	1	0	1	1	1	1	1	1	1	1	1	1	1	1	1	1	1	1	1	1	1	1	1	1	1	2	1	1	1	1	1	1	1	1	1
OG0000193	Ancestral genes	1	1	1	1	1	1	1	0	1	1	1	0	1	1	1	1	1	1	1	1	1	1	1	1	1	1	1	1	1	1	1	1	2	0	1	1	2	1	1	0	0	1	2	2	2	1	1	1
OG0000194	Ancestral genes	1	1	1	1	1	1	1	1	1	0	2	1	0	1	0	1	1	1	0	1	0	1	0	1	1	1	1	1	1	1	0	1	1	0	1	1	2	1	0	1	1	0	2	1	1	2	2	1
OG0000195	Ancestral genes	1	1	1	1	2	1	2	1	1	0	0	1	0	0	1	1	1	1	1	1	0	2	1	1	1	1	1	2	1	1	1	1	2	1	1	1	2	1	1	2	0	1	1	1	1	1	1	1
OG0000196	Ancestral genes	1	1	0	1	1	1	1	1	0	1	1	0	1	1	1	1	1	1	1	1	0	1	1	1	1	1	1	1	1	1	0	0	1	2	1	0	1	1	1	1	1	1	1	1	1	1	2	0
OG0000197	Ancestral genes	1	1	1	1	1	1	1	1	1	1	1	1	1	1	1	1	1	1	1	1	1	1	1	1	1	1	1	1	1	1	1	1	1	1	1	1	1	0	1	1	1	1	1	1	1	1	1	1
OG0000198	Ancestral genes	1	1	1	1	1	1	1	1	1	1	1	1	1	1	1	1	1	1	1	1	1	1	1	1	1	1	1	1	1	1	1	1	1	1	1	1	0	0	1	1	1	1	1	1	1	1	1	1
OG0000199	Ancestral genes	1	1	1	1	0	1	1	1	1	1	1	1	1	1	1	2	1	1	1	1	1	1	1	1	2	0	1	0	2	0	1	1	1	1	1	1	1	2	0	1	1	1	1	0	1	1	1	1
OG0000200	Ancestral genes	1	1	1	1	1	1	1	0	0	0	0	1	0	1	1	2	1	0	1	1	0	0	0	1	2	1	2	1	1	1	0	0	0	0	1	1	1	1	0	1	1	1	1	1	1	1	1	0
OG0000201	Ancestral genes	1	3	1	1	1	1	2	1	1	1	1	1	1	1	1	1	1	1	1	1	0	1	1	1	1	1	1	1	1	1	1	1	1	1	1	1	1	0	1	1	1	1	1	1	1	1	1	1
OG0000202	Ancestral genes	1	1	1	1	1	1	1	1	1	1	1	1	1	1	1	1	1	1	0	1	1	1	1	1	1	1	1	1	1	1	1	0	1	0	1	1	1	1	1	0	1	1	1	1	1	1	1	1
OG0000203	Ancestral genes	1	2	1	1	2	1	1	1	0	1	1	1	1	1	0	1	3	1	1	1	1	1	1	1	1	1	1	1	2	1	1	0	1	0	1	0	0	1	1	0	1	1	0	0	0	1	1	1
OG0000204	Ancestral genes	1	1	1	1	1	1	1	1	1	1	1	1	1	1	1	1	1	1	1	1	1	1	1	1	1	1	1	1	1	1	1	1	1	0	1	1	1	0	1	1	1	1	1	1	1	1	1	1
OG0000205	Ancestral genes	1	1	1	1	1	1	1	1	1	1	1	1	1	1	0	1	1	1	1	1	1	1	1	1	1	1	1	1	1	1	1	1	1	1	1	1	1	1	1	0	1	1	1	1	1	1	1	1
OG0000206	Ancestral genes	3	1	0	0	1	2	3	1	2	1	1	1	2	1	1	2	0	1	0	1	0	1	1	1	3	0	1	1	1	2	1	0	0	0	0	3	0	1	1	0	0	1	0	0	0	1	0	0
OG0000207	Ancestral genes	1	1	1	1	1	1	1	1	1	0	1	1	1	1	1	1	1	1	1	1	1	1	1	1	1	1	1	1	1	1	1	0	1	1	1	2	1	1	1	1	1	1	1	0	1	1	1	2
OG0000208	Ancestral genes	1	1	1	1	1	1	1	1	1	1	1	1	1	1	1	1	1	1	1	2	1	1	1	1	1	1	1	1	1	1	1	1	1	1	1	1	1	1	1	1	1	1	1	0	1	1	1	1
OG0000209	Ancestral genes	1	1	1	1	1	1	1	1	1	1	1	1	1	1	1	1	1	1	0	1	1	1	1	1	1	1	1	1	1	1	1	0	1	1	1	1	1	1	1	1	1	1	1	1	1	1	1	0
OG0000210	Ancestral genes	1	2	1	1	1	0	2	1	1	1	1	1	1	1	0	1	1	1	0	1	0	1	0	1	1	1	2	1	1	1	0	0	0	1	1	3	1	0	1	0	1	1	1	1	1	2	0	0
OG0000211	Ancestral genes	1	1	0	1	1	1	1	1	1	0	0	1	1	1	1	1	1	1	0	1	1	1	1	1	1	1	1	1	1	1	1	0	1	0	1	1	1	1	1	1	2	2	1	1	1	2	1	0
OG0000212	Ancestral genes	1	1	0	1	1	1	1	1	0	1	0	1	1	1	1	1	1	1	0	1	0	1	1	1	1	1	1	1	1	1	1	1	1	1	1	1	1	1	0	1	1	1	1	1	1	1	1	1
OG0000213	Ancestral genes	1	1	0	0	1	0	2	0	0	1	0	0	1	1	0	1	1	0	1	0	0	0	0	1	1	1	1	1	1	1	1	1	1	0	1	1	0	1	1	1	1	1	1	1	1	1	1	1
OG0000214	Gained genes	0	2	0	0	2	1	2	0	2	2	1	1	2	2	0	3	1	2	1	0	1	1	1	2	1	2	8	1	2	4	2	0	0	0	0	2	0	1	0	0	0	0	0	0	0	0	0	0
OG0000215	Ancestral genes	0	1	0	1	1	1	2	0	1	0	0	1	1	0	0	2	2	1	1	1	0	1	1	1	1	1	1	1	1	2	0	0	1	0	1	2	1	1	1	1	1	1	1	1	1	1	1	1
OG0000216	Ancestral genes	1	1	0	1	1	1	0	0	1	0	1	0	1	1	1	1	1	1	1	1	1	1	1	0	1	1	1	1	1	1	1	1	1	0	2	0	1	0	0	1	1	0	2	2	2	1	1	1
OG0000217	Ancestral genes	1	1	1	1	1	1	1	0	1	1	1	1	1	1	1	1	1	1	1	1	1	1	1	1	1	1	1	1	1	1	1	1	1	1	1	1	1	1	1	1	1	1	1	1	1	1	1	1
OG0000218	Ancestral genes	1	1	1	1	1	1	1	0	1	1	1	1	1	1	1	1	1	1	1	1	1	1	1	1	1	1	1	1	1	1	1	1	1	1	1	1	1	1	1	1	1	1	1	1	1	1	1	1
OG0000219	Ancestral genes	1	1	1	1	1	1	1	1	1	1	0	1	1	1	1	1	1	1	1	1	0	1	1	1	1	1	1	1	1	1	0	1	1	1	1	1	2	1	1	1	1	1	1	1	1	1	1	1
OG0000220	Ancestral genes	1	1	1	1	1	1	1	1	0	1	1	1	1	1	1	1	1	1	1	1	0	1	1	1	1	1	1	1	1	1	1	1	1	1	1	1	1	1	1	1	1	1	1	1	1	1	1	0
OG0000221	Ancestral genes	1	3	1	1	1	1	2	1	0	1	1	1	1	1	1	1	1	1	1	1	0	1	1	1	1	1	1	1	1	1	1	1	1	1	1	1	1	0	1	1	1	1	1	1	1	1	1	0
OG0000222	Ancestral genes	1	1	1	1	1	1	1	1	1	1	1	1	1	1	1	1	1	1	1	1	1	0	1	1	1	2	1	1	1	1	1	1	1	1	1	1	1	0	1	1	1	1	1	1	1	1	1	1
OG0000223	Ancestral genes	1	1	1	1	1	1	1	0	0	1	1	1	1	1	1	1	1	1	2	1	0	2	1	1	1	1	1	1	1	1	1	1	1	1	1	2	1	1	1	0	1	1	1	1	1	1	1	1
OG0000224	Ancestral genes	1	1	1	1	1	1	1	2	1	1	1	1	1	1	1	1	1	1	1	1	1	1	1	1	1	1	1	1	1	1	1	1	1	0	1	1	1	1	1	1	1	1	1	0	1	1	1	1
OG0000225	Ancestral genes	1	1	1	1	1	1	1	1	1	1	1	1	1	1	1	1	1	1	1	1	1	1	1	1	1	1	1	1	1	1	1	0	2	1	1	1	1	1	1	1	1	0	1	1	1	1	1	1
OG0000226	Ancestral genes	1	1	1	1	1	1	1	1	1	1	1	1	1	1	1	1	1	1	1	1	1	1	2	1	1	1	1	1	1	1	1	1	1	1	1	1	1	1	1	1	1	1	1	0	1	1	1	1
OG0000227	Gained genes	1	1	1	1	1	1	1	0	1	1	0	1	1	1	1	1	1	0	1	1	0	0	1	1	1	1	1	1	1	1	1	2	2	1	1	1	2	1	1	0	1	1	3	2	2	1	1	2
OG0000228	Ancestral genes	1	1	1	1	1	1	1	2	0	0	1	1	1	1	0	1	1	0	1	1	1	1	0	1	1	1	1	1	1	1	1	1	2	1	2	1	2	1	1	0	1	1	2	2	2	1	1	1
OG0000229	Ancestral genes	1	2	1	1	1	1	1	1	1	0	0	0	1	1	2	1	1	1	0	1	1	1	1	1	1	1	2	2	1	1	0	1	0	1	1	1	0	1	1	2	0	1	1	1	1	1	1	1
OG0000230	Ancestral genes	1	1	1	1	1	1	1	1	1	1	1	1	1	0	0	1	1	1	2	1	1	1	1	1	1	1	1	1	1	1	0	0	1	1	1	2	1	1	1	0	1	0	1	0	1	1	1	2
OG0000231	Ancestral genes	1	1	1	1	1	1	1	1	1	1	0	1	1	1	1	1	1	1	1	1	1	1	1	1	1	1	1	1	1	1	1	0	1	1	1	2	1	1	1	0	1	1	1	0	1	1	1	2
OG0000232	Ancestral genes	2	1	1	1	1	1	1	1	1	1	0	1	1	1	1	1	1	1	1	1	0	1	1	1	1	1	1	1	1	1	1	1	1	1	1	1	1	1	1	0	1	1	1	1	1	1	1	1
OG0000233	Ancestral genes	1	1	1	1	1	1	1	3	1	1	1	1	1	1	1	1	1	1	1	1	0	1	1	1	1	1	1	1	1	1	1	1	1	1	1	1	1	1	1	1	1	1	0	0	1	1	1	0
OG0000234	Ancestral genes	1	1	1	1	1	1	1	1	1	1	1	1	0	1	1	1	1	1	1	1	1	1	1	0	1	1	1	1	1	1	1	1	1	1	1	1	1	1	1	1	1	2	1	1	1	2	1	1
OG0000235	Ancestral genes	1	1	0	1	1	1	1	0	1	1	0	1	1	1	1	1	1	1	1	1	1	1	1	1	1	1	1	1	1	1	1	0	1	0	1	1	1	1	0	0	1	0	3	1	2	1	1	1
OG0000236	Ancestral genes	1	2	0	1	2	1	0	0	0	0	0	0	0	0	0	1	2	0	0	1	0	0	0	0	2	1	1	1	1	1	1	2	1	1	1	0	1	1	1	1	1	2	0	1	1	2	2	1
OG0000237	Gained genes	1	2	0	2	1	1	1	0	0	0	1	1	0	0	0	2	2	0	0	1	0	0	0	0	1	1	2	1	1	1	1	1	0	1	1	1	1	0	0	0	1	1	1	1	1	1	1	1
OG0000238	Ancestral genes	1	1	1	1	1	1	1	1	1	1	1	0	1	1	0	1	1	1	1	1	1	1	1	1	1	1	1	1	1	1	1	1	1	0	1	1	1	1	1	1	1	0	1	1	1	1	1	1
OG0000239	Ancestral genes	1	1	1	1	1	1	1	1	1	1	1	1	1	1	1	1	1	1	1	1	1	1	1	1	1	1	1	1	1	1	1	1	1	0	1	1	1	0	1	1	1	1	1	1	1	1	1	1
OG0000240	Ancestral genes	1	1	1	1	1	1	1	3	0	1	1	1	1	1	1	1	1	1	1	1	1	0	1	1	1	1	1	1	1	1	0	0	1	1	1	1	1	1	1	1	1	1	1	1	1	1	1	1
OG0000241	Ancestral genes	1	1	1	1	1	0	1	1	0	1	0	1	1	1	1	1	1	1	1	1	0	1	2	1	1	1	1	1	1	1	1	1	1	1	1	1	2	1	1	1	1	1	1	0	1	1	1	1
OG0000242	Gained genes	2	3	0	0	3	1	3	0	0	0	0	0	0	0	0	3	0	0	1	0	0	0	0	0	3	1	3	2	3	3	2	0	0	0	0	3	0	0	0	0	0	0	0	0	0	1	2	0
OG0000243	Ancestral genes	1	1	1	1	1	1	1	0	0	1	0	1	1	1	1	1	1	1	1	1	1	1	1	1	1	1	1	2	1	1	0	0	1	1	1	1	2	1	1	1	1	0	1	1	1	1	1	1
OG0000244	Ancestral genes	1	1	0	1	1	1	1	2	1	1	1	1	1	1	0	1	1	1	1	1	1	1	0	1	1	1	1	1	1	1	2	1	1	1	1	2	1	1	0	0	1	0	1	1	1	1	1	1
OG0000245	Gained genes	1	3	0	0	1	1	1	2	1	2	2	2	2	1	2	1	1	3	2	1	1	2	2	1	1	1	3	1	1	1	1	0	0	0	1	0	0	1	1	0	1	1	1	1	1	1	1	0
OG0000246	Ancestral genes	1	2	0	2	2	1	1	1	0	0	0	0	1	1	0	1	1	1	1	1	0	1	0	0	1	1	2	1	1	1	1	1	1	1	1	1	1	1	1	1	1	0	1	1	1	1	1	1
OG0000247	Ancestral genes	1	1	0	1	1	1	1	1	0	1	1	2	1	0	1	1	1	1	0	1	1	1	1	1	1	1	1	1	1	1	1	2	1	1	1	1	1	1	0	0	1	1	1	1	1	1	1	1
OG0000248	Ancestral genes	1	1	1	1	1	1	1	1	1	0	1	2	1	1	1	1	1	1	0	1	0	1	1	1	1	1	1	2	1	1	1	1	1	1	1	1	1	0	1	0	1	1	0	0	1	1	1	1
OG0000249	Ancestral genes	1	1	1	1	1	1	1	1	1	1	0	1	1	1	1	1	1	1	1	1	1	1	2	1	1	1	1	1	1	1	1	1	1	1	1	1	1	1	1	1	0	1	1	0	1	1	1	1
OG0000250	Ancestral genes	2	1	1	0	1	1	2	0	2	2	2	2	0	3	0	1	1	0	2	2	2	2	2	5	1	1	1	1	1	1	1	1	0	1	1	1	1	1	0	0	0	0	2	1	1	0	1	2
OG0000251	Gained genes	1	0	1	0	1	1	1	1	1	0	0	0	1	1	0	1	1	0	1	1	1	1	0	1	1	1	1	1	1	1	1	1	1	1	1	1	2	1	0	1	1	2	2	2	2	1	1	1
OG0000252	Ancestral genes	1	0	1	1	1	1	1	1	1	1	1	1	1	1	1	1	1	0	1	1	1	1	1	1	1	1	1	1	1	1	1	1	1	0	1	1	1	1	1	1	1	0	1	1	1	1	1	1
OG0000253	Ancestral genes	1	1	1	1	1	1	1	1	2	1	2	1	1	0	0	1	1	0	1	1	1	0	1	1	1	1	1	1	1	1	1	1	1	1	1	1	0	1	1	0	1	1	1	1	1	1	1	1
OG0000254	Ancestral genes	1	1	1	1	1	1	1	1	1	2	1	0	1	1	1	1	1	1	0	1	1	1	1	1	1	1	1	1	1	1	1	1	1	1	1	1	0	1	1	1	1	1	1	1	1	1	1	1
OG0000255	Ancestral genes	1	2	0	1	1	1	1	1	1	0	0	0	0	1	1	1	1	1	0	2	1	1	1	1	1	1	2	1	2	1	1	1	1	1	1	1	1	1	1	1	1	0	1	1	1	2	2	0
OG0000256	Ancestral genes	1	1	1	1	2	1	1	1	1	1	1	1	1	1	1	1	1	1	1	1	1	1	1	1	1	1	1	1	1	1	1	1	1	0	1	1	0	1	1	1	1	0	1	1	1	1	1	1
OG0000257	Ancestral genes	1	1	1	1	1	1	1	1	1	1	1	1	1	1	1	1	1	1	0	1	1	1	1	1	1	1	1	1	1	1	1	1	1	1	1	1	1	1	1	1	1	1	1	1	1	1	1	1
OG0000258	Ancestral genes	1	1	1	1	1	1	1	0	1	1	1	1	1	1	0	1	1	1	1	1	1	1	1	1	1	1	1	1	1	1	1	1	1	1	1	1	1	1	1	1	1	1	1	1	1	1	1	1
OG0000259	Ancestral genes	1	1	1	1	1	1	1	1	1	1	0	1	1	1	1	1	1	1	0	1	0	1	1	1	1	1	1	1	1	1	1	1	1	1	1	1	1	1	1	0	2	1	1	1	1	1	2	1
OG0000260	Ancestral genes	1	1	1	1	1	1	1	1	1	0	1	1	1	1	2	1	1	0	1	1	1	1	0	1	1	1	1	1	1	1	1	1	1	1	1	2	0	1	0	0	1	1	1	1	1	1	1	0
OG0000261	Ancestral genes	1	1	1	1	1	1	1	1	0	1	1	1	1	1	1	1	1	1	0	1	0	1	1	1	1	1	1	1	1	1	1	1	1	1	1	1	2	1	1	1	1	1	1	1	1	1	1	1
OG0000262	Ancestral genes	1	1	1	1	1	1	1	1	0	1	1	1	1	1	1	1	1	1	1	1	1	1	1	1	1	1	1	1	1	1	1	1	1	1	1	1	1	1	1	1	1	1	1	0	1	1	1	1
OG0000263	Ancestral genes	1	1	1	1	1	0	1	1	1	1	1	0	1	1	1	1	1	1	1	1	1	1	1	1	1	1	1	1	1	1	0	1	1	1	1	1	1	1	1	0	2	1	1	1	1	1	1	1
OG0000264	Ancestral genes	1	1	1	1	1	1	1	1	1	1	1	0	1	0	1	1	1	1	1	1	1	1	1	0	1	1	1	1	1	1	1	1	1	1	1	1	1	1	1	1	1	1	1	1	1	1	1	1
OG0000265	Ancestral genes	1	0	1	1	1	1	1	1	2	1	1	1	1	1	1	1	1	1	1	1	1	1	1	1	1	1	1	1	1	1	1	1	1	1	1	1	1	1	1	1	1	0	1	0	1	1	1	1
OG0000266	Ancestral genes	1	0	1	1	1	1	1	1	1	1	1	0	1	1	1	1	1	0	1	1	1	1	1	1	1	1	1	1	1	1	1	1	1	1	1	1	2	1	1	1	1	1	1	1	1	1	1	1
OG0000267	Ancestral genes	1	1	1	1	1	1	1	1	1	1	2	1	1	1	0	1	1	1	1	1	1	1	1	1	1	1	1	1	1	1	1	1	1	1	1	1	1	1	1	1	1	1	1	1	1	1	1	0
OG0000268	Ancestral genes	0	1	1	1	1	1	2	1	1	1	1	1	0	1	0	1	1	1	0	1	1	1	0	1	1	1	1	1	1	1	1	1	1	1	1	1	1	1	1	1	1	1	1	1	1	1	1	1
OG0000269	Ancestral genes	1	1	1	1	1	1	1	1	1	1	0	1	2	1	0	1	1	0	0	1	0	1	1	0	1	1	1	1	1	1	1	1	1	2	1	1	1	1	0	1	0	1	1	1	1	1	1	0
OG0000270	Ancestral genes	1	1	1	1	1	1	1	1	1	1	1	0	1	1	1	1	1	1	1	1	1	1	1	1	1	1	1	1	1	1	1	1	1	1	1	1	1	1	1	1	1	1	1	1	1	1	0	1
OG0000271	Ancestral genes	1	1	1	1	1	1	1	1	1	1	1	1	1	1	1	1	1	1	1	1	1	1	1	1	1	1	1	1	1	1	1	1	1	1	1	1	1	1	1	1	0	1	1	1	1	1	1	1
OG0000272	Ancestral genes	1	0	0	1	1	1	1	1	1	1	1	1	1	1	1	1	0	1	1	1	0	1	1	1	1	0	0	0	1	1	1	1	2	2	2	1	1	0	1	1	0	0	2	2	2	1	2	0
OG0000273	Ancestral genes	1	1	1	0	1	1	1	0	1	1	1	1	1	1	1	1	1	1	1	0	1	1	1	1	1	1	1	1	1	1	1	1	1	0	1	2	1	1	1	1	1	1	1	1	1	1	1	1
OG0000274	Ancestral genes	1	1	0	1	1	1	1	1	1	1	1	1	0	1	1	1	1	1	1	1	0	1	1	1	1	2	1	1	1	1	1	0	1	1	1	0	2	1	1	1	1	1	1	1	1	1	1	0
OG0000275	Ancestral genes	1	1	0	0	1	1	1	0	0	0	1	0	0	1	0	1	1	0	1	1	0	0	0	1	1	1	1	1	1	1	1	1	1	1	1	1	1	1	1	0	0	1	1	1	1	2	1	0
OG0000276	Ancestral genes	1	1	1	1	1	1	1	0	1	1	1	0	1	0	0	1	1	1	1	1	1	1	0	1	1	1	1	1	1	1	1	1	1	1	1	1	1	1	1	1	1	1	1	1	1	1	1	0
OG0000277	Ancestral genes	1	1	1	1	1	1	1	1	0	1	1	1	0	1	1	1	2	0	0	1	1	1	1	1	1	1	1	1	1	1	1	2	1	1	0	1	2	1	1	1	1	1	0	0	0	1	1	0
OG0000278	Ancestral genes	1	1	1	1	2	1	1	1	1	1	1	1	0	1	0	1	1	1	1	1	1	1	1	0	1	1	1	1	1	1	1	1	1	1	1	1	0	2	1	1	1	0	1	1	1	1	1	1
OG0000279	Ancestral genes	1	1	0	1	1	1	1	1	1	1	1	1	1	1	1	1	1	1	1	1	1	1	1	1	1	1	1	1	1	1	1	1	1	1	1	1	0	0	1	1	1	1	1	1	1	1	1	1
OG0000280	Ancestral genes	1	1	1	1	1	1	1	0	1	0	2	1	1	1	1	1	1	1	1	1	1	1	1	1	1	1	1	1	1	1	1	1	1	1	1	1	1	1	1	1	1	1	1	1	1	1	1	1
OG0000281	Ancestral genes	1	1	1	1	1	1	1	1	1	1	0	1	0	1	1	1	1	1	1	0	1	1	1	1	1	1	1	1	1	1	1	1	1	1	1	1	1	1	1	1	1	1	1	1	1	1	1	1
OG0000282	Ancestral genes	1	1	1	1	1	2	1	1	1	1	1	1	1	1	1	1	1	1	0	1	1	1	1	2	1	1	1	1	1	1	1	1	1	1	1	1	1	0	0	0	1	1	1	1	1	1	1	1
OG0000283	Ancestral genes	2	0	0	0	0	1	1	2	2	2	1	1	2	2	0	0	0	0	0	0	0	2	1	2	1	3	0	0	0	0	1	2	0	0	0	1	1	0	1	0	1	0	1	1	2	1	2	1
OG0000284	Ancestral genes	1	1	1	1	1	1	1	1	0	1	1	2	1	1	0	1	1	1	1	1	1	1	2	1	1	1	1	1	1	1	1	1	1	1	1	1	1	1	1	0	1	1	1	1	1	1	1	1
OG0000285	Ancestral genes	1	1	0	1	1	1	1	1	1	1	1	1	1	1	1	1	1	1	0	1	1	1	1	1	1	1	1	1	1	1	1	0	1	0	1	1	1	1	1	1	1	1	1	1	1	1	1	1
OG0000286	Ancestral genes	1	0	1	1	1	1	1	1	1	1	0	0	1	1	1	1	1	1	0	1	1	1	1	1	1	1	1	1	1	1	1	1	1	1	1	1	1	1	1	1	1	1	1	1	1	1	1	1
OG0000287	Ancestral genes	1	1	1	1	1	1	1	1	1	1	0	1	1	1	1	1	1	1	1	1	1	1	1	1	1	1	1	1	1	1	1	1	1	1	1	1	1	1	0	1	1	1	1	1	1	1	1	1
OG0000288	Ancestral genes	1	1	1	1	1	1	1	1	1	1	0	1	1	1	1	1	1	1	1	1	1	1	1	1	1	1	1	1	1	1	1	0	1	1	1	1	1	1	0	1	1	1	1	1	1	1	1	1
OG0000289	Ancestral genes	1	1	0	1	1	1	1	1	1	1	1	0	1	1	0	2	1	1	1	1	1	1	0	1	2	1	1	1	1	2	0	0	1	0	1	1	0	1	1	1	0	1	1	1	1	1	1	1
OG0000290	Ancestral genes	1	1	0	1	1	1	1	1	1	1	1	0	1	0	1	1	1	1	0	1	1	1	1	1	1	1	1	1	1	1	1	0	1	1	1	1	1	1	1	1	1	1	1	0	1	1	1	1
OG0000291	Ancestral genes	1	1	1	1	1	1	1	1	1	1	1	0	1	1	1	1	1	1	0	1	0	1	1	1	1	1	1	1	1	0	0	2	0	0	1	1	1	1	1	0	0	1	1	1	0	1	2	1
OG0000292	Ancestral genes	1	1	0	1	1	1	1	1	1	1	0	1	1	0	1	1	1	1	0	1	1	1	1	1	1	1	1	1	1	1	0	1	1	1	1	1	1	1	1	1	1	1	1	1	1	1	1	1
OG0000293	Ancestral genes	1	1	1	1	1	1	1	1	1	1	1	1	1	1	1	1	1	1	1	1	1	1	1	1	1	1	1	1	1	1	1	1	1	1	0	1	1	1	1	1	0	1	1	1	1	1	1	1
OG0000294	Ancestral genes	1	1	1	1	2	1	1	1	1	1	1	1	1	1	1	1	1	1	1	1	1	1	1	0	1	1	1	1	1	1	1	1	1	1	1	1	0	1	1	1	1	0	1	1	1	1	1	1
OG0000295	Ancestral genes	1	1	1	1	1	1	1	1	1	1	0	0	1	1	1	1	1	1	2	1	1	1	1	1	1	1	1	1	1	1	1	1	1	1	1	0	1	1	0	0	1	1	1	1	1	1	1	1
OG0000296	Ancestral genes	1	1	1	1	1	1	1	1	1	0	0	1	1	1	1	1	1	0	0	1	0	1	1	1	1	1	1	1	1	1	1	1	1	1	1	1	1	1	1	0	1	1	1	0	1	1	1	2
OG0000297	Ancestral genes	1	1	1	1	1	1	1	1	1	1	1	1	1	1	1	1	1	1	1	1	0	1	1	1	1	1	1	1	1	1	1	1	1	1	1	1	1	1	1	1	1	1	0	0	1	1	1	1
OG0000298	Ancestral genes	1	1	1	1	1	1	1	1	0	1	0	1	0	1	0	1	1	1	0	1	0	0	0	1	1	1	1	1	1	1	1	1	1	1	1	1	1	1	1	1	1	1	1	1	1	1	1	1
OG0000299	Ancestral genes	1	1	1	1	1	1	1	1	1	1	1	0	1	1	1	1	1	1	1	1	1	1	1	1	1	1	1	1	1	1	1	1	1	1	1	1	1	0	1	0	1	1	1	1	1	1	1	1
OG0000300	Ancestral genes	1	1	1	1	1	1	1	1	0	1	1	1	1	1	1	1	1	1	1	1	1	1	1	1	1	1	1	1	1	1	1	1	1	1	1	1	0	0	0	0	1	1	1	1	1	1	1	1
OG0000301	Ancestral genes	1	1	1	1	1	2	1	1	1	1	1	1	1	1	0	1	1	1	1	1	1	1	1	1	1	1	1	1	1	1	1	1	1	1	1	1	1	0	0	0	1	1	1	1	1	1	1	1
OG0000302	Ancestral genes	1	1	1	1	2	1	1	0	1	1	1	0	1	0	1	1	1	1	1	1	0	1	0	1	1	1	1	1	1	1	0	1	1	1	1	2	0	1	0	1	1	1	1	1	1	1	2	0
OG0000303	Ancestral genes	1	1	1	1	1	1	1	1	1	0	0	1	1	1	1	1	1	1	1	1	1	1	1	1	1	1	1	1	1	1	1	0	1	1	1	1	1	1	1	1	1	1	1	1	1	1	1	0
OG0000304	Ancestral genes	1	1	1	1	1	1	1	1	1	0	1	1	1	1	1	1	1	1	1	1	1	1	1	1	1	1	1	1	1	1	1	1	1	1	1	1	0	1	0	1	1	1	1	1	1	1	1	1
OG0000305	Ancestral genes	1	1	1	1	1	1	1	1	1	1	1	1	1	1	0	1	1	2	1	1	1	1	1	1	1	1	1	1	1	1	1	1	1	1	1	1	1	0	1	0	1	1	1	1	1	1	1	0
OG0000306	Ancestral genes	1	1	0	1	1	1	2	1	0	1	1	0	1	1	0	1	1	1	1	1	1	0	1	0	1	1	1	1	1	1	0	1	1	1	1	1	0	1	1	1	1	1	1	1	1	1	1	1
OG0000307	Ancestral genes	1	1	0	1	1	1	1	1	1	0	1	1	1	1	0	1	1	1	1	1	1	1	1	1	1	1	1	1	1	1	0	1	1	1	1	1	1	1	1	1	1	1	1	1	1	1	1	1
OG0000308	Ancestral genes	1	1	1	1	1	0	1	1	1	1	1	0	1	1	1	1	1	1	1	1	1	1	1	1	1	1	1	1	1	1	0	0	1	1	1	1	1	1	1	1	1	1	1	1	1	1	0	0
OG0000309	Ancestral genes	1	1	1	1	1	1	1	1	0	1	1	1	1	1	1	1	1	1	1	1	0	0	1	1	1	1	1	1	1	1	1	1	1	1	1	1	1	1	0	0	1	1	1	1	1	1	1	1
OG0000310	Ancestral genes	1	1	1	1	1	0	1	1	1	1	1	1	1	1	1	1	1	1	1	1	1	1	1	1	1	1	1	1	1	1	0	0	1	1	1	2	1	1	1	0	1	1	1	0	1	1	1	2
OG0000311	Ancestral genes	1	1	1	1	1	1	1	0	1	1	1	1	0	1	1	1	1	1	1	1	1	1	0	1	1	1	1	1	1	1	1	1	1	1	1	1	1	0	1	1	1	1	1	1	1	1	1	1
OG0000312	Ancestral genes	1	1	1	1	1	1	1	0	0	1	0	1	0	1	0	1	1	1	0	1	0	0	0	1	1	1	1	1	1	1	1	1	1	1	1	1	2	1	1	1	0	1	1	0	1	1	1	1
OG0000313	Ancestral genes	1	1	1	1	1	1	1	1	1	1	1	1	1	1	1	1	1	1	1	1	1	1	2	1	1	1	1	1	1	1	1	0	1	1	1	1	1	1	1	0	1	1	1	1	1	1	1	1
OG0000314	Ancestral genes	1	1	1	1	1	1	1	0	1	1	1	1	2	1	1	1	1	0	1	1	1	1	1	0	1	1	1	1	1	1	0	1	1	1	1	1	1	1	1	1	1	1	1	1	1	1	1	1
OG0000315	Ancestral genes	1	1	1	1	1	1	1	1	2	1	2	1	1	1	0	1	1	1	0	1	1	0	1	1	1	1	1	1	1	1	1	0	1	1	0	2	1	1	1	1	1	1	1	1	1	1	1	1
OG0000316	Ancestral genes	1	1	1	1	1	1	1	1	1	1	1	1	2	1	2	1	1	1	1	1	1	1	2	1	1	1	1	1	1	1	1	0	1	1	0	1	1	1	1	1	1	1	1	1	1	1	1	1
OG0000317	Ancestral genes	1	1	1	1	1	0	1	0	3	0	1	3	1	1	4	1	1	1	1	1	1	1	1	1	1	1	1	1	1	1	0	1	1	0	1	1	1	1	1	1	1	0	1	1	1	1	1	1
OG0000318	Ancestral genes	1	1	1	1	1	0	1	1	1	1	1	1	2	0	1	1	1	0	1	1	1	1	1	1	1	1	1	1	1	1	0	0	1	1	1	1	1	1	1	1	1	1	1	1	1	1	1	1
OG0000319	Ancestral genes	1	1	0	1	1	0	1	1	1	1	0	1	1	1	0	2	1	1	1	1	1	1	1	1	1	1	1	1	1	2	0	1	1	1	1	1	1	1	1	1	1	0	1	1	1	1	1	1
OG0000320	Gained genes	3	1	0	1	2	1	3	1	1	0	0	0	0	1	1	0	1	0	0	0	1	1	0	2	0	4	1	2	2	0	1	0	0	0	0	4	0	2	0	0	0	1	0	0	0	1	1	0
OG0000321	Ancestral genes	1	0	1	1	1	0	1	1	1	1	1	1	1	1	1	1	1	1	1	1	1	1	1	1	1	1	1	2	1	1	0	1	1	1	1	1	0	1	1	1	1	0	1	1	1	1	1	1
OG0000322	Ancestral genes	1	0	1	1	1	1	1	1	1	0	1	1	1	1	1	1	1	1	1	1	1	1	1	0	1	1	1	1	1	1	1	1	1	1	1	1	1	0	1	1	1	1	1	1	1	1	1	1
OG0000323	Ancestral genes	1	0	1	1	1	1	1	1	1	0	1	1	1	1	1	1	1	1	1	1	1	1	1	1	1	1	1	1	1	1	1	1	1	1	1	1	1	0	1	1	1	1	1	1	1	1	1	1
OG0000324	Ancestral genes	1	1	1	1	1	1	1	1	1	1	0	1	1	1	1	1	1	0	1	1	1	1	1	1	1	1	1	2	1	1	1	1	1	1	1	1	1	1	0	1	1	0	1	1	1	1	1	1
OG0000325	Ancestral genes	1	1	0	1	1	0	1	1	0	1	0	1	1	1	0	1	1	1	0	1	0	1	1	1	1	1	1	1	1	1	1	1	1	1	1	0	1	1	1	0	1	1	1	1	1	1	1	1
OG0000326	Ancestral genes	1	1	0	2	1	1	1	0	1	1	1	1	1	1	1	1	1	1	1	1	1	1	1	1	1	1	1	1	1	1	1	1	1	1	1	1	1	1	1	1	1	1	1	1	1	1	1	1
OG0000327	Gained genes	2	1	0	2	1	2	1	0	1	0	1	0	0	0	0	3	2	0	0	2	0	0	0	0	3	2	2	1	2	2	1	0	0	0	0	1	0	0	0	0	3	1	0	0	0	1	1	1
OG0000328	Ancestral genes	1	1	1	1	2	1	1	1	1	1	1	1	1	1	1	1	1	1	1	1	1	1	1	1	1	1	1	1	1	1	1	1	1	1	1	1	0	1	1	1	1	0	1	1	1	1	1	1
OG0000329	Gained genes	1	1	0	1	1	1	1	0	1	1	1	1	1	1	1	1	1	1	1	1	1	1	1	1	1	1	1	1	1	1	1	0	1	1	1	1	1	1	0	1	1	1	1	1	1	1	1	0
OG0000330	Ancestral genes	1	1	1	1	1	1	1	0	1	1	0	1	1	0	1	1	1	1	1	1	0	1	1	1	1	1	1	1	1	1	1	1	1	1	1	1	2	1	0	0	0	1	1	0	1	1	1	1
OG0000331	Gained genes	1	1	1	1	1	1	1	1	1	0	1	1	1	1	1	1	1	1	0	1	1	1	1	1	1	1	1	1	1	1	1	1	1	1	1	1	1	1	1	1	1	1	1	0	1	1	1	1
OG0000332	Ancestral genes	1	1	1	1	1	1	1	1	1	1	1	1	1	1	0	1	1	1	1	1	1	1	1	1	1	1	1	1	1	1	1	1	1	1	1	2	0	1	0	1	1	1	1	1	1	1	1	0
OG0000333	Ancestral genes	1	1	1	1	1	1	1	1	1	1	1	1	1	1	1	1	1	1	0	1	0	1	1	1	1	1	1	1	1	1	1	0	1	1	1	1	1	1	0	0	1	0	1	1	1	1	1	1
OG0000334	Ancestral genes	1	1	1	1	1	1	1	1	1	1	0	1	1	1	1	1	1	1	0	1	1	1	1	1	1	1	1	1	1	1	1	0	1	1	1	1	1	1	0	0	1	0	1	1	1	1	1	1
OG0000335	Ancestral genes	1	1	1	1	1	1	1	1	1	1	1	1	1	0	1	1	1	1	1	0	1	1	1	1	1	1	1	1	1	1	1	1	1	1	1	1	2	0	1	0	1	1	0	1	1	1	1	0
OG0000336	Ancestral genes	1	1	1	1	1	1	1	1	1	1	1	0	1	1	1	1	1	1	1	1	1	1	1	1	1	1	1	1	1	1	1	1	1	1	1	1	1	1	1	0	2	1	1	1	1	1	1	1
OG0000337	Ancestral genes	1	2	1	1	1	1	1	1	1	0	1	1	1	1	0	1	1	0	1	2	1	1	0	1	1	1	2	1	1	1	1	0	1	0	1	1	1	1	1	1	1	1	1	1	1	1	1	0
OG0000338	Ancestral genes	1	1	1	1	1	1	1	0	1	1	1	1	1	1	2	1	1	1	0	1	1	1	1	1	1	1	1	1	1	1	1	1	1	1	1	1	0	1	1	1	1	1	1	1	1	1	0	1
OG0000339	Ancestral genes	1	1	1	1	1	1	1	1	1	1	1	1	1	1	1	1	1	1	1	1	0	1	1	1	1	1	1	1	1	1	1	0	1	0	1	1	1	1	1	0	1	1	1	1	1	1	1	1
OG0000340	Ancestral genes	1	1	1	1	1	0	1	1	1	1	1	0	1	1	1	1	1	1	1	1	1	1	1	1	1	1	1	0	1	1	0	1	1	0	1	1	1	1	1	0	1	1	1	1	1	1	1	1
OG0000341	Gained genes	1	1	1	1	1	1	1	1	1	1	1	0	1	1	1	1	1	1	1	1	1	1	1	1	1	1	1	1	1	1	1	1	1	0	1	1	1	1	1	0	1	1	1	1	1	1	1	1
OG0000342	Ancestral genes	1	1	1	1	1	1	1	1	1	1	1	1	1	0	0	1	1	0	1	1	1	1	1	0	1	1	1	1	1	1	1	0	1	1	0	1	1	1	1	0	1	1	1	1	1	1	1	0
OG0000343	Ancestral genes	1	1	1	1	1	1	1	0	1	1	1	1	1	1	1	1	1	1	1	1	1	1	0	1	1	1	1	1	1	1	1	1	1	1	1	1	1	1	1	1	1	1	1	1	1	1	1	1
OG0000344	Ancestral genes	1	0	1	1	1	1	1	1	0	1	1	1	1	1	1	1	1	1	1	1	0	1	1	0	1	1	1	1	1	1	1	0	1	0	1	1	1	1	1	1	1	0	1	1	1	1	1	1
OG0000345	Ancestral genes	1	0	1	1	1	1	1	1	1	0	1	1	1	1	1	1	1	1	1	1	1	1	1	1	1	1	1	1	1	1	1	1	1	1	1	1	1	0	1	1	1	1	1	1	1	1	1	1
OG0000346	Ancestral genes	1	1	1	1	1	1	1	1	1	1	1	1	1	1	1	1	1	1	1	1	1	0	1	1	1	1	1	1	1	1	1	1	1	1	1	1	1	1	0	1	1	0	1	1	1	1	1	1
OG0000347	Ancestral genes	1	1	1	1	1	1	1	1	0	1	0	1	0	1	1	1	1	1	1	1	1	1	1	1	1	1	1	1	1	1	1	1	1	1	1	1	1	1	0	0	1	1	1	1	1	1	1	1
OG0000348	Ancestral genes	1	1	0	1	1	1	1	1	1	1	0	1	1	1	0	1	1	1	1	1	0	1	1	1	1	1	1	1	1	1	1	0	1	0	1	1	1	1	1	1	1	1	1	1	1	1	1	1
OG0000349	Ancestral genes	1	1	1	1	1	1	1	1	1	1	0	1	1	1	0	1	1	0	0	1	1	1	1	1	1	1	1	1	1	1	1	1	1	1	0	1	1	1	1	1	1	1	1	1	1	1	1	0
OG0000350	Ancestral genes	2	1	1	1	1	1	1	0	0	1	0	1	1	1	0	1	1	0	1	1	1	0	0	1	1	1	1	1	1	1	1	0	1	1	1	1	1	1	0	0	1	1	1	1	1	1	1	0
OG0000351	Ancestral genes	1	1	1	1	1	1	1	1	1	1	1	1	1	1	1	1	1	1	1	1	1	1	0	1	1	1	1	1	1	1	1	1	1	1	1	1	1	1	0	1	1	0	1	1	1	1	1	0
OG0000352	Ancestral genes	1	1	0	1	1	1	1	1	1	0	0	0	1	1	0	1	1	1	0	1	0	1	1	1	1	1	1	1	1	1	1	1	1	1	1	1	1	1	1	1	1	1	1	1	1	1	1	0
OG0000353	Gained genes	2	1	0	1	1	0	1	0	1	0	1	1	2	1	1	1	2	1	0	4	0	1	0	0	1	1	1	1	1	2	0	1	1	0	1	1	1	1	1	0	0	0	1	1	1	1	2	1
OG0000354	Gained genes	1	1	1	1	1	1	1	1	1	2	1	1	1	1	0	1	1	1	1	1	1	1	1	1	1	1	1	1	1	1	1	1	1	1	1	1	1	1	1	0	1	1	1	1	1	1	1	1
OG0000355	Ancestral genes	1	1	1	1	1	1	1	0	1	0	0	0	1	1	1	1	1	1	1	1	0	1	0	1	1	1	1	1	1	1	1	1	1	1	1	1	1	1	1	0	1	1	1	1	1	1	1	1
OG0000356	Ancestral genes	1	1	1	1	1	1	1	1	1	0	1	0	0	1	1	1	1	0	1	1	1	1	1	1	1	1	1	1	1	1	1	0	1	1	1	1	1	1	1	1	2	1	1	1	1	1	0	0
OG0000357	Ancestral genes	1	1	1	1	1	0	1	0	1	1	1	1	1	1	0	1	1	1	1	1	1	1	1	1	1	1	1	1	1	1	1	0	1	0	1	1	0	1	1	1	1	1	1	1	1	1	1	1
OG0000358	Ancestral genes	1	1	1	1	1	1	1	1	1	0	1	1	1	1	0	1	1	0	1	1	1	1	1	1	1	1	1	1	1	1	1	1	1	1	1	1	1	0	0	1	1	1	1	1	1	1	1	1
OG0000359	Ancestral genes	1	1	1	1	1	1	1	1	0	1	1	1	1	1	0	1	0	0	1	1	0	1	1	1	1	1	1	1	1	1	1	0	1	1	1	1	1	1	1	0	0	0	1	1	1	1	2	1
OG0000360	Ancestral genes	1	1	1	1	1	1	1	1	1	1	0	1	1	1	1	1	1	0	0	1	1	1	1	1	1	1	1	1	1	1	1	1	1	0	1	1	0	1	1	1	1	1	1	1	0	1	1	1
OG0000361	Ancestral genes	1	1	0	1	1	1	1	0	1	1	1	1	1	0	0	1	1	0	0	1	1	1	1	1	1	1	1	0	1	1	1	1	1	1	1	1	1	1	0	1	0	1	1	1	1	1	1	1
OG0000362	Ancestral genes	1	0	1	0	1	1	1	0	0	1	0	1	1	1	0	1	1	2	1	1	0	1	1	1	1	1	1	1	1	1	0	1	1	1	1	1	1	1	0	1	0	1	1	1	1	1	1	1
OG0000363	Ancestral genes	1	0	1	1	1	1	1	1	1	0	1	1	1	1	1	1	1	1	1	1	1	1	1	1	1	1	1	1	1	1	1	1	1	1	1	1	1	0	1	1	0	1	1	1	1	1	1	1
OG0000364	Ancestral genes	1	0	1	1	1	1	1	1	1	0	1	1	1	1	1	1	1	1	1	1	1	1	1	1	1	1	1	1	1	1	1	1	1	1	1	1	1	0	1	1	1	1	1	1	1	1	1	1
OG0000365	Ancestral genes	1	1	1	1	1	1	1	0	1	0	1	1	1	0	1	1	1	2	0	1	1	0	1	1	1	1	1	1	1	1	1	1	1	1	1	1	1	0	1	0	1	1	1	1	1	1	1	1
OG0000366	Gained genes	1	1	0	2	1	1	1	1	1	1	1	0	1	1	0	1	0	0	0	1	0	1	0	1	1	2	2	2	1	1	1	1	0	1	0	0	1	1	0	0	0	2	2	0	0	1	1	0
OG0000367	Ancestral genes	1	1	0	1	1	1	1	1	1	0	1	1	0	1	1	1	1	1	1	1	1	1	1	1	1	1	1	1	1	1	1	1	1	1	1	1	1	2	1	1	1	1	1	1	1	1	1	0
OG0000368	Gained genes	1	0	0	1	0	0	0	1	1	1	0	1	1	1	1	1	1	0	0	0	1	0	1	1	1	0	0	0	0	1	0	1	1	0	2	0	2	1	1	2	0	0	2	2	2	1	2	0
OG0000369	Ancestral genes	1	1	0	0	1	0	1	1	1	1	1	1	1	1	0	1	1	1	1	1	1	1	1	1	1	1	1	1	1	1	0	1	1	0	1	1	1	1	1	1	1	1	1	1	1	1	1	1
OG0000370	Ancestral genes	0	1	1	0	1	1	1	1	2	0	0	1	1	0	0	1	1	0	1	1	1	1	1	2	3	2	1	7	1	2	2	1	0	0	1	1	1	1	0	0	1	1	1	0	1	2	0	0
OG0000371	Ancestral genes	1	1	1	1	1	1	1	1	0	1	1	1	1	1	1	1	1	0	1	1	1	1	1	1	1	1	1	1	1	1	0	1	1	0	1	1	1	1	1	0	0	0	1	0	1	1	1	0
OG0000372	Ancestral genes	1	1	1	1	1	1	1	1	1	1	1	1	1	1	1	1	1	1	1	1	1	1	0	1	1	1	1	1	1	1	1	1	1	1	1	1	0	1	1	0	1	1	1	0	1	1	1	0
OG0000373	Ancestral genes	1	1	1	1	1	0	1	1	1	0	0	1	1	1	1	1	1	1	0	1	1	1	0	1	1	1	1	1	1	1	0	1	1	1	1	2	0	1	0	1	1	1	1	1	1	1	1	0
OG0000374	Ancestral genes	1	1	1	1	1	1	1	1	1	1	1	1	1	1	1	1	1	1	1	1	1	1	1	1	1	1	1	1	1	1	1	0	1	1	1	1	1	1	0	1	1	1	1	1	1	1	1	1
OG0000375	Ancestral genes	1	1	1	1	1	1	1	1	1	1	0	1	1	1	1	1	1	0	1	1	0	1	1	1	1	1	1	1	1	1	1	0	1	1	1	1	1	1	0	1	1	1	1	1	1	1	1	0
OG0000376	Ancestral genes	1	1	1	1	1	1	1	0	1	1	1	1	0	1	0	1	1	0	1	1	1	0	1	1	1	1	1	1	1	1	1	1	1	1	1	1	1	1	0	1	1	0	1	1	1	1	1	0
OG0000377	Ancestral genes	1	1	1	1	1	1	1	1	1	0	1	0	0	1	1	1	1	0	1	1	1	1	1	1	1	1	1	1	1	1	1	1	1	1	1	0	1	1	1	1	1	1	1	1	1	1	1	0
OG0000378	Ancestral genes	1	1	1	1	1	1	1	1	1	1	0	1	1	1	1	1	1	1	1	1	1	1	1	1	1	1	1	1	1	1	1	0	1	1	1	1	1	1	1	0	0	1	1	1	1	1	1	1
OG0000379	Ancestral genes	1	1	1	1	1	1	1	1	1	1	0	1	1	1	0	1	1	1	0	1	1	0	1	1	1	1	1	1	1	1	0	1	0	1	1	1	1	0	1	1	1	1	1	1	1	1	1	1
OG0000380	Ancestral genes	1	1	1	1	1	1	1	1	1	1	1	1	1	1	0	1	1	1	1	1	1	1	2	1	1	1	1	1	1	1	1	0	0	1	1	1	1	1	1	1	1	1	1	1	1	1	1	1
OG0000381	Ancestral genes	1	1	1	1	1	1	1	1	1	1	1	1	1	1	0	1	1	1	0	1	0	1	1	1	1	1	1	1	1	1	1	0	0	1	1	1	0	1	1	1	1	1	1	1	1	1	1	1
OG0000382	Ancestral genes	1	1	1	1	1	1	1	1	1	0	1	1	1	1	1	1	1	1	0	1	1	0	1	1	1	1	1	1	1	1	1	1	1	1	1	1	1	1	1	1	1	1	1	1	1	1	1	1
OG0000383	Ancestral genes	1	1	1	1	1	1	1	1	1	1	0	1	1	1	1	1	1	0	1	1	1	1	1	1	1	1	1	1	1	0	1	0	1	1	1	1	0	1	1	0	2	1	1	0	1	1	1	0
OG0000384	Ancestral genes	1	1	0	1	1	1	1	1	1	1	1	1	1	1	1	1	1	1	2	1	1	1	1	1	1	1	1	1	1	1	1	0	1	1	1	0	0	1	1	1	1	1	1	1	1	1	1	1
OG0000385	Ancestral genes	1	1	1	1	1	1	0	1	1	1	1	1	1	1	0	1	1	0	1	1	1	1	1	1	1	1	1	1	1	1	1	1	1	1	1	1	1	1	1	1	1	1	1	0	1	1	1	1
OG0000386	Ancestral genes	1	1	0	1	1	1	1	1	1	0	1	1	1	0	0	1	1	0	1	1	1	1	1	0	1	1	1	1	1	1	1	1	1	1	1	1	1	1	1	1	0	1	1	0	1	1	1	1
OG0000387	Gained genes	1	1	0	0	1	1	1	1	1	1	1	1	1	1	1	1	1	1	1	1	0	1	0	1	1	1	1	1	1	1	1	1	1	1	1	1	1	1	1	0	1	1	1	1	1	1	1	1
OG0000388	Gained genes	1	0	1	0	1	1	1	1	1	1	1	1	1	1	1	1	1	1	1	1	0	1	1	1	1	1	1	1	1	1	1	1	1	1	1	1	1	1	1	0	1	1	1	1	1	1	1	1
OG0000389	Ancestral genes	1	0	1	0	1	1	1	0	0	0	0	0	1	1	1	1	1	1	0	1	1	1	1	0	1	1	1	1	1	1	0	1	1	1	1	1	1	1	0	1	1	1	1	1	1	1	1	1
OG0000390	Ancestral genes	1	0	1	1	1	1	1	1	1	1	1	1	0	1	1	1	1	1	1	1	0	1	1	1	1	1	1	1	1	1	0	0	1	0	1	1	1	1	1	1	1	0	1	1	1	1	1	1
OG0000391	Ancestral genes	1	1	0	1	1	1	1	1	0	0	1	1	1	1	0	1	1	1	1	1	1	1	1	1	1	1	1	1	1	1	1	0	1	1	1	0	1	1	1	1	1	1	1	0	1	1	1	1
OG0000392	Ancestral genes	1	1	0	1	1	0	1	1	1	1	0	1	1	1	0	1	1	1	1	1	1	1	0	1	1	1	1	1	1	1	1	1	1	1	1	1	1	1	1	1	1	0	1	1	1	1	1	1
OG0000393	Gained genes	1	1	0	0	1	2	1	1	1	2	1	1	0	1	0	1	1	1	1	1	2	1	1	1	1	1	1	1	1	1	1	0	1	0	1	2	1	1	0	1	1	0	1	0	1	1	1	1
OG0000394	Gained genes	1	1	0	1	1	1	1	1	1	1	1	2	1	1	0	1	2	1	1	1	1	1	1	1	1	1	1	1	1	1	0	1	0	1	0	1	2	1	1	0	1	1	1	1	1	1	1	1
OG0000395	Ancestral genes	1	1	0	1	1	1	1	1	0	1	1	1	1	0	1	1	1	1	1	1	0	1	1	1	1	1	1	1	1	1	1	0	1	1	1	1	2	1	1	1	1	1	1	1	1	1	1	1
OG0000396	Ancestral genes	0	2	1	0	1	1	3	0	2	1	0	1	3	0	1	2	3	1	0	1	2	2	3	4	0	4	4	5	1	1	1	0	0	0	0	3	0	0	0	0	0	0	0	0	0	0	0	0
OG0000397	Gained genes	1	1	0	1	1	1	1	1	1	1	1	1	1	1	2	1	1	1	0	1	0	1	1	1	1	1	1	1	1	1	1	1	1	1	1	1	1	1	1	2	1	1	1	1	1	1	1	0
OG0000398	Ancestral genes	1	1	1	1	1	1	1	1	0	0	0	0	0	0	0	1	1	0	1	1	0	0	0	0	1	1	1	1	1	1	1	1	1	1	1	1	0	1	1	1	1	1	1	1	1	1	1	1
OG0000399	Ancestral genes	1	1	1	1	1	2	1	1	1	1	1	1	0	0	1	1	1	0	0	1	0	1	1	0	1	1	1	1	1	1	1	1	1	1	1	1	1	1	0	2	1	1	1	0	1	1	1	1
OG0000400	Ancestral genes	1	1	1	1	1	2	1	1	1	1	1	0	1	1	1	1	1	1	1	1	0	0	1	1	1	1	1	1	1	1	1	1	1	1	1	1	1	1	0	1	1	1	1	1	1	1	1	1
OG0000401	Ancestral genes	1	1	1	1	1	1	1	1	1	1	1	1	1	1	1	1	1	1	0	1	1	1	1	1	1	1	1	1	1	1	1	1	1	1	1	1	1	1	1	1	0	1	1	1	1	1	1	0
OG0000402	Ancestral genes	1	1	1	1	1	1	1	1	1	1	0	0	1	1	0	1	1	1	1	1	1	1	1	1	1	1	1	1	1	1	1	1	1	1	1	1	1	1	1	1	1	1	1	1	1	1	1	1
OG0000403	Ancestral genes	1	1	1	1	1	1	1	0	1	1	0	0	1	1	1	1	1	1	1	1	1	1	1	1	1	1	1	1	1	1	1	1	1	0	1	1	1	1	1	1	1	1	1	1	1	1	1	1
OG0000404	Ancestral genes	1	1	1	1	1	1	1	2	1	1	1	1	1	1	0	1	1	1	1	1	1	1	1	1	1	1	1	1	1	1	1	1	1	1	1	1	1	0	0	0	1	1	1	1	1	1	2	1
OG0000405	Ancestral genes	1	1	1	1	1	1	1	1	1	1	1	1	1	1	1	1	1	0	1	1	1	1	1	1	1	1	1	1	1	1	1	1	1	1	1	1	1	0	0	1	1	1	1	1	1	1	1	1
OG0000406	Ancestral genes	1	1	1	1	1	1	1	1	2	0	1	0	1	1	1	1	1	1	1	1	0	1	1	0	1	1	1	1	1	1	1	1	1	1	1	1	1	1	1	0	1	1	1	0	1	1	1	1
OG0000407	Ancestral genes	1	1	1	1	1	0	1	0	1	1	1	1	1	0	0	1	1	1	0	1	0	2	2	2	1	1	1	2	1	1	0	1	1	1	1	1	1	1	1	0	1	1	1	1	1	1	1	1
OG0000408	Ancestral genes	1	1	1	1	1	1	1	1	2	1	1	1	1	1	1	1	1	1	1	1	1	1	1	1	1	1	1	1	1	1	1	1	1	1	1	1	1	1	1	1	1	1	1	1	1	1	1	1
OG0000409	Ancestral genes	1	1	0	1	1	1	1	1	3	1	0	1	0	1	1	1	1	1	1	1	1	1	1	1	1	1	1	1	1	1	1	1	1	1	1	1	0	1	0	1	0	1	1	1	1	1	1	0
OG0000410	Ancestral genes	1	1	0	1	1	1	1	0	1	2	1	1	0	1	0	1	1	1	0	1	0	1	1	1	1	1	1	1	1	1	1	1	1	1	1	1	2	1	1	0	1	0	1	1	1	1	1	0
OG0000411	Ancestral genes	1	1	0	1	1	1	2	0	1	1	0	1	1	1	0	1	1	1	2	1	0	1	1	1	1	1	1	1	1	1	1	1	0	1	1	2	1	1	1	1	1	0	1	1	1	1	1	1
OG0000412	Ancestral genes	1	1	0	1	1	1	1	1	1	1	1	1	1	1	0	1	1	1	1	0	0	1	1	1	1	1	1	1	1	1	1	1	1	0	1	1	1	1	1	0	1	2	1	1	1	1	1	1
OG0000413	Gained genes	1	1	0	1	1	1	2	1	1	1	0	0	1	0	0	1	1	0	0	1	0	1	1	1	1	1	1	1	1	1	0	1	1	1	1	1	1	1	1	1	1	1	1	0	1	1	1	0
OG0000414	Gained genes	1	0	1	1	1	1	1	1	1	1	1	1	1	1	1	1	1	1	1	1	1	1	1	1	1	1	1	1	1	1	1	0	0	1	1	1	1	1	0	1	1	0	1	1	1	1	1	1
OG0000415	Ancestral genes	1	0	1	1	1	1	1	1	1	0	1	1	1	1	1	1	1	1	1	1	1	1	1	0	1	1	1	1	1	1	1	1	1	1	1	1	1	0	1	1	1	1	1	1	1	1	1	1
OG0000416	Ancestral genes	1	1	0	1	1	1	1	1	0	1	0	2	0	1	1	1	1	1	1	1	1	1	1	1	1	1	1	1	1	1	1	1	0	1	2	1	1	1	1	1	1	0	1	1	1	1	1	0
OG0000417	Ancestral genes	1	1	1	1	1	1	1	1	1	1	0	1	1	1	1	1	1	0	1	1	1	0	1	1	1	1	1	1	1	1	1	1	1	1	1	1	0	1	1	0	1	1	1	1	1	1	1	1
OG0000418	Ancestral genes	1	1	0	0	1	1	1	1	1	1	0	0	1	1	1	1	1	1	1	1	0	1	1	1	1	1	1	1	1	1	1	1	1	1	1	1	1	1	1	1	0	1	1	1	1	1	1	1
OG0000419	Ancestral genes	0	1	0	1	0	1	1	1	1	1	2	1	0	0	0	1	1	1	0	1	1	2	2	2	1	1	1	1	0	1	0	1	1	1	1	1	1	1	1	1	1	1	1	1	1	1	1	0
OG0000420	Ancestral genes	0	0	0	2	0	0	0	0	0	0	0	0	0	0	0	0	0	0	0	0	0	0	0	0	0	0	0	0	0	0	0	0	0	1	11	0	6	0	0	6	0	0	8	4	2	0	6	1
OG0000421	Gained genes	0	0	0	0	0	7	6	1	1	1	0	0	0	1	0	0	2	0	0	2	0	1	0	1	0	0	2	0	0	0	1	0	0	1	1	12	1	5	0	0	0	0	1	1	0	0	1	0
OG0000422	Ancestral genes	1	1	1	1	2	2	1	1	0	1	0	1	1	1	1	1	1	0	1	1	1	1	1	1	1	1	1	1	1	1	1	1	1	0	1	1	0	1	1	0	1	1	1	0	1	1	1	1
OG0000423	Gained genes	1	1	0	1	1	1	1	0	1	1	1	1	1	1	2	1	1	1	1	1	1	1	1	1	1	1	1	1	1	1	1	1	1	1	1	1	1	1	0	0	1	1	1	1	2	1	1	0
OG0000424	Ancestral genes	1	1	1	1	1	1	1	1	1	0	1	1	1	0	1	1	1	0	0	1	0	1	0	1	1	1	1	1	1	1	1	0	1	1	1	1	1	1	1	1	1	1	1	0	1	1	1	1
OG0000425	Ancestral genes	1	1	0	1	1	1	1	1	1	1	1	1	1	1	0	1	2	1	0	1	0	0	1	1	1	1	1	1	1	1	1	1	1	1	1	1	1	1	0	1	1	1	1	1	1	1	1	1
OG0000426	Ancestral genes	1	1	1	1	1	1	1	1	1	1	1	0	0	1	0	1	1	0	1	1	1	1	1	1	1	1	1	1	1	1	1	1	1	1	1	1	1	1	1	1	1	1	1	1	1	1	1	0
OG0000427	Ancestral genes	1	1	1	1	1	1	1	1	1	1	1	0	1	0	1	1	1	1	1	1	1	1	1	0	1	1	1	1	1	1	1	1	1	1	1	1	1	1	0	1	0	1	1	1	1	1	1	1
OG0000428	Ancestral genes	1	1	1	1	1	1	1	0	1	0	1	1	1	1	1	1	1	1	1	1	1	1	1	1	1	1	1	1	1	1	1	0	1	1	1	1	0	1	0	1	1	1	1	1	1	1	1	1
OG0000429	Ancestral genes	1	1	1	1	1	1	1	1	1	1	1	1	1	1	1	1	1	1	0	1	1	1	0	1	1	1	1	1	1	1	1	1	1	1	1	1	1	1	0	0	1	1	1	1	1	1	1	1
OG0000430	Ancestral genes	1	1	1	1	1	1	1	1	1	1	1	1	1	1	2	1	1	0	1	1	1	1	1	1	1	1	1	1	1	1	0	0	1	1	1	1	1	1	0	0	1	0	1	1	1	1	1	0
OG0000431	Ancestral genes	1	0	1	0	1	1	1	1	1	1	0	1	0	1	0	1	1	1	1	1	0	0	0	0	1	1	1	1	1	1	0	1	1	0	1	1	1	1	0	1	1	1	1	1	1	1	1	1
OG0000432	Ancestral genes	1	0	1	1	1	1	1	1	1	1	1	1	1	1	0	1	1	1	1	1	1	1	1	1	1	1	1	1	1	1	1	1	1	1	1	1	1	1	1	1	1	1	1	1	1	1	1	1
OG0000433	Ancestral genes	1	0	1	1	1	1	1	1	1	0	1	1	1	1	1	1	1	1	1	1	1	1	1	1	1	1	1	1	1	1	1	1	1	1	1	1	1	0	1	1	1	1	1	1	1	1	1	1
OG0000434	Ancestral genes	1	0	1	1	1	1	1	1	1	0	1	1	1	1	1	1	1	1	1	1	1	0	1	1	1	1	1	1	1	1	1	1	1	1	1	1	1	0	1	1	1	1	1	1	1	1	1	1
OG0000435	Ancestral genes	2	1	0	1	1	1	1	0	0	1	1	0	0	0	0	1	1	1	1	1	0	1	0	1	1	1	1	1	1	1	1	1	1	1	1	1	1	1	1	0	1	1	1	1	1	1	1	0
OG0000436	Ancestral genes	1	1	1	1	1	1	1	0	1	0	1	1	1	1	0	1	1	1	1	1	1	1	1	1	1	1	1	1	1	1	1	1	1	1	1	1	0	0	0	1	1	1	1	1	1	1	1	1
OG0000437	Ancestral genes	1	1	1	1	1	0	1	1	1	0	0	1	1	1	1	1	1	1	1	1	1	1	1	1	1	1	1	1	1	1	0	0	1	1	1	1	1	1	1	1	1	1	1	1	1	1	1	0
OG0000438	Ancestral genes	1	1	1	2	1	1	1	1	1	0	1	0	0	0	0	1	1	0	0	1	0	0	1	0	1	1	1	1	1	1	1	1	1	1	1	1	1	0	1	0	1	1	1	1	1	1	1	1
OG0000439	Ancestral genes	1	1	1	1	1	1	2	1	0	0	0	0	0	0	0	1	1	0	1	1	0	1	0	0	1	1	1	1	1	1	0	1	0	1	1	1	1	1	1	1	1	1	1	0	1	1	1	1
OG0000440	Ancestral genes	1	1	1	1	1	1	1	1	1	1	0	1	1	1	1	1	1	1	0	1	1	1	1	1	1	1	1	1	1	1	1	1	1	0	1	1	1	1	1	1	1	1	1	0	1	1	1	0
OG0000441	Ancestral genes	1	1	1	1	1	1	1	1	1	1	1	0	1	1	0	1	1	0	1	1	0	1	1	1	1	1	1	1	1	1	1	1	1	1	1	1	1	1	1	1	1	1	1	1	1	1	1	0
OG0000442	Ancestral genes	1	1	1	1	1	0	1	0	0	1	0	1	1	1	0	1	1	0	1	1	1	0	1	1	2	1	1	1	1	1	0	0	1	1	1	1	0	1	1	1	1	1	1	1	1	1	1	1
OG0000443	Ancestral genes	1	1	1	1	1	1	1	1	1	1	1	0	1	1	1	1	1	1	1	1	1	1	1	1	1	1	1	1	1	1	0	0	1	1	1	1	1	1	1	1	0	1	1	1	1	1	1	0
OG0000444	Ancestral genes	1	1	1	1	1	1	1	1	1	1	1	1	1	1	1	1	1	1	1	1	0	1	1	1	1	1	1	1	1	1	0	1	1	0	1	1	1	1	1	1	1	1	1	1	1	1	1	1
OG0000445	Ancestral genes	1	1	1	1	1	1	1	1	1	1	1	1	2	1	0	1	1	1	0	1	1	1	1	1	1	1	1	1	1	1	1	0	1	1	0	1	1	0	1	1	1	1	1	1	1	1	1	1
OG0000446	Ancestral genes	1	1	1	1	1	0	1	1	1	0	0	0	0	1	0	1	1	0	1	1	0	0	0	1	1	1	1	1	1	1	0	0	1	1	1	1	1	1	1	1	1	1	1	1	1	1	1	1
OG0000447	Ancestral genes	1	1	0	1	1	1	1	0	1	0	1	1	0	0	1	1	1	1	0	1	0	1	1	1	1	1	1	1	1	1	1	1	1	1	1	1	0	1	1	1	2	1	0	0	1	1	1	1
OG0000448	Ancestral genes	1	1	1	1	2	1	1	1	1	0	1	0	0	1	1	1	1	0	1	1	1	1	1	1	1	1	1	1	1	1	1	1	1	0	1	1	1	1	1	1	1	0	1	1	1	1	1	1
OG0000449	Ancestral genes	1	0	1	1	1	1	1	2	1	0	1	1	1	1	1	1	1	1	1	0	1	1	1	1	1	1	1	1	1	1	1	1	1	1	1	1	1	0	1	1	1	1	1	1	1	1	1	1
OG0000450	Ancestral genes	1	1	1	1	1	1	1	1	1	0	0	1	0	1	0	1	1	1	1	1	1	1	1	1	1	1	1	1	1	1	1	1	1	1	1	0	1	1	0	0	1	1	1	1	1	1	1	0
OG0000451	Ancestral genes	1	1	0	1	1	1	1	1	1	1	1	1	1	1	0	1	1	1	1	1	0	0	1	1	1	1	1	1	1	1	1	1	1	0	1	1	1	1	1	1	0	1	1	1	1	1	1	1
OG0000452	Ancestral genes	1	1	1	1	1	0	1	0	0	1	0	1	0	1	0	1	1	0	1	1	1	1	0	1	1	1	1	1	1	1	0	0	1	1	1	1	0	1	1	1	1	1	1	1	1	1	1	0
OG0000453	Ancestral genes	1	1	0	1	1	1	1	0	1	1	0	1	0	1	0	1	1	0	0	1	0	1	1	1	1	1	1	0	1	1	1	1	1	1	1	1	1	1	1	1	1	1	1	1	1	1	1	1
OG0000454	Ancestral genes	0	1	0	1	1	1	1	1	1	1	1	1	0	1	0	1	1	1	1	1	0	1	0	1	1	1	1	1	1	1	1	1	1	1	1	1	1	1	1	0	1	0	1	0	1	1	1	1
OG0000455	Ancestral genes	1	1	1	1	1	1	1	0	0	0	0	0	1	0	0	1	1	1	0	1	0	1	0	1	1	1	1	1	1	1	1	1	1	0	1	1	1	1	1	1	1	1	1	0	1	1	1	1
OG0000456	Gained genes	1	1	1	1	0	1	1	1	1	1	1	0	1	1	1	1	1	1	1	1	1	1	1	1	1	1	1	1	0	1	1	1	1	1	1	1	1	1	1	1	1	1	1	1	1	1	1	1
OG0000457	Ancestral genes	1	1	1	1	1	1	1	0	1	0	0	0	1	1	1	1	1	1	1	1	0	1	0	1	1	1	1	1	1	1	1	1	0	1	1	1	1	0	1	0	1	1	1	1	1	1	1	1
OG0000458	Gained genes	1	1	1	1	1	0	1	1	1	1	1	1	1	1	1	1	1	1	1	1	0	1	2	1	1	1	1	1	1	1	0	1	1	1	1	1	1	1	1	1	1	1	1	0	1	1	1	1
OG0000459	Ancestral genes	1	1	0	1	1	1	1	1	1	1	1	1	1	1	1	1	1	1	1	1	1	1	1	1	1	1	1	1	1	1	1	1	1	1	0	2	1	0	1	1	0	1	1	1	1	1	1	1
OG0000460	Ancestral genes	1	1	1	1	1	1	1	0	2	0	1	1	1	1	1	1	1	1	1	1	1	1	1	1	1	1	1	1	1	1	1	0	1	1	1	1	1	1	0	1	1	1	1	1	1	1	1	1
OG0000461	Ancestral genes	1	1	1	1	1	0	1	1	0	1	1	1	1	1	1	1	1	1	1	1	1	1	1	1	1	1	1	1	1	1	0	1	1	1	1	1	1	1	0	0	1	0	1	0	1	1	1	1
OG0000462	Gained genes	1	1	1	1	1	1	1	1	0	1	0	1	1	0	1	1	1	1	1	0	1	1	1	1	1	1	1	1	2	1	1	0	1	1	1	2	1	1	1	2	1	1	1	0	1	1	1	1
OG0000463	Ancestral genes	1	1	1	1	1	1	1	1	0	0	0	1	1	1	1	1	1	1	0	1	0	1	1	0	1	1	1	1	1	1	0	0	1	1	0	1	1	1	1	0	1	1	1	1	1	1	1	0
OG0000464	Ancestral genes	1	1	1	1	1	0	1	0	1	0	1	1	1	0	0	1	1	0	1	1	0	0	0	1	1	1	1	1	1	1	0	1	1	1	1	0	0	1	1	1	1	1	1	1	1	1	1	1
OG0000465	Ancestral genes	1	0	1	1	1	1	1	1	1	0	1	1	1	1	0	1	1	1	1	0	1	1	1	0	1	1	1	1	1	1	1	1	1	1	1	1	1	0	1	1	1	1	1	1	1	1	1	1
OG0000466	Ancestral genes	1	1	1	1	1	1	1	0	1	1	1	1	1	0	0	1	1	1	0	1	0	1	1	1	1	1	1	1	1	1	1	1	1	0	1	1	1	1	0	1	1	1	1	1	1	2	1	0
OG0000467	Ancestral genes	1	1	1	1	1	1	1	0	1	0	0	1	1	0	1	1	1	2	0	1	1	0	1	1	1	1	1	1	1	1	1	1	1	1	1	1	1	0	1	0	1	1	1	1	1	1	1	1
OG0000468	Ancestral genes	1	1	1	1	1	1	1	1	1	1	1	1	1	1	1	1	1	1	0	1	0	1	1	1	1	1	1	1	1	1	1	0	0	0	2	1	1	1	0	0	1	1	1	1	1	1	1	1
OG0000469	Ancestral genes	1	1	0	1	1	1	1	1	1	1	0	1	1	1	1	1	1	1	1	1	0	1	1	1	1	1	2	1	1	1	1	1	1	0	1	1	0	0	1	0	1	1	1	1	1	1	1	1
OG0000470	Ancestral genes	1	1	0	1	1	1	1	1	0	1	0	1	1	1	1	1	1	1	1	1	0	1	0	1	1	1	1	1	1	1	0	1	1	1	1	1	0	1	1	1	1	0	1	1	1	1	1	2
OG0000471	Ancestral genes	1	1	0	1	1	1	1	1	1	1	1	1	1	1	0	1	1	1	1	0	0	0	1	1	1	1	1	1	1	1	0	1	1	1	1	1	0	1	1	1	1	1	1	1	1	1	1	1
OG0000472	Ancestral genes	1	1	0	1	1	1	1	1	1	0	1	1	1	0	0	1	1	1	0	1	1	1	0	1	1	1	1	1	1	1	1	1	0	1	1	1	0	1	1	1	0	1	0	1	1	1	1	1
OG0000473	Ancestral genes	0	1	1	2	0	1	1	0	0	0	0	0	0	0	0	0	1	0	0	1	0	0	0	0	1	0	1	0	0	0	1	1	2	2	2	1	2	1	0	1	1	0	1	1	2	0	1	3
OG0000474	Gained genes	1	1	1	1	1	1	1	1	1	1	1	0	1	1	1	1	1	1	1	1	1	1	2	1	1	1	1	1	1	1	1	1	1	0	1	1	1	1	1	1	1	1	1	0	1	1	0	0
OG0000475	Ancestral genes	1	1	1	1	1	1	1	1	1	1	1	1	1	1	1	1	1	1	1	1	1	1	1	0	1	1	1	1	1	1	1	0	1	1	1	1	1	1	1	1	1	1	1	1	1	1	1	1
OG0000476	Ancestral genes	1	1	1	1	1	1	1	1	1	1	1	1	2	1	1	1	1	1	1	1	1	1	1	0	1	1	1	1	1	1	1	0	1	1	1	1	1	1	1	1	1	1	1	1	1	1	1	1
OG0000477	Ancestral genes	1	1	1	1	1	1	0	1	0	0	1	1	1	1	1	1	1	1	1	1	1	1	1	1	1	1	1	1	1	1	0	0	1	1	1	1	1	1	1	1	1	1	1	1	1	1	1	0
OG0000478	Ancestral genes	1	1	1	1	1	1	1	1	1	1	1	1	2	1	1	1	1	1	1	1	1	1	0	1	1	1	1	1	1	1	1	0	1	1	0	1	1	0	1	1	1	1	1	1	1	1	1	1
OG0000479	Ancestral genes	1	1	1	1	1	1	1	1	1	1	1	1	1	1	1	1	1	1	0	1	1	1	1	1	1	1	1	1	1	1	1	0	1	1	0	1	1	0	1	1	1	1	1	1	1	1	1	1
OG0000480	Ancestral genes	1	1	1	1	1	0	1	1	1	1	1	1	1	1	1	1	1	0	1	1	1	1	1	0	1	1	1	1	1	1	0	0	1	1	1	1	1	1	1	1	1	1	1	1	1	1	1	0
OG0000481	Gained genes	1	1	1	1	1	1	1	1	1	1	1	1	1	1	1	1	1	1	1	1	1	1	1	1	1	1	1	1	1	1	1	1	1	0	1	1	1	1	1	1	0	1	1	0	1	1	1	1
OG0000482	Ancestral genes	1	1	1	1	1	1	2	1	1	0	1	1	1	1	1	1	1	1	1	1	1	0	1	1	1	1	1	1	1	1	1	1	1	1	1	1	1	0	1	1	1	1	1	1	1	1	1	1
OG0000483	Ancestral genes	1	1	1	1	1	1	2	1	1	0	1	1	1	1	1	1	1	1	1	1	1	0	1	1	1	1	1	1	1	1	1	1	1	1	1	1	1	0	1	1	1	0	1	1	1	1	1	1
OG0000484	Ancestral genes	1	1	0	1	1	1	1	1	1	1	0	0	1	1	1	1	1	1	1	1	1	1	0	1	1	1	1	1	1	1	1	1	1	1	1	1	0	1	0	1	1	1	1	1	1	1	1	1
OG0000485	Ancestral genes	1	0	1	1	1	1	1	1	1	0	1	0	1	1	1	1	1	1	0	1	1	1	1	1	1	1	1	1	1	1	1	1	1	1	1	1	1	0	1	1	1	1	1	1	1	1	1	1
OG0000486	Ancestral genes	1	0	1	1	1	1	1	1	1	0	1	1	1	1	1	1	1	1	1	1	1	0	1	0	1	1	1	1	1	1	1	1	1	1	1	1	1	0	1	1	1	1	1	1	1	1	1	1
OG0000487	Ancestral genes	1	1	0	1	1	0	1	1	1	1	1	1	0	1	1	1	1	1	0	1	0	1	1	1	1	1	1	1	1	1	0	1	1	1	1	1	0	1	1	1	1	0	1	1	1	1	1	1
OG0000488	Ancestral genes	1	2	0	1	1	2	1	2	1	0	0	1	1	1	1	2	1	1	1	1	0	1	0	1	2	1	1	1	1	2	2	1	1	0	1	1	0	1	1	1	1	1	1	0	1	1	1	1
OG0000489	Ancestral genes	1	1	0	1	1	1	1	1	1	0	0	0	1	1	0	1	1	0	1	1	0	0	0	1	1	1	1	1	1	1	1	1	1	1	1	1	1	1	0	1	1	1	1	0	1	1	1	1
OG0000490	Ancestral genes	1	1	0	1	1	1	1	1	1	0	0	1	1	1	0	1	1	1	1	1	0	0	0	1	1	1	1	1	1	1	1	1	1	0	1	1	1	1	1	1	0	1	1	1	1	1	1	1
OG0000491	Gained genes	1	1	0	1	1	1	1	1	1	1	1	1	0	1	1	1	1	1	1	1	1	1	0	1	1	1	1	1	1	1	0	1	1	1	1	1	1	2	1	1	1	1	1	1	1	1	1	0
OG0000492	Ancestral genes	1	1	1	1	1	0	1	2	1	0	1	1	1	1	1	1	1	1	1	1	0	1	1	1	1	1	1	1	1	1	0	0	1	1	1	1	0	0	0	1	1	1	1	1	1	1	1	0
OG0000493	Ancestral genes	1	1	0	1	1	1	1	0	1	1	1	1	1	0	0	1	1	1	1	1	0	0	0	1	1	1	1	1	1	1	1	1	1	0	1	1	1	1	1	1	1	1	1	1	1	1	1	1
OG0000494	Ancestral genes	1	1	0	1	1	1	1	2	0	1	1	0	1	1	1	1	1	1	0	1	1	1	1	1	1	1	1	1	1	1	1	1	1	0	1	1	1	1	1	1	1	0	1	1	1	1	1	1
OG0000495	Ancestral genes	0	1	0	1	1	1	1	1	1	1	1	1	1	1	1	1	1	1	1	1	1	1	0	1	1	1	1	1	1	1	1	1	1	0	1	1	1	1	1	0	1	1	1	0	1	1	1	1
OG0000496	Ancestral genes	0	0	1	1	1	1	1	1	1	0	0	1	1	1	1	1	1	1	1	1	1	1	1	1	1	1	1	1	1	1	1	1	1	1	1	1	1	0	1	1	1	1	1	1	1	1	1	1
OG0000497	Ancestral genes	0	0	0	1	1	2	1	1	2	1	1	0	1	1	0	1	1	1	1	1	0	0	1	1	1	1	1	1	1	1	0	1	1	1	0	1	0	1	1	1	1	1	1	1	1	1	1	0
OG0000498	Ancestral genes	1	1	0	1	1	1	1	1	1	1	1	1	1	1	1	1	1	1	0	1	0	1	1	1	1	0	1	1	1	1	1	2	1	1	1	1	1	1	0	1	1	1	1	1	1	1	1	2
OG0000499	Ancestral genes	1	1	0	1	1	1	1	1	1	1	0	1	1	1	0	1	1	1	1	1	0	1	1	1	1	1	1	1	1	1	1	1	1	1	1	1	0	0	1	1	1	1	1	1	1	1	1	1
OG0000500	Ancestral genes	1	2	1	1	1	0	1	1	1	1	1	1	1	1	1	1	1	1	0	1	1	0	1	1	1	1	1	1	1	1	0	1	1	1	1	0	0	1	1	0	1	1	1	0	1	1	1	0
OG0000501	Ancestral genes	1	1	1	1	1	1	1	1	0	1	1	1	1	1	1	1	1	1	0	1	0	1	1	1	1	1	1	1	1	1	1	1	1	1	1	1	1	1	1	1	1	1	1	0	1	1	1	1
OG0000502	Ancestral genes	1	1	1	1	1	1	1	1	1	1	1	1	1	1	1	1	1	1	1	1	1	1	1	1	0	1	1	1	1	1	1	1	1	1	1	1	1	1	1	1	1	1	1	1	1	1	1	1
OG0000503	Ancestral genes	1	1	1	1	1	1	1	1	1	0	0	0	1	1	0	1	1	0	0	1	1	1	0	1	1	1	1	1	1	1	1	0	1	0	1	1	1	1	1	1	1	1	1	1	1	1	1	0
OG0000504	Ancestral genes	1	1	1	1	1	1	1	1	1	1	1	1	1	1	1	1	1	1	1	0	0	1	1	1	1	1	1	1	1	1	0	0	1	1	1	1	0	0	1	1	1	1	1	1	1	1	1	0
OG0000505	Ancestral genes	1	1	1	1	1	1	1	0	1	1	1	0	1	1	0	1	1	1	1	1	1	1	1	1	1	1	1	1	1	1	1	0	1	1	1	1	1	0	1	0	1	1	1	1	1	1	1	1
OG0000506	Ancestral genes	1	1	1	1	1	1	1	0	1	1	1	0	1	1	1	1	1	1	1	1	1	1	0	1	1	1	1	1	1	1	1	0	1	1	1	1	1	1	1	0	1	1	1	1	1	1	1	1
OG0000507	Gained genes	1	1	1	1	1	0	1	1	1	1	0	1	1	1	0	1	1	1	1	1	1	1	1	1	1	1	1	1	1	1	0	1	0	0	1	1	1	1	1	0	1	1	1	1	1	1	1	1
OG0000508	Ancestral genes	1	1	1	1	1	1	1	1	1	0	1	1	1	1	0	1	1	1	0	1	0	1	1	0	1	1	1	1	1	1	0	1	1	1	1	1	1	1	1	0	1	1	1	1	1	1	1	1
OG0000509	Ancestral genes	1	1	1	1	1	0	2	0	1	1	1	1	1	1	1	1	1	1	1	1	1	1	0	1	1	1	1	1	1	1	1	0	1	1	1	1	1	1	1	0	1	1	1	1	1	1	1	1
OG0000510	Ancestral genes	1	1	1	1	1	1	1	1	1	0	0	1	1	1	0	1	1	1	1	1	1	1	2	1	1	1	1	1	1	1	0	0	1	0	1	1	1	1	1	0	1	1	1	0	1	1	1	0
OG0000511	Ancestral genes	1	1	1	1	1	1	1	1	1	0	1	1	1	1	1	1	1	1	1	1	1	2	1	1	1	1	1	1	1	1	1	1	1	0	1	1	1	0	1	1	1	1	1	0	1	1	1	1
OG0000512	Ancestral genes	1	1	0	1	1	1	1	1	0	1	1	1	1	0	0	1	1	1	0	1	0	1	0	1	1	1	1	1	1	1	1	1	0	1	1	1	0	1	0	1	1	0	1	1	1	1	1	0
OG0000513	Ancestral genes	1	1	1	1	1	1	1	1	1	1	0	0	0	0	1	1	1	0	0	1	0	1	1	1	1	1	1	1	1	1	1	1	1	1	1	1	0	1	1	0	1	1	1	1	1	1	1	1
OG0000514	Ancestral genes	1	0	1	1	1	1	1	1	1	1	1	1	0	1	1	1	1	1	1	1	0	1	1	1	0	1	1	1	1	1	0	0	1	0	1	1	1	1	1	1	1	0	1	1	1	1	1	1
OG0000515	Ancestral genes	1	0	1	1	1	1	1	1	1	0	1	1	1	1	1	1	1	1	1	1	1	1	1	1	1	1	1	1	1	1	1	1	1	1	1	1	1	0	1	1	1	1	1	1	1	1	1	1
OG0000516	Ancestral genes	1	0	1	1	1	1	1	1	1	0	1	1	0	1	1	1	1	1	1	0	1	1	1	1	1	1	1	1	1	1	1	1	1	1	1	1	1	0	1	1	1	1	1	1	1	1	1	1
OG0000517	Ancestral genes	1	1	1	1	1	1	1	0	1	1	0	1	0	1	1	1	1	0	0	1	1	1	1	2	1	1	1	1	1	1	1	1	1	0	1	1	1	1	0	0	2	1	1	1	1	1	1	1
OG0000518	Gained genes	1	1	0	1	1	1	1	1	0	1	1	0	1	1	0	1	1	0	0	0	0	1	0	1	1	1	1	1	1	1	0	1	1	1	1	0	1	1	1	1	1	1	1	1	1	1	1	1
OG0000519	Ancestral genes	1	1	1	1	1	1	1	1	1	0	1	1	1	0	0	1	1	1	1	1	1	1	1	1	1	1	1	1	1	1	1	1	1	0	1	1	1	1	0	0	1	1	1	1	1	1	1	1
OG0000520	Ancestral genes	1	1	0	1	1	1	1	1	0	1	1	1	1	1	0	1	1	1	1	1	1	0	1	0	1	1	1	1	1	1	0	1	1	1	1	1	0	1	1	1	1	1	1	1	1	1	1	1
OG0000521	Ancestral genes	1	1	0	1	1	1	1	1	1	1	1	1	1	1	1	2	1	0	0	1	0	1	1	1	2	1	1	1	1	2	0	1	0	1	1	1	1	1	0	1	1	0	1	1	1	0	1	1
OG0000522	Ancestral genes	1	1	1	1	1	1	1	1	1	1	1	1	1	1	1	1	1	0	1	1	1	1	1	1	1	1	1	1	1	1	1	1	1	1	0	1	1	1	1	1	1	1	1	1	1	1	1	0
OG0000523	Ancestral genes	0	1	0	1	1	2	1	1	1	1	0	1	1	0	1	1	1	1	1	0	0	1	0	1	1	1	1	1	1	1	0	1	1	1	1	1	1	1	1	0	1	1	1	1	1	1	1	1
OG0000524	Ancestral genes	1	1	0	1	1	1	1	0	0	0	1	0	0	0	0	1	1	0	0	1	0	1	0	1	1	1	1	1	1	1	1	1	1	1	1	1	1	1	1	1	1	1	1	1	1	1	1	0
OG0000525	Ancestral genes	1	1	0	1	1	1	1	0	1	0	0	1	1	0	0	1	1	0	0	1	0	1	0	1	1	1	1	1	1	1	1	1	1	1	1	1	2	1	1	1	1	1	1	1	1	1	1	0
OG0000526	Ancestral genes	1	1	0	1	1	1	1	0	0	0	0	0	1	0	0	1	1	0	0	1	0	0	0	1	1	1	1	1	1	1	1	1	1	1	1	1	1	1	1	1	1	1	1	1	1	1	1	0
OG0000527	Gained genes	1	1	0	1	1	1	1	1	1	1	0	1	1	1	0	1	1	1	1	1	1	1	1	1	1	1	1	1	1	1	1	1	1	1	1	1	1	1	1	0	1	0	1	0	1	1	1	0
OG0000528	Gained genes	1	1	0	1	1	1	1	1	2	1	1	1	1	1	1	1	1	1	1	1	0	1	2	1	1	1	1	1	1	1	1	1	1	1	1	1	1	1	0	1	1	1	1	1	1	2	1	1
OG0000529	Ancestral genes	1	1	1	1	1	1	1	2	1	1	1	1	1	1	0	1	1	1	1	1	0	1	1	1	1	1	1	1	1	1	1	1	1	0	1	1	0	0	0	1	1	1	1	1	1	1	1	1
OG0000530	Ancestral genes	1	1	1	1	1	1	1	1	1	1	1	1	1	1	0	1	1	1	1	1	0	1	2	1	1	1	1	1	1	1	0	0	1	1	1	1	1	1	1	1	1	1	1	1	1	1	1	0
OG0000531	Ancestral genes	1	1	1	1	1	1	1	1	1	1	0	1	1	1	1	1	1	1	1	1	1	1	1	1	1	1	1	1	1	1	1	1	1	0	1	1	1	1	1	1	1	1	1	1	1	1	1	0
OG0000532	Ancestral genes	1	1	1	1	1	1	1	1	1	0	1	1	1	1	1	1	1	1	2	1	1	1	0	1	1	1	1	1	1	1	1	0	0	1	1	1	0	1	1	0	1	1	1	2	1	1	1	1
OG0000533	Gained genes	1	1	1	1	1	1	1	1	1	1	0	1	1	1	0	1	1	1	0	1	1	1	1	1	1	1	1	1	1	1	1	1	0	0	1	1	1	1	1	0	1	1	1	1	1	1	1	1
OG0000534	Ancestral genes	1	1	1	1	1	1	1	1	1	1	1	1	1	1	1	1	1	0	1	1	0	1	1	1	1	1	1	1	1	1	1	0	1	1	0	1	1	0	1	0	1	1	1	1	1	1	1	1
OG0000535	Ancestral genes	1	1	0	1	1	1	1	1	0	0	0	1	1	1	0	1	1	0	1	1	0	1	0	1	1	1	1	1	1	1	1	0	0	0	1	1	1	1	0	1	1	1	1	1	1	1	1	0
OG0000536	Ancestral genes	1	1	0	1	1	1	1	1	1	0	1	1	1	1	0	1	1	1	0	1	0	1	0	1	1	1	1	1	1	1	1	1	1	1	1	1	1	1	0	1	1	1	1	1	1	2	1	0
OG0000537	Ancestral genes	1	1	0	1	1	2	1	0	0	1	1	1	0	1	1	1	1	1	0	1	2	1	1	1	1	1	1	1	1	1	1	1	1	0	1	1	1	1	1	0	1	0	1	0	1	1	1	1
OG0000538	Ancestral genes	1	1	1	1	1	2	1	1	1	0	0	1	1	1	1	1	1	1	0	1	1	1	0	0	1	1	1	1	1	1	1	1	0	1	0	0	1	1	1	0	1	0	1	1	1	1	1	0
OG0000539	Ancestral genes	1	0	1	1	1	1	1	1	1	0	1	1	1	1	1	1	1	1	0	1	1	1	1	1	1	1	1	1	1	1	1	1	1	1	1	1	1	0	1	1	1	1	1	1	1	1	1	1
OG0000540	Ancestral genes	1	1	0	1	1	1	1	1	1	1	1	1	1	1	1	1	1	1	1	1	0	1	1	1	1	1	1	1	1	1	1	1	1	1	1	1	1	1	1	1	1	0	1	1	1	1	1	1
OG0000541	Ancestral genes	1	1	0	1	1	1	1	1	1	1	1	0	1	1	0	1	1	1	1	1	1	1	2	1	1	1	1	1	1	1	1	1	1	0	1	1	1	1	1	0	0	1	1	1	1	1	1	0
OG0000542	Ancestral genes	1	1	0	1	1	1	1	1	1	1	1	0	0	1	1	1	1	1	1	0	0	1	1	0	1	1	1	1	1	1	1	1	0	1	1	1	1	0	0	1	2	1	1	0	1	1	1	1
OG0000543	Ancestral genes	1	1	1	1	1	1	0	0	0	0	1	1	1	1	0	1	1	1	1	1	1	0	0	1	1	1	1	1	1	1	1	0	1	1	1	0	1	1	0	0	3	1	1	1	1	1	1	1
OG0000544	Ancestral genes	0	1	0	1	1	1	1	1	0	1	1	0	1	1	0	1	1	1	0	1	1	1	0	1	1	1	1	1	1	1	0	0	1	1	1	1	1	1	0	1	1	1	1	0	1	1	1	0
OG0000545	Ancestral genes	1	1	1	1	1	1	1	0	0	0	0	1	1	0	0	1	1	1	0	1	0	1	0	0	1	1	1	1	1	1	1	1	1	1	1	1	1	1	1	1	0	1	1	0	1	1	1	1
OG0000546	Ancestral genes	1	1	1	1	1	0	1	0	0	0	0	1	0	0	0	1	1	0	0	1	0	1	0	0	1	1	1	1	1	1	0	1	1	1	1	1	1	1	1	1	0	1	1	0	1	1	1	0
OG0000547	Ancestral genes	1	1	1	1	1	1	1	1	1	0	1	1	1	1	1	1	1	0	1	1	1	1	1	0	1	1	1	1	1	1	1	0	1	1	1	1	1	0	1	1	1	1	1	1	1	1	1	1
OG0000548	Ancestral genes	1	1	1	1	1	1	1	1	1	0	1	1	1	1	1	1	1	1	1	1	1	1	1	1	1	1	1	1	1	1	1	1	1	1	1	1	1	1	1	0	1	1	1	1	1	1	2	1
OG0000549	Ancestral genes	1	1	1	1	1	1	1	1	1	0	1	0	1	1	0	1	1	1	1	1	0	1	1	1	1	1	1	1	1	1	1	1	1	0	1	1	1	0	0	1	1	1	1	1	1	1	1	1
OG0000550	Ancestral genes	1	1	0	1	1	1	1	1	0	1	0	1	1	0	0	1	1	1	1	1	1	1	1	1	1	1	1	1	1	1	1	1	1	1	1	1	0	0	0	1	1	1	1	1	1	1	1	1
OG0000551	Ancestral genes	1	1	1	1	1	1	1	1	1	1	1	1	1	1	1	1	1	1	1	1	1	1	1	1	1	0	1	0	1	1	1	1	1	1	1	1	1	1	1	1	0	1	1	1	1	1	1	1
OG0000552	Ancestral genes	1	1	1	1	1	1	1	1	0	0	1	1	1	1	0	1	1	0	1	1	1	1	1	0	1	1	1	1	1	1	1	0	1	1	1	1	1	1	0	1	1	1	1	1	1	1	1	0
OG0000553	Ancestral genes	1	1	1	1	1	1	1	1	1	0	1	1	0	1	1	1	1	0	1	1	1	1	1	1	1	1	1	1	1	1	1	1	0	1	1	1	1	0	1	0	1	1	1	1	1	1	1	1
OG0000554	Ancestral genes	1	1	1	1	1	1	1	1	1	0	1	1	0	1	1	1	1	0	1	1	1	1	1	1	1	1	1	1	1	1	1	1	0	1	1	1	1	0	1	0	1	1	1	1	1	1	1	1
OG0000555	Ancestral genes	1	1	1	1	1	1	1	0	1	0	0	0	0	1	0	1	1	0	0	0	0	0	0	1	1	1	1	1	1	1	0	1	1	1	1	1	1	1	1	1	1	1	1	1	1	1	3	1
OG0000556	Ancestral genes	1	1	1	1	1	2	1	1	1	1	1	1	1	0	1	1	1	1	1	1	0	1	1	1	1	1	1	1	1	1	0	0	1	1	1	1	1	1	1	0	1	1	1	0	1	1	1	0
OG0000557	Ancestral genes	1	1	1	1	1	1	1	0	1	0	1	1	1	1	1	1	1	1	0	1	0	1	1	1	1	1	1	1	1	1	1	1	1	0	1	1	1	1	1	1	1	0	1	1	1	1	1	1
OG0000558	Ancestral genes	1	1	1	1	1	1	1	1	1	0	1	0	1	0	1	1	1	0	1	0	0	1	2	1	1	1	1	1	1	1	0	1	1	1	1	1	0	1	1	1	1	0	1	0	1	1	1	1
OG0000559	Gained genes	1	1	1	1	1	1	1	1	1	1	1	1	1	1	1	1	1	1	1	1	1	0	0	1	1	1	1	1	1	1	1	1	1	1	1	1	1	1	0	1	1	0	1	0	1	1	1	0
OG0000560	Ancestral genes	1	1	0	0	1	0	1	1	1	1	0	1	1	1	0	1	1	1	1	1	1	1	1	1	1	1	1	1	1	1	1	1	1	0	1	1	1	1	1	0	1	1	1	1	1	1	1	1
OG0000561	Gained genes	1	1	1	1	1	0	1	1	1	0	1	0	1	0	1	1	1	1	0	1	0	1	1	1	1	1	1	1	1	1	1	1	1	1	1	1	1	1	1	1	1	1	1	1	1	2	1	1
OG0000562	Gained genes	1	1	1	1	1	1	1	1	1	1	0	1	1	0	0	1	1	1	0	1	0	1	1	1	1	1	1	1	1	1	1	1	1	1	1	1	1	1	1	1	1	1	1	1	1	1	1	1
OG0000563	Ancestral genes	1	1	0	1	1	1	1	1	0	1	0	0	1	1	0	1	1	0	1	1	0	1	1	1	1	1	1	1	1	1	1	1	1	1	1	1	1	1	0	0	1	1	1	0	1	1	1	1
OG0000564	Ancestral genes	1	1	0	1	1	1	1	0	1	1	1	0	1	1	1	1	1	0	1	1	0	1	0	1	1	1	1	1	1	1	0	1	1	1	1	1	1	1	1	0	1	1	1	1	1	1	1	0
OG0000565	Ancestral genes	1	1	0	1	1	1	1	1	0	1	1	1	1	1	0	1	1	0	1	1	0	0	1	1	1	1	1	1	1	1	1	0	1	0	1	1	1	0	1	1	1	1	1	1	1	1	1	1
OG0000566	Ancestral genes	1	1	1	1	1	1	1	1	1	1	1	0	1	1	1	1	1	1	1	1	0	1	0	1	1	1	1	1	1	1	1	1	1	0	1	1	1	1	1	1	1	1	1	1	1	1	1	1
OG0000567	Ancestral genes	1	1	0	1	1	1	1	0	1	1	0	1	1	1	1	1	1	1	1	1	1	1	1	1	1	1	1	1	1	1	1	1	1	0	1	1	1	1	1	0	1	0	1	0	2	1	1	0
OG0000568	Gained genes	1	1	0	1	1	1	1	0	1	1	1	1	1	1	1	1	1	1	1	1	1	1	1	1	1	1	1	1	1	1	1	1	1	0	1	1	2	1	1	0	1	0	1	1	1	1	1	0
OG0000569	Ancestral genes	1	1	1	1	1	1	1	1	1	0	1	1	1	1	1	1	1	0	1	0	1	1	0	1	1	1	1	1	1	1	1	0	1	0	1	1	1	1	1	1	1	0	1	1	1	1	1	1
OG0000570	Ancestral genes	1	1	1	1	1	1	1	1	1	1	1	0	1	1	0	1	1	0	1	1	0	1	1	2	1	1	1	1	1	1	1	1	1	1	1	1	1	1	1	1	1	1	1	1	1	1	1	0
OG0000571	Ancestral genes	1	1	1	1	1	1	1	1	1	1	1	1	0	1	1	1	1	0	1	1	1	1	1	2	1	1	1	1	1	1	1	1	1	1	1	1	0	0	0	1	1	1	1	1	1	1	1	1
OG0000572	Ancestral genes	1	1	1	1	1	0	1	2	1	1	1	1	1	1	0	1	1	1	1	1	0	1	1	1	1	1	1	1	1	1	1	0	1	1	1	1	1	1	0	1	1	1	1	1	1	1	1	0
OG0000573	Ancestral genes	1	1	1	1	1	1	1	0	0	0	1	1	1	1	0	1	1	0	1	1	1	1	1	0	1	1	1	1	1	1	1	0	1	1	1	1	1	0	0	1	1	1	1	1	1	1	1	0
OG0000574	Ancestral genes	1	1	1	1	1	0	1	1	1	0	1	1	1	1	1	1	1	1	1	1	1	1	1	1	1	1	1	1	1	1	0	0	1	1	1	1	0	1	0	1	1	1	1	1	1	1	1	0
OG0000575	Ancestral genes	1	1	1	1	1	1	1	1	1	1	1	1	1	1	1	1	1	1	1	1	1	1	1	1	1	1	1	1	1	1	1	1	1	1	1	1	1	1	0	0	1	0	1	0	1	1	1	0
OG0000576	Ancestral genes	1	1	1	1	1	1	1	1	1	1	1	1	1	1	1	1	1	0	1	1	1	1	1	0	1	1	1	1	1	1	1	0	1	1	1	1	1	1	1	0	1	1	1	1	1	1	1	1
OG0000577	Ancestral genes	1	1	1	1	1	1	1	1	1	0	1	1	0	1	0	1	1	1	0	1	0	1	0	1	1	1	1	1	1	1	1	1	0	0	1	1	1	0	1	1	1	1	1	1	1	1	1	1
OG0000578	Ancestral genes	1	1	1	1	2	1	1	0	0	1	1	0	1	0	1	1	1	1	1	1	0	0	0	1	1	1	1	1	1	1	1	1	1	0	1	1	1	1	1	1	2	0	1	1	1	1	1	1
OG0000579	Ancestral genes	1	1	0	1	1	1	1	1	1	1	0	1	1	1	0	1	1	0	0	1	0	1	2	1	1	1	1	1	1	1	0	1	1	1	1	0	1	1	1	1	1	1	1	0	1	1	1	0
OG0000580	Ancestral genes	1	0	1	1	1	1	1	1	1	0	0	1	1	1	1	1	1	0	1	1	1	1	1	0	1	1	1	1	1	1	1	1	1	1	1	1	1	0	1	1	1	1	1	1	1	1	1	1
OG0000581	Ancestral genes	1	1	0	1	1	1	1	1	0	1	1	0	1	1	0	1	1	0	1	1	0	0	1	1	1	1	1	1	1	1	1	0	1	0	1	1	1	0	1	1	1	1	1	1	1	1	1	1
OG0000582	Ancestral genes	1	1	1	1	1	0	1	0	1	1	1	1	1	1	1	1	1	1	1	1	1	1	1	1	1	1	1	1	1	1	1	0	0	1	1	0	1	1	0	0	1	1	1	1	1	1	1	0
OG0000583	Gained genes	0	1	0	1	0	1	1	1	1	2	1	2	1	1	0	1	1	2	1	1	2	2	2	2	0	1	1	1	0	1	0	1	1	1	2	1	1	2	0	0	1	0	1	1	1	0	2	1
OG0000584	Gained genes	1	1	0	1	1	1	1	0	1	1	1	1	1	1	1	1	1	1	1	1	1	1	1	1	1	1	1	1	1	1	1	1	1	0	1	1	1	1	1	0	1	0	1	1	2	1	1	0
OG0000585	Gained genes	1	1	1	1	1	1	1	0	1	0	1	1	1	1	1	1	1	1	0	1	0	1	1	0	1	1	1	1	1	1	1	1	1	1	1	1	1	1	2	0	1	1	1	0	1	1	1	1
OG0000586	Ancestral genes	1	1	1	1	1	1	1	0	0	0	0	0	0	1	0	1	1	0	0	1	0	0	0	0	1	1	1	1	1	1	1	1	0	0	1	1	1	1	1	1	0	1	1	0	1	1	1	1
OG0000587	Gained genes	1	1	1	1	1	1	1	1	0	0	0	1	1	1	0	1	1	1	0	1	0	0	0	0	1	1	1	1	1	1	0	1	0	0	1	1	1	1	1	1	0	1	1	0	1	1	1	1
OG0000588	Gained genes	1	1	1	1	1	0	1	1	1	1	1	1	1	1	0	1	1	1	1	1	1	1	1	1	1	1	1	1	1	1	0	1	1	1	0	1	0	1	1	0	0	1	1	0	1	1	1	0
OG0000589	Gained genes	1	1	1	1	1	1	1	2	0	1	1	1	1	1	0	1	1	0	1	1	1	1	0	1	1	1	1	1	1	0	1	1	1	0	1	1	0	1	0	1	1	1	2	1	1	1	1	1
OG0000590	Ancestral genes	1	1	1	1	1	1	1	1	1	0	0	0	1	0	1	1	1	1	0	1	0	1	2	0	1	1	1	1	1	1	1	1	0	1	1	1	1	1	0	1	0	0	1	1	1	1	1	1
OG0000591	Ancestral genes	1	1	1	1	1	0	1	1	1	1	0	1	1	1	0	1	1	1	1	1	1	1	1	1	1	1	1	1	1	1	0	1	1	1	1	1	1	0	0	1	1	1	1	1	1	1	1	1
OG0000592	Ancestral genes	1	1	1	1	1	1	1	0	1	1	1	1	0	1	0	1	1	1	1	1	1	1	1	1	1	1	1	1	1	1	1	0	1	0	1	1	1	0	1	0	1	1	1	1	1	1	1	0
OG0000593	Ancestral genes	1	1	1	1	1	1	1	1	1	1	0	2	1	0	1	1	1	1	0	1	2	1	1	1	1	1	1	1	1	1	0	0	1	1	1	1	1	1	1	1	1	1	1	1	1	1	1	0
OG0000594	Gained genes	1	1	1	0	1	1	1	1	1	1	1	1	1	0	1	1	1	1	1	0	1	1	1	0	1	1	1	1	1	1	2	1	1	1	1	2	1	1	1	1	1	1	1	1	1	1	1	1
OG0000595	Gained genes	1	1	1	1	1	1	1	0	1	0	0	0	1	1	2	1	1	1	1	1	1	1	1	0	1	1	1	1	1	1	1	1	1	0	1	1	1	1	1	0	0	1	1	0	1	1	1	1
OG0000596	Gained genes	1	1	0	1	1	1	1	1	1	1	0	0	1	0	2	1	1	1	1	1	1	1	1	1	1	1	1	1	1	1	1	1	1	1	1	1	0	1	0	1	1	1	1	1	1	1	1	1
OG0000597	Ancestral genes	1	1	0	1	1	1	1	1	1	1	1	0	1	1	1	1	1	1	1	1	1	1	1	1	1	1	1	1	1	1	1	1	1	0	1	1	1	1	0	1	1	1	1	1	1	1	1	1
OG0000598	Ancestral genes	1	1	1	1	1	0	1	0	1	0	1	1	1	0	0	1	1	1	1	1	0	0	0	1	1	1	1	1	1	1	0	2	0	1	1	1	1	1	0	1	0	1	2	0	1	0	1	0
OG0000599	Ancestral genes	1	1	1	1	1	1	1	1	1	0	0	0	1	1	0	1	1	1	0	0	1	1	0	1	1	1	1	1	1	1	1	1	1	0	1	1	1	1	0	1	1	0	1	1	1	1	1	1
OG0000600	Ancestral genes	1	1	0	1	1	1	1	0	1	1	1	0	1	1	1	1	1	1	1	1	1	1	0	1	1	1	1	1	1	1	1	1	1	0	1	1	1	0	1	0	0	1	1	0	1	1	1	1
OG0000601	Ancestral genes	1	1	0	1	1	1	1	1	1	1	1	1	1	1	1	1	1	1	0	1	0	1	1	1	1	1	1	1	1	1	0	1	1	1	2	0	1	1	1	1	1	1	1	0	1	2	1	0
OG0000602	Ancestral genes	1	1	0	0	1	1	1	1	1	1	1	0	1	1	1	1	1	1	0	1	1	1	1	1	1	1	1	1	1	1	1	1	1	0	1	1	1	1	0	0	1	0	1	1	1	1	1	1
OG0000603	Ancestral genes	1	0	1	1	1	1	1	1	1	0	1	1	1	1	1	1	1	1	0	1	1	1	1	0	1	1	1	1	1	1	1	1	1	1	1	1	1	0	1	1	1	1	1	1	1	1	1	1
OG0000604	Ancestral genes	1	0	1	1	1	1	1	1	1	0	1	1	1	1	1	1	1	1	1	1	1	0	0	1	1	1	1	1	1	1	1	1	1	1	1	1	1	0	0	1	1	0	1	1	1	1	1	1
OG0000605	Gained genes	1	1	1	0	1	0	2	1	1	3	1	1	1	1	2	2	1	1	1	1	1	3	3	3	1	1	1	1	1	2	1	1	0	1	1	2	1	1	0	0	0	0	2	1	1	0	1	2
OG0000606	Gained genes	1	1	1	1	1	1	1	0	1	0	1	0	1	1	0	1	1	1	1	1	0	1	1	1	1	1	1	1	1	1	1	1	1	0	1	1	1	1	0	1	1	1	1	0	1	2	1	0
OG0000607	Ancestral genes	1	1	0	1	1	1	1	1	1	1	2	1	1	0	1	1	1	1	0	1	0	1	0	1	1	1	1	1	1	0	1	0	0	0	1	1	1	1	1	0	1	1	1	1	1	1	1	0
OG0000608	Ancestral genes	1	1	0	1	1	1	1	1	0	1	0	1	1	1	0	1	1	1	1	1	1	1	0	1	1	1	1	1	1	1	1	1	1	0	1	1	1	1	1	1	1	0	1	1	1	1	1	1
OG0000609	Ancestral genes	0	1	0	1	1	1	1	1	0	1	0	1	1	1	0	1	1	1	1	1	0	1	1	1	1	1	1	1	1	1	1	0	1	1	1	1	1	1	1	1	1	1	1	1	1	1	1	1
OG0000610	Ancestral genes	1	1	1	1	1	1	1	1	0	0	0	1	1	0	0	1	1	0	0	1	0	1	0	1	1	1	1	1	1	1	0	0	1	0	1	1	1	1	1	1	1	1	1	1	1	1	1	0
OG0000611	Ancestral genes	1	1	1	1	1	1	1	1	1	1	0	1	1	1	1	1	1	1	0	1	1	1	1	1	1	1	1	1	1	1	1	1	1	0	1	1	1	0	1	1	1	1	1	1	1	1	1	0
OG0000612	Ancestral genes	1	1	1	1	1	1	1	1	1	1	0	1	1	1	1	1	1	1	1	1	1	1	1	1	1	1	1	1	1	1	1	1	1	0	1	1	1	0	1	1	1	1	1	1	1	1	1	0
OG0000613	Ancestral genes	1	1	1	1	1	1	1	1	1	1	1	1	1	1	1	1	1	1	1	1	1	1	1	2	1	1	1	1	1	1	0	0	1	1	1	1	1	1	0	1	1	1	1	1	1	1	1	0
OG0000614	Ancestral genes	1	3	1	1	0	1	1	1	1	1	0	1	1	1	1	1	1	1	2	1	1	1	1	1	1	1	2	1	1	1	0	0	1	1	1	1	1	1	0	1	1	1	1	1	1	1	1	0
OG0000615	Ancestral genes	1	1	1	1	1	1	1	0	0	0	1	1	1	1	0	1	1	0	1	1	1	1	1	0	1	1	1	1	1	1	1	0	1	1	1	1	0	1	0	1	1	1	1	1	1	1	1	1
OG0000616	Ancestral genes	3	1	1	0	1	2	0	0	4	1	5	4	2	2	3	1	1	1	1	0	1	1	1	1	0	2	1	1	1	2	1	1	1	1	1	1	1	1	1	1	1	1	1	1	1	0	1	1
OG0000617	Ancestral genes	1	1	1	1	1	0	1	2	0	1	0	1	1	1	1	1	1	1	1	1	0	0	1	1	1	1	1	1	2	1	0	0	1	1	0	1	1	1	1	1	1	1	1	1	1	1	1	0
OG0000618	Ancestral genes	1	1	0	1	1	1	1	1	0	1	1	1	0	0	0	1	1	1	1	1	1	1	1	1	1	1	1	1	1	1	1	1	1	1	1	1	1	1	1	1	1	1	0	1	1	1	1	1
OG0000619	Ancestral genes	1	1	0	1	1	1	1	1	1	1	0	0	1	1	1	1	1	1	1	1	1	1	1	1	1	1	1	1	1	1	1	1	1	1	1	1	0	1	1	1	1	1	0	0	1	1	1	1
OG0000620	Ancestral genes	1	1	0	1	1	1	1	1	1	1	1	1	1	1	0	1	1	1	1	1	0	1	1	1	1	1	1	1	1	1	1	1	1	1	1	1	1	1	0	0	1	1	1	1	1	1	0	0
OG0000621	Ancestral genes	1	1	0	1	1	0	2	1	1	1	1	2	1	1	1	1	1	1	1	1	0	1	1	1	1	1	1	1	1	1	0	1	1	1	1	0	1	1	1	1	1	1	1	1	1	1	1	0
OG0000622	Ancestral genes	1	0	1	0	1	1	1	1	1	0	0	1	1	1	1	1	1	1	1	1	1	0	1	1	1	1	1	1	1	1	1	1	1	1	1	1	1	0	1	1	1	1	1	1	1	1	1	1
OG0000623	Ancestral genes	1	2	0	1	1	1	1	1	1	1	0	1	1	1	1	1	1	1	0	0	1	1	1	1	1	1	1	1	1	1	0	0	1	1	0	1	1	0	1	1	1	1	1	1	1	1	1	1
OG0000624	Ancestral genes	1	1	0	1	1	1	1	1	1	0	0	0	1	1	1	1	1	1	1	1	0	1	1	1	1	1	1	2	1	1	2	1	1	0	1	1	0	1	1	1	1	1	1	0	1	1	1	1
OG0000625	Ancestral genes	1	1	0	1	1	1	1	0	1	1	0	1	1	1	0	1	1	1	1	0	1	1	1	1	1	1	1	1	1	1	1	0	1	0	1	0	1	1	1	1	1	1	1	1	1	1	1	1
OG0000626	Gained genes	1	1	1	1	1	1	1	1	1	1	0	1	1	1	1	1	1	0	1	1	1	0	1	1	1	1	1	1	1	1	0	1	1	1	1	1	1	1	1	1	1	1	1	1	1	1	1	1
OG0000627	Ancestral genes	1	0	0	1	1	1	0	0	1	0	1	0	0	1	0	1	0	1	0	0	0	1	0	1	1	1	0	0	1	1	1	1	0	2	2	0	1	0	0	1	0	1	2	2	2	1	2	2
OG0000628	Gained genes	1	1	0	2	1	1	1	0	1	1	0	1	0	1	0	1	1	1	1	1	1	1	1	1	1	1	1	1	1	1	1	0	0	1	0	1	1	1	1	0	1	1	1	1	1	1	1	1
OG0000629	Ancestral genes	0	1	0	1	1	1	1	1	1	1	1	1	1	1	1	1	1	1	1	1	0	1	1	1	1	1	1	1	1	1	0	0	1	1	1	0	1	1	1	1	1	1	1	1	1	1	1	1
OG0000630	Ancestral genes	0	1	1	1	1	1	1	1	2	0	1	1	1	1	1	0	1	1	1	1	1	1	1	1	0	1	1	1	1	0	1	1	2	1	2	1	1	1	0	2	1	0	0	0	0	1	1	1
OG0000631	Gained genes	1	1	0	1	1	1	1	0	0	1	1	1	1	1	1	1	1	1	1	1	0	1	1	1	1	1	1	1	1	1	1	1	1	0	1	1	1	1	1	0	1	0	1	1	2	1	1	0
OG0000632	Ancestral genes	1	1	1	1	1	1	1	1	1	1	1	0	1	0	1	1	1	1	0	1	1	1	1	1	1	1	1	1	1	1	1	0	1	1	1	1	1	1	0	0	1	0	1	1	1	1	1	0
OG0000633	Ancestral genes	1	1	1	1	1	1	1	1	1	1	1	1	0	1	1	1	1	1	0	1	1	1	1	1	1	1	1	1	1	1	1	1	1	0	1	1	1	0	1	1	1	1	1	0	1	1	1	0
OG0000634	Ancestral genes	1	1	1	1	1	1	1	1	1	0	0	1	1	1	1	1	1	1	1	1	1	0	1	1	1	1	1	1	2	1	0	0	1	1	1	1	1	1	0	1	1	0	1	1	1	1	1	0
OG0000635	Ancestral genes	1	1	1	0	1	1	1	0	1	0	1	0	0	1	1	1	1	0	1	1	1	0	0	0	1	1	1	1	1	1	0	1	1	1	1	1	1	1	1	1	1	1	1	1	1	1	1	1
OG0000636	Ancestral genes	1	1	0	1	1	1	1	0	1	1	1	0	1	1	1	1	1	1	1	1	1	1	1	1	1	1	1	1	1	1	1	0	1	1	1	1	0	1	0	1	0	1	1	1	1	1	1	0
OG0000637	Ancestral genes	1	1	0	1	1	1	1	0	0	1	0	0	1	1	1	1	1	1	1	1	1	1	0	1	1	1	1	1	1	1	1	0	1	0	1	1	1	0	1	0	0	1	1	0	1	1	1	1
OG0000638	Ancestral genes	1	1	0	1	1	1	1	0	1	1	1	0	1	1	1	1	1	1	1	1	1	1	0	1	1	1	1	1	1	1	1	1	1	0	1	1	1	0	1	0	0	1	1	0	1	1	1	1
OG0000639	Ancestral genes	1	1	1	1	1	1	1	0	0	0	0	0	0	0	1	1	1	0	0	1	0	1	0	1	1	1	1	1	1	1	1	1	1	1	1	1	1	1	1	1	1	0	1	1	1	1	1	0
OG0000640	Ancestral genes	1	0	1	1	1	0	1	0	1	0	0	1	1	1	1	1	1	1	0	1	1	1	1	1	1	1	1	1	1	1	0	1	1	1	1	1	1	1	0	1	0	1	1	1	1	1	1	1
OG0000641	Ancestral genes	1	0	1	1	1	1	1	1	1	0	1	1	1	1	1	1	1	1	0	1	1	0	1	1	1	1	1	1	1	1	1	1	1	1	1	1	1	0	1	1	1	1	1	1	1	1	1	1
OG0000642	Ancestral genes	1	0	1	1	1	1	1	1	1	0	0	1	1	1	0	1	1	1	0	1	1	0	1	1	1	1	1	1	1	1	1	1	1	1	1	1	1	0	1	1	1	1	1	1	1	1	1	1
OG0000643	Ancestral genes	1	1	0	1	1	1	1	1	1	0	1	1	1	1	0	1	1	1	1	1	1	0	0	1	1	1	1	1	1	1	1	0	1	1	1	1	1	1	1	0	1	0	1	1	1	1	1	1
OG0000644	Ancestral genes	1	0	0	1	1	1	1	1	1	1	1	1	1	1	0	1	1	1	1	1	1	1	1	1	1	1	1	1	1	1	1	1	1	1	1	1	1	1	0	0	1	0	1	1	1	1	1	1
OG0000645	Ancestral genes	1	1	0	1	1	1	1	0	1	1	0	1	1	1	1	2	1	0	0	1	0	1	1	0	1	1	1	1	1	2	0	1	1	1	1	1	1	1	0	1	1	0	1	1	1	0	1	1
OG0000646	Gained genes	1	1	0	1	1	1	1	1	1	1	0	1	1	1	0	1	1	1	1	1	0	1	1	1	1	1	1	1	1	1	1	1	1	1	1	1	1	1	1	0	1	0	1	0	1	1	1	1
OG0000647	Gained genes	1	1	0	1	1	1	1	1	1	1	1	1	1	1	1	1	1	1	1	1	1	0	1	1	1	1	1	1	1	1	1	1	1	0	1	1	1	0	1	1	1	1	1	1	1	1	1	1
OG0000648	Gained genes	1	1	0	1	1	1	1	1	1	1	1	1	1	1	1	1	1	0	0	1	1	0	1	1	1	1	1	1	1	1	1	1	1	1	1	1	1	0	1	1	1	1	1	0	1	1	1	1
OG0000649	Ancestral genes	1	1	1	1	1	1	0	0	1	1	1	1	0	1	1	1	1	2	0	1	0	1	0	0	1	1	1	1	1	1	1	1	1	1	1	0	1	1	0	1	1	1	1	0	1	1	1	1
OG0000650	Gained genes	1	1	1	1	1	1	1	0	1	0	0	0	1	1	0	1	1	0	0	1	0	1	0	0	1	1	1	1	1	1	0	0	1	1	1	1	1	1	0	0	1	1	1	1	1	1	1	1
OG0000651	Ancestral genes	1	1	1	1	1	1	1	1	1	0	1	1	1	1	0	1	1	1	1	1	0	1	2	1	1	1	1	1	1	1	0	0	1	1	1	1	1	1	1	1	1	1	1	0	1	1	1	0
OG0000652	Ancestral genes	1	1	1	1	1	1	1	1	1	1	1	1	1	1	0	1	1	1	0	1	0	1	1	1	1	1	1	1	1	1	0	0	0	1	1	1	1	0	1	0	1	1	1	1	1	1	1	0
OG0000653	Ancestral genes	1	1	1	1	1	0	1	1	1	1	0	1	1	1	0	1	1	1	1	1	0	2	0	1	1	1	1	1	1	1	0	1	1	1	1	1	1	1	1	1	1	1	1	1	1	1	1	1
OG0000654	Ancestral genes	1	1	1	1	1	0	1	0	1	1	0	0	1	0	0	1	1	0	0	1	0	1	1	1	1	1	1	1	1	1	0	0	1	1	1	1	0	1	1	1	1	0	1	1	1	1	1	1
OG0000655	Ancestral genes	1	1	0	1	1	0	1	1	1	0	1	1	1	1	0	1	1	1	0	1	0	1	0	1	1	1	1	1	1	1	0	1	1	1	1	1	1	1	1	1	1	1	1	1	1	1	1	0
OG0000656	Ancestral genes	1	1	0	1	1	1	1	1	1	1	0	1	1	0	1	1	1	1	1	1	1	1	1	1	1	1	1	1	1	1	1	0	1	1	1	1	1	0	0	0	0	1	1	1	1	1	1	1
OG0000657	Ancestral genes	1	0	0	1	0	0	4	0	0	0	0	0	0	2	0	4	1	0	0	1	0	0	0	0	12	0	1	0	0	3	0	2	0	0	0	1	0	0	0	0	0	0	0	0	0	0	0	0
OG0000658	Ancestral genes	1	0	0	1	0	0	1	1	1	1	1	1	1	2	1	1	1	1	1	1	1	1	0	1	1	0	0	0	0	1	0	1	1	0	1	2	1	1	1	0	1	0	1	1	1	1	1	1
OG0000659	Ancestral genes	1	1	0	1	1	1	1	0	1	1	1	1	1	1	1	1	1	0	1	1	1	1	1	1	1	1	1	1	1	1	0	1	1	1	1	1	1	1	1	1	1	0	1	0	1	1	1	0
OG0000660	Gained genes	1	1	1	1	1	1	1	1	1	1	0	1	1	1	1	1	0	0	1	1	1	1	0	1	1	1	1	1	1	1	1	1	1	1	1	1	0	1	0	1	1	1	1	1	1	1	0	1
OG0000661	Ancestral genes	1	1	0	1	1	1	1	1	1	0	1	0	1	0	0	1	1	1	1	1	0	1	0	2	1	1	1	1	1	1	0	1	1	0	1	1	1	1	1	1	1	0	1	1	1	1	1	1
OG0000662	Ancestral genes	1	1	1	1	1	1	1	1	2	0	1	1	1	1	1	1	1	1	0	1	0	1	1	1	1	1	1	1	1	1	1	1	1	1	0	1	0	0	1	0	1	1	0	0	0	1	1	1
OG0000663	Ancestral genes	1	1	1	1	1	1	1	1	1	1	1	1	1	1	1	1	1	1	0	1	1	1	1	0	1	1	1	1	1	1	1	1	1	0	1	1	1	0	1	0	1	1	1	1	1	1	1	0
OG0000664	Ancestral genes	1	1	1	1	0	1	1	1	1	1	1	1	1	1	1	1	1	0	1	1	0	1	1	1	1	1	1	1	1	1	0	0	1	1	1	1	1	1	0	1	1	1	1	1	1	1	1	0
OG0000665	Ancestral genes	1	1	1	1	0	1	1	1	1	1	0	1	1	1	1	1	0	0	1	0	0	1	1	1	1	0	1	0	1	1	1	0	0	2	0	1	1	1	0	0	0	1	1	1	1	1	1	1
OG0000666	Ancestral genes	1	1	1	1	1	1	1	1	1	0	1	0	0	1	1	1	1	0	1	1	0	0	0	0	1	1	1	1	1	1	1	1	0	1	1	1	1	0	1	1	1	1	1	1	1	1	1	0
OG0000667	Ancestral genes	1	1	1	1	1	1	1	2	1	0	1	2	1	1	0	1	1	1	1	1	1	1	2	1	0	1	1	1	1	1	0	0	1	0	1	1	1	1	0	1	1	0	1	1	1	1	1	0
OG0000668	Gained genes	1	1	1	1	1	2	1	1	1	0	0	1	0	1	1	1	1	1	0	1	1	2	1	1	1	1	1	1	1	1	0	1	0	1	1	0	0	1	1	0	1	0	1	1	1	1	1	0
OG0000669	Gained genes	1	1	0	1	1	1	1	1	1	0	1	1	1	1	1	1	1	1	1	1	1	1	1	1	1	1	1	1	1	1	1	0	1	0	0	1	1	1	0	0	0	1	1	1	1	1	1	0
OG0000670	Ancestral genes	1	1	0	1	1	1	1	0	0	1	0	1	1	0	0	1	1	1	1	1	1	1	1	1	1	1	1	1	1	1	1	0	1	1	1	1	1	1	0	0	1	1	1	1	1	1	1	1
OG0000671	Ancestral genes	1	1	0	1	2	1	1	1	1	1	0	1	1	1	0	1	1	1	0	1	1	1	1	1	1	1	1	1	2	1	0	1	0	0	0	1	0	1	1	0	1	0	1	1	1	1	0	0
OG0000672	Ancestral genes	1	1	0	1	1	1	1	0	0	0	1	0	0	1	0	1	1	1	0	0	0	0	1	0	1	1	1	1	1	1	0	0	2	1	1	1	1	0	1	1	1	1	1	1	1	1	1	1
OG0000673	Ancestral genes	1	1	0	1	1	1	0	0	1	0	1	0	0	0	0	1	1	0	1	0	0	1	1	0	1	1	1	1	1	1	1	0	1	1	1	0	1	0	0	1	1	1	1	0	1	1	1	1
OG0000674	Ancestral genes	1	1	1	0	1	0	1	1	1	1	1	1	1	1	1	1	1	1	1	1	1	1	1	1	1	1	1	1	1	1	0	1	0	1	0	1	1	0	1	1	1	1	1	1	1	1	1	1
OG0000675	Ancestral genes	1	1	1	1	1	1	1	1	1	1	1	1	1	1	1	1	1	0	1	1	0	1	0	1	1	1	1	1	1	1	0	0	1	1	1	1	0	0	1	1	1	1	1	1	1	1	1	0
OG0000676	Ancestral genes	1	1	1	1	1	1	1	1	1	0	1	0	0	1	1	1	1	0	1	1	1	1	0	0	1	1	1	1	1	1	1	1	0	1	1	1	1	0	1	1	1	1	1	1	1	1	1	0
OG0000677	Ancestral genes	1	1	1	1	1	1	1	1	0	0	1	1	0	1	1	1	1	1	1	1	0	0	0	1	1	1	1	1	1	1	1	0	1	1	1	1	0	1	1	1	1	1	1	1	1	1	1	1
OG0000678	Gained genes	1	1	0	1	1	1	1	1	1	0	1	0	1	1	0	1	1	1	0	1	0	1	1	1	1	1	1	1	1	1	1	1	1	1	2	1	1	1	1	1	1	1	1	0	1	1	1	0
OG0000679	Ancestral genes	1	1	0	1	1	1	1	0	0	0	0	0	1	1	1	1	1	1	0	1	1	1	0	1	1	1	1	1	1	1	1	0	1	0	1	1	1	1	1	1	0	1	1	0	1	1	1	1
OG0000680	Ancestral genes	1	1	0	0	1	1	1	1	1	1	1	1	1	1	1	1	1	1	0	1	1	1	1	1	1	0	1	0	1	1	1	1	1	0	1	1	1	1	1	0	1	1	1	1	1	1	1	1
OG0000681	Ancestral genes	1	1	0	1	1	1	1	1	0	0	0	1	0	0	1	1	1	1	0	1	0	0	1	1	1	1	1	1	1	1	1	1	1	1	1	1	1	1	1	0	1	1	1	1	1	1	1	1
OG0000682	Ancestral genes	1	1	0	1	1	0	1	1	0	1	1	1	1	1	0	0	1	1	1	1	0	1	0	1	1	1	1	1	1	0	0	1	1	1	1	1	1	1	1	1	1	1	1	1	1	1	1	1
OG0000683	Ancestral genes	0	1	0	1	1	1	1	1	1	0	1	0	1	1	1	1	1	1	1	1	1	1	1	1	1	1	1	1	1	1	1	1	1	1	1	1	0	1	1	1	1	1	0	0	1	1	1	1
OG0000684	Ancestral genes	0	1	0	1	1	1	1	1	1	1	0	1	1	0	1	1	1	1	0	1	1	1	1	1	1	1	1	1	1	1	0	1	1	1	1	1	1	1	1	1	1	1	0	1	1	1	1	1
OG0000685	Ancestral genes	1	1	1	0	0	1	1	1	1	0	1	1	1	1	1	1	1	1	1	0	1	1	1	1	1	1	1	1	1	0	0	1	1	0	1	1	1	2	0	0	1	1	1	1	1	1	1	1
OG0000686	Ancestral genes	1	1	1	1	1	1	1	2	1	1	1	1	1	1	1	1	1	1	1	1	1	1	1	1	1	1	1	1	1	1	0	0	1	1	1	1	1	1	0	1	1	1	1	1	1	1	1	0
OG0000687	Ancestral genes	1	1	0	1	1	1	1	1	1	1	1	1	1	1	0	1	1	1	1	1	0	1	1	1	1	1	1	1	1	1	1	0	1	1	1	1	1	0	1	0	1	1	1	1	1	1	1	0
OG0000688	Ancestral genes	1	1	1	1	1	1	1	1	1	0	2	1	1	1	1	1	1	0	1	1	0	0	0	1	1	1	1	1	1	1	1	0	1	1	0	1	1	1	1	1	0	1	1	0	1	1	1	1
OG0000689	Ancestral genes	1	1	0	1	1	1	1	0	1	0	0	1	0	0	0	1	1	1	0	1	0	1	1	1	1	1	1	1	1	1	1	1	1	0	1	1	1	1	1	1	1	1	0	0	2	1	1	1
OG0000690	Ancestral genes	1	1	0	1	1	0	0	1	1	1	1	1	1	0	0	1	1	1	1	1	1	1	1	1	1	1	1	1	1	1	0	0	1	1	1	0	1	1	0	0	0	1	1	1	1	1	1	1
OG0000691	Gained genes	1	1	1	1	1	1	1	0	0	1	1	0	1	1	0	1	1	1	1	1	0	1	1	1	1	1	1	1	1	1	1	1	1	1	1	1	0	1	0	1	1	0	1	0	1	1	1	1
OG0000692	Ancestral genes	0	1	0	1	1	1	1	1	0	1	1	1	1	1	1	1	1	1	0	1	1	1	1	1	1	1	1	1	1	1	0	0	1	1	2	0	2	1	0	1	0	1	1	1	1	1	1	1
OG0000693	Ancestral genes	1	1	1	1	1	1	1	1	1	1	1	1	1	1	1	1	1	2	1	1	1	1	0	1	1	1	1	1	1	1	1	0	1	0	1	1	0	1	0	1	0	1	1	1	1	1	1	0
OG0000694	Ancestral genes	1	1	1	1	1	1	1	0	1	1	0	0	1	1	1	1	1	1	1	1	0	1	0	1	1	1	1	1	1	1	0	1	1	1	1	1	1	1	1	0	1	1	1	1	1	1	1	1
OG0000695	Gained genes	1	1	1	1	1	1	1	0	1	1	1	1	1	1	0	1	1	1	1	0	0	1	1	1	1	1	1	1	1	1	1	1	0	0	1	1	0	1	0	0	1	1	1	2	1	1	1	1
OG0000696	Gained genes	1	1	1	1	1	1	1	1	1	1	1	1	1	0	1	1	1	1	1	1	1	1	1	1	1	1	1	1	1	1	1	1	0	0	1	1	1	0	1	1	0	1	1	1	1	1	1	1
OG0000697	Ancestral genes	1	0	0	0	0	0	1	1	1	1	1	0	1	1	1	1	1	1	1	0	1	1	1	1	1	1	1	2	0	0	0	1	0	1	1	1	1	0	0	1	2	1	1	1	1	1	1	0
OG0000698	Ancestral genes	1	1	1	1	1	1	1	1	1	1	1	0	2	1	1	1	1	1	1	1	1	1	2	1	1	1	1	1	1	1	1	0	1	1	1	1	1	1	0	1	1	1	1	1	1	1	0	0
OG0000699	Gained genes	1	1	0	1	1	1	1	1	1	1	0	0	1	1	1	1	1	1	1	1	1	1	1	1	1	1	1	1	1	1	1	1	1	1	1	1	0	1	1	1	1	1	1	1	1	1	1	1
OG0000700	Gained genes	1	1	0	1	1	1	1	1	1	1	1	0	1	1	1	1	1	1	1	1	1	1	1	1	1	1	1	1	1	1	1	1	1	0	1	1	0	0	1	1	1	1	1	1	1	1	1	1
OG0000701	Ancestral genes	1	1	1	1	1	1	1	1	1	0	0	1	1	1	1	1	1	1	1	1	1	1	1	1	1	1	1	1	1	1	1	1	1	1	1	1	1	1	1	0	1	1	1	1	1	1	1	0
OG0000702	Ancestral genes	1	1	0	1	1	1	1	1	1	1	0	0	1	1	0	1	1	1	1	0	0	1	0	1	1	1	1	1	1	1	0	1	0	0	1	1	0	2	0	1	1	0	0	0	0	1	1	1
OG0000703	Ancestral genes	1	1	0	1	1	1	1	0	0	0	1	1	1	1	1	1	1	0	1	1	1	0	0	1	1	1	1	1	1	1	1	1	1	1	1	1	1	2	1	1	1	1	1	0	1	1	1	1
OG0000704	Gained genes	1	1	1	1	1	0	1	0	1	1	1	0	1	1	1	1	1	0	1	1	1	1	1	1	1	1	1	1	1	1	0	1	1	1	1	1	0	1	0	1	0	0	1	0	1	1	1	1
OG0000705	Gained genes	1	1	0	1	1	1	2	1	2	2	1	2	2	1	0	1	2	0	2	2	1	2	2	2	2	3	1	1	1	1	1	0	0	0	0	1	0	0	0	0	0	0	0	0	0	0	0	0
OG0000706	Ancestral genes	1	1	0	1	1	1	1	1	1	0	0	0	1	1	1	1	1	1	1	1	1	1	0	1	0	1	1	1	1	1	1	1	1	1	1	1	1	1	1	0	1	0	1	1	1	1	1	1
OG0000707	Ancestral genes	1	1	1	2	0	1	1	0	1	1	1	1	1	1	1	1	1	1	0	1	0	1	1	1	1	1	1	1	1	0	0	0	1	1	1	1	1	1	0	1	1	0	1	1	1	1	1	0
OG0000708	Ancestral genes	1	1	1	1	1	1	1	1	1	0	1	0	0	1	1	1	1	0	1	1	0	1	0	0	1	1	1	1	1	1	1	1	0	0	1	1	1	0	1	1	1	1	1	1	1	1	1	0
OG0000709	Ancestral genes	1	0	0	1	1	1	1	1	1	1	2	1	2	1	0	1	0	1	0	1	1	1	0	1	1	1	0	1	1	1	1	1	1	1	1	1	0	1	0	1	1	1	1	1	1	1	0	1
OG0000710	Ancestral genes	1	0	1	1	1	1	1	1	1	0	1	1	1	1	1	1	1	1	0	1	1	1	1	0	1	1	1	1	1	1	1	0	1	1	1	1	1	0	1	1	1	1	1	1	1	1	1	1
OG0000711	Ancestral genes	1	1	0	0	1	2	2	0	1	0	1	1	0	1	1	1	1	0	1	1	0	0	0	1	1	0	1	0	1	1	1	0	1	1	0	2	2	1	0	0	0	1	1	1	3	2	1	0
OG0000712	Ancestral genes	1	1	1	1	1	1	1	0	1	0	0	0	1	1	1	1	1	0	1	1	0	1	0	0	1	1	1	1	1	1	1	1	0	0	1	1	1	1	1	0	1	1	1	1	1	1	1	1
OG0000713	Ancestral genes	1	1	1	1	1	1	1	1	1	0	1	2	1	1	0	1	0	0	0	1	1	0	0	1	1	1	0	1	1	0	1	1	1	1	1	1	1	1	0	1	1	1	1	1	1	1	1	1
OG0000714	Ancestral genes	1	0	0	2	0	0	0	0	0	1	0	0	1	1	0	0	0	0	0	0	1	1	0	0	0	0	0	0	0	0	0	2	2	1	2	0	1	2	0	2	0	1	2	2	1	1	2	2
OG0000715	Ancestral genes	1	1	0	1	1	0	1	0	0	0	0	0	0	1	1	1	1	1	1	1	0	0	0	1	1	1	1	1	1	1	0	1	2	0	1	1	1	1	1	1	1	0	1	1	1	2	1	0
OG0000716	Ancestral genes	1	1	0	1	1	1	1	0	0	2	0	0	0	0	0	1	1	1	0	1	0	0	1	1	1	1	1	1	1	1	0	1	0	0	0	1	1	1	1	0	0	1	1	0	1	1	1	1
OG0000717	Ancestral genes	1	1	1	1	1	1	1	1	0	1	0	0	0	1	0	1	1	0	0	1	0	1	0	1	1	1	1	1	1	1	0	1	1	1	1	1	1	1	0	1	0	1	0	1	1	1	1	1
OG0000718	Ancestral genes	1	1	1	1	1	0	1	0	1	1	1	1	1	1	1	1	0	1	0	1	0	1	1	1	1	0	1	0	1	1	0	1	1	1	1	1	1	0	1	1	1	1	1	1	1	1	1	1
OG0000719	Ancestral genes	1	1	1	1	1	1	1	1	1	1	0	1	1	1	1	1	0	1	1	1	1	0	1	1	1	1	1	1	1	1	0	0	1	1	1	1	2	1	0	2	1	1	1	1	1	1	1	0
OG0000720	Ancestral genes	1	1	0	1	1	1	1	0	0	0	0	0	1	1	1	1	1	1	0	1	1	1	0	1	1	1	1	1	1	1	0	0	0	0	1	1	1	1	1	1	0	1	1	0	1	1	1	1
OG0000721	Ancestral genes	1	1	1	1	1	2	1	1	1	1	0	0	0	1	0	1	1	1	0	1	0	1	0	1	1	1	1	1	1	1	0	1	0	1	0	0	1	1	0	0	2	0	1	1	1	1	1	0
OG0000722	Ancestral genes	1	1	0	1	1	0	1	1	1	0	0	1	0	1	0	1	1	0	1	1	1	1	0	1	1	1	1	0	1	1	1	1	1	1	1	1	1	1	1	1	1	1	1	1	1	1	1	1
OG0000723	Gained genes	0	1	1	1	1	0	1	0	1	0	0	1	0	0	0	1	1	0	0	1	0	0	0	0	1	1	1	1	1	1	0	1	0	1	1	1	1	1	1	0	1	1	1	1	1	1	1	0
OG0000724	Ancestral genes	0	1	0	1	1	1	1	0	0	0	1	1	1	1	0	1	1	0	1	1	0	0	0	1	1	1	1	1	1	1	0	0	1	0	1	1	1	1	1	0	1	1	1	0	1	1	1	0
OG0000725	Gained genes	0	0	0	0	0	0	0	0	0	0	0	1	0	0	2	0	0	0	0	0	0	0	0	0	0	1	0	0	0	0	0	1	0	3	1	0	2	0	0	2	0	0	1	2	0	0	12	1
OG0000726	Ancestral genes	1	1	1	1	2	1	1	0	0	0	1	0	0	0	0	1	1	0	1	1	1	0	0	0	1	1	1	1	1	1	1	1	1	1	1	1	1	1	0	1	1	0	0	0	1	1	0	0
OG0000727	Ancestral genes	1	1	1	1	1	1	0	1	1	1	1	1	1	1	1	1	1	1	1	1	1	1	1	1	1	1	1	1	1	1	1	0	1	0	1	1	1	1	1	1	1	1	1	0	1	1	1	0
OG0000728	Ancestral genes	1	1	1	1	1	1	1	0	1	1	0	0	0	1	1	1	1	2	0	1	1	1	0	0	1	1	1	1	1	1	1	0	1	1	1	1	1	0	0	1	1	1	1	1	1	1	1	0
OG0000729	Ancestral genes	1	1	1	1	1	1	1	0	1	0	1	1	1	1	1	1	1	1	1	1	1	1	1	1	1	1	1	1	1	1	1	1	0	1	1	0	1	0	1	0	1	0	1	1	1	1	1	1
OG0000730	Ancestral genes	1	1	1	1	1	1	1	1	1	1	1	0	1	1	1	1	1	1	1	1	0	1	1	1	1	1	1	1	1	1	1	1	1	1	0	1	1	1	1	0	1	1	1	1	1	1	1	0
OG0000731	Ancestral genes	1	1	1	1	1	2	1	0	1	0	1	1	1	1	0	1	1	1	0	1	0	1	0	1	1	1	1	1	1	1	0	1	0	1	0	0	1	1	0	0	0	1	1	1	1	1	1	0
OG0000732	Ancestral genes	1	0	0	1	0	0	0	0	1	1	0	1	1	1	0	1	1	1	1	1	1	1	0	1	2	0	0	0	0	1	0	1	0	0	1	0	1	1	1	0	0	1	1	0	1	2	1	1
OG0000733	Gained genes	1	1	0	1	1	1	1	1	1	1	1	0	1	1	1	1	1	0	1	1	0	1	1	1	1	1	1	1	1	1	1	1	1	1	1	1	0	1	1	1	1	1	1	1	1	1	1	1
OG0000734	Gained genes	1	0	1	1	1	1	1	1	1	2	0	1	1	1	0	1	1	0	1	0	1	1	0	1	1	1	0	1	1	1	1	1	0	1	1	1	0	1	1	1	0	1	0	1	1	1	1	1
OG0000735	Ancestral genes	1	1	1	1	1	0	0	1	1	0	0	0	0	1	1	1	1	1	0	1	1	1	1	1	1	1	1	1	1	1	0	1	0	1	1	1	1	0	1	0	1	1	0	0	1	1	1	1
OG0000736	Ancestral genes	1	1	0	1	1	1	1	0	0	0	0	1	0	1	0	1	1	1	0	1	0	1	0	0	1	1	1	1	1	1	1	1	1	1	1	1	1	1	1	1	1	1	0	1	1	1	1	1
OG0000737	Gained genes	1	0	1	0	1	1	1	1	1	0	0	0	1	1	0	1	1	0	1	1	1	1	1	1	0	1	1	1	1	1	1	1	1	1	1	1	1	1	0	1	1	1	1	1	1	1	1	1
OG0000738	Gained genes	1	1	0	1	1	0	1	1	1	1	0	0	1	1	1	1	1	1	1	1	0	1	1	1	1	1	1	1	1	1	0	2	1	1	1	1	1	1	1	1	1	0	1	0	1	1	1	0
OG0000739	Ancestral genes	1	1	1	1	1	0	1	1	1	1	0	1	1	1	0	1	1	0	1	1	1	1	1	1	1	1	1	1	1	0	0	1	1	0	1	1	1	1	1	0	1	1	1	1	1	1	1	1
OG0000740	Ancestral genes	1	1	1	1	1	1	1	1	1	1	1	0	1	0	0	0	1	1	1	1	1	1	1	1	0	1	1	1	1	0	1	1	1	0	1	1	1	0	1	1	1	1	1	1	1	1	1	1
OG0000741	Ancestral genes	1	1	0	1	1	0	0	1	1	1	0	1	1	1	1	1	0	1	1	1	0	1	1	1	1	1	1	1	1	1	0	1	1	1	1	0	1	1	1	1	0	1	1	1	1	1	1	0
OG0000742	Ancestral genes	2	1	1	1	0	0	1	1	2	2	1	2	2	1	1	1	1	2	1	1	2	2	2	2	1	0	1	0	1	0	0	0	0	0	1	1	0	2	0	1	1	1	0	0	0	2	1	1
OG0000743	Ancestral genes	1	1	0	0	3	1	3	1	1	1	0	1	1	0	0	0	0	1	0	0	0	0	0	0	1	2	1	2	3	0	1	1	2	1	1	3	1	0	0	1	0	0	0	0	0	2	0	0
OG0000744	Ancestral genes	1	1	0	1	1	0	1	1	0	1	1	0	1	1	0	1	1	1	0	1	0	1	1	1	1	1	1	0	1	1	0	1	2	1	1	1	1	1	1	1	1	1	1	0	1	1	1	1
OG0000745	Ancestral genes	1	1	1	1	1	0	1	0	0	0	0	0	1	1	0	1	1	1	0	1	1	0	0	0	1	1	1	1	1	1	0	0	0	0	1	1	1	1	0	1	1	0	1	1	1	1	1	1
OG0000746	Ancestral genes	1	1	1	1	1	2	1	0	0	1	1	2	1	1	0	1	1	1	0	1	0	1	0	1	1	1	1	0	1	1	0	1	0	1	0	0	1	1	0	0	1	1	1	1	1	1	1	0
OG0000747	Ancestral genes	0	1	0	1	1	1	1	1	0	1	0	0	0	1	0	1	0	1	0	1	1	1	0	2	1	1	1	1	1	1	1	1	1	1	1	0	1	1	1	1	0	1	1	1	1	1	1	0
OG0000748	Gained genes	1	1	1	1	1	0	1	0	0	1	0	0	1	0	0	1	1	0	0	1	1	0	1	1	1	1	1	1	1	1	1	0	0	1	1	1	1	1	0	0	1	1	1	0	1	1	2	0
OG0000749	Ancestral genes	1	1	1	1	1	1	1	1	0	1	1	1	1	1	0	1	1	0	0	1	1	1	1	1	1	1	1	1	1	0	0	1	0	0	1	1	1	1	0	1	2	1	1	1	0	1	1	1
OG0000750	Ancestral genes	1	1	1	1	1	0	1	1	1	1	1	1	1	1	1	1	1	1	1	1	1	1	1	1	0	1	1	1	1	1	0	0	1	1	1	1	1	1	0	1	1	1	1	0	1	1	1	1
OG0000751	Ancestral genes	2	1	1	1	1	1	1	1	1	1	1	1	1	1	0	1	1	1	1	1	1	0	0	1	1	1	1	1	1	1	1	1	0	1	1	1	1	1	0	1	1	0	1	1	1	1	1	1
OG0000752	Ancestral genes	1	1	0	1	1	1	1	0	1	1	0	0	1	1	1	1	1	1	0	1	0	0	1	0	1	1	1	1	1	1	0	0	1	0	1	1	1	1	1	1	1	1	1	1	1	1	1	1
OG0000753	Ancestral genes	1	1	0	1	1	1	1	1	1	1	0	0	1	1	0	1	1	1	0	0	0	1	0	1	1	1	1	1	1	1	1	1	0	1	1	1	0	1	0	1	1	0	0	0	0	1	1	1
OG0000754	Ancestral genes	1	2	0	1	1	1	1	1	1	1	1	1	1	1	1	1	1	1	1	1	1	1	1	1	0	1	1	1	1	1	1	1	0	0	1	1	1	0	0	1	1	1	1	1	1	1	1	1
OG0000755	Ancestral genes	1	1	0	1	1	1	0	1	1	1	1	1	0	1	0	1	1	0	0	1	1	1	0	1	0	1	1	1	1	1	1	1	1	1	1	0	1	1	1	1	1	1	1	1	1	1	1	0
OG0000756	Ancestral genes	1	1	1	1	1	0	1	1	0	1	1	1	1	1	1	1	0	1	1	1	0	1	1	2	1	0	1	0	1	1	0	1	1	1	1	1	1	1	0	1	1	1	1	1	1	1	1	1
OG0000757	Ancestral genes	1	1	1	1	1	1	1	0	0	1	0	1	0	1	1	1	1	1	1	0	1	1	1	0	1	1	1	1	1	1	1	0	1	1	1	1	1	0	0	1	1	1	1	1	1	1	1	0
OG0000758	Ancestral genes	1	1	1	1	1	1	1	1	1	1	0	1	1	1	0	1	1	0	1	1	1	1	1	1	1	1	1	1	1	1	0	1	1	1	1	1	1	0	1	1	0	1	0	1	1	1	1	0
OG0000759	Ancestral genes	1	1	0	1	1	1	1	1	1	0	1	1	1	1	0	1	1	0	1	1	1	1	0	1	1	1	1	1	1	1	1	1	1	0	0	1	0	0	1	1	0	1	1	1	1	1	0	1
OG0000760	Gained genes	1	1	0	1	1	1	1	1	1	0	0	0	1	1	0	1	1	0	1	1	1	1	0	1	1	1	1	1	1	1	1	1	1	1	0	0	1	1	1	0	1	1	1	0	1	1	1	0
OG0000761	Gained genes	1	1	1	0	2	1	0	0	0	0	0	1	0	1	0	3	1	0	0	2	0	0	0	0	2	2	4	0	1	4	1	0	0	0	0	0	0	0	0	0	1	0	0	0	0	0	0	0
OG0000762	Gained genes	1	1	1	1	1	1	1	1	1	1	0	1	0	1	0	1	0	1	1	1	0	1	0	1	1	1	1	1	1	1	1	1	1	1	1	1	1	1	0	1	1	1	1	1	1	1	1	1
OG0000763	Gained genes	0	1	1	1	1	1	1	0	1	1	0	0	1	1	1	1	0	1	1	1	1	1	1	1	0	1	0	1	1	1	1	1	1	1	1	1	1	1	0	0	1	1	1	1	1	2	1	1
OG0000764	Ancestral genes	1	1	1	1	1	1	1	0	1	0	1	0	0	1	1	1	1	0	1	1	1	0	0	0	1	1	1	1	1	1	1	1	1	1	1	1	1	0	1	1	1	1	1	1	1	1	1	1
OG0000765	Ancestral genes	1	1	1	1	1	0	1	0	1	1	1	1	1	1	0	1	1	2	1	1	0	1	1	1	1	1	1	1	1	1	0	1	1	1	1	1	1	0	1	0	1	1	1	1	1	1	1	0
OG0000766	Ancestral genes	1	0	0	1	1	1	1	0	1	1	0	0	0	1	0	1	0	1	1	1	1	1	0	1	0	1	0	1	1	1	1	1	1	1	1	1	1	1	1	0	1	1	2	1	1	1	1	1
OG0000767	Ancestral genes	0	0	0	0	0	0	0	0	0	0	0	0	0	1	0	1	0	0	0	0	0	0	0	0	0	1	0	1	0	1	0	0	1	0	0	1	0	3	2	0	7	2	0	0	0	6	0	0
OG0000768	Gained genes	1	1	0	1	1	1	1	1	1	1	1	1	1	1	0	1	1	0	1	0	1	1	1	1	1	1	1	0	1	1	1	1	1	0	1	1	1	1	1	0	0	1	1	0	1	1	1	1
OG0000769	Gained genes	1	1	0	1	1	1	1	1	1	1	1	0	1	1	1	1	1	1	1	1	1	1	1	1	1	1	1	1	1	1	0	1	0	1	0	1	0	1	1	0	1	0	1	1	1	1	1	0
OG0000770	Ancestral genes	1	1	1	1	2	0	1	1	1	1	1	0	1	1	1	1	1	1	1	1	1	1	1	1	1	1	1	1	2	1	0	0	1	0	1	1	1	1	0	0	1	1	1	1	1	1	0	0
OG0000771	Ancestral genes	1	1	1	1	1	1	1	1	1	1	1	1	1	1	1	1	1	0	1	1	0	1	1	1	0	1	1	1	1	1	1	0	1	1	1	1	1	1	1	1	1	1	1	1	1	1	1	1
OG0000772	Ancestral genes	0	0	0	0	0	0	0	0	0	0	0	0	0	0	0	0	0	0	0	2	0	0	0	0	0	0	0	0	0	0	0	2	1	0	3	0	5	2	0	2	0	0	4	2	4	0	3	2
OG0000773	Ancestral genes	1	1	0	1	1	0	0	1	0	0	1	1	1	0	0	1	0	0	0	1	0	1	0	1	1	1	1	1	1	1	0	1	1	1	1	0	1	1	1	1	0	1	1	1	1	1	1	0
OG0000774	Gained genes	0	2	0	0	4	2	2	2	1	0	0	0	0	0	0	0	0	2	2	0	0	0	0	2	1	2	2	0	2	1	0	0	0	2	0	2	2	0	1	0	0	1	2	0	2	1	1	0
OG0000775	Gained genes	1	1	0	1	1	1	1	1	0	1	1	0	1	0	1	1	1	0	0	1	0	1	0	0	1	1	1	1	1	1	0	0	1	0	1	1	1	1	1	0	1	1	1	1	1	1	1	0
OG0000776	Gained genes	1	1	0	1	1	0	1	1	1	1	1	1	1	1	1	1	1	1	1	1	1	1	1	1	1	1	1	1	1	1	0	2	0	1	1	1	1	1	1	1	1	1	1	1	1	1	0	0
OG0000777	Ancestral genes	1	1	1	1	1	1	1	1	1	2	1	1	1	1	1	1	1	1	0	0	1	1	1	1	1	1	1	1	1	1	1	1	1	1	1	1	1	1	0	1	1	1	1	0	1	1	1	1
OG0000778	Ancestral genes	1	1	1	1	1	1	1	1	1	1	1	1	1	1	1	1	2	1	0	1	0	1	1	1	1	1	1	1	1	1	0	0	0	0	1	1	1	1	0	0	1	1	1	0	1	0	1	0
OG0000779	Gained genes	1	1	0	1	1	1	0	1	1	1	0	1	1	1	1	1	1	1	1	1	0	1	1	1	1	1	1	1	1	1	1	1	0	1	1	0	1	1	1	1	1	0	1	1	1	1	1	1
OG0000780	Ancestral genes	1	1	0	1	1	1	1	1	1	1	0	0	0	1	1	1	0	1	0	1	1	1	0	1	1	0	1	1	1	1	1	1	0	0	0	1	1	1	0	0	1	1	1	1	1	1	1	1
OG0000781	Ancestral genes	1	1	1	0	1	2	2	1	0	1	1	1	1	1	1	1	1	0	0	1	0	0	0	1	1	0	1	0	1	1	2	2	1	1	0	2	1	1	0	0	0	1	0	0	1	1	1	0
OG0000782	Ancestral genes	0	1	1	1	1	1	1	1	1	0	1	1	1	0	0	1	0	0	1	1	1	1	2	1	1	0	1	1	1	1	1	1	1	0	1	1	1	1	0	1	0	1	1	0	1	1	1	0
OG0000783	Ancestral genes	1	1	1	1	1	1	0	1	1	1	0	1	1	1	1	1	1	1	0	1	1	1	1	1	0	1	1	1	1	1	1	1	0	1	1	0	1	0	0	0	1	0	0	0	1	0	1	1
OG0000784	Gained genes	1	0	0	1	0	0	0	0	0	0	1	0	0	1	1	1	1	1	0	1	1	1	0	1	1	0	0	0	0	1	0	2	0	1	1	0	1	1	1	0	0	0	1	1	1	1	2	0
OG0000785	Ancestral genes	1	1	0	0	1	0	1	1	1	1	1	0	1	0	0	1	0	1	1	0	1	1	1	1	1	1	1	1	1	1	0	1	1	0	1	1	1	1	1	0	1	0	1	1	1	1	1	0
OG0000786	Ancestral genes	1	1	1	1	1	0	1	1	1	0	1	1	1	1	1	1	1	1	0	1	0	1	1	1	1	1	1	1	1	1	0	1	0	0	0	1	1	1	1	1	2	1	1	0	0	1	0	1
OG0000787	Gained genes	1	1	0	1	2	1	1	2	1	1	1	1	1	1	1	1	1	1	1	0	2	1	1	1	1	1	1	0	2	1	0	0	0	0	1	1	1	0	1	1	0	1	1	1	1	1	1	0
OG0000788	Ancestral genes	1	1	0	1	1	1	1	0	1	1	1	1	1	1	1	1	0	1	1	1	1	1	0	1	1	1	1	1	1	1	1	1	0	0	1	1	1	1	0	1	0	0	1	1	1	1	1	1
OG0000789	Ancestral genes	1	1	1	1	1	1	1	1	1	1	1	1	1	1	1	1	0	1	1	1	0	1	1	1	1	0	1	0	1	1	1	0	1	1	1	1	2	1	1	1	0	1	1	1	1	1	1	0
OG0000790	Ancestral genes	0	1	0	1	1	0	1	1	1	1	0	1	1	1	0	1	1	1	0	1	1	1	1	1	1	1	1	1	1	1	0	1	1	1	0	1	1	1	0	1	1	1	1	1	1	1	1	0
OG0000791	Ancestral genes	1	1	1	1	1	1	1	1	1	0	1	2	1	1	1	1	1	0	0	1	0	0	0	0	1	1	1	1	1	1	1	0	1	1	0	1	1	1	1	0	1	1	1	0	1	1	1	1
OG0000792	Ancestral genes	0	1	1	0	1	1	1	1	1	1	1	1	1	1	1	1	0	1	1	1	1	1	1	1	1	1	1	1	1	1	1	1	1	1	2	1	2	0	0	2	0	0	0	0	0	1	0	1
OG0000793	Gained genes	1	1	0	2	1	1	1	1	1	0	1	1	1	1	1	1	2	1	1	1	0	1	0	1	1	0	2	0	1	1	0	1	0	0	0	1	0	1	0	0	0	1	0	0	0	0	0	1
OG0000794	Ancestral genes	1	1	0	1	1	1	1	2	1	1	0	1	0	1	0	1	1	1	1	1	0	1	1	1	1	1	1	1	1	1	1	0	0	1	1	1	1	1	1	0	0	0	1	0	1	0	1	1
OG0000795	Ancestral genes	1	0	1	1	1	0	0	1	0	1	0	1	0	1	1	0	0	1	1	1	1	1	1	1	0	0	0	0	1	0	0	1	1	1	2	0	1	1	0	1	1	1	2	2	2	1	2	2
OG0000796	Ancestral genes	1	1	1	1	1	1	1	1	0	1	0	1	0	1	1	1	1	1	1	0	1	1	1	0	1	1	1	1	1	1	1	0	1	1	1	1	1	0	0	1	1	1	1	1	1	1	1	0
OG0000797	Gained genes	1	1	0	1	1	1	1	1	1	1	1	1	1	1	1	1	1	2	1	0	1	1	1	1	1	1	1	1	1	1	1	0	1	1	0	1	1	1	0	0	0	1	0	0	1	1	1	0
OG0000798	Gained genes	1	2	2	1	1	1	2	0	1	1	1	0	1	1	1	1	1	1	1	1	1	0	1	1	1	1	2	1	1	1	1	0	0	0	0	2	0	1	1	0	0	1	0	0	0	1	0	0
OG0000799	Gained genes	0	1	0	1	3	2	1	0	1	0	0	0	1	1	1	1	1	1	1	1	2	1	0	1	1	1	1	1	2	1	2	0	0	1	0	0	0	1	0	0	0	1	0	0	0	0	1	1
OG0000800	Gained genes	0	1	0	0	1	0	3	0	1	0	0	0	1	1	1	1	1	1	0	2	0	1	0	0	1	1	1	2	1	1	0	0	0	1	2	2	1	0	0	1	0	0	1	2	1	0	3	0
OG0000801	Ancestral genes	1	1	1	0	1	0	1	1	2	1	0	0	0	1	1	0	1	1	1	1	0	0	1	1	1	1	1	1	1	0	0	0	1	1	1	1	1	1	1	1	1	1	1	1	1	1	1	1
OG0000802	Gained genes	0	1	1	1	1	1	0	1	1	1	1	1	1	0	1	1	1	0	1	1	1	1	1	1	1	0	1	1	1	1	1	0	0	1	1	0	1	0	1	1	1	1	1	1	1	1	1	1
OG0000803	Ancestral genes	1	1	0	1	1	0	0	0	1	1	1	1	0	0	0	1	0	0	1	1	1	1	1	1	1	0	1	0	1	1	0	1	1	1	1	0	1	1	1	1	1	1	1	1	1	1	1	0
OG0000804	Gained genes	0	0	0	1	0	0	0	1	1	1	0	0	1	0	0	0	0	0	0	1	1	1	1	1	0	0	0	0	0	0	0	1	0	3	2	0	2	1	0	1	1	1	2	1	2	0	4	1
OG0000805	Gained genes	1	1	0	0	1	1	1	0	1	1	0	0	0	1	1	1	1	1	1	1	1	1	0	1	1	1	1	1	1	1	0	0	0	1	1	1	1	1	1	0	1	0	1	1	1	1	1	1
OG0000806	Ancestral genes	1	1	0	1	1	1	1	0	1	1	1	0	0	1	0	1	1	0	0	1	0	1	1	1	1	1	1	1	1	1	0	0	1	0	1	1	0	1	1	1	0	1	1	1	1	1	1	1
OG0000807	Gained genes	1	1	0	1	1	1	1	0	1	0	1	1	1	1	0	1	1	1	1	1	1	0	0	1	1	1	1	1	1	1	1	0	0	1	0	1	2	1	0	0	1	0	2	1	2	0	1	1
OG0000808	Ancestral genes	1	1	0	1	1	0	1	0	0	1	0	0	1	0	0	1	1	0	0	1	0	1	0	0	1	1	1	1	1	1	0	0	1	0	1	1	1	1	1	0	1	1	1	1	1	1	1	0
OG0000809	Gained genes	1	1	1	1	1	0	1	1	1	1	1	1	1	0	1	1	1	0	1	1	0	1	1	1	1	1	1	1	1	1	0	1	0	1	0	1	0	1	0	0	0	0	1	1	1	0	1	1
OG0000810	Ancestral genes	1	0	0	1	1	0	1	0	0	1	0	0	1	1	0	1	1	1	0	0	0	1	1	1	1	1	0	1	1	1	0	1	2	1	1	1	1	0	0	1	0	1	1	1	1	0	1	1
OG0000811	Ancestral genes	0	1	0	1	1	1	1	1	1	1	1	1	1	1	0	1	0	1	1	1	0	0	1	1	1	1	1	1	1	1	1	1	0	0	0	1	1	0	1	0	0	0	1	1	1	0	1	1
OG0000812	Ancestral genes	3	0	0	0	0	0	0	1	1	1	3	0	2	2	0	2	1	2	0	1	0	4	1	2	2	0	1	2	0	2	0	0	0	0	0	1	1	1	0	0	0	0	0	1	1	0	0	0
OG0000813	Ancestral genes	1	1	0	1	1	1	1	0	0	0	0	1	1	1	0	1	0	0	0	0	0	0	1	1	1	1	1	1	1	1	1	0	0	1	1	1	0	0	1	0	0	1	1	1	0	1	1	0
OG0000814	Gained genes	1	1	0	0	1	1	1	1	0	1	0	0	0	1	1	1	1	1	0	1	1	1	1	1	1	1	1	1	1	1	1	0	1	1	0	1	1	1	0	0	0	1	0	0	1	1	1	0
OG0000815	Gained genes	1	1	1	1	1	1	2	1	1	1	1	1	1	0	0	2	1	1	0	2	1	1	1	1	1	1	2	1	1	1	1	0	0	0	0	1	0	1	0	0	0	0	0	0	0	1	0	0
OG0000816	Gained genes	1	1	0	1	1	1	0	1	0	1	1	0	0	1	1	1	1	1	1	1	1	1	0	1	1	0	1	1	1	1	0	1	1	1	0	0	1	0	1	1	1	1	1	1	1	1	1	0
OG0000817	Ancestral genes	0	0	0	1	0	0	0	2	2	2	0	2	1	2	1	0	0	1	1	1	2	2	2	2	0	0	0	0	0	0	0	0	0	2	1	0	1	2	0	1	0	0	2	1	1	0	2	1
OG0000818	Gained genes	1	1	0	1	0	1	2	1	1	1	1	1	1	2	0	0	1	0	0	1	0	1	1	1	1	1	0	1	0	0	1	0	0	1	1	1	0	1	1	1	1	0	1	1	1	1	1	0
OG0000819	Ancestral genes	1	0	1	1	0	0	1	1	0	1	1	1	0	1	1	1	1	1	0	0	0	0	1	1	1	1	0	1	0	1	0	0	2	2	1	1	2	0	0	2	0	0	1	1	1	0	2	0
OG0000820	Ancestral genes	0	0	0	0	0	2	0	0	0	0	0	0	0	0	0	3	1	0	0	3	0	0	0	0	7	4	5	1	0	3	0	0	0	0	0	0	0	0	0	0	0	2	0	0	1	1	0	0
OG0000821	Ancestral genes	0	2	0	0	1	1	1	0	0	1	0	0	0	0	0	1	0	0	0	1	1	0	0	1	1	0	2	0	1	1	0	0	1	1	0	1	1	0	0	0	0	1	2	1	2	1	2	0
OG0000822	Ancestral genes	1	1	0	1	1	2	1	1	0	1	1	1	2	1	0	1	1	1	0	1	0	1	0	1	1	1	1	1	1	1	2	0	0	0	0	1	0	0	1	0	0	1	0	0	1	1	1	0
OG0000823	Ancestral genes	0	0	0	0	0	0	0	1	0	0	0	1	1	0	0	0	0	1	0	0	1	1	0	1	0	2	0	1	0	0	0	0	0	1	2	1	3	0	1	1	0	1	3	2	2	1	3	1
OG0000824	Ancestral genes	1	1	1	1	1	1	1	1	0	0	1	0	1	0	0	1	1	1	1	1	1	1	0	1	1	1	1	1	1	1	1	0	1	0	0	1	1	1	0	1	1	1	1	0	1	1	1	0
OG0000825	Ancestral genes	1	1	0	1	1	1	1	1	0	1	1	0	1	1	0	1	1	0	1	1	1	1	1	1	1	1	1	1	1	1	1	0	0	1	0	1	0	0	1	0	0	1	0	0	1	1	1	0
OG0000826	Gained genes	1	1	0	2	1	1	1	0	4	2	1	4	3	1	3	1	2	1	0	1	0	2	0	2	1	1	1	1	1	1	1	0	0	0	0	1	0	0	0	0	2	0	0	0	0	0	0	0
OG0000827	Gained genes	0	1	0	1	1	2	1	1	0	1	0	0	1	1	0	1	1	1	1	0	0	1	1	1	1	0	1	0	1	1	1	0	0	0	1	1	1	1	1	1	0	1	1	1	1	1	1	0
OG0000828	Ancestral genes	1	1	1	1	1	1	1	0	1	0	1	1	1	0	0	1	1	1	1	1	0	0	1	1	1	0	1	1	1	1	1	1	0	1	0	1	0	0	1	0	0	1	0	0	0	1	2	1
OG0000829	Ancestral genes	1	1	0	1	1	1	1	1	1	0	0	0	2	1	1	1	1	0	0	1	0	1	1	1	1	2	1	2	1	1	1	1	0	0	0	1	1	1	1	0	0	0	1	0	1	1	0	0
OG0000830	Gained genes	0	1	0	1	1	0	1	1	0	1	0	0	1	1	1	1	1	1	1	0	0	0	1	1	1	1	1	0	1	1	0	0	0	0	1	1	1	1	1	0	0	1	1	1	1	1	1	0
OG0000831	Gained genes	0	0	0	2	0	0	0	0	0	0	0	0	0	0	0	0	2	0	0	2	0	0	0	0	0	0	0	0	0	0	0	2	1	2	2	0	2	2	0	0	2	0	1	2	2	0	2	2
OG0000832	Ancestral genes	0	0	0	0	0	0	0	0	0	0	0	0	0	0	0	0	0	0	0	0	0	0	0	0	0	0	0	0	0	0	0	0	3	3	1	0	2	0	0	2	0	0	2	2	4	0	5	0
OG0000833	Ancestral genes	1	0	0	1	0	0	1	1	1	1	0	1	1	1	1	1	1	1	1	1	0	1	1	1	1	0	0	0	0	1	0	1	1	1	1	1	1	1	1	1	0	0	1	1	1	1	1	1
OG0000834	Ancestral genes	1	0	1	1	0	1	1	1	1	1	1	1	1	0	1	0	0	0	1	0	0	0	0	0	0	1	0	0	0	0	1	1	0	1	1	1	1	1	0	0	0	1	1	1	1	1	1	1
OG0000835	Ancestral genes	1	1	0	1	1	1	1	1	1	1	0	0	1	0	1	1	1	1	1	1	1	0	1	1	1	2	1	1	1	1	1	0	0	0	0	1	0	0	1	0	0	1	0	0	1	2	1	0
OG0000836	Ancestral genes	1	1	1	0	1	1	1	1	0	1	1	1	1	1	1	1	1	0	1	1	0	1	0	1	1	0	1	0	1	2	1	1	1	1	0	1	1	1	0	0	0	1	0	0	1	1	1	0
OG0000837	Gained genes	0	0	0	1	0	0	0	0	0	0	0	0	0	0	0	0	1	0	0	1	0	0	0	0	0	0	0	0	0	0	0	1	2	2	2	0	3	1	0	1	1	0	3	3	3	0	3	1
OG0000838	Ancestral genes	1	1	0	1	1	1	1	0	1	1	1	0	1	1	0	1	1	1	0	1	1	1	1	1	1	1	1	1	1	1	0	1	0	0	0	1	0	1	1	0	0	1	0	0	1	1	0	1
OG0000839	Ancestral genes	1	1	1	1	1	1	1	0	0	0	0	0	0	0	0	1	1	0	0	0	0	0	0	0	1	0	1	0	1	1	1	1	1	1	1	1	1	1	1	0	0	0	1	1	1	1	1	1
OG0000840	Gained genes	0	1	0	0	2	1	1	1	0	0	0	1	0	0	0	2	0	0	1	0	0	1	1	1	3	1	1	1	3	2	1	1	0	0	0	1	0	3	0	0	0	1	0	0	0	1	0	1
OG0000841	Gained genes	1	1	1	0	1	0	0	0	1	1	1	1	1	1	0	1	0	1	1	0	0	1	1	1	2	0	1	0	1	1	0	1	1	1	1	0	1	1	0	1	1	1	1	1	0	1	1	1
OG0000842	Ancestral genes	1	0	1	0	1	1	1	1	0	0	1	1	1	1	0	1	1	0	1	1	1	1	1	0	1	1	1	1	1	1	0	0	2	1	1	1	0	1	0	0	0	1	1	0	1	0	1	0
OG0000843	Gained genes	1	1	1	1	1	1	1	1	1	1	1	1	1	1	1	1	1	1	0	1	1	1	1	1	1	1	1	1	1	1	0	1	0	1	1	1	0	1	0	0	1	1	0	0	0	1	0	0
OG0000844	Ancestral genes	1	1	0	1	1	1	1	1	1	1	1	1	1	1	0	1	1	0	1	1	1	1	0	1	1	1	1	1	1	1	1	0	0	1	0	1	0	0	1	0	0	1	0	0	1	1	1	0
OG0000845	Ancestral genes	1	1	1	1	0	1	1	1	1	1	0	1	1	1	0	1	1	0	1	1	0	1	1	1	1	1	1	1	1	1	0	0	1	1	0	1	0	1	0	1	1	0	0	0	0	1	1	0
OG0000846	Gained genes	0	1	0	1	1	1	1	1	0	1	0	1	0	1	1	1	1	0	2	1	0	1	1	1	1	1	1	2	1	1	0	1	0	0	0	1	0	1	1	0	1	0	0	0	0	1	0	1
OG0000847	Ancestral genes	1	1	1	1	0	1	1	1	1	1	1	1	1	0	0	1	1	1	0	1	0	0	1	1	1	1	1	1	1	1	0	0	1	1	1	1	0	1	0	1	2	0	1	0	1	1	1	0
OG0000848	Gained genes	1	0	0	1	0	0	1	1	1	1	1	1	1	1	0	0	1	1	1	1	1	1	2	1	0	1	0	1	0	0	0	0	1	1	1	1	1	1	0	0	1	0	1	1	1	0	1	0
OG0000849	Gained genes	1	1	0	1	1	1	1	0	0	0	1	0	1	1	0	1	1	1	0	1	1	0	1	1	0	1	1	1	1	1	1	0	0	1	0	1	0	0	1	0	1	1	0	0	0	1	1	0
OG0000850	Ancestral genes	1	1	0	1	1	1	1	0	1	0	1	0	1	0	1	1	1	1	1	1	0	1	1	1	1	1	1	1	1	1	1	0	0	1	0	1	0	0	1	0	0	1	0	0	2	1	1	0
OG0000851	Gained genes	1	1	0	1	1	1	1	1	1	1	0	1	1	0	0	1	1	1	1	1	1	0	1	1	1	1	1	0	1	1	0	0	0	1	0	1	0	1	0	0	1	0	0	0	0	0	2	1
OG0000852	Ancestral genes	1	1	0	1	1	1	1	0	1	1	1	1	1	0	1	1	1	1	1	1	0	1	1	1	1	1	1	1	1	1	1	0	0	1	0	1	0	0	1	0	0	1	0	0	1	1	1	0
OG0000853	Gained genes	1	0	0	1	0	1	1	0	1	1	0	1	0	1	1	1	2	2	0	1	1	1	1	2	1	1	0	2	0	1	1	0	0	0	0	1	0	1	0	0	1	0	0	0	0	0	0	0
OG0000854	Ancestral genes	0	1	0	0	1	1	1	0	0	0	0	0	0	0	0	1	0	0	0	0	0	0	0	0	1	1	1	1	1	1	1	0	1	1	1	1	2	0	1	1	1	1	2	2	2	1	1	0
OG0000855	Gained genes	1	1	1	1	1	0	0	0	0	0	0	0	1	1	0	1	1	0	1	1	0	1	0	1	1	0	0	0	1	1	0	0	0	0	0	0	1	1	0	0	1	0	1	0	1	1	1	1
OG0000856	Ancestral genes	0	1	1	0	0	1	3	1	1	1	0	0	1	1	1	0	1	1	1	1	0	1	1	1	0	1	3	1	0	0	1	0	0	1	1	2	1	0	0	0	0	0	1	1	1	0	1	0
OG0000857	Gained genes	4	0	0	1	0	1	1	0	0	0	0	0	0	0	0	0	1	0	0	0	0	0	0	0	6	0	1	1	2	0	0	1	0	0	0	0	2	0	0	0	0	0	0	0	10	1	0	0
OG0000858	Ancestral genes	0	1	0	1	1	1	1	0	1	0	0	0	1	1	0	1	1	0	0	1	0	1	0	1	1	1	1	1	1	1	1	0	0	1	0	1	0	0	1	1	1	1	0	0	0	2	1	0
OG0000859	Ancestral genes	1	1	1	1	1	1	1	1	1	1	1	1	1	1	1	1	1	1	1	1	1	0	1	1	1	1	1	1	1	1	1	1	0	0	0	1	0	0	0	0	1	1	0	0	0	1	0	1
OG0000860	Ancestral genes	1	1	0	0	1	1	1	0	1	1	1	0	1	1	1	1	1	1	1	0	1	1	0	1	1	0	1	0	1	1	1	1	1	1	0	1	1	0	0	1	0	0	1	1	1	0	1	0
OG0000861	Ancestral genes	1	0	1	0	0	1	1	1	2	2	2	1	3	2	1	1	0	1	1	2	1	2	0	2	1	0	1	0	0	1	1	0	0	1	1	1	1	0	0	0	0	0	1	1	1	1	1	1
OG0000862	Gained genes	1	1	1	0	1	1	1	1	1	1	1	1	1	1	1	1	0	1	0	1	1	1	1	1	1	1	1	1	1	1	1	0	0	0	0	1	0	0	0	0	1	1	0	0	1	1	1	0
OG0000863	Ancestral genes	1	0	0	1	0	1	1	1	0	0	0	0	1	1	0	1	1	1	0	1	0	0	0	1	0	1	0	0	0	0	0	0	1	1	2	1	0	1	1	1	0	1	1	0	1	1	1	1
OG0000864	Gained genes	1	1	1	1	1	1	1	1	1	1	0	1	1	2	0	1	1	0	1	1	1	1	1	1	1	1	1	1	1	0	0	0	0	0	0	1	0	1	1	0	1	1	0	0	0	1	0	0
OG0000865	Ancestral genes	1	0	0	1	1	0	1	1	1	0	0	0	1	1	0	1	0	0	0	1	0	1	0	1	1	0	0	0	1	1	1	1	1	1	1	0	0	0	0	1	0	0	1	1	1	0	1	0
OG0000866	Gained genes	1	1	0	0	2	1	1	2	2	2	0	0	1	1	0	1	0	0	0	0	1	1	1	2	1	2	1	3	2	1	1	0	0	0	0	1	0	0	1	0	0	0	0	0	0	1	1	0
OG0000867	Gained genes	1	1	1	0	1	1	1	1	1	0	1	1	1	1	0	1	0	1	0	1	1	1	1	1	1	1	1	1	1	1	1	0	0	0	0	1	0	0	0	0	1	1	0	0	1	1	1	0
OG0000868	Ancestral genes	1	1	0	1	1	0	1	1	1	0	0	1	1	1	1	1	1	0	1	1	1	0	0	1	1	1	1	1	1	1	0	0	1	0	1	1	0	1	0	0	1	0	1	0	1	1	0	0
OG0000869	Gained genes	1	0	1	0	1	0	1	0	0	0	1	0	1	1	1	1	1	1	0	1	1	1	1	0	1	1	1	1	1	1	0	1	0	0	0	1	0	1	0	0	1	1	0	0	0	1	0	1
OG0000870	Ancestral genes	1	1	0	0	2	1	1	1	0	0	0	1	1	1	1	1	1	1	0	1	0	0	0	1	1	1	1	1	1	1	0	0	1	0	1	1	0	0	1	0	0	1	0	0	0	1	1	0
OG0000871	Ancestral genes	1	1	1	0	1	1	1	1	0	0	0	1	0	1	0	1	1	0	1	1	0	1	0	1	1	0	1	0	1	1	1	1	1	1	0	1	2	1	0	0	0	1	0	0	1	1	1	0
OG0000872	Gained genes	1	1	1	1	1	1	1	1	1	1	2	1	1	1	1	1	1	2	1	2	1	1	1	1	1	1	1	1	1	1	1	0	0	0	0	1	0	1	0	0	0	1	0	0	0	1	0	0
OG0000873	Ancestral genes	1	1	0	1	1	0	1	1	1	0	1	1	1	0	1	1	1	0	1	1	0	1	1	1	1	1	1	1	1	1	0	1	0	0	0	1	0	1	1	0	0	1	0	0	0	1	0	1
OG0000874	Ancestral genes	1	0	0	1	0	0	0	1	1	1	1	1	1	1	1	1	1	1	1	1	1	1	1	1	0	0	0	0	0	1	0	1	1	1	1	0	0	0	1	1	1	1	1	1	1	1	1	0
OG0000875	Gained genes	1	1	0	0	2	1	1	1	1	0	0	0	1	0	0	1	0	0	0	0	1	0	1	2	1	2	1	3	2	1	1	0	0	0	0	1	0	0	1	0	0	0	0	0	0	1	1	0
OG0000876	Gained genes	1	1	0	0	1	1	1	1	1	1	1	0	1	1	1	1	1	1	0	1	0	1	1	1	1	1	1	1	1	1	1	1	0	0	0	1	0	1	1	0	1	1	0	0	0	1	0	1
OG0000877	Gained genes	1	1	1	1	2	2	1	1	0	1	1	1	0	1	0	1	1	0	1	1	1	1	1	1	1	0	2	0	1	1	1	0	0	0	0	1	0	1	1	0	1	1	0	0	0	1	0	0
OG0000878	Ancestral genes	0	1	1	1	0	0	1	1	1	1	1	1	1	1	1	0	1	1	0	1	1	1	1	1	1	0	0	0	1	0	0	1	1	1	1	1	1	1	0	1	2	1	1	0	1	0	1	1
OG0000879	Gained genes	1	1	0	1	1	1	1	1	1	1	1	0	1	1	1	1	0	1	0	1	0	1	1	1	1	1	1	1	1	1	0	1	0	0	0	1	0	1	1	0	0	1	0	0	1	1	0	0
OG0000880	Gained genes	1	1	0	1	1	1	1	1	1	1	1	0	1	1	1	1	1	1	0	1	0	1	1	1	1	1	1	1	1	1	0	1	0	0	0	1	0	1	1	0	0	1	0	0	0	1	0	1
OG0000881	Gained genes	1	1	1	1	0	0	1	1	1	1	1	1	1	1	1	1	0	1	0	1	1	1	1	1	1	0	1	0	1	0	0	0	1	0	1	1	1	1	0	1	1	1	1	0	1	1	0	1
OG0000882	Gained genes	1	1	0	0	3	1	1	0	0	0	0	0	1	2	0	1	0	0	0	0	1	0	0	0	1	3	1	5	3	1	1	0	0	0	0	2	0	0	0	0	0	0	0	0	0	1	1	0
OG0000883	Ancestral genes	1	0	0	0	0	0	0	1	0	1	1	1	1	1	1	1	1	1	1	1	0	1	0	1	0	0	0	0	0	1	0	1	1	1	1	0	1	0	1	0	1	1	1	1	1	1	1	1
OG0000884	Ancestral genes	1	1	0	1	1	1	1	1	1	1	1	1	1	0	1	2	1	1	1	1	0	1	1	1	1	0	1	1	1	2	1	0	1	1	0	1	0	0	0	0	0	0	1	1	1	0	1	0
OG0000885	Ancestral genes	0	1	0	1	1	1	1	0	0	0	0	0	1	0	0	1	1	0	0	1	0	1	0	1	1	1	1	1	1	1	1	1	0	0	0	1	0	1	1	0	1	0	0	0	0	1	0	0
OG0000886	Ancestral genes	0	1	0	1	1	1	1	0	0	0	0	0	0	0	0	0	1	0	0	1	0	0	0	0	0	1	0	1	1	0	1	1	2	1	1	1	0	1	1	1	1	0	1	1	1	1	1	2
OG0000887	Gained genes	1	1	1	1	1	1	1	0	1	1	0	0	1	1	1	1	1	1	1	1	1	1	1	1	1	1	1	1	1	2	1	0	0	1	0	1	0	1	0	0	0	0	0	0	0	0	1	0
OG0000888	Gained genes	1	1	1	1	1	1	1	0	0	0	0	0	1	1	0	1	1	1	0	1	0	1	0	1	1	1	1	1	1	1	0	1	0	0	0	1	1	1	0	0	1	1	1	1	1	1	0	1
OG0000889	Gained genes	1	0	0	0	1	0	0	1	1	0	0	0	1	1	1	1	2	1	0	1	1	1	0	1	0	0	0	0	1	1	0	0	0	0	0	2	1	2	1	0	0	1	0	0	0	1	0	1
OG0000890	Gained genes	1	1	1	0	1	1	1	1	2	1	1	1	1	0	1	1	0	1	1	1	1	1	1	1	1	1	1	1	1	1	1	0	0	0	0	1	0	0	0	0	1	1	0	0	1	1	1	0
OG0000891	Gained genes	1	1	0	1	1	1	1	0	1	1	0	1	1	1	1	1	1	1	1	1	1	1	0	1	1	1	1	1	1	1	1	1	0	0	0	1	0	1	0	0	1	1	0	0	0	1	0	1
OG0000892	Gained genes	1	1	0	0	1	1	2	2	2	1	0	1	3	1	0	1	0	1	1	2	0	1	2	2	0	1	1	1	1	1	0	0	1	0	1	2	1	0	0	1	0	0	1	1	1	0	1	1
OG0000893	Gained genes	1	1	0	1	1	0	1	1	1	1	0	2	1	1	0	1	1	1	1	0	1	1	1	1	1	1	1	1	1	1	0	1	0	0	0	1	0	1	1	0	1	1	0	0	0	1	0	1
OG0000894	Gained genes	1	1	0	0	1	2	1	1	1	1	0	1	0	1	0	1	1	0	0	0	1	1	1	2	1	1	1	1	1	1	2	0	0	1	1	1	1	1	0	0	0	0	1	1	1	0	2	1
OG0000895	Gained genes	1	1	1	1	1	1	1	1	1	1	1	1	1	1	1	1	1	1	2	0	0	1	1	1	1	2	1	2	1	1	1	0	0	0	0	1	0	0	1	0	0	1	0	0	0	1	0	0
OG0000896	Gained genes	0	1	0	1	1	2	1	1	1	1	0	1	1	1	1	1	1	1	1	1	1	1	1	1	1	0	1	1	1	1	2	0	0	1	0	1	0	0	0	0	0	0	0	1	0	0	1	0
OG0000897	Gained genes	1	1	1	1	1	1	1	1	1	1	1	1	1	1	1	1	1	1	1	1	1	1	1	1	1	1	1	1	1	1	1	0	0	0	0	1	0	0	1	0	0	1	0	0	0	1	0	0
OG0000898	Gained genes	1	1	0	1	1	1	1	1	1	0	0	0	1	1	1	1	1	1	1	2	0	1	1	1	1	1	1	1	1	1	1	0	0	0	0	1	0	1	1	0	0	1	0	0	0	1	0	0
OG0000899	Gained genes	1	1	0	1	1	1	0	0	0	0	1	0	0	0	0	1	1	0	0	1	0	0	0	0	1	0	0	1	1	0	0	1	0	1	1	0	2	0	1	0	0	1	2	0	0	1	1	1
OG0000900	Ancestral genes	0	1	1	1	0	1	1	1	1	0	1	1	1	1	0	1	1	0	1	1	1	1	0	1	1	1	1	1	0	1	0	1	0	0	0	1	0	0	0	0	0	0	0	0	0	0	1	0
OG0000901	Gained genes	0	1	1	2	1	1	1	0	0	0	0	0	0	0	0	0	0	0	0	0	0	0	0	0	0	1	1	0	1	1	1	2	1	0	1	1	1	1	1	1	0	0	1	0	1	2	2	1
OG0000902	Ancestral genes	0	0	0	1	0	1	1	1	1	1	1	1	1	1	1	0	1	1	1	1	1	1	1	1	0	1	0	1	0	0	1	0	1	0	1	1	0	1	0	0	2	0	1	0	1	0	1	0
OG0000903	Gained genes	2	1	0	1	1	0	1	1	0	0	0	0	0	0	0	0	0	0	1	0	0	0	0	0	1	1	1	1	1	0	1	1	0	0	0	0	2	0	0	0	0	1	0	1	1	1	1	0
OG0000904	Gained genes	1	0	1	1	1	1	0	1	1	1	1	0	1	1	1	1	1	1	1	1	0	1	1	1	2	1	1	1	1	1	1	1	0	0	0	0	0	1	0	0	1	0	0	0	0	1	0	1
OG0000905	Gained genes	1	0	0	1	1	1	1	0	1	0	1	0	1	0	0	1	1	1	0	1	0	1	1	0	1	1	0	1	1	1	0	0	0	0	1	1	2	1	0	0	0	1	1	1	1	1	0	0
OG0000906	Ancestral genes	1	1	0	1	1	1	0	0	0	0	0	0	0	0	0	0	0	0	0	1	0	0	0	0	1	1	1	1	1	0	1	1	0	1	1	0	1	0	1	1	1	1	1	1	1	1	0	1
OG0000907	Gained genes	1	0	1	1	1	1	1	1	1	1	0	1	1	1	1	1	1	1	0	1	0	0	1	1	1	1	1	1	1	1	1	1	0	0	0	1	0	1	1	0	1	0	0	0	0	1	0	0
OG0000908	Gained genes	0	1	0	1	1	0	1	1	1	1	1	0	1	1	0	1	1	0	0	1	0	1	0	1	1	1	1	1	1	1	0	0	0	0	0	1	0	1	0	0	1	1	0	0	0	1	0	0
OG0000909	Ancestral genes	1	1	1	1	0	0	1	1	0	0	1	1	1	1	0	1	1	0	1	1	1	1	0	1	0	1	1	0	0	1	0	0	1	0	1	1	1	1	1	1	1	1	1	1	1	1	1	0
OG0000910	Ancestral genes	2	1	0	0	1	1	1	1	1	1	0	1	1	2	0	2	0	0	0	1	0	1	0	2	1	0	1	0	1	2	0	0	1	0	0	1	1	0	0	1	0	1	1	0	1	1	1	0
OG0000911	Ancestral genes	1	1	1	1	1	1	1	1	1	0	0	0	1	1	1	1	1	1	0	1	1	1	0	1	1	1	1	1	1	1	1	0	0	0	0	1	0	1	0	0	1	0	0	0	0	1	0	0
OG0000912	Gained genes	1	1	0	0	1	1	1	1	1	0	1	0	1	1	0	1	1	0	1	0	0	1	0	1	1	1	1	1	1	1	1	0	0	1	0	0	1	1	0	0	0	1	1	1	1	1	1	0
OG0000913	Ancestral genes	1	0	0	2	0	0	4	1	0	0	2	2	1	0	1	5	2	1	0	1	0	1	1	2	1	0	1	1	0	1	0	0	0	0	0	2	0	0	0	0	1	0	0	0	0	0	0	0
OG0000914	Ancestral genes	1	0	0	1	1	1	1	1	1	1	1	2	2	2	2	1	1	2	0	1	1	2	1	2	1	0	1	0	1	1	0	0	0	0	0	1	0	0	0	0	0	1	0	0	0	1	0	0
OG0000915	Ancestral genes	1	1	0	0	1	1	1	0	0	1	1	0	0	1	0	1	1	0	0	1	0	0	0	1	1	0	1	0	1	1	1	1	1	1	0	1	1	1	0	0	0	1	0	0	1	1	1	0
OG0000916	Gained genes	0	1	0	1	0	0	1	1	1	1	1	1	1	0	1	0	1	1	1	0	1	1	1	0	0	1	1	1	0	0	0	1	1	1	1	1	1	1	0	0	1	0	1	1	1	0	2	1
OG0000917	Ancestral genes	1	1	1	0	1	1	1	0	0	0	0	0	0	0	1	1	1	0	0	1	0	0	0	1	1	1	1	1	1	1	1	0	1	1	1	1	1	0	0	1	0	0	1	1	1	0	1	0
OG0000918	Ancestral genes	1	1	1	0	1	0	1	1	0	0	1	1	1	1	0	1	1	0	0	1	0	0	0	0	1	0	1	0	1	1	0	0	1	1	0	1	1	1	1	0	1	1	1	1	1	0	1	1
OG0000919	Gained genes	1	1	1	0	1	1	1	1	1	1	1	1	1	0	1	1	0	0	1	1	1	1	1	1	1	1	1	1	1	1	1	0	0	0	0	1	0	0	0	0	1	1	0	0	1	1	0	0
OG0000920	Gained genes	0	1	0	1	1	1	1	1	1	1	1	0	1	1	0	1	1	0	0	1	0	1	0	1	1	1	1	1	1	1	1	0	0	0	0	1	0	1	0	0	1	1	0	0	0	1	0	0
OG0000921	Ancestral genes	1	0	0	1	0	0	0	0	1	0	1	0	1	1	0	1	0	1	1	0	0	0	1	1	0	0	0	0	0	1	0	0	0	1	1	0	1	1	1	0	0	2	1	1	1	2	2	0
OG0000922	Gained genes	1	1	0	1	0	1	1	0	0	0	1	0	0	1	0	1	1	0	0	1	1	0	0	1	1	0	0	0	0	1	1	1	0	2	0	1	0	0	1	0	1	1	0	0	0	1	0	1
OG0000923	Gained genes	0	1	0	1	1	1	1	0	1	1	1	1	1	1	0	1	1	1	1	1	1	1	1	1	1	1	1	1	1	2	1	1	0	0	0	1	0	1	0	0	0	0	0	0	0	0	0	0
OG0000924	Gained genes	1	0	0	1	1	0	1	1	0	1	0	1	0	0	0	1	0	0	0	1	1	0	1	1	1	0	0	0	1	1	0	0	0	0	2	1	0	1	1	1	1	1	1	1	1	1	1	0
OG0000925	Ancestral genes	1	1	0	1	1	0	1	1	1	2	1	1	1	1	0	1	1	0	0	1	0	1	0	1	1	1	1	1	1	1	0	0	0	0	0	1	0	1	0	0	0	0	0	0	0	0	0	1
OG0000926	Ancestral genes	0	0	0	0	0	0	0	0	0	0	0	0	0	0	0	0	0	0	0	0	0	0	0	0	0	0	0	0	0	0	0	1	2	3	1	0	2	0	0	1	0	0	2	1	2	0	4	0
OG0000927	Ancestral genes	1	1	0	0	1	1	1	1	0	1	0	1	1	1	0	1	1	1	1	1	0	1	1	1	1	1	1	1	1	1	1	0	2	1	0	1	0	1	1	0	1	1	0	0	0	1	1	0
OG0000928	Gained genes	1	1	0	1	2	1	1	1	0	1	0	1	1	2	2	1	1	1	1	1	1	1	0	1	1	1	1	2	2	1	0	0	0	1	0	1	0	0	0	0	0	0	0	0	0	0	0	1
OG0000929	Gained genes	2	1	1	1	1	1	1	1	1	1	0	1	0	0	0	1	0	0	0	0	0	1	1	1	1	1	1	1	1	1	1	0	0	0	1	1	0	1	0	2	0	0	0	0	0	0	2	0
OG0000930	Ancestral genes	2	2	0	0	0	0	3	0	2	1	1	0	2	1	1	2	1	2	0	1	1	1	2	1	1	0	2	1	0	1	0	0	0	0	0	3	0	0	0	0	0	0	0	0	1	0	2	1
OG0000931	Gained genes	1	1	0	1	1	1	1	1	0	1	0	0	1	1	0	1	1	0	1	1	1	1	1	1	1	1	1	1	1	1	0	1	0	0	0	1	0	1	1	0	0	0	0	0	0	1	0	1
OG0000932	Gained genes	1	1	1	1	1	1	1	0	1	1	0	1	0	1	1	1	1	2	0	1	0	1	1	1	1	1	1	1	1	1	1	0	0	0	0	1	0	1	0	0	0	0	0	0	1	1	0	0
OG0000933	Ancestral genes	1	0	0	0	0	0	0	0	1	0	0	1	1	1	1	1	1	1	1	1	0	1	0	0	0	0	0	0	0	1	0	0	1	1	3	0	2	0	0	2	0	0	2	2	2	0	2	1
OG0000934	Ancestral genes	1	1	0	1	1	0	1	1	1	1	1	0	1	1	1	1	0	1	0	1	0	1	0	1	1	1	1	1	1	1	0	1	0	0	0	1	0	0	0	0	0	1	0	0	0	1	2	1
OG0000935	Gained genes	1	0	0	0	0	0	0	0	1	0	0	0	0	0	0	0	0	0	0	0	0	0	0	0	0	1	0	0	0	0	0	0	0	0	0	0	0	1	7	0	0	10	0	0	0	13	0	0
OG0000936	Gained genes	1	1	0	1	1	1	1	0	1	1	0	1	1	1	1	1	1	1	1	1	0	1	1	1	1	1	1	1	1	1	1	0	0	0	0	1	0	1	0	0	1	0	0	0	0	1	0	1
OG0000937	Ancestral genes	1	1	1	1	1	2	0	0	0	0	0	0	0	0	0	1	0	0	0	1	0	0	0	0	1	0	1	3	1	2	2	0	0	0	0	0	0	1	0	0	1	0	1	1	0	1	0	1
OG0000938	Gained genes	1	2	0	0	1	1	1	2	2	2	1	2	2	1	0	1	1	1	1	1	1	2	1	2	1	1	2	1	1	1	1	0	0	0	0	1	0	0	0	0	0	0	0	0	0	0	0	0
OG0000939	Gained genes	1	1	0	0	2	1	1	0	0	0	0	0	1	2	0	1	0	0	0	0	1	0	0	0	1	1	1	4	2	1	1	0	0	0	0	2	0	0	0	0	0	0	0	0	0	1	1	0
OG0000940	Gained genes	1	1	1	1	1	1	1	1	1	0	0	0	1	1	1	1	1	1	0	1	1	1	0	1	1	1	1	1	1	1	1	0	0	0	0	1	0	1	0	0	1	0	0	0	0	1	0	0
OG0000941	Gained genes	1	1	0	1	1	1	1	0	1	1	1	0	1	1	0	1	0	0	1	1	0	1	1	1	1	1	1	1	1	0	0	1	0	0	0	0	0	1	1	0	1	0	0	0	0	1	0	0
OG0000942	Gained genes	1	1	0	0	1	2	1	0	1	2	1	1	0	2	0	1	1	1	2	0	0	1	2	1	1	2	3	2	1	1	1	0	0	0	0	1	0	0	1	0	0	1	0	0	0	1	0	0
OG0000943	Ancestral genes	0	0	0	0	0	2	1	0	0	0	0	0	0	0	0	1	0	0	0	0	0	0	0	0	2	0	0	0	0	1	1	0	1	1	1	2	1	0	0	0	0	0	1	0	1	0	1	0
OG0000944	Gained genes	1	1	1	1	1	1	1	0	0	0	1	0	1	1	0	1	1	0	1	1	1	1	0	0	1	1	1	1	1	1	0	0	0	0	0	1	0	0	0	0	0	1	0	0	0	1	0	0
OG0000945	Gained genes	1	1	0	1	1	1	1	0	1	0	0	0	1	1	1	1	1	0	0	1	1	1	1	1	1	1	1	1	1	1	1	0	0	0	0	1	0	1	1	0	0	0	0	0	0	1	0	0
OG0000946	Gained genes	0	1	0	1	1	1	1	1	0	0	0	0	0	1	0	1	1	1	1	1	1	1	1	1	1	1	1	1	1	1	1	0	0	0	0	1	0	1	1	0	1	1	1	0	0	1	0	0
OG0000947	Gained genes	1	0	1	1	1	0	1	1	1	1	1	0	1	1	0	1	1	1	1	1	0	1	0	1	1	0	1	0	1	1	0	0	0	0	0	1	0	0	0	0	0	0	0	0	0	0	1	1
OG0000948	Gained genes	1	1	0	0	1	1	1	1	0	0	0	0	1	1	1	1	1	0	1	0	1	1	1	1	1	1	1	1	1	2	1	1	0	0	0	0	0	1	1	0	1	0	0	0	0	1	0	1
OG0000949	Gained genes	0	1	0	1	0	0	1	1	0	0	1	1	0	1	1	1	1	1	0	1	1	1	0	1	0	1	1	1	0	1	0	1	1	1	1	1	1	1	0	0	1	0	1	1	1	0	1	1
OG0000950	Gained genes	1	1	0	1	1	1	1	0	1	0	1	1	0	0	1	1	1	0	1	1	1	0	0	1	1	1	1	1	1	0	1	0	0	0	0	1	0	1	1	0	0	1	0	0	0	1	0	0
OG0000951	Ancestral genes	1	0	0	1	1	0	0	0	0	0	0	0	0	0	0	1	1	0	0	0	0	0	0	0	1	0	0	0	1	1	0	0	1	1	1	0	0	2	1	2	0	1	1	0	1	1	2	1
OG0000952	Ancestral genes	1	0	0	0	2	0	1	1	1	0	0	0	0	0	0	2	0	0	0	1	0	1	0	1	2	0	0	0	2	2	1	1	1	1	1	0	1	0	0	0	0	0	1	1	1	0	1	1
OG0000953	Gained genes	1	2	0	1	1	0	1	0	1	1	0	0	1	1	0	1	1	1	1	0	0	1	1	1	1	1	1	1	1	1	0	0	0	0	0	1	0	1	0	0	1	1	0	0	0	1	0	0
OG0000954	Gained genes	1	1	1	1	1	1	1	0	0	1	1	1	1	1	1	1	1	1	1	1	0	1	1	1	1	1	1	1	1	0	0	0	0	0	0	1	0	1	1	0	0	1	0	0	0	1	0	0
OG0000955	Gained genes	1	1	1	1	1	1	1	1	1	1	0	0	1	1	1	1	0	2	2	1	0	1	1	1	1	0	1	0	1	1	1	0	0	0	0	1	0	1	1	0	0	1	0	0	0	1	0	0
OG0000956	Gained genes	1	1	1	1	1	1	1	1	1	1	0	1	1	1	1	1	0	1	1	1	0	1	1	1	1	0	1	0	1	1	1	0	0	0	0	1	0	1	1	0	0	1	0	0	0	1	0	0
OG0000957	Ancestral genes	0	1	0	0	0	0	1	1	1	1	1	2	1	1	0	1	0	1	1	1	0	1	1	1	0	1	1	1	0	0	0	0	1	0	0	1	1	1	0	1	0	1	1	1	1	2	1	0
OG0000958	Ancestral genes	1	0	0	0	0	1	2	0	0	0	0	0	1	1	0	1	0	1	0	1	0	0	0	1	1	0	0	0	0	1	1	0	1	1	1	2	0	0	0	1	0	0	1	1	1	0	1	1
OG0000959	Gained genes	1	1	1	1	1	0	1	1	1	0	1	0	1	1	1	1	0	1	0	1	0	1	1	0	2	0	1	0	1	1	1	0	0	0	0	1	0	1	1	0	1	1	0	0	0	1	0	0
OG0000960	Gained genes	0	1	0	1	1	1	1	0	1	1	1	0	1	0	1	1	1	1	0	1	0	0	0	0	1	1	1	1	1	1	1	0	0	0	0	1	0	0	1	0	2	1	0	0	0	1	0	0
OG0000961	Gained genes	0	0	0	0	3	0	2	1	1	0	0	1	0	3	0	1	3	1	0	1	0	0	0	3	0	0	1	1	3	2	0	0	0	0	0	5	0	1	0	0	6	0	0	0	0	1	0	0
OG0000962	Gained genes	1	1	0	1	1	1	1	1	0	0	0	1	1	1	0	1	0	0	1	1	1	1	0	1	1	1	1	0	1	1	0	2	0	0	0	1	0	1	1	0	0	0	0	0	0	1	0	1
OG0000963	Ancestral genes	1	0	0	1	1	0	0	0	0	0	0	0	0	0	0	1	0	0	0	0	0	0	0	0	1	0	0	0	1	1	0	1	1	1	1	0	1	1	1	1	0	1	1	0	1	1	1	1
OG0000964	Gained genes	1	1	0	1	1	1	1	0	1	1	0	2	1	0	0	1	1	1	1	1	0	1	1	1	1	1	1	1	1	1	0	0	0	0	0	1	0	1	1	0	1	1	0	0	0	1	0	0
OG0000965	Gained genes	0	1	0	1	1	2	1	0	1	1	0	1	1	2	1	1	1	1	0	1	1	1	1	1	1	2	1	1	1	1	1	0	0	0	0	1	0	0	1	0	1	0	0	0	0	0	1	0
OG0000966	Gained genes	0	1	1	0	1	0	2	2	1	3	1	2	3	3	2	0	1	2	1	3	1	2	1	2	0	1	1	1	1	0	0	0	0	0	0	2	0	1	0	0	0	0	0	0	0	2	0	0
OG0000967	Ancestral genes	0	0	0	0	0	1	1	1	1	1	1	1	1	1	1	0	0	1	1	0	1	1	1	1	0	0	1	0	0	0	1	1	2	0	1	1	1	1	0	1	1	0	1	0	1	0	1	2
OG0000968	Gained genes	2	1	0	0	0	2	0	0	0	0	0	0	0	0	0	3	1	0	0	1	0	0	0	0	2	0	0	0	0	2	2	0	0	0	0	0	0	1	0	0	0	1	0	0	0	1	0	0
OG0000969	Gained genes	1	1	1	1	1	1	0	0	1	0	1	1	1	0	1	1	1	0	1	1	0	0	0	1	1	1	1	1	1	1	1	0	0	0	0	0	0	1	1	0	1	1	0	0	0	1	0	0
OG0000970	Gained genes	1	1	0	1	1	0	1	1	1	0	0	0	1	1	1	1	1	0	0	1	1	1	0	0	1	1	1	1	1	1	0	0	0	0	0	0	0	1	1	0	1	1	0	0	0	1	0	1
OG0000971	Ancestral genes	0	0	0	1	0	1	0	1	1	0	1	1	1	1	0	0	1	0	0	1	1	0	0	1	0	1	0	1	0	0	1	1	1	1	1	0	1	1	0	1	1	0	0	1	1	0	1	1
OG0000972	Ancestral genes	0	0	0	0	0	0	0	0	0	0	0	0	0	0	0	0	0	0	0	0	1	0	0	0	0	0	0	0	0	0	0	2	1	1	2	0	3	0	0	3	0	0	2	0	2	0	3	2
OG0000973	Ancestral genes	1	0	0	1	0	0	0	0	0	0	0	0	0	0	0	0	1	0	0	1	0	0	0	0	0	1	0	1	0	0	0	1	1	0	1	0	2	1	1	1	1	1	1	1	1	1	1	1
OG0000974	Gained genes	1	1	0	0	1	1	3	1	1	1	1	0	1	1	1	1	0	1	0	0	0	1	1	1	1	1	1	1	1	1	1	0	0	0	0	3	0	0	1	0	0	1	0	0	0	1	0	0
OG0000975	Ancestral genes	0	1	1	1	0	2	3	0	2	2	2	1	2	0	1	1	0	2	0	0	2	1	1	2	1	0	2	0	1	1	0	0	0	0	2	1	0	1	0	1	2	0	0	0	2	0	1	0
OG0000976	Gained genes	0	1	0	0	1	0	1	1	2	1	0	1	1	1	1	1	0	1	1	1	0	1	1	0	1	0	1	0	1	1	0	0	1	0	0	1	0	0	0	0	0	1	1	0	1	1	1	0
OG0000977	Ancestral genes	0	0	0	1	0	1	0	1	1	1	1	1	1	1	0	0	1	0	1	0	1	0	0	1	0	1	0	1	0	0	1	1	1	1	1	0	1	1	0	1	1	0	1	1	1	0	1	0
OG0000978	Gained genes	1	1	0	1	1	0	1	1	1	0	1	0	1	1	0	1	0	0	0	0	1	1	0	1	1	1	1	1	1	1	0	0	0	0	0	0	0	1	1	0	1	1	0	0	0	1	0	0
OG0000979	Ancestral genes	0	0	0	1	0	0	0	0	0	0	0	0	0	0	0	0	0	0	0	0	0	0	0	0	0	0	0	0	0	0	0	1	1	1	2	0	1	1	0	2	1	0	2	2	1	0	2	1
OG0000980	Gained genes	1	0	0	0	0	0	0	0	0	0	1	0	0	2	0	1	0	0	0	1	2	0	0	1	2	0	0	0	0	1	0	0	0	1	0	0	1	1	0	0	0	1	1	0	0	0	2	1
OG0000981	Gained genes	1	1	1	0	1	1	1	1	1	1	1	0	1	1	0	1	0	1	0	0	0	1	2	1	1	1	1	1	1	1	1	0	0	0	0	2	0	0	1	0	0	1	0	0	0	1	0	0
OG0000982	Gained genes	1	1	0	0	1	0	0	0	1	1	0	0	0	1	1	0	0	0	0	1	0	1	0	1	1	1	1	1	1	0	0	1	0	0	1	1	1	0	0	1	0	1	0	2	1	1	0	0
OG0000983	Ancestral genes	0	1	0	0	1	1	1	1	1	1	0	1	1	2	0	2	0	0	0	1	1	1	0	2	1	0	1	0	1	2	0	0	1	0	0	1	0	0	0	1	0	1	1	0	1	1	1	0
OG0000984	Gained genes	0	1	0	1	1	0	1	1	0	1	0	0	1	0	0	1	1	1	1	1	0	1	0	1	1	1	1	1	1	1	1	0	0	0	0	1	0	1	0	0	0	0	0	0	0	0	1	1
OG0000985	Ancestral genes	0	0	0	1	0	0	1	1	1	0	1	1	1	1	1	0	0	1	0	1	1	0	1	1	0	1	0	1	0	0	0	1	1	1	1	1	1	1	0	1	1	0	1	1	1	0	1	1
OG0000986	Gained genes	1	2	0	0	2	0	1	0	0	0	0	0	0	1	0	1	0	0	0	0	1	0	0	0	1	2	1	3	2	1	1	0	0	0	0	2	0	0	0	0	0	0	0	0	0	1	1	0
OG0000987	Gained genes	0	1	0	0	2	1	1	1	1	1	0	0	1	1	0	1	0	1	0	1	1	1	0	2	1	1	1	0	1	0	0	0	0	1	0	1	1	0	1	0	0	0	1	0	1	1	1	0
OG0000988	Ancestral genes	0	0	0	1	0	1	0	1	1	1	0	0	1	1	1	0	0	0	0	0	1	1	0	1	0	0	0	0	0	0	0	1	1	1	1	0	0	1	1	1	1	1	0	0	0	1	1	1
OG0000989	Gained genes	0	0	0	1	1	0	1	0	1	1	1	0	1	1	0	1	1	1	1	1	1	1	1	1	1	1	1	1	1	1	0	0	0	0	0	1	0	0	1	0	1	1	0	0	0	1	0	1
OG0000990	Ancestral genes	2	0	0	0	0	1	0	0	1	1	1	0	1	1	1	1	1	1	1	1	1	1	1	1	1	0	0	0	0	1	0	1	1	0	1	0	1	0	0	1	0	0	1	1	1	0	1	1
OG0000991	Gained genes	1	1	0	0	1	1	1	1	1	0	0	1	0	1	0	1	0	1	1	2	0	0	0	0	1	0	1	0	1	1	0	0	1	0	0	1	0	0	0	0	0	1	1	0	1	1	1	0
OG0000992	Gained genes	1	0	1	1	1	0	0	0	0	0	0	0	0	0	0	1	1	0	0	1	0	0	0	0	1	0	1	0	1	1	0	1	1	1	0	0	1	1	0	0	0	1	1	1	1	1	1	1
OG0000993	Ancestral genes	1	1	0	0	2	2	1	1	0	1	1	0	1	0	0	1	1	0	1	1	1	0	1	1	1	1	1	1	2	1	1	0	1	1	0	1	1	0	0	0	0	0	1	0	1	0	0	0
OG0000994	Gained genes	1	1	1	1	1	1	1	1	1	1	0	0	1	1	0	1	1	0	0	1	0	1	0	1	1	1	1	1	1	0	1	0	0	0	0	1	0	1	1	0	0	1	0	0	0	1	0	0
OG0000995	Ancestral genes	0	0	0	0	0	0	1	1	0	0	0	0	1	1	0	0	1	0	1	1	0	1	0	1	0	1	0	1	0	0	0	0	1	1	1	1	1	1	0	1	0	0	1	1	1	0	1	1
OG0000996	Gained genes	1	1	0	0	1	1	2	1	1	1	1	1	1	0	0	1	0	1	0	0	1	1	0	1	1	0	1	0	1	0	0	1	0	0	0	2	0	1	1	0	0	1	1	0	0	1	0	1
OG0000997	Gained genes	1	1	0	2	1	1	1	0	1	1	0	0	0	1	0	0	2	0	0	2	1	1	0	1	0	1	1	1	1	0	1	0	0	0	0	1	0	1	0	0	0	0	0	0	0	1	0	0
OG0000998	Gained genes	1	1	0	1	1	1	1	1	0	1	1	1	1	1	0	1	1	1	0	1	0	1	0	1	1	1	1	1	1	1	0	0	0	0	0	1	0	1	1	0	1	1	0	0	0	1	0	0
OG0000999	Gained genes	1	1	0	0	1	1	1	1	1	0	0	2	1	1	0	0	0	1	1	1	0	1	1	2	0	1	1	1	1	0	0	1	1	0	1	1	1	0	0	1	0	0	1	1	1	0	1	1
OG0001000	Gained genes	1	0	1	1	1	0	0	0	0	0	0	0	0	0	0	1	1	0	0	1	0	0	0	0	1	0	1	0	1	1	0	1	1	1	0	0	1	1	1	0	0	1	1	1	1	1	1	0
OG0001001	Ancestral genes	1	1	0	1	1	1	1	1	0	0	0	1	1	0	0	1	1	1	1	1	0	1	0	1	0	1	2	1	1	1	0	0	0	0	0	0	0	1	1	0	0	1	0	0	0	1	0	0
OG0001002	Gained genes	1	0	1	1	1	0	0	0	0	0	0	0	0	0	0	1	1	0	0	1	0	0	0	0	1	0	1	0	1	1	0	0	1	1	0	0	1	1	1	0	0	1	1	1	1	1	1	1
OG0001003	Gained genes	1	1	0	1	1	0	1	0	0	0	1	0	0	1	0	1	1	0	0	1	0	1	0	1	1	1	1	1	1	1	0	0	0	0	0	1	0	0	0	0	0	0	0	0	0	1	0	0
OG0001004	Gained genes	1	1	1	1	1	0	1	0	0	0	0	0	1	1	0	1	1	1	1	1	0	0	0	1	1	1	1	1	1	1	0	0	0	0	0	1	0	0	0	0	2	0	0	0	0	1	0	0
OG0001005	Gained genes	0	1	1	0	1	1	1	0	0	0	0	1	1	0	0	1	2	0	0	1	0	0	1	1	1	1	1	1	1	1	1	0	0	0	0	1	0	0	1	0	0	1	0	0	0	1	0	0
OG0001006	Gained genes	1	1	0	0	0	1	3	0	0	0	0	0	0	3	0	0	1	0	0	0	0	0	0	0	1	1	1	2	0	0	0	0	0	0	0	2	1	0	1	0	1	0	1	0	1	0	1	0
OG0001007	Gained genes	1	1	0	0	1	1	2	1	1	0	1	1	0	1	0	1	0	0	0	0	0	1	1	1	1	1	1	1	1	1	1	0	0	0	0	2	0	0	1	0	0	1	0	0	0	1	0	0
OG0001008	Gained genes	0	1	1	2	1	0	0	0	0	0	0	0	0	1	0	2	3	0	0	0	0	1	0	1	2	0	2	0	1	1	0	0	1	0	0	0	0	3	0	0	0	0	0	0	0	0	0	0
OG0001009	Gained genes	1	1	1	0	1	1	0	1	1	1	1	1	1	1	1	1	0	1	1	0	1	1	1	1	1	1	1	1	1	1	1	0	0	0	0	0	0	0	1	0	0	0	0	0	0	1	0	0
OG0001010	Gained genes	0	0	0	0	0	0	14	0	0	0	0	0	0	0	0	1	0	0	0	0	0	0	0	0	1	0	1	0	0	0	0	0	0	0	0	9	0	0	0	0	0	0	0	0	0	0	0	0
OG0001011	Ancestral genes	1	1	1	1	0	0	0	0	0	0	0	0	0	0	0	0	1	0	0	1	0	0	0	0	0	0	1	0	0	0	0	1	1	0	1	0	1	1	1	1	1	1	1	0	1	1	1	1
OG0001012	Ancestral genes	1	0	0	1	1	0	0	0	0	0	0	0	0	0	0	1	0	0	0	0	0	0	0	0	1	0	0	0	1	1	0	1	1	0	1	0	1	1	0	0	1	0	1	1	1	0	1	0
OG0001013	Gained genes	1	1	0	0	1	0	1	0	0	1	0	0	1	0	0	1	0	0	0	0	0	1	1	1	1	1	1	1	1	1	0	0	0	0	0	0	0	0	1	0	0	2	0	0	0	2	0	0
OG0001014	Gained genes	1	1	0	1	1	1	0	0	1	0	0	1	1	0	1	1	1	1	0	1	1	0	1	1	1	1	1	2	1	1	1	0	0	0	0	0	0	1	1	0	1	2	0	0	0	1	0	0
OG0001015	Gained genes	0	2	0	0	0	1	1	1	1	1	0	1	1	1	0	1	1	1	1	0	1	1	1	1	1	1	2	1	0	1	0	0	0	0	0	2	0	0	0	0	0	1	0	0	0	1	0	0
OG0001016	Gained genes	0	0	0	1	0	1	1	0	1	1	0	1	0	1	1	0	1	1	1	1	0	0	1	1	0	1	0	1	0	0	1	1	0	0	1	1	1	1	0	1	1	0	0	0	0	1	0	1
OG0001017	Gained genes	0	2	0	1	1	2	1	2	1	2	2	2	2	1	1	0	1	0	0	1	0	2	2	2	2	0	1	0	2	0	2	1	0	1	0	1	1	1	0	0	1	0	1	0	0	0	0	0
OG0001018	Gained genes	0	1	0	1	1	1	1	0	0	0	0	0	0	0	0	0	1	0	0	0	0	0	0	0	0	1	0	1	1	0	1	1	0	0	0	1	1	1	1	0	1	0	1	1	1	1	1	2
OG0001019	Gained genes	1	0	0	0	1	0	1	1	1	0	0	1	1	1	0	1	1	0	1	1	1	1	0	1	1	1	0	1	1	1	0	0	0	0	0	1	0	1	1	0	0	0	0	0	0	1	0	1
OG0001020	Ancestral genes	1	0	1	0	1	1	1	0	0	1	0	1	1	0	0	1	1	0	0	1	1	0	1	1	1	1	1	1	1	1	1	0	0	0	0	1	0	1	0	0	0	2	0	0	0	1	0	1
OG0001021	Ancestral genes	1	1	1	1	0	0	0	0	0	0	0	0	0	0	0	0	1	0	0	1	0	0	0	0	0	0	1	0	0	0	0	0	1	0	1	0	1	1	1	1	1	1	1	1	1	1	1	1
OG0001022	Gained genes	1	1	0	1	1	1	1	1	0	1	1	0	1	2	0	1	1	0	0	1	0	0	0	0	1	1	1	1	1	1	1	0	0	0	0	1	0	0	0	0	0	0	0	0	0	0	0	0
OG0001023	Gained genes	1	1	0	1	1	1	1	0	1	1	0	1	1	0	1	1	1	0	1	1	0	0	0	1	1	1	1	1	1	1	0	0	0	0	0	1	0	0	1	0	1	0	0	0	0	1	0	0
OG0001024	Ancestral genes	0	0	0	0	0	1	0	2	1	0	0	2	2	1	2	0	0	2	0	2	0	2	1	2	1	2	0	2	0	0	1	0	0	0	0	1	0	0	0	0	0	0	0	0	0	0	0	0
OG0001025	Gained genes	1	0	0	0	0	0	1	0	0	0	0	0	0	0	0	1	0	0	0	0	0	0	0	0	1	1	1	1	0	1	0	0	0	1	1	1	0	1	1	0	0	1	0	0	0	1	1	0
OG0001026	Ancestral genes	1	0	0	1	0	0	0	0	0	0	0	0	0	0	0	0	1	0	0	1	0	0	0	0	0	0	0	0	0	0	0	1	1	0	1	0	1	1	1	0	1	1	1	1	1	1	1	1
OG0001027	Ancestral genes	0	1	0	0	1	1	2	0	1	1	0	1	1	1	0	3	1	1	1	1	1	1	1	1	2	2	1	1	1	4	1	0	0	0	0	3	0	0	0	0	0	0	0	0	1	0	0	0
OG0001028	Gained genes	0	0	0	1	0	0	1	1	0	1	1	1	1	1	1	0	0	0	1	0	1	1	1	1	0	0	0	0	0	0	0	0	0	0	0	0	0	0	0	0	1	0	0	0	0	0	0	0
OG0001029	Gained genes	1	1	0	1	1	1	0	1	1	1	1	1	1	1	1	0	0	1	1	1	0	1	1	1	1	1	1	1	1	0	1	0	0	0	0	1	0	0	1	0	1	0	0	0	0	1	0	1
OG0001030	Gained genes	0	2	1	0	0	1	1	1	1	1	0	1	1	1	0	1	1	1	1	0	1	1	1	1	1	1	2	1	0	1	0	0	0	0	0	1	0	1	0	0	0	1	0	0	0	1	0	0
OG0001031	Gained genes	1	1	1	1	0	0	0	0	0	0	0	0	0	0	0	0	1	0	0	1	0	0	0	0	0	0	1	0	0	0	0	1	1	0	2	0	1	0	1	1	1	1	1	1	1	1	0	1
OG0001032	Gained genes	1	0	0	1	0	0	0	1	0	1	0	1	1	1	1	0	1	1	1	1	1	0	1	1	0	0	0	0	0	0	0	1	0	0	1	0	0	0	1	1	0	0	1	1	1	0	1	1
OG0001033	Gained genes	0	0	0	0	0	0	1	1	1	1	0	0	0	1	0	0	2	1	1	0	1	1	1	0	0	2	0	0	0	0	0	0	2	1	0	1	2	0	0	2	0	0	2	0	0	0	3	0
OG0001034	Ancestral genes	0	0	0	0	0	0	0	0	0	0	0	0	0	0	0	0	0	0	0	0	0	0	0	0	0	0	0	0	0	0	0	0	1	3	2	0	0	0	0	3	0	0	2	0	0	0	5	0
OG0001035	Gained genes	2	0	0	2	0	1	0	1	0	1	0	2	1	1	0	1	2	1	2	2	1	1	1	1	1	1	1	1	0	1	1	0	0	0	0	0	0	0	0	0	0	0	0	0	0	0	0	0
OG0001036	Gained genes	1	0	0	1	0	2	1	1	1	0	1	0	1	1	1	0	0	0	0	0	0	1	0	1	0	2	0	2	0	0	1	0	0	0	0	2	0	1	1	0	0	0	0	0	0	1	1	0
OG0001037	Ancestral genes	0	0	0	1	1	0	0	1	1	0	1	1	1	1	0	1	1	1	1	0	1	1	1	1	1	0	0	0	1	0	0	1	0	1	0	0	0	0	1	0	1	0	1	0	1	1	0	1
OG0001038	Ancestral genes	0	0	0	0	0	1	0	0	1	0	0	2	2	0	2	2	0	0	0	0	0	0	0	1	2	3	3	1	0	5	0	0	0	0	1	0	0	0	0	0	0	0	0	0	0	1	0	0
OG0001039	Ancestral genes	1	0	0	1	0	0	0	0	0	0	0	0	0	0	0	0	1	0	0	1	0	0	0	0	0	0	0	0	0	0	0	0	1	1	1	0	1	1	0	1	1	1	1	1	1	1	1	0
OG0001040	Gained genes	1	1	0	0	0	1	1	1	1	0	3	1	2	3	2	0	1	1	0	0	1	1	2	2	0	1	1	1	0	0	1	1	0	0	0	1	0	0	0	0	0	0	0	0	0	0	0	1
OG0001041	Ancestral genes	1	1	0	1	0	2	1	0	1	1	0	0	1	1	0	1	0	0	0	0	0	1	0	0	1	0	1	0	0	1	1	0	0	0	0	1	0	0	0	0	0	0	0	0	0	0	0	1
OG0001042	Gained genes	1	0	0	0	1	2	1	0	2	2	2	1	1	2	1	1	0	0	1	2	2	1	2	1	1	1	0	0	1	1	2	0	0	0	0	1	0	0	0	0	0	0	0	0	0	0	0	0
OG0001043	Gained genes	1	0	0	0	1	1	1	1	0	1	1	1	1	1	1	1	1	1	1	1	0	1	1	1	1	0	0	0	1	1	0	0	0	1	1	0	0	0	0	0	0	0	0	0	0	0	1	0
OG0001044	Gained genes	1	1	1	1	1	0	1	1	1	0	1	1	1	1	1	1	0	1	0	1	1	1	1	1	1	2	1	1	1	1	0	0	0	0	0	1	0	1	0	0	0	0	0	0	0	1	0	0
OG0001045	Gained genes	1	1	0	1	1	0	1	1	1	1	1	0	0	1	0	0	1	1	0	1	0	1	0	1	1	1	1	1	1	0	0	0	0	0	0	1	0	1	1	0	0	1	0	0	0	1	0	1
OG0001046	Gained genes	0	1	0	0	0	1	2	2	3	0	2	3	2	9	2	0	1	2	1	0	0	4	1	2	0	1	2	1	0	0	1	0	0	0	0	2	0	0	0	0	0	0	0	0	0	0	0	0
OG0001047	Gained genes	0	1	0	0	1	1	1	1	2	2	1	1	2	3	1	0	1	2	2	2	2	1	1	2	0	1	1	1	1	0	0	1	0	0	0	1	0	0	0	0	0	0	0	0	0	0	0	0
OG0001048	Ancestral genes	0	0	0	1	0	0	0	0	0	0	0	0	0	0	0	0	1	0	0	1	0	0	0	0	0	0	0	0	0	0	0	1	2	1	2	0	1	1	0	1	1	0	0	1	1	0	1	1
OG0001049	Ancestral genes	0	1	0	0	1	0	1	0	0	0	0	0	0	0	0	0	0	0	0	0	0	0	0	0	0	1	1	1	1	0	0	0	0	0	0	1	0	0	0	0	0	0	0	0	0	0	0	0
OG0001050	Ancestral genes	0	2	1	0	1	0	0	0	0	0	0	0	0	0	0	3	1	0	0	1	0	0	0	0	2	2	3	2	1	3	0	0	0	0	0	0	0	0	0	0	0	0	0	1	0	0	0	0
OG0001051	Gained genes	0	0	0	1	0	0	1	0	0	0	0	0	0	0	0	1	0	0	1	1	0	0	1	1	1	1	0	0	0	1	0	0	0	0	0	1	0	1	0	0	2	1	0	0	0	1	0	0
OG0001052	Gained genes	0	0	0	0	2	0	1	0	0	0	0	0	0	2	0	0	0	0	1	1	0	0	0	1	0	0	0	0	2	2	0	0	0	0	0	4	1	1	0	0	6	0	0	0	0	1	0	0
OG0001053	Ancestral genes	0	0	0	0	0	2	1	1	1	1	1	2	1	1	1	0	0	1	1	0	0	1	1	1	0	0	1	0	0	0	1	0	1	0	1	1	2	1	0	1	1	0	1	1	1	0	1	1
OG0001054	Ancestral genes	0	0	0	0	0	0	1	0	0	0	0	0	0	0	0	1	0	0	1	0	0	0	0	0	0	0	0	0	2	0	0	0	3	1	1	0	0	0	0	0	1	0	1	2	2	0	2	0
OG0001055	Ancestral genes	1	1	1	0	1	1	0	1	1	0	1	1	1	1	1	1	0	0	1	0	1	1	1	1	1	1	1	0	1	1	1	0	0	0	0	1	0	0	1	0	0	0	0	0	0	1	0	0
OG0001056	Ancestral genes	1	0	0	1	0	0	0	0	0	0	0	0	0	0	0	0	1	0	0	1	0	0	0	0	0	0	0	0	0	0	0	1	1	1	2	0	1	0	1	1	1	1	1	1	1	1	1	1
OG0001057	Gained genes	1	1	0	0	1	0	1	0	1	1	1	0	1	1	0	1	0	0	0	0	1	1	0	1	1	1	1	1	1	1	0	0	0	0	0	0	0	0	1	0	0	1	0	0	0	1	0	0
OG0001058	Gained genes	0	0	1	0	0	2	1	0	0	0	0	0	0	0	0	0	0	0	0	0	0	0	0	0	0	4	9	3	0	0	0	0	0	0	0	1	0	0	0	0	0	0	0	0	0	0	0	0
OG0001059	Ancestral genes	0	0	0	0	0	0	0	0	0	0	0	0	0	0	0	0	0	0	0	0	0	0	0	0	0	0	0	0	0	0	0	1	1	2	1	0	1	0	0	1	0	0	2	1	1	0	3	1
OG0001060	Gained genes	1	0	0	1	1	1	1	0	0	1	0	1	1	1	0	1	1	0	0	1	0	0	1	0	1	1	0	1	1	1	0	0	0	0	0	0	0	1	1	0	1	1	0	0	0	1	0	0
OG0001061	Gained genes	0	0	0	1	0	1	1	1	1	1	1	1	1	1	0	0	1	0	1	0	1	1	1	1	0	1	0	1	0	0	0	1	0	0	0	1	0	1	1	0	1	1	0	0	0	1	0	0
OG0001062	Ancestral genes	0	0	0	0	0	0	0	0	0	0	0	0	0	0	0	0	0	0	0	0	0	0	0	0	0	0	0	0	0	0	0	0	2	3	1	0	0	0	0	3	0	0	0	0	0	0	3	1
OG0001063	Gained genes	1	0	0	1	0	1	1	0	0	0	0	1	1	1	1	0	0	1	1	0	1	1	0	1	0	1	0	2	1	0	0	0	0	1	0	1	0	0	0	0	0	1	0	0	0	1	0	1
OG0001064	Gained genes	1	1	0	0	1	1	1	1	1	0	1	0	1	0	0	1	0	1	0	0	1	1	0	1	1	1	1	1	1	1	0	0	0	0	0	1	0	0	1	0	0	1	0	0	0	1	0	0
OG0001065	Gained genes	0	0	0	2	0	0	0	0	0	0	0	0	0	0	0	0	3	0	0	0	0	0	0	0	0	0	0	0	0	0	0	1	0	0	0	0	1	4	0	0	2	0	1	1	1	0	1	0
OG0001066	Ancestral genes	0	1	0	1	1	1	1	0	0	0	0	0	0	0	0	0	1	0	0	1	0	0	0	0	0	1	0	1	1	0	1	1	1	1	1	1	0	1	0	1	1	0	1	1	1	0	1	0
OG0001067	Ancestral genes	0	0	0	0	0	0	0	0	0	0	0	0	0	0	0	0	0	0	0	0	0	0	0	0	0	0	0	0	0	0	0	0	2	1	1	0	2	1	0	0	0	0	2	1	2	0	1	0
OG0001068	Gained genes	1	3	0	0	2	0	1	0	0	0	0	0	0	1	0	1	0	0	0	0	1	0	0	0	1	2	1	2	2	1	1	0	0	0	0	1	0	0	0	0	0	0	0	0	0	1	1	0
OG0001069	Gained genes	1	3	0	1	2	1	1	0	0	1	0	0	1	1	1	1	0	1	1	0	1	0	1	1	1	0	1	0	1	1	1	0	0	0	0	1	0	1	0	0	0	0	0	0	0	0	0	0
OG0001070	Gained genes	1	1	1	0	1	1	1	1	1	1	0	1	1	1	0	1	0	0	0	0	1	1	0	1	1	1	1	1	1	0	0	0	0	0	0	1	0	0	1	0	0	1	0	0	0	1	0	0
OG0001071	Ancestral genes	0	1	0	0	1	1	1	0	0	0	0	0	0	0	0	1	0	1	0	1	0	0	0	1	1	0	1	0	1	1	0	0	0	0	0	2	0	0	0	0	0	1	1	0	1	1	1	0
OG0001072	Ancestral genes	0	1	0	0	0	0	1	1	1	1	1	1	1	1	0	1	1	1	1	1	1	1	1	1	1	1	1	1	0	1	0	0	0	0	0	1	0	0	1	0	1	1	0	0	0	2	0	1
OG0001073	Gained genes	1	0	0	1	0	1	1	1	1	0	1	1	1	1	1	0	1	1	0	1	0	1	1	2	0	1	0	1	0	0	1	0	0	0	0	0	0	1	0	0	2	0	0	0	0	0	0	0
OG0001074	Gained genes	1	0	0	0	0	1	3	0	0	0	0	0	0	0	0	0	0	0	0	0	0	0	0	0	2	1	0	0	0	0	2	0	0	0	0	2	0	0	0	0	0	0	0	0	0	0	0	0
OG0001075	Ancestral genes	0	0	0	2	0	0	0	0	0	0	0	0	0	0	0	0	0	0	0	0	0	0	0	0	0	0	0	0	0	0	0	1	2	2	0	0	1	0	0	0	0	0	2	2	2	0	0	0
OG0001076	Gained genes	1	1	0	0	1	1	1	1	1	1	1	2	1	1	1	1	0	0	1	0	1	1	2	1	1	1	1	1	1	1	1	0	0	0	0	1	0	0	1	0	0	1	0	0	0	1	0	0
OG0001077	Gained genes	0	1	0	1	0	1	1	1	1	1	1	1	1	1	1	0	1	1	1	1	1	1	1	1	0	0	1	0	0	0	0	0	0	0	0	1	0	0	1	0	0	0	0	0	0	1	0	0
OG0001078	Gained genes	0	1	0	1	1	1	1	0	0	0	0	0	0	0	0	0	1	0	0	1	0	0	0	0	0	1	0	1	1	0	1	0	0	0	0	1	1	0	0	0	0	0	1	0	1	0	1	1
OG0001079	Ancestral genes	0	0	0	1	0	0	0	0	0	0	0	0	0	0	0	0	1	0	0	1	0	0	0	0	0	0	0	0	0	0	0	1	1	1	1	0	1	1	0	1	1	0	1	1	1	0	1	0
OG0001080	Ancestral genes	0	0	0	0	0	0	1	0	0	0	0	0	0	0	0	1	1	0	0	1	0	0	0	0	1	1	3	0	0	2	1	0	1	0	1	2	0	1	0	0	0	0	0	0	0	0	1	0
OG0001081	Gained genes	1	1	0	0	1	1	0	1	0	1	0	1	1	1	1	1	1	1	1	0	1	1	1	1	0	1	1	1	1	0	1	0	0	0	0	0	0	1	0	0	0	0	1	0	0	0	1	0
OG0001082	Gained genes	1	1	0	0	1	1	1	1	0	0	0	0	1	1	0	1	0	0	0	0	0	1	0	1	1	1	1	1	1	1	0	0	0	0	0	1	0	0	0	0	0	1	0	0	0	2	0	0
OG0001083	Ancestral genes	0	0	0	0	0	0	0	0	0	0	0	0	0	0	0	0	0	0	0	0	0	0	0	0	0	0	0	0	0	0	0	0	1	1	1	0	1	0	0	1	0	0	2	1	2	0	2	1
OG0001084	Gained genes	1	1	0	0	1	0	2	0	1	0	1	1	0	1	0	1	1	0	1	1	1	0	2	1	1	1	1	1	1	1	1	0	0	0	0	2	0	0	0	0	0	0	0	0	0	0	0	0
OG0001085	Gained genes	0	1	0	1	1	1	1	1	1	1	0	1	0	0	0	0	1	0	0	1	0	0	0	0	0	2	0	2	1	0	1	0	0	0	0	1	0	1	0	0	1	1	0	0	0	0	0	0
OG0001086	Ancestral genes	0	0	0	0	0	0	0	0	0	0	0	0	0	0	0	0	0	0	0	0	0	0	0	0	0	0	0	0	0	0	0	1	1	2	1	0	1	0	0	1	0	0	1	1	1	0	2	1
OG0001087	Gained genes	1	1	0	0	1	0	1	1	2	2	1	2	1	2	2	0	0	2	0	0	1	2	1	2	1	0	1	1	1	0	0	0	0	0	0	0	0	1	1	0	0	0	0	0	0	1	0	0
OG0001088	Gained genes	0	1	0	0	1	1	1	0	1	0	1	0	1	1	0	1	0	1	0	0	0	1	0	1	1	1	1	1	1	1	1	0	0	0	0	0	0	0	0	0	1	1	0	0	0	1	0	0
OG0001089	Ancestral genes	0	0	0	0	0	0	0	0	0	0	0	0	0	0	0	0	0	0	0	0	1	0	0	0	0	0	0	0	0	0	0	0	2	0	2	0	2	0	0	0	0	0	2	2	2	0	2	0
OG0001090	Gained genes	1	1	0	0	1	0	1	1	1	1	0	1	1	1	1	1	0	1	1	0	0	1	0	1	1	0	1	1	1	1	0	0	0	0	0	0	0	1	1	0	0	0	0	0	0	1	0	0
OG0001091	Ancestral genes	0	2	0	0	2	1	1	0	1	0	0	0	0	0	0	1	0	0	0	1	0	0	0	1	1	0	1	0	2	1	0	0	1	0	0	1	0	0	0	0	0	1	1	0	1	1	1	0
OG0001092	Gained genes	0	0	0	0	0	1	5	0	0	0	0	0	0	0	0	0	0	0	0	0	0	0	0	0	0	2	1	0	0	0	0	0	0	0	0	6	0	2	0	0	0	1	0	0	0	0	0	0
OG0001093	Ancestral genes	0	0	0	0	0	0	0	0	0	1	1	0	1	0	0	0	0	0	2	1	0	0	1	1	0	0	0	0	0	0	0	0	1	1	0	0	1	0	0	0	0	0	1	1	1	0	2	0
OG0001094	Gained genes	1	1	0	1	1	1	0	0	0	1	0	1	1	0	0	1	1	0	1	0	0	0	0	0	1	1	1	1	1	1	0	0	0	0	0	0	0	1	1	0	0	1	0	0	0	1	0	0
OG0001095	Ancestral genes	0	1	0	0	1	2	10	0	0	0	0	0	0	1	0	0	0	0	0	1	0	0	0	0	0	6	2	1	1	0	2	0	0	0	0	6	0	2	0	0	1	0	0	0	0	0	0	0
OG0001096	Ancestral genes	0	0	0	1	0	0	0	0	0	0	0	0	0	0	0	0	0	0	0	0	0	0	0	0	0	0	0	0	0	0	0	0	0	0	1	0	2	0	0	1	0	0	2	1	1	1	2	0
OG0001097	Ancestral genes	0	0	0	1	0	0	0	0	0	0	0	0	0	0	0	0	0	0	0	0	0	0	0	0	0	0	0	0	0	0	0	1	1	1	1	0	1	1	0	1	1	0	1	1	1	0	1	1
OG0001098	Ancestral genes	0	0	0	1	0	1	0	1	0	1	0	0	1	1	1	0	0	0	0	1	1	1	1	1	0	0	0	0	0	0	0	0	0	1	1	0	0	1	0	1	0	1	1	1	1	0	1	1
OG0001099	Ancestral genes	0	0	0	0	0	0	0	0	0	0	0	0	0	0	0	1	0	0	0	0	0	0	0	0	0	0	0	2	0	1	0	0	0	0	0	0	0	2	1	0	3	1	0	0	0	4	0	0
OG0001100	Ancestral genes	0	0	0	0	0	0	0	0	0	0	0	0	0	0	0	0	0	0	0	0	0	0	0	0	0	0	0	0	0	0	0	0	3	1	2	0	1	0	0	2	0	0	1	0	1	0	2	0
OG0001101	Gained genes	1	0	0	1	1	1	1	1	1	1	1	1	1	1	0	0	1	0	1	1	1	1	1	1	0	1	0	1	1	0	1	0	0	0	0	1	0	0	1	0	0	1	0	0	0	0	0	0
OG0001102	Gained genes	3	0	0	0	0	1	0	0	0	0	0	4	0	0	0	2	1	0	0	2	0	0	0	0	3	0	0	0	3	1	0	0	0	0	0	2	0	0	0	0	2	0	0	0	0	0	0	0
OG0001103	Gained genes	1	1	0	1	1	0	0	0	0	0	0	0	0	0	0	0	0	0	1	1	1	0	0	1	0	3	0	4	1	0	0	0	0	0	0	0	0	1	0	0	0	0	0	0	0	0	0	1
OG0001104	Gained genes	0	1	0	0	2	1	1	1	1	2	1	2	1	3	1	0	0	1	1	0	0	1	0	2	1	1	1	1	2	1	1	0	0	0	0	1	0	0	0	0	0	0	0	0	0	0	0	0
OG0001105	Ancestral genes	0	0	0	1	0	0	1	0	0	0	0	0	0	0	0	1	3	0	0	1	0	0	0	0	0	0	0	1	0	1	0	0	2	0	1	0	0	2	1	0	2	1	0	0	0	1	0	0
OG0001106	Gained genes	0	0	0	1	0	0	0	0	0	0	0	0	0	0	0	0	0	0	0	0	0	0	0	0	0	0	0	0	0	0	0	1	1	2	0	0	0	1	0	1	2	1	1	1	1	0	2	0
OG0001107	Ancestral genes	0	0	0	1	0	1	0	1	0	1	0	0	1	1	1	0	0	0	0	1	0	1	1	1	0	0	0	0	0	0	0	0	0	1	1	0	1	1	0	0	0	0	1	1	1	0	1	1
OG0001108	Gained genes	0	0	0	0	0	1	1	0	1	0	0	0	1	1	0	0	1	0	1	0	0	0	0	0	0	0	0	0	0	0	0	1	1	1	1	1	1	0	0	0	0	0	1	1	1	0	1	1
OG0001109	Gained genes	1	0	0	1	0	0	0	0	0	0	0	0	0	0	0	0	0	0	0	0	0	0	0	0	1	0	0	0	0	0	0	1	0	0	1	0	0	0	0	0	0	0	1	1	1	0	0	1
OG0001110	Ancestral genes	0	2	0	0	0	0	0	0	0	0	0	0	0	1	0	0	0	0	0	2	0	0	0	0	2	0	6	0	0	2	0	0	0	0	0	2	0	0	0	0	2	1	0	0	3	0	0	0
OG0001111	Gained genes	0	1	0	1	0	0	0	0	0	0	0	0	0	0	0	0	3	0	1	2	0	0	0	0	1	1	0	1	0	0	0	0	0	0	0	0	0	0	0	0	0	0	0	0	0	0	0	0
OG0001112	Gained genes	0	0	0	1	0	1	0	1	1	1	1	1	1	1	0	0	0	0	0	1	1	1	1	1	0	0	0	0	0	0	0	0	0	1	1	0	1	1	0	1	0	0	1	1	1	0	1	1
OG0001113	Ancestral genes	0	0	0	0	0	0	1	1	1	1	1	0	1	0	0	1	0	0	1	1	0	0	0	1	0	0	0	0	0	1	0	0	0	0	0	1	1	0	0	0	0	0	1	0	0	0	2	0
OG0001114	Gained genes	0	0	0	0	0	0	0	0	0	0	0	0	0	0	0	0	0	0	0	0	0	0	0	0	0	0	0	0	0	0	0	0	0	2	0	0	0	0	0	0	0	0	0	0	0	0	5	0
OG0001115	Gained genes	1	1	0	0	1	1	1	1	1	0	0	0	0	1	0	1	1	1	0	1	1	1	0	0	1	1	1	1	1	1	1	0	0	0	0	1	0	0	1	0	0	0	0	0	0	1	0	0
OG0001116	Ancestral genes	0	0	0	1	0	0	0	0	0	0	0	0	0	0	0	0	0	0	0	0	0	0	0	0	0	0	0	0	0	0	0	1	1	1	1	0	2	1	0	0	1	0	1	1	1	0	1	1
OG0001117	Gained genes	1	1	1	0	1	1	1	0	0	0	0	1	1	0	0	1	0	1	0	1	0	1	1	1	1	0	1	0	1	1	0	0	0	0	0	1	0	0	0	0	0	1	0	0	0	0	0	0
OG0001118	Gained genes	1	1	1	0	1	1	1	0	0	0	0	0	0	0	1	1	0	1	0	1	0	0	0	0	1	1	1	1	1	1	0	0	0	0	0	1	0	0	0	0	0	1	0	0	0	1	0	0
OG0001119	Ancestral genes	0	0	0	0	0	0	0	0	0	0	1	0	1	1	1	0	0	1	1	0	1	1	0	0	0	0	0	0	0	0	0	1	1	1	1	0	1	1	0	0	0	0	1	1	1	0	1	1
OG0001120	Gained genes	0	3	0	0	0	2	0	0	0	0	0	0	0	1	0	2	1	0	0	1	0	1	0	1	0	4	2	0	0	1	1	0	0	0	0	0	0	0	0	0	4	0	0	0	0	1	0	0
OG0001121	Gained genes	1	1	0	0	1	0	1	1	0	1	0	0	1	0	1	1	0	1	1	0	1	1	1	2	0	0	1	1	1	1	0	0	0	0	0	0	0	1	1	0	0	0	0	0	0	1	0	0
OG0001122	Ancestral genes	0	1	0	0	1	0	1	0	0	1	1	0	0	1	1	1	0	1	1	1	0	1	0	0	1	0	1	0	1	1	0	1	0	1	0	1	0	0	0	0	0	1	0	0	1	1	1	1
OG0001123	Gained genes	1	2	0	0	1	1	1	1	1	1	1	1	1	1	0	1	1	0	1	1	1	1	1	1	1	1	1	1	1	1	0	0	0	0	0	1	0	1	0	0	0	0	0	0	0	0	0	0
OG0001124	Gained genes	0	0	0	1	0	0	0	0	0	0	0	0	0	0	0	0	0	0	1	0	0	0	0	0	0	0	0	0	0	0	0	1	1	1	1	0	1	1	0	0	1	0	1	1	1	0	1	0
OG0001125	Ancestral genes	0	0	0	1	0	0	0	0	0	0	0	0	0	0	0	0	1	0	0	0	0	0	0	0	0	0	0	0	0	0	0	1	1	0	1	0	1	0	0	0	0	1	1	1	1	0	1	1
OG0001126	Ancestral genes	1	1	0	0	1	1	1	1	1	1	1	1	1	1	0	1	1	1	1	1	1	1	1	2	1	1	1	1	1	1	1	0	0	0	0	1	0	0	0	0	0	0	0	0	0	0	0	0
OG0001127	Gained genes	2	1	1	1	0	1	1	1	1	1	0	1	1	1	1	1	0	0	0	1	0	0	1	1	0	1	1	1	0	1	0	0	1	0	1	0	0	0	0	0	0	0	0	1	0	0	0	0
OG0001128	Gained genes	1	1	0	0	0	0	1	0	1	1	1	0	1	1	1	1	0	0	1	0	0	1	1	0	1	0	2	0	0	1	0	0	0	0	0	0	0	0	1	0	0	1	0	0	0	1	0	0
OG0001129	Ancestral genes	0	0	0	1	0	0	0	0	0	0	0	0	0	0	0	0	0	0	0	1	0	0	0	0	0	0	0	0	0	0	0	0	1	0	3	0	0	1	0	0	0	0	0	0	1	0	2	0
OG0001130	Ancestral genes	0	0	0	1	0	0	0	0	0	0	0	0	0	0	0	0	0	0	0	0	0	0	0	0	0	0	0	0	0	0	0	0	1	1	1	0	0	1	0	0	1	0	1	1	1	0	1	0
OG0001131	Ancestral genes	1	0	0	0	0	0	0	0	0	0	0	0	0	0	0	0	0	0	0	0	0	0	0	0	0	0	0	0	0	0	0	1	1	1	1	0	1	1	0	1	1	1	1	1	1	1	1	1
OG0001132	Ancestral genes	1	0	0	0	0	1	1	1	1	0	0	0	0	1	1	0	0	1	1	1	1	0	1	1	0	1	0	1	0	0	1	0	0	0	0	1	0	0	0	0	0	0	1	0	0	0	1	0
OG0001133	Gained genes	1	1	0	0	1	0	1	0	0	0	0	0	0	0	0	2	1	0	0	0	0	0	0	0	2	0	1	0	1	2	0	0	0	0	0	1	0	0	0	0	0	0	0	0	0	0	0	0
OG0001134	Ancestral genes	0	1	0	0	1	1	1	0	1	0	0	0	1	1	0	1	0	0	0	1	0	1	0	1	1	0	1	0	1	1	1	0	1	0	1	1	1	0	1	0	0	1	1	1	1	0	1	0
OG0001135	Ancestral genes	0	1	0	0	1	0	0	0	0	0	0	0	0	0	0	1	1	0	0	0	0	0	0	0	2	0	1	0	1	1	0	0	0	0	0	0	0	0	0	0	0	0	0	0	0	0	1	0
OG0001136	Ancestral genes	0	1	0	0	1	1	1	0	0	0	0	0	2	1	0	1	0	0	0	1	0	1	0	2	1	1	1	1	1	1	1	0	0	0	0	1	0	0	0	0	0	0	0	0	0	0	1	0
OG0001137	Gained genes	0	0	0	1	0	0	0	0	0	0	0	0	0	0	0	0	0	0	0	1	0	0	0	0	0	0	0	0	0	0	0	0	1	0	0	0	1	0	0	1	0	0	1	0	0	0	3	1
OG0001138	Gained genes	0	0	0	1	0	0	0	0	0	0	0	0	0	0	0	0	0	0	0	0	0	0	0	0	0	0	0	0	0	0	0	1	1	0	0	0	1	1	1	1	1	1	1	0	1	1	1	1
OG0001139	Gained genes	1	1	0	0	1	1	1	1	1	0	1	0	1	1	0	1	0	0	1	0	0	1	1	1	1	0	1	0	1	1	0	0	0	0	0	1	0	0	1	0	0	0	0	0	0	1	0	0
OG0001140	Gained genes	0	0	0	1	0	2	1	1	1	1	0	0	1	1	1	1	0	1	1	2	0	1	1	1	0	0	0	0	1	1	1	0	0	0	0	1	0	2	0	0	0	0	0	0	0	0	0	0
OG0001141	Ancestral genes	0	0	0	0	0	0	0	0	0	0	0	0	1	0	0	0	0	0	0	0	0	0	0	0	1	1	0	0	0	0	0	1	1	0	1	0	1	0	0	1	0	0	1	1	0	1	1	0
OG0001142	Gained genes	1	1	1	0	1	1	1	1	1	1	1	0	1	0	0	1	1	0	1	1	1	1	0	1	1	1	1	1	1	1	1	0	0	0	0	1	0	0	0	0	0	0	0	0	0	0	0	0
OG0001143	Gained genes	1	0	0	0	0	1	1	1	1	1	1	1	1	1	1	0	0	1	1	0	1	1	1	1	0	1	0	1	0	0	1	0	0	0	0	1	0	1	1	0	0	0	0	0	0	1	0	0
OG0001144	Gained genes	0	0	0	1	0	0	0	0	0	0	0	0	0	0	0	0	0	0	0	0	0	0	0	0	0	0	0	0	0	0	0	0	0	1	6	0	1	0	0	0	0	0	1	0	1	0	1	0
OG0001145	Ancestral genes	0	0	0	0	0	0	0	0	0	0	0	3	1	0	0	0	0	0	0	0	0	0	0	0	0	0	0	0	1	0	0	0	1	1	0	0	0	0	0	1	1	0	0	0	0	0	1	0
OG0001146	Gained genes	0	0	0	0	0	0	0	0	0	0	0	0	0	1	0	0	0	0	1	1	1	1	0	1	0	0	0	0	0	0	0	0	0	0	0	0	2	1	0	1	0	1	2	0	2	0	1	1
OG0001147	Gained genes	0	0	0	0	0	0	0	0	0	0	0	0	0	0	0	0	0	0	0	0	0	0	0	0	0	0	0	0	0	0	0	2	0	2	1	0	1	0	0	1	0	0	1	1	0	0	4	0
OG0001148	Gained genes	1	1	0	0	1	1	0	1	1	1	0	1	1	0	0	1	0	1	0	0	1	1	0	1	1	1	1	1	1	1	0	0	0	0	0	0	0	1	1	0	2	1	0	0	0	1	0	0
OG0001149	Ancestral genes	0	0	0	1	0	0	0	0	0	0	0	0	0	0	0	0	1	0	0	1	0	0	0	0	0	0	0	0	0	0	0	0	1	1	2	0	1	0	0	1	1	0	1	1	1	0	1	0
OG0001150	Ancestral genes	0	0	0	0	1	1	2	0	0	0	0	0	0	0	0	1	0	0	0	0	0	0	0	0	1	1	1	1	1	2	0	1	0	0	0	1	0	0	0	0	0	0	0	0	0	0	1	1
OG0001151	Gained genes	0	0	0	0	0	0	0	0	0	0	0	0	0	0	0	0	0	0	0	0	0	0	0	0	0	0	0	0	0	0	0	2	0	1	1	0	1	0	0	1	0	0	2	1	1	0	2	0
OG0001152	Gained genes	0	0	0	0	0	0	0	0	0	0	0	0	0	0	0	0	0	0	0	0	0	0	0	0	0	0	0	0	0	0	0	1	0	1	0	0	2	0	0	1	0	0	4	0	1	0	7	1
OG0001153	Gained genes	1	1	0	0	0	2	1	0	1	1	1	1	1	0	0	1	0	0	1	1	0	1	0	1	0	1	1	1	0	1	1	0	0	0	0	1	0	0	0	0	0	0	0	0	0	0	0	1
OG0001154	Gained genes	0	0	0	1	0	0	0	0	0	0	0	0	0	0	0	0	0	0	0	0	0	0	0	0	0	0	0	0	0	0	0	1	1	1	1	0	1	0	0	0	1	0	1	1	1	0	1	0
OG0001155	Gained genes	0	0	0	1	0	0	0	0	0	0	0	0	0	0	0	0	1	0	0	1	0	0	0	0	0	0	0	0	0	0	0	1	1	1	1	0	1	1	0	1	1	0	1	0	1	0	1	1
OG0001156	Gained genes	0	0	0	0	1	2	1	0	0	0	0	0	0	1	0	1	0	0	0	0	0	0	0	1	1	0	2	1	1	1	0	0	0	0	0	1	0	0	0	0	0	0	0	0	0	0	0	0
OG0001157	Gained genes	0	1	0	0	1	1	1	1	1	1	1	1	0	1	0	1	1	1	0	1	1	1	1	1	0	1	2	1	1	0	0	0	0	0	0	1	0	0	0	0	0	0	0	0	0	0	0	0
OG0001158	Ancestral genes	0	0	0	0	0	0	0	0	0	0	0	0	0	0	0	0	0	0	0	0	0	0	0	0	0	0	0	0	0	0	0	0	1	1	2	0	3	0	0	3	0	0	2	1	2	0	1	0
OG0001159	Ancestral genes	0	0	0	1	0	0	1	0	1	1	1	1	1	1	1	0	0	0	1	0	1	1	1	1	0	0	0	0	0	0	0	0	0	0	0	1	0	0	0	0	1	0	0	0	0	0	0	0
OG0001160	Gained genes	0	0	0	0	0	0	0	0	0	0	0	0	0	0	0	0	0	0	0	0	0	0	0	0	0	0	0	0	0	0	0	1	1	1	2	0	2	0	0	0	0	0	1	1	2	0	2	2
OG0001161	Ancestral genes	0	0	0	0	0	0	0	0	0	0	0	0	0	0	0	0	0	0	0	0	0	0	0	0	0	0	0	0	0	0	0	0	2	0	2	0	2	0	0	1	0	0	2	2	2	0	3	0
OG0001162	Gained genes	2	0	0	1	0	0	1	0	0	0	0	1	0	0	0	3	2	0	0	1	0	0	0	1	1	0	2	1	0	1	0	0	0	0	0	1	0	0	0	0	0	0	0	0	0	0	0	0
OG0001163	Ancestral genes	0	2	1	0	2	0	0	0	0	0	0	0	0	0	0	0	0	0	0	0	0	0	0	0	1	0	1	1	1	0	0	0	0	0	1	0	1	0	0	0	0	1	1	2	2	1	2	1
OG0001164	Gained genes	0	1	0	0	1	1	2	2	1	1	0	1	0	1	0	0	1	1	1	0	1	1	1	1	0	1	1	1	1	0	1	0	0	0	0	2	0	0	0	0	0	0	0	0	0	0	0	0
OG0001165	Gained genes	0	0	0	1	0	0	0	1	1	1	0	1	1	1	0	1	0	1	0	0	0	1	1	1	0	0	0	0	0	1	0	1	0	0	1	0	1	0	0	1	0	0	1	1	0	0	0	0
OG0001166	Ancestral genes	0	0	0	0	0	0	0	0	0	0	0	0	0	0	0	0	0	0	0	0	0	0	0	0	0	0	0	0	0	0	0	0	1	1	2	0	2	0	0	1	0	0	2	2	2	0	2	0
OG0001167	Gained genes	1	1	1	0	1	1	1	0	0	0	0	0	0	0	0	1	0	0	0	0	0	0	0	0	1	0	1	1	1	1	0	0	0	0	0	2	0	0	0	0	0	0	0	0	0	0	0	0
OG0001168	Gained genes	0	1	0	0	1	1	2	0	0	0	0	0	0	0	0	0	0	0	0	0	0	0	0	0	0	1	1	1	1	0	1	0	1	1	1	1	1	0	0	0	0	0	1	1	1	0	1	1
OG0001169	Gained genes	0	0	1	0	0	1	0	1	1	1	1	1	1	1	1	0	0	0	0	1	0	1	1	1	0	1	1	1	1	0	0	0	0	0	0	0	0	0	0	1	0	0	0	0	1	0	1	0
OG0001170	Ancestral genes	0	0	0	1	0	0	0	0	0	0	0	0	0	0	0	0	1	0	0	1	0	0	0	0	0	0	0	0	0	0	0	1	1	1	1	0	0	1	0	1	1	0	0	0	1	0	0	1
OG0001171	Gained genes	0	1	1	1	1	0	1	1	2	2	2	2	2	1	2	0	1	2	0	1	0	1	2	2	1	0	0	0	1	0	0	0	0	0	0	1	0	1	0	0	0	1	0	0	0	0	0	0
OG0001172	Gained genes	0	1	0	0	1	1	1	0	0	0	0	0	0	0	0	0	0	0	0	1	0	0	0	0	0	1	1	1	1	0	1	1	0	0	1	1	1	0	0	1	0	0	1	1	1	0	1	0
OG0001173	Gained genes	0	1	1	0	1	1	2	1	2	0	1	1	1	2	1	2	0	1	1	1	1	1	2	2	0	0	1	3	1	2	1	0	0	0	0	1	0	0	0	0	0	0	0	0	0	1	0	0
OG0001174	Gained genes	0	1	0	0	0	0	0	0	0	1	0	0	1	0	0	1	0	1	0	0	0	1	0	1	1	0	1	0	0	1	0	0	0	1	1	0	1	0	0	0	0	0	1	1	0	0	1	1
OG0001175	Ancestral genes	0	0	0	1	0	0	0	0	1	0	1	1	1	0	0	0	0	0	1	0	0	1	0	1	0	0	0	0	0	0	0	0	0	1	1	0	0	0	1	1	0	1	0	0	0	1	1	0
OG0001176	Gained genes	0	0	0	0	0	1	1	1	1	1	1	1	1	1	0	0	1	1	1	1	1	0	1	1	0	0	0	0	0	0	0	1	0	0	0	1	0	1	0	0	0	0	0	0	0	0	0	1
OG0001177	Gained genes	0	0	0	0	0	0	0	0	0	0	0	0	0	0	0	0	1	0	0	1	0	0	0	0	1	0	1	0	0	0	1	0	0	0	0	1	0	1	0	0	1	0	0	0	0	2	0	0
OG0001178	Gained genes	0	1	6	0	0	0	0	0	0	0	0	0	0	0	0	2	2	0	0	1	0	0	0	0	0	0	0	0	1	3	0	0	0	0	0	0	0	0	0	0	0	0	0	0	0	0	0	0
OG0001179	Gained genes	0	1	0	0	0	1	0	1	2	2	0	1	2	0	0	0	1	1	1	0	1	2	1	2	1	0	2	0	0	0	1	0	0	0	0	0	0	0	0	0	0	0	0	0	0	0	0	0
OG0001180	Gained genes	0	0	0	1	0	0	0	0	0	0	0	0	0	0	0	0	1	0	0	1	0	0	0	0	0	0	0	0	0	0	0	0	1	1	1	0	2	1	0	1	1	0	2	2	2	0	1	0
OG0001181	Gained genes	0	0	0	1	0	0	0	0	0	0	0	0	0	0	0	0	2	0	0	0	0	0	0	0	0	0	0	0	0	0	0	1	0	1	0	0	1	2	0	0	1	0	0	1	1	0	0	0
OG0001182	Ancestral genes	0	0	0	0	0	1	0	1	2	1	0	0	1	2	0	0	0	2	2	0	1	1	2	3	0	1	1	0	0	0	0	0	0	0	0	0	0	0	1	0	6	0	0	0	0	0	0	0
OG0001183	Gained genes	0	0	0	0	0	1	1	0	0	0	0	0	0	0	0	2	0	0	0	1	0	0	0	0	2	0	0	0	0	2	0	0	0	0	0	1	0	0	0	0	1	0	0	0	0	0	0	0
OG0001184	Gained genes	1	0	0	0	0	1	1	0	0	1	0	1	0	0	1	1	0	0	0	1	0	1	1	1	2	0	1	0	0	0	1	0	0	0	0	0	0	0	0	0	0	0	0	0	0	0	0	0
OG0001185	Gained genes	0	2	0	0	0	0	0	0	0	0	0	0	0	3	0	0	1	0	0	0	0	0	0	0	0	1	1	1	0	0	0	0	0	0	0	1	1	0	1	0	1	0	1	0	1	0	1	0
OG0001186	Ancestral genes	0	2	0	0	0	0	0	0	0	0	0	0	0	0	0	0	0	0	0	1	0	0	0	0	1	0	0	0	1	0	0	0	1	1	1	0	0	0	0	0	0	0	0	0	1	0	1	0
OG0001187	Gained genes	0	1	0	0	1	1	1	1	1	2	0	1	1	0	1	1	1	1	1	1	1	1	0	1	0	1	1	1	1	1	1	0	0	0	0	1	0	0	0	0	0	0	0	0	0	0	0	0
OG0001188	Gained genes	0	0	0	1	0	0	0	0	0	0	0	0	0	0	0	0	0	0	0	1	0	0	0	0	0	0	0	0	0	0	0	1	1	0	1	0	1	1	0	1	0	0	1	0	1	0	1	1
OG0001189	Gained genes	0	0	0	1	0	0	0	0	0	0	0	0	0	0	0	0	1	0	0	1	0	0	0	0	0	0	0	0	0	0	0	1	1	1	1	0	1	1	0	0	1	0	1	1	1	0	1	1
OG0001190	Gained genes	0	0	0	0	0	1	1	1	0	1	1	1	0	1	0	0	1	0	0	0	0	1	1	1	0	0	0	1	0	0	0	1	0	0	0	1	0	0	0	0	0	0	0	0	0	0	0	1
OG0001191	Gained genes	1	0	0	0	0	1	1	0	0	1	1	0	1	1	0	1	0	1	0	0	0	1	0	1	0	1	0	1	0	1	0	0	0	0	0	1	0	0	0	0	0	0	0	0	0	0	0	0
OG0001192	Gained genes	1	0	0	0	0	1	1	1	1	0	0	1	1	1	0	1	0	1	1	1	0	0	1	1	1	0	0	0	0	1	1	0	0	0	0	1	0	0	0	0	0	0	0	0	0	0	0	1
OG0001193	Ancestral genes	0	1	0	0	1	0	2	0	0	0	1	0	1	0	1	1	1	0	0	0	1	0	0	0	2	0	0	0	2	1	0	0	0	0	0	1	0	0	0	0	0	0	0	0	0	1	0	0
OG0001194	Ancestral genes	0	0	0	0	0	0	0	0	0	0	0	0	0	0	0	0	0	0	0	0	0	0	0	0	0	0	0	0	0	0	0	0	0	0	0	0	0	0	0	0	0	0	0	0	0	0	0	0
OG0001195	Gained genes	1	0	0	0	0	0	0	0	0	0	0	0	0	0	0	0	0	0	0	0	1	0	0	1	0	3	1	3	0	0	0	0	0	0	0	0	0	0	0	0	0	0	0	0	0	0	0	0
OG0001196	Ancestral genes	0	2	0	0	1	1	1	0	1	1	0	1	1	0	0	1	1	0	1	0	0	0	0	1	2	1	1	1	2	0	0	0	0	0	0	1	0	0	0	0	0	0	0	0	0	1	0	0
OG0001197	Gained genes	0	1	1	0	0	1	1	1	0	0	1	1	1	0	0	1	0	1	0	0	0	1	1	1	1	1	1	1	0	1	1	0	0	0	0	1	0	0	0	0	0	0	0	0	0	0	0	0
OG0001198	Ancestral genes	0	0	0	1	1	1	0	0	0	0	0	0	0	0	0	1	0	0	0	0	0	0	0	0	1	0	1	1	1	1	1	0	2	0	0	0	0	0	0	0	0	0	0	0	0	0	0	0
OG0001199	Ancestral genes	1	1	0	0	0	0	0	0	0	0	0	0	0	1	0	0	0	0	0	0	0	0	0	0	0	0	0	1	1	0	0	0	1	0	0	0	0	0	0	0	0	0	0	0	1	0	3	0
OG0001200	Ancestral genes	0	0	0	0	0	0	0	0	0	0	0	0	0	0	0	0	0	0	0	0	0	0	0	0	0	0	0	0	0	0	0	0	1	1	1	0	1	0	0	1	0	0	1	1	1	0	4	0
OG0001201	Gained genes	0	1	0	1	1	1	1	0	0	0	0	0	0	0	0	0	1	0	0	1	0	0	0	0	0	1	0	1	1	0	1	0	0	0	0	2	0	1	0	0	1	0	0	0	0	0	0	0
OG0001202	Ancestral genes	0	0	1	0	0	0	1	0	0	1	1	0	0	1	1	1	1	0	1	0	0	1	0	1	1	0	0	0	0	1	0	0	0	0	0	1	0	0	0	0	0	0	0	0	0	1	0	0
OG0001203	Ancestral genes	0	0	0	0	0	0	0	0	0	0	0	0	0	0	0	0	0	0	0	0	0	0	0	0	0	0	0	0	0	0	0	0	1	1	1	0	0	1	1	0	0	0	2	1	1	0	2	0
OG0001204	Ancestral genes	1	0	0	0	1	0	1	0	0	0	0	0	1	0	0	1	1	1	0	1	0	1	1	1	0	0	1	1	1	1	0	0	0	0	0	1	0	0	0	0	0	0	0	0	0	0	0	0
OG0001205	Ancestral genes	0	0	0	1	0	0	0	0	0	0	0	0	0	0	0	0	0	0	0	0	0	0	0	0	0	0	0	0	0	0	0	1	1	1	1	0	0	1	0	1	0	0	0	1	1	0	1	0
OG0001206	Gained genes	0	0	0	0	1	0	0	0	1	1	0	1	1	0	1	1	0	0	0	0	0	0	0	0	1	1	1	1	1	1	0	0	0	0	0	0	0	0	1	0	0	0	0	0	0	0	0	0
OG0001207	Ancestral genes	0	0	0	0	0	0	0	0	0	0	0	0	0	0	0	0	0	0	0	0	0	0	0	0	0	0	0	0	0	0	0	2	1	1	2	0	1	0	0	0	0	0	0	2	1	0	2	1
OG0001208	Gained genes	1	2	0	0	1	1	2	0	0	0	0	0	0	0	1	1	1	0	1	0	1	1	0	1	0	1	1	1	1	1	1	0	0	0	0	1	0	0	0	0	0	0	0	0	0	0	0	0
OG0001209	Ancestral genes	0	0	0	0	0	0	0	0	0	0	0	0	0	0	0	0	0	0	0	0	0	0	0	0	0	0	0	0	0	0	0	1	1	0	1	0	2	0	0	1	0	0	2	2	2	0	1	1
OG0001210	Gained genes	0	1	0	0	0	0	1	0	0	0	0	0	0	0	0	0	0	0	0	1	0	0	0	0	0	1	1	0	0	0	0	0	0	0	0	1	1	0	0	1	1	1	1	1	0	0	0	0
OG0001211	Gained genes	0	0	1	1	0	1	2	0	0	0	0	0	0	0	0	1	0	0	0	0	0	0	0	0	1	0	1	0	0	0	0	0	0	0	0	0	0	0	0	0	0	0	0	0	1	0	1	0
OG0001212	Ancestral genes	0	0	0	1	0	0	0	0	0	0	0	0	0	0	0	0	0	0	0	0	0	0	0	0	0	0	0	0	0	0	0	1	1	1	1	0	1	1	0	0	0	0	0	1	1	0	1	1
OG0001213	Ancestral genes	0	0	0	0	0	0	3	0	0	0	0	0	0	0	0	1	0	0	0	0	0	0	0	0	0	1	0	1	0	1	0	0	0	1	0	3	0	0	0	0	0	0	0	0	0	0	0	0
OG0001214	Ancestral genes	0	0	0	0	0	0	0	0	0	0	0	0	0	0	0	0	0	0	0	0	0	0	0	0	0	0	0	0	0	0	0	1	0	1	2	0	2	0	0	0	0	0	2	2	0	0	3	1
OG0001215	Gained genes	1	1	0	0	2	0	1	0	0	0	0	0	0	0	0	2	0	0	0	1	0	0	0	0	1	0	2	1	2	2	1	0	0	0	0	0	0	0	0	0	0	1	0	0	0	1	0	0
OG0001216	Gained genes	1	1	0	0	1	0	0	1	0	0	0	1	1	0	0	1	0	1	1	0	0	1	0	1	1	0	1	0	1	1	1	0	0	0	0	0	0	0	1	0	0	1	0	0	0	1	0	0
OG0001217	Gained genes	0	2	0	0	1	2	6	1	1	1	1	1	1	1	0	0	0	1	1	0	1	1	1	1	0	0	2	0	0	0	0	0	0	0	0	4	0	1	0	0	0	0	0	0	0	0	0	0
OG0001218	Gained genes	0	0	0	0	0	2	1	0	0	0	0	0	0	1	0	0	1	0	0	0	0	0	0	0	0	1	2	1	0	0	1	0	0	0	0	0	0	0	0	0	1	0	0	0	0	1	0	0
OG0001219	Other genes	0	0	0	0	0	0	0	0	0	0	0	0	0	0	0	0	0	1	0	0	0	0	0	0	0	9	0	0	0	0	0	0	0	0	0	0	0	0	0	0	0	0	0	0	0	0	0	0
OG0001220	Ancestral genes	0	0	0	0	0	0	0	0	0	0	0	0	0	0	0	0	0	0	0	0	0	0	0	0	0	0	0	0	0	0	0	0	1	2	1	0	1	0	0	1	0	0	1	1	1	0	2	0
OG0001221	Gained genes	1	0	0	1	0	0	0	0	0	0	0	0	0	0	0	0	0	0	0	0	0	0	0	0	1	0	0	0	0	0	0	1	0	0	0	0	0	0	0	0	0	0	0	0	0	0	0	0
OG0001222	Gained genes	0	2	1	0	0	2	0	0	0	0	0	0	0	1	0	0	0	0	0	0	0	0	0	0	1	1	1	0	0	0	2	0	0	0	0	0	0	0	0	0	0	0	0	0	0	0	0	0
OG0001223	Gained genes	0	1	0	0	0	0	0	0	1	0	1	1	1	1	1	1	0	0	1	0	0	1	1	1	1	1	0	1	0	0	0	0	0	0	0	0	0	0	1	0	0	1	0	0	0	1	0	0
OG0001224	Gained genes	0	1	0	0	0	2	1	0	1	0	0	0	1	0	1	0	1	1	0	1	1	0	1	1	0	2	1	2	0	0	2	0	0	0	0	1	0	0	0	0	0	0	1	1	0	0	0	0
OG0001225	Gained genes	0	0	0	0	0	0	0	0	0	0	0	0	0	3	0	0	0	0	0	0	0	0	0	0	0	0	1	0	0	2	0	0	0	0	0	0	0	0	0	0	0	0	0	0	0	0	0	0
OG0001226	Gained genes	0	0	0	0	0	0	0	0	0	0	0	0	0	1	0	0	0	0	1	1	1	1	0	1	0	0	0	0	0	0	0	0	0	0	0	0	1	1	0	0	0	0	2	2	2	0	0	0
OG0001227	Ancestral genes	0	0	0	0	0	0	0	0	0	0	0	0	0	0	0	0	0	0	0	0	0	0	0	0	0	0	0	0	0	0	0	0	2	1	2	0	0	0	0	1	0	0	0	1	1	0	4	0
OG0001228	Gained genes	1	1	0	0	0	1	0	0	0	0	0	0	0	0	0	0	1	0	0	1	0	0	0	0	1	0	1	0	0	0	1	0	0	0	0	0	0	0	0	0	0	1	0	0	0	1	0	0
OG0001229	Gained genes	1	0	0	0	0	0	1	1	1	1	1	1	1	1	0	0	0	0	1	0	1	1	1	1	0	0	1	0	0	0	0	0	0	0	0	1	0	0	0	0	0	0	0	0	0	1	0	1
OG0001230	Gained genes	2	0	0	0	2	0	0	0	0	0	0	1	0	0	0	2	0	0	0	1	0	0	0	0	2	0	0	0	2	1	0	0	0	0	0	1	0	0	0	0	0	0	0	0	0	0	0	0
OG0001231	Gained genes	1	2	0	0	0	1	2	1	1	0	0	0	1	0	0	0	0	0	0	0	0	0	0	2	0	1	1	1	0	0	2	0	0	0	0	1	0	0	0	0	0	0	0	0	0	0	0	0
OG0001232	Gained genes	0	1	1	0	1	1	4	0	0	0	0	0	0	0	0	1	0	0	0	0	0	0	0	0	1	1	1	1	1	1	1	0	0	0	0	3	0	0	0	0	1	0	0	0	0	0	0	0
OG0001233	Gained genes	0	0	0	0	0	0	0	1	2	1	0	0	1	3	0	1	0	1	1	0	0	1	1	2	0	0	0	0	0	1	0	0	0	0	0	0	0	0	0	0	1	0	0	0	0	0	0	0
OG0001234	Ancestral genes	0	0	0	0	0	0	0	0	0	0	0	0	0	0	0	0	0	0	0	0	0	0	0	0	0	0	0	0	0	0	0	1	2	2	1	0	1	0	0	0	0	0	1	1	1	0	2	0
OG0001235	Ancestral genes	0	0	0	0	0	0	0	0	0	0	0	0	0	0	0	0	0	0	0	0	0	0	0	0	0	0	0	0	0	0	0	1	0	2	0	0	0	0	0	0	0	1	0	0	0	0	2	0
OG0001236	Gained genes	0	0	0	0	0	0	0	0	0	0	0	0	0	0	0	0	0	0	0	0	0	0	0	0	0	0	0	0	0	0	0	0	0	3	4	0	0	0	0	0	0	0	0	0	0	0	4	0
OG0001237	Gained genes	1	1	0	0	0	2	2	0	0	0	0	0	0	0	0	0	0	0	0	0	0	0	0	0	1	1	1	2	0	0	1	0	0	0	0	2	0	0	0	0	0	0	0	0	0	0	0	0
OG0001238	Ancestral genes	0	2	0	0	0	2	0	0	0	0	0	0	0	0	0	2	1	0	0	1	0	0	0	0	0	3	0	0	0	0	1	0	0	0	0	0	0	0	0	0	2	0	0	0	0	1	0	0
OG0001239	Ancestral genes	0	0	0	1	0	0	0	0	0	0	0	0	0	0	0	0	0	0	0	0	0	0	0	0	0	0	0	0	0	0	0	1	1	0	1	0	1	1	0	0	0	0	0	1	1	0	1	0
OG0001240	Ancestral genes	0	0	0	2	0	1	0	0	0	0	0	0	0	0	0	0	0	0	0	0	0	0	0	0	0	0	0	0	0	0	1	0	1	0	0	0	1	0	0	1	1	0	1	1	1	0	0	0
OG0001241	Gained genes	0	0	0	0	0	0	2	2	0	0	0	1	1	0	0	1	0	1	2	1	0	0	1	1	1	0	1	0	0	1	0	0	0	0	0	1	0	1	0	0	0	1	0	0	0	1	0	0
OG0001242	Ancestral genes	0	0	0	0	0	0	0	0	0	0	0	0	0	0	0	0	0	0	0	0	0	0	0	0	0	0	0	0	0	0	0	1	2	0	3	0	0	0	0	3	0	0	1	1	2	0	1	1
OG0001243	Ancestral genes	0	0	0	0	0	0	0	0	0	0	0	0	0	0	0	0	0	0	0	0	0	0	0	0	0	0	0	0	0	0	0	1	1	1	1	0	1	0	0	0	0	0	1	1	1	0	1	2
OG0001244	Ancestral genes	0	1	0	0	1	1	2	0	0	0	0	0	0	0	0	0	0	0	0	0	0	0	0	0	0	1	1	1	1	0	1	1	0	0	0	1	0	0	0	0	0	0	0	0	0	0	0	0
OG0001245	Gained genes	0	0	0	1	0	0	0	0	0	0	0	0	0	0	0	0	0	0	0	0	0	0	0	0	0	0	0	0	0	0	0	1	0	1	1	0	0	1	0	1	1	0	1	1	1	0	1	1
OG0001246	Ancestral genes	0	0	0	1	0	0	0	0	0	0	0	0	0	0	0	0	0	0	0	0	0	0	0	0	0	0	0	0	0	0	0	1	1	0	1	0	0	1	0	1	1	0	1	1	1	0	1	1
OG0001247	Ancestral genes	0	0	0	0	0	0	0	1	0	1	0	0	1	1	0	0	0	0	0	0	0	1	0	1	0	0	0	0	0	0	0	1	1	0	1	0	0	0	0	1	0	0	1	0	1	0	1	0
OG0001248	Ancestral genes	0	0	0	0	0	0	0	0	0	0	0	0	1	0	0	0	1	0	0	0	0	0	0	0	0	0	0	0	0	0	0	1	1	0	1	0	1	0	0	0	0	0	1	1	1	0	1	1
OG0001249	Gained genes	0	0	0	0	0	0	0	0	0	0	0	0	0	0	0	3	0	0	0	0	0	0	0	0	0	1	0	1	0	2	0	0	0	0	0	0	0	1	0	0	0	0	0	0	0	0	0	0
OG0001250	Gained genes	0	1	0	0	0	1	1	1	1	0	1	1	0	1	1	0	1	1	0	1	1	1	0	1	0	1	1	1	0	0	1	0	0	0	0	1	0	0	0	0	0	0	0	0	0	0	0	0
OG0001251	Ancestral genes	0	0	0	1	0	0	0	0	0	0	0	0	0	0	0	0	0	0	0	1	0	0	0	0	0	0	0	0	0	0	0	0	0	1	1	0	1	1	0	1	0	0	1	1	1	0	1	1
OG0001252	Gained genes	0	0	0	0	0	1	1	0	0	1	1	1	1	1	1	0	0	1	1	0	0	0	1	1	0	1	0	1	0	0	0	1	0	0	0	1	0	1	0	0	1	0	0	0	0	0	0	1
OG0001253	Ancestral genes	0	0	0	0	0	0	0	0	0	0	0	0	0	0	0	0	0	0	0	0	0	0	0	0	0	0	0	0	0	0	0	1	1	1	1	0	1	1	0	0	2	0	1	0	1	1	1	1
OG0001254	Gained genes	0	0	0	0	0	0	0	0	0	0	0	0	0	0	0	0	0	0	0	0	0	0	0	0	0	0	0	0	0	0	0	0	1	1	1	0	1	0	0	1	0	0	3	1	1	0	2	0
OG0001255	Ancestral genes	0	0	0	0	0	0	0	0	0	0	0	0	0	0	0	0	0	0	0	0	0	0	0	0	0	0	0	0	0	0	0	0	1	0	1	0	1	0	0	1	0	0	1	1	1	0	3	1
OG0001256	Ancestral genes	1	0	0	0	1	0	0	0	0	0	0	0	0	0	0	1	0	0	0	1	0	0	0	0	1	0	1	0	1	1	0	1	0	0	0	0	0	0	0	0	0	0	0	0	0	0	0	0
OG0001257	Gained genes	1	0	0	0	0	0	0	1	1	0	0	0	1	3	0	3	0	0	1	0	1	0	0	1	0	0	1	1	0	1	0	0	0	0	0	1	0	0	0	0	0	0	0	0	0	0	0	1
OG0001258	Gained genes	0	0	0	0	0	0	1	0	0	1	1	0	1	1	0	0	0	0	0	1	0	1	0	2	0	1	0	0	0	0	0	0	0	1	0	1	1	0	0	0	0	0	1	1	0	0	1	0
OG0001259	Gained genes	0	0	0	0	0	0	0	3	3	1	1	1	2	1	0	0	0	2	1	0	2	2	0	3	0	1	0	1	0	0	0	0	0	0	0	1	0	0	0	0	0	0	0	0	0	0	0	0
OG0001260	Gained genes	1	1	0	0	0	1	1	0	0	0	1	0	1	1	0	0	1	1	0	1	0	0	1	0	0	1	1	1	0	0	1	0	0	0	0	1	0	0	0	0	0	0	0	0	0	0	0	0
OG0001261	Gained genes	2	0	0	0	1	0	1	0	0	1	0	0	0	1	0	0	0	0	1	0	0	1	0	0	0	1	0	0	1	0	0	0	0	0	0	1	0	3	0	0	0	0	0	0	0	0	0	0
OG0001262	Gained genes	1	0	0	0	0	1	1	0	1	0	1	1	1	1	1	0	0	1	0	0	0	0	1	1	0	1	0	1	0	0	1	0	0	0	0	0	0	0	1	0	0	1	0	0	0	1	0	0
OG0001263	Gained genes	0	2	0	0	0	1	2	0	0	0	0	0	1	0	0	0	0	0	0	0	0	0	0	0	0	4	1	1	0	0	1	0	0	0	0	4	0	0	0	0	0	0	0	0	0	1	0	0
OG0001264	Gained genes	0	0	1	0	0	1	2	0	0	0	0	0	0	0	0	1	0	0	0	0	0	0	0	0	1	0	1	0	0	0	0	0	0	0	0	0	0	0	0	0	0	0	0	0	1	0	1	0
OG0001265	Gained genes	0	0	0	1	0	0	0	0	0	0	0	0	0	0	0	0	0	0	0	0	0	0	0	0	0	0	0	0	0	0	0	0	0	0	2	0	2	0	0	0	0	0	2	1	0	0	0	1
OG0001266	Gained genes	0	0	0	0	1	1	3	0	0	0	0	0	0	0	0	0	0	0	0	0	0	0	0	0	0	1	1	2	1	0	0	0	0	0	0	3	0	1	1	0	0	0	0	0	0	1	0	1
OG0001267	Ancestral genes	0	0	0	0	0	0	0	0	0	0	0	0	0	0	0	0	0	0	0	0	0	0	0	0	0	0	0	0	0	0	0	0	1	1	1	0	1	1	0	0	2	0	1	0	1	1	1	1
OG0001268	Gained genes	1	0	0	0	1	0	0	0	0	0	0	0	0	0	0	0	1	0	0	1	0	0	0	0	0	1	1	0	1	0	0	2	0	0	0	0	0	0	0	0	0	0	0	0	0	0	0	2
OG0001269	Gained genes	0	0	0	0	0	1	1	0	0	0	0	1	0	1	1	0	0	0	1	0	0	0	0	0	1	0	0	0	0	0	1	0	0	0	0	1	0	0	0	0	0	0	0	0	0	0	0	0
OG0001270	Gained genes	0	0	0	0	0	1	1	1	1	0	1	0	1	1	1	1	0	1	0	0	0	0	1	0	1	1	1	0	0	1	0	0	0	0	0	0	0	0	0	0	0	0	0	0	0	0	0	0
OG0001271	Gained genes	0	0	0	0	0	1	3	1	1	0	1	1	2	1	1	1	1	0	1	1	0	0	1	1	1	0	1	1	0	0	2	0	0	0	0	1	0	0	0	0	0	0	0	0	0	0	0	0
OG0001272	Ancestral genes	0	0	0	1	0	0	0	0	0	0	0	0	0	0	0	0	1	0	0	1	0	0	0	0	0	0	0	0	0	0	0	0	1	0	2	0	1	1	0	1	1	0	1	1	1	0	2	1
OG0001273	Gained genes	0	0	0	0	0	1	1	0	1	0	1	1	0	1	0	0	0	1	1	0	0	1	0	1	0	2	0	0	0	0	0	0	0	0	0	1	0	0	0	0	0	0	0	0	0	0	0	0
OG0001274	Gained genes	0	0	0	0	0	1	1	0	1	0	2	0	0	1	0	0	0	1	1	0	0	1	0	1	0	2	0	0	0	0	0	0	0	0	0	1	0	0	0	0	0	0	0	0	0	0	0	0
OG0001275	Ancestral genes	0	0	0	0	0	0	0	0	0	0	0	0	0	0	0	0	0	0	2	0	0	0	0	0	0	0	0	0	0	0	0	1	1	0	2	0	0	0	0	2	0	0	1	1	1	0	1	1
OG0001276	Gained genes	0	0	0	0	0	0	0	0	0	0	0	0	0	0	0	0	0	0	0	0	0	0	0	0	0	0	0	0	0	0	0	0	0	1	1	0	0	0	0	0	0	0	0	1	1	0	2	0
OG0001277	Gained genes	5	1	0	0	0	1	0	0	0	0	0	0	1	0	0	1	0	0	0	0	0	0	0	0	3	0	1	1	3	2	0	0	0	0	0	6	0	0	0	0	0	0	0	0	0	0	0	0
OG0001278	Gained genes	0	0	0	1	0	0	1	1	1	1	0	1	0	1	1	0	1	1	1	0	1	1	0	1	0	1	0	1	0	0	0	0	0	0	0	0	0	1	0	0	0	0	0	0	0	0	0	1
OG0001279	Gained genes	0	0	0	1	0	0	0	0	0	0	0	0	0	0	0	0	0	0	0	1	0	0	0	0	0	0	0	0	0	0	0	1	1	0	0	0	1	0	0	0	0	0	3	0	0	0	1	1
OG0001280	Gained genes	0	0	0	1	0	0	0	0	0	0	0	0	0	0	0	0	0	0	0	0	0	0	0	0	0	0	0	0	0	0	0	0	1	1	1	0	1	0	0	1	0	0	1	0	1	0	2	0
OG0001281	Gained genes	0	0	0	0	0	1	1	1	1	0	1	0	1	1	0	0	0	0	1	0	0	1	0	2	0	2	0	2	0	0	0	0	0	0	0	1	0	0	0	0	0	0	0	0	0	0	0	0
OG0001282	Gained genes	0	0	0	0	0	0	0	0	0	0	1	0	0	3	0	0	1	0	0	1	0	0	0	0	7	0	2	0	0	0	0	0	0	0	0	0	1	0	0	0	0	0	0	0	0	0	0	0
OG0001283	Ancestral genes	0	0	0	0	0	0	0	0	0	0	0	0	0	0	0	0	0	0	0	0	0	0	0	0	0	0	0	0	0	0	0	1	1	1	1	0	1	0	0	0	0	0	1	1	1	0	2	1
OG0001284	Gained genes	0	0	0	1	0	1	1	0	0	0	0	0	0	0	0	1	0	0	0	1	0	0	0	0	2	0	1	0	0	1	0	0	0	0	0	0	0	1	0	0	0	0	0	0	0	0	1	0
OG0001285	Gained genes	0	0	0	0	1	1	1	1	1	1	1	1	1	1	1	0	0	1	1	1	0	1	0	1	0	1	0	1	1	0	2	0	0	0	0	1	0	0	0	0	0	0	0	0	0	0	0	0
OG0001286	Ancestral genes	0	0	0	0	0	0	0	0	0	0	0	0	0	0	0	0	0	0	0	0	0	0	0	0	0	0	0	0	0	0	0	1	1	1	1	0	1	0	0	1	0	0	1	1	1	0	0	0
OG0001287	Ancestral genes	0	0	0	0	0	0	0	0	0	0	0	0	0	0	0	0	0	0	0	0	0	0	0	0	0	0	0	0	0	0	0	0	1	1	1	0	1	0	0	0	0	0	1	1	1	0	1	0
OG0001288	Ancestral genes	0	1	0	0	0	0	1	1	1	1	1	1	1	1	0	0	0	1	1	0	0	1	1	1	0	0	0	0	0	0	0	0	0	0	0	1	0	0	0	0	0	0	0	0	0	0	0	0
OG0001289	Ancestral genes	0	0	0	0	0	0	0	0	0	0	0	0	0	0	0	0	0	0	0	0	0	0	0	0	0	0	0	0	0	0	0	0	2	1	1	0	1	0	0	1	0	0	1	1	1	0	1	0
OG0001290	Gained genes	1	1	0	0	1	1	1	1	1	0	1	1	1	1	0	0	0	0	1	1	1	1	0	1	0	1	1	1	1	0	1	0	0	0	0	1	0	0	0	0	0	0	0	0	0	0	0	0
OG0001291	Ancestral genes	1	0	0	0	0	0	0	0	0	0	0	0	0	0	0	0	0	0	0	0	0	0	0	0	0	0	0	0	0	0	0	0	1	1	0	0	1	0	0	0	0	0	1	1	1	0	1	1
OG0001292	Gained genes	0	1	1	0	2	0	0	0	0	0	0	0	0	0	0	1	0	0	0	0	0	0	0	0	2	0	2	1	3	1	0	0	0	0	0	0	0	0	0	0	0	0	0	0	0	0	0	0
OG0001293	Gained genes	0	0	0	1	0	0	0	1	0	1	0	0	0	1	1	0	0	0	0	0	0	0	0	0	0	0	0	0	0	0	0	0	0	0	0	0	1	0	0	0	0	0	0	0	0	0	1	0
OG0001294	Ancestral genes	0	0	0	0	0	0	0	0	0	0	0	0	0	0	0	0	0	0	0	0	0	0	0	0	0	0	0	0	0	0	0	1	1	1	1	0	1	0	0	1	0	0	1	1	1	0	1	1
OG0001295	Ancestral genes	1	0	0	0	0	0	0	0	0	0	1	0	0	0	0	0	0	0	0	0	0	0	0	0	0	0	0	0	0	0	0	1	1	0	1	0	1	0	0	1	0	0	1	1	1	0	1	1
OG0001296	Ancestral genes	0	1	1	0	0	1	0	1	1	1	1	0	1	1	1	0	1	1	1	1	0	1	0	1	1	1	1	1	0	0	1	0	0	0	0	0	0	0	0	0	0	0	0	0	0	0	0	0
OG0001297	Ancestral genes	0	1	0	0	1	0	0	0	0	0	0	0	0	0	0	1	1	0	0	0	0	0	0	0	1	0	1	0	1	1	0	0	0	0	0	0	0	0	0	0	0	0	0	0	0	0	1	0
OG0001298	Ancestral genes	0	0	0	1	0	0	0	0	0	0	0	0	0	0	0	0	0	0	0	0	0	0	0	0	0	0	0	0	0	0	0	0	0	0	0	0	1	1	0	0	0	0	1	0	1	0	1	0
OG0001299	Gained genes	0	0	0	0	0	1	1	1	0	1	0	1	1	2	1	0	0	1	0	0	1	1	1	1	0	1	0	1	0	0	0	0	0	0	0	2	0	0	0	0	0	0	0	0	0	0	0	0
OG0001300	Ancestral genes	0	0	0	0	0	0	0	0	0	0	0	0	0	0	0	0	0	0	0	0	0	0	0	0	0	0	0	0	0	0	0	1	1	1	1	0	1	0	0	0	0	0	1	1	1	0	1	1
OG0001301	Gained genes	0	0	0	0	0	0	0	0	0	0	0	0	0	0	0	0	0	0	0	0	0	0	0	0	0	0	0	0	0	0	0	1	1	2	1	0	1	0	0	1	0	0	1	1	1	0	1	1
OG0001302	Ancestral genes	0	0	0	0	0	0	0	0	0	0	0	0	0	0	0	0	0	0	0	0	0	0	0	0	0	0	0	0	0	0	0	1	1	1	0	0	2	0	0	1	0	0	2	2	1	0	1	1
OG0001303	Gained genes	0	0	0	0	1	0	2	0	0	0	0	0	0	1	0	0	2	0	0	0	0	0	0	0	2	1	0	0	1	1	0	0	0	0	0	2	0	0	0	0	0	0	0	0	0	0	0	0
OG0001304	Gained genes	0	0	0	0	0	4	1	2	2	1	1	1	3	3	1	0	0	1	1	0	0	1	1	2	0	0	0	0	0	0	1	0	0	0	0	0	0	0	0	0	0	0	0	0	0	0	0	0
OG0001305	Gained genes	0	0	0	0	0	0	0	0	1	0	1	0	1	0	2	0	0	0	0	0	0	1	0	1	0	0	0	0	0	0	1	0	0	0	0	0	0	0	1	0	0	0	0	0	0	0	0	1
OG0001306	Ancestral genes	0	0	0	0	0	0	0	0	0	0	0	0	0	0	0	0	0	0	0	0	0	0	0	0	0	0	0	0	0	0	0	0	1	0	1	0	0	0	0	1	0	0	1	1	1	0	1	0
OG0001307	Ancestral genes	0	0	0	0	0	0	0	0	0	0	0	0	0	0	0	0	0	0	0	0	0	0	0	0	0	0	0	0	0	0	0	0	1	0	1	0	2	0	0	1	0	0	2	2	1	0	1	0
OG0001308	Gained genes	0	0	0	0	0	0	0	0	0	0	0	0	0	0	0	0	0	0	0	0	0	0	0	0	0	0	0	0	0	0	0	0	0	2	0	0	0	0	0	0	0	0	1	0	1	0	2	0
OG0001309	Gained genes	2	0	0	0	0	0	0	0	0	0	0	0	0	0	0	0	1	0	0	0	0	0	0	0	0	0	0	0	0	0	0	0	0	0	0	0	1	2	1	1	0	0	1	0	0	0	0	0
OG0001310	Gained genes	0	1	2	0	0	0	0	0	2	0	3	0	1	0	2	0	0	1	1	0	0	0	1	0	0	0	0	0	0	0	0	0	0	0	0	2	2	0	0	0	0	0	0	0	0	0	0	1
OG0001311	Gained genes	0	1	0	0	1	2	2	0	0	0	0	0	0	1	0	0	1	0	0	1	0	0	0	0	0	1	1	1	1	1	1	0	0	0	0	3	0	2	0	0	2	0	0	0	0	1	0	0
OG0001312	Gained genes	0	1	0	0	1	0	1	0	1	1	1	1	1	1	0	1	0	0	1	0	0	1	1	1	1	0	1	0	1	1	0	0	0	0	0	1	0	0	0	0	0	0	0	0	0	0	0	0
OG0001313	Ancestral genes	0	0	0	0	0	0	0	0	0	0	0	0	0	0	0	0	0	0	0	0	0	0	0	0	0	0	0	0	0	0	0	1	0	0	1	0	0	0	0	1	0	0	1	1	0	0	2	1
OG0001314	Ancestral genes	0	0	0	0	0	0	0	0	0	0	0	0	0	0	0	0	0	0	0	0	0	0	0	0	0	0	0	0	0	0	0	1	1	1	0	0	1	0	0	0	0	0	1	1	1	0	1	2
OG0001315	Ancestral genes	0	0	0	0	0	0	0	0	0	0	0	0	0	0	0	0	0	0	0	0	0	0	0	0	0	0	0	0	0	0	0	1	1	1	1	0	1	0	0	1	0	0	1	1	1	0	1	0
OG0001316	Ancestral genes	0	0	0	0	0	0	0	0	0	0	0	0	0	0	0	0	0	0	0	0	0	0	0	0	0	0	0	0	0	0	0	0	1	1	1	0	1	0	0	0	1	0	1	1	1	0	1	1
OG0001317	Gained genes	0	0	0	0	0	0	0	0	0	0	0	0	0	0	0	0	0	0	0	0	0	0	0	0	0	0	0	0	0	0	0	0	1	0	1	0	2	0	0	0	0	0	3	2	0	0	2	0
OG0001318	Gained genes	0	0	0	0	0	0	0	0	0	0	0	0	0	0	0	0	0	0	0	0	0	0	0	0	0	0	0	0	0	0	0	0	0	1	1	0	0	0	0	0	0	0	0	0	0	0	3	0
OG0001319	Gained genes	0	0	0	0	0	0	0	0	0	0	0	0	0	0	0	0	0	0	0	0	0	0	0	0	0	0	0	0	0	0	0	0	0	0	0	0	0	1	1	1	1	0	1	1	1	1	2	0
OG0001320	Gained genes	0	1	0	0	0	1	0	1	1	0	1	1	0	1	0	0	0	0	0	0	0	1	0	0	0	0	1	1	0	0	1	0	0	0	0	0	0	3	0	0	1	0	0	0	0	0	0	0
OG0001321	Ancestral genes	0	1	0	0	1	1	0	1	0	1	1	0	0	1	0	1	0	1	1	0	0	0	0	1	1	0	1	0	1	0	0	0	0	0	0	1	0	0	0	0	0	0	0	0	0	0	0	0
OG0001322	Ancestral genes	0	1	0	0	0	0	1	1	0	1	1	0	1	1	0	0	0	1	1	0	1	1	0	1	0	0	0	0	0	0	0	0	0	0	0	1	0	0	0	0	0	0	0	0	0	0	0	0
OG0001323	Gained genes	0	0	0	0	0	0	3	0	0	0	0	0	0	0	0	0	1	0	0	0	0	0	0	0	0	2	0	0	1	0	0	0	0	0	0	6	0	0	0	0	0	0	0	0	0	1	0	0
OG0001324	Gained genes	0	0	0	0	0	0	1	0	0	0	0	0	0	0	0	0	0	0	0	0	0	0	0	0	1	1	1	1	0	0	0	0	0	0	0	1	0	0	0	0	0	0	1	0	0	1	0	0
OG0001325	Ancestral genes	0	0	0	0	0	0	0	0	0	1	1	0	1	1	1	0	0	0	1	0	0	1	0	1	0	0	0	0	0	0	0	0	0	0	0	0	0	1	0	0	0	0	1	0	0	0	1	0
OG0001326	Ancestral genes	0	0	0	0	0	0	0	0	0	0	0	0	0	0	0	0	0	0	0	0	0	0	0	0	0	0	0	0	0	0	0	1	1	1	1	0	1	0	0	1	0	0	1	1	1	0	1	0
OG0001327	Ancestral genes	0	0	0	0	0	0	0	0	0	0	0	0	0	0	0	0	0	0	0	0	0	0	0	0	0	0	0	0	0	0	0	1	0	1	1	0	1	0	0	1	1	0	1	1	1	0	1	1
OG0001328	Ancestral genes	0	0	0	0	0	0	0	0	0	0	0	0	0	0	0	0	0	0	0	0	0	0	0	0	0	0	0	0	0	0	0	0	1	0	1	0	1	0	0	0	0	0	1	1	1	0	2	0
OG0001329	Gained genes	0	0	0	0	0	0	1	0	2	1	1	1	2	0	1	0	0	1	2	0	1	2	2	1	0	1	0	1	0	0	0	0	0	0	0	1	0	0	0	0	1	0	0	0	0	0	0	0
OG0001330	Gained genes	0	0	0	0	0	0	0	0	0	0	0	0	0	0	0	0	0	0	0	0	0	0	0	0	0	0	0	0	0	0	0	1	1	1	1	0	1	0	0	0	0	0	1	0	1	0	1	1
OG0001331	Ancestral genes	0	0	0	0	0	0	0	0	0	0	0	0	0	0	0	0	0	0	0	0	0	0	0	0	0	0	0	0	0	0	0	0	1	0	1	0	1	0	0	1	0	0	1	1	1	0	1	0
OG0001332	Ancestral genes	0	0	0	0	0	0	0	0	0	0	0	0	0	0	0	0	0	0	0	0	0	0	0	0	0	0	0	0	0	0	0	0	0	1	1	0	2	0	0	0	0	0	2	1	1	0	0	0
OG0001333	Gained genes	1	0	0	0	0	0	0	0	0	0	0	0	0	1	0	0	0	0	0	0	0	0	0	0	4	0	0	0	0	0	0	0	0	1	0	0	0	0	0	0	0	0	0	0	2	2	0	0
OG0001334	Gained genes	1	0	0	1	0	0	0	0	0	0	0	0	0	0	0	0	0	0	0	0	0	0	0	0	0	0	0	0	0	0	0	0	0	1	0	0	0	0	0	0	0	0	1	0	0	0	1	1
OG0001335	Gained genes	0	0	0	1	0	0	0	0	0	0	0	0	0	0	0	0	0	0	0	0	0	0	0	0	0	0	0	0	0	0	0	1	0	0	0	0	1	0	0	0	0	0	1	1	0	0	1	1
OG0001336	Gained genes	0	0	0	1	0	1	1	0	0	0	0	0	0	0	0	0	0	0	0	3	0	0	0	0	0	1	0	1	0	0	0	0	0	0	0	1	0	0	0	0	0	0	0	0	0	0	0	0
OG0001337	Gained genes	0	0	0	0	0	0	2	0	0	0	0	0	0	0	0	1	0	0	0	0	0	0	0	0	1	0	0	0	0	1	1	0	0	0	0	0	0	0	0	0	0	0	0	0	0	0	0	0
OG0001338	Gained genes	1	0	0	0	0	1	0	1	1	1	1	3	1	1	1	0	0	1	0	0	0	1	0	2	0	1	0	1	0	0	1	0	0	0	0	0	0	0	1	0	0	1	0	0	0	1	0	0
OG0001339	Gained genes	1	0	0	1	0	0	0	1	0	1	0	0	1	0	1	0	0	0	0	0	1	1	0	1	0	0	0	0	0	0	0	0	0	0	0	0	0	0	0	0	0	0	0	0	0	0	0	0
OG0001340	Gained genes	1	0	0	0	1	0	1	0	0	0	0	0	0	0	0	1	0	0	0	1	0	0	0	0	1	0	1	0	1	1	0	0	0	0	0	1	0	0	0	0	0	0	0	0	0	1	0	0
OG0001341	Ancestral genes	1	0	0	0	0	0	0	0	0	0	0	0	0	0	0	0	0	0	0	0	0	0	0	0	0	0	0	0	0	0	0	0	0	0	0	0	0	0	0	1	0	0	0	0	0	0	0	0
OG0001342	Ancestral genes	0	1	0	0	0	0	0	0	0	0	0	0	0	0	0	0	0	0	0	0	0	0	0	0	0	0	0	0	0	0	0	1	0	1	0	0	0	0	0	0	0	0	1	1	0	0	1	0
OG0001343	Gained genes	0	0	0	1	0	0	0	1	0	0	0	0	1	1	0	0	0	0	1	0	1	1	0	0	1	0	0	1	0	0	0	0	0	0	0	0	0	0	1	0	0	0	0	0	0	0	0	0
OG0001344	Ancestral genes	0	0	0	1	0	0	1	0	0	0	0	0	0	0	0	0	0	0	0	0	0	0	0	0	0	0	0	0	0	0	0	0	0	1	1	1	0	0	0	1	0	0	0	1	1	1	1	0
OG0001345	Gained genes	0	0	0	0	0	1	1	1	1	1	2	1	1	1	1	0	0	1	1	0	1	1	1	1	0	1	0	1	0	0	1	0	0	0	0	0	0	0	0	0	0	0	0	0	0	0	0	0
OG0001346	Gained genes	0	0	0	0	0	1	1	1	1	1	1	1	1	1	0	0	0	1	1	0	1	1	1	1	0	1	0	1	0	0	1	0	0	0	0	1	0	0	0	0	0	0	0	0	0	0	0	0
OG0001347	Gained genes	0	0	0	0	0	1	1	1	0	0	0	1	1	0	0	0	0	1	0	0	1	1	0	1	0	1	0	1	0	0	1	0	0	0	0	1	0	0	0	0	0	0	0	0	0	0	0	0
OG0001348	Ancestral genes	0	0	0	0	0	0	0	0	0	0	0	0	0	0	0	0	0	0	1	0	0	0	0	0	0	0	0	0	0	0	0	1	0	1	1	0	1	0	0	0	1	0	1	1	1	0	1	1
OG0001349	Ancestral genes	0	0	0	0	0	0	0	0	0	0	0	0	0	0	0	0	0	0	0	0	0	0	0	0	0	0	0	0	0	0	0	1	1	1	1	0	1	0	0	0	0	0	1	1	1	0	1	1
OG0001350	Ancestral genes	0	0	0	0	0	0	0	0	0	0	0	0	0	0	0	0	0	0	0	0	0	0	0	0	0	0	0	0	0	0	0	1	2	1	1	0	1	0	0	1	0	0	1	1	1	0	1	0
OG0001351	Ancestral genes	0	0	0	0	0	0	0	0	0	0	0	0	0	0	0	0	0	0	0	0	0	0	0	0	0	0	0	0	0	0	0	1	1	1	1	0	1	0	0	1	0	0	1	1	1	0	1	0
OG0001352	Ancestral genes	0	0	0	0	0	0	0	0	0	0	0	0	0	0	0	0	0	0	0	0	0	0	0	0	0	0	0	0	0	0	0	0	1	1	1	0	1	0	0	1	0	0	1	1	1	0	0	1
OG0001353	Ancestral genes	0	0	0	0	0	0	0	0	0	0	0	0	0	0	0	0	0	0	0	0	0	0	0	0	0	0	0	0	0	0	0	0	1	1	1	0	1	0	0	1	0	0	1	2	5	0	1	1
OG0001354	Gained genes	1	0	0	0	0	0	0	0	0	0	0	0	0	0	0	0	0	0	0	0	0	0	0	0	1	1	1	1	0	0	0	1	1	0	0	0	0	0	0	0	0	0	0	0	0	0	0	0
OG0001355	Gained genes	1	1	0	0	1	0	0	0	0	0	0	0	0	0	0	1	0	0	0	0	0	0	0	0	1	0	1	0	1	1	0	0	0	0	0	0	0	0	0	0	0	0	0	0	0	1	0	0
OG0001356	Gained genes	0	2	0	0	1	0	1	0	0	0	1	1	0	1	0	1	0	0	0	0	1	0	0	0	2	1	1	1	1	1	1	0	0	0	0	1	0	0	0	0	0	0	0	0	0	0	0	0
OG0001357	Gained genes	0	0	0	1	0	0	0	0	0	0	0	0	0	0	0	0	1	0	0	1	0	0	0	0	0	0	0	0	0	0	0	0	0	0	1	0	1	1	0	0	1	0	1	0	1	0	0	0
OG0001358	Ancestral genes	0	0	0	0	0	0	0	0	0	0	0	0	0	0	0	0	0	0	0	0	0	0	0	0	0	1	0	0	0	0	0	0	3	1	1	0	1	0	0	0	0	0	1	0	0	0	2	0
OG0001359	Gained genes	0	0	0	0	0	0	0	0	0	0	0	0	0	0	0	0	0	0	0	0	0	0	0	0	0	0	1	0	0	0	0	0	0	0	0	0	0	0	0	0	4	4	0	0	0	6	0	0
OG0001360	Ancestral genes	0	0	0	0	0	0	0	0	0	0	0	0	0	0	0	0	0	0	0	0	0	0	0	0	0	0	0	0	0	0	0	0	1	1	1	0	1	0	0	0	0	0	1	1	1	0	1	1
OG0001361	Ancestral genes	0	0	0	0	0	0	0	0	0	0	0	0	0	0	0	0	0	0	0	0	0	0	0	0	0	0	0	0	0	0	0	0	1	1	1	0	0	0	0	0	0	0	1	1	1	0	1	0
OG0001362	Ancestral genes	0	0	0	0	0	0	0	0	0	0	0	0	0	0	0	0	0	0	0	0	0	0	0	0	0	0	0	0	0	0	0	0	0	1	0	0	1	0	0	1	0	1	1	0	1	0	1	0
OG0001363	Gained genes	2	1	0	0	1	1	0	0	0	0	0	0	0	0	0	0	1	0	0	1	0	0	0	0	0	1	2	1	1	0	1	0	0	0	0	0	0	0	0	0	0	0	0	0	0	0	0	0
OG0001364	Gained genes	1	0	0	0	1	0	0	1	1	1	1	1	1	1	0	0	1	1	1	0	0	1	1	0	0	0	1	1	1	0	0	0	0	0	0	0	0	0	0	0	0	0	0	0	0	0	0	1
OG0001365	Gained genes	1	0	0	0	0	1	1	1	1	0	1	1	1	1	0	0	0	1	1	0	1	0	0	1	0	1	0	1	0	0	1	0	0	0	0	1	0	0	0	0	0	0	0	0	0	0	0	0
OG0001366	Gained genes	1	0	0	0	0	0	1	0	0	0	0	0	0	0	0	0	0	0	0	0	0	0	0	0	2	0	1	0	0	0	0	0	0	0	0	1	0	1	0	0	0	0	0	0	0	0	0	0
OG0001367	Gained genes	0	0	1	0	0	2	1	0	1	1	1	0	0	1	0	0	0	0	1	0	1	0	0	1	0	1	1	3	0	0	1	0	0	0	0	1	0	0	0	0	0	0	0	0	0	0	0	0
OG0001368	Gained genes	0	0	0	0	0	1	1	0	1	1	0	1	1	1	1	0	0	1	0	0	1	1	1	1	0	1	0	1	0	0	1	0	0	0	0	1	0	0	0	0	0	0	0	0	0	0	0	0
OG0001369	Gained genes	0	0	0	0	0	1	1	1	1	1	0	2	1	1	0	0	0	1	0	0	0	1	1	1	0	1	0	1	0	0	1	0	0	0	0	1	0	0	0	0	0	0	0	0	0	0	0	0
OG0001370	Gained genes	0	0	0	0	0	0	9	0	0	0	0	0	0	0	0	0	0	0	0	0	0	0	0	0	0	0	0	0	0	0	0	0	0	0	0	8	0	0	0	0	0	0	0	0	0	0	0	0
OG0001371	Other genes	0	0	0	0	0	0	0	4	6	4	4	3	6	1	6	0	0	0	3	0	2	1	2	4	0	0	0	0	0	0	0	0	0	0	0	0	0	0	0	0	0	0	0	0	0	0	0	0
OG0001372	Ancestral genes	0	0	0	0	0	0	0	0	0	0	0	0	0	0	0	0	0	0	0	0	0	0	0	0	0	0	0	0	0	0	0	1	1	0	1	0	1	0	0	1	0	0	1	0	1	0	1	0
OG0001373	Ancestral genes	0	0	0	0	0	0	0	0	0	0	0	0	0	0	0	0	0	0	0	0	0	0	0	0	0	0	0	0	0	0	0	1	1	1	1	0	1	0	0	1	0	0	1	0	1	0	1	0
OG0001374	Ancestral genes	0	0	0	0	0	0	0	0	0	0	0	0	0	0	0	0	0	0	0	0	0	0	0	0	0	0	0	0	0	0	0	1	1	0	1	0	1	0	0	1	0	0	1	1	1	0	1	1
OG0001375	Ancestral genes	0	0	0	0	0	0	0	0	0	0	0	0	0	0	0	0	0	0	0	0	0	0	0	0	0	0	0	0	0	0	0	0	1	1	1	0	1	0	0	1	0	0	1	1	1	0	1	0
OG0001376	Ancestral genes	0	0	0	0	0	0	0	0	0	0	0	0	0	0	0	0	0	0	0	0	0	0	0	0	0	0	0	0	0	0	0	0	1	1	1	0	1	0	0	1	0	0	1	1	1	0	1	0
OG0001377	Gained genes	1	0	0	1	0	0	0	0	0	0	0	0	0	0	0	0	0	0	0	0	0	0	0	0	0	0	0	0	0	0	0	0	0	1	0	0	0	0	0	0	0	0	1	0	0	0	1	1
OG0001378	Gained genes	1	1	0	0	0	2	0	0	0	0	0	0	0	1	0	0	0	0	0	0	0	0	0	1	1	0	1	1	1	1	0	0	0	0	0	4	0	0	0	0	0	0	0	0	0	0	0	0
OG0001379	Gained genes	0	1	0	0	0	1	1	0	1	1	1	1	1	1	0	0	0	0	0	0	0	0	0	1	1	1	1	1	0	0	0	0	0	0	0	1	0	0	0	0	0	0	0	0	0	0	0	0
OG0001380	Gained genes	0	1	0	0	1	0	1	1	1	0	0	1	0	1	0	0	1	0	1	0	0	1	0	1	0	1	1	1	1	0	0	0	0	0	0	0	0	0	0	0	0	0	0	0	0	0	0	0
OG0001381	Gained genes	0	0	0	1	0	0	0	1	1	1	1	1	1	1	1	0	0	1	1	0	1	1	1	1	0	0	0	0	0	0	0	0	0	0	0	0	0	0	0	0	1	0	0	0	0	0	0	0
OG0001382	Gained genes	0	0	0	0	0	0	1	2	0	0	0	0	0	0	0	0	1	0	0	0	1	0	0	1	0	1	0	1	0	0	0	0	0	0	0	1	0	0	0	0	0	0	0	0	0	0	0	0
OG0001383	Gained genes	0	0	0	0	0	0	1	1	1	1	0	1	1	1	1	0	0	1	0	0	0	1	1	1	0	1	1	1	0	0	0	0	0	0	0	1	0	0	0	0	0	0	0	0	0	0	0	0
OG0001384	Gained genes	0	0	0	0	0	0	0	0	0	0	0	0	0	0	0	0	1	0	0	0	0	0	0	0	0	1	2	0	0	1	0	0	0	0	0	0	0	1	0	0	0	0	0	0	0	0	0	0
OG0001385	Ancestral genes	0	0	0	0	0	0	0	0	0	0	0	0	0	0	0	0	0	0	0	0	0	0	0	0	0	0	0	0	0	0	0	1	0	1	1	0	1	0	0	1	0	0	1	1	1	0	1	1
OG0001386	Ancestral genes	0	0	0	0	0	0	0	0	0	0	0	0	0	0	0	0	0	0	0	0	0	0	0	0	0	0	0	0	0	0	0	1	0	1	1	0	1	0	0	1	0	0	1	1	1	0	1	1
OG0001387	Ancestral genes	0	0	0	0	0	0	0	0	0	0	0	0	0	0	0	0	0	0	0	0	0	0	0	0	0	0	0	0	0	0	0	0	1	1	1	0	1	0	0	0	0	0	1	1	1	0	1	0
OG0001388	Ancestral genes	0	0	0	0	0	0	0	0	0	0	0	0	0	0	0	0	0	0	0	0	0	0	0	0	0	0	0	0	0	0	0	0	2	1	1	0	0	0	0	1	0	0	1	0	1	0	2	0
OG0001389	Gained genes	1	0	0	0	0	0	1	1	0	0	1	0	0	0	0	1	0	0	0	0	0	0	0	0	1	0	0	0	0	1	0	0	0	0	0	0	0	0	0	0	0	0	0	0	0	0	0	0
OG0001390	Gained genes	0	1	0	0	1	1	1	0	0	0	0	0	0	0	0	0	0	0	0	0	0	0	0	0	1	1	1	1	1	0	1	0	0	0	0	0	0	0	0	0	0	0	0	0	0	0	0	0
OG0001391	Ancestral genes	0	0	0	1	1	0	0	0	0	0	0	0	0	0	0	0	0	0	0	1	0	0	0	0	0	0	0	0	1	0	0	0	0	1	0	1	0	0	0	0	0	1	1	0	0	1	0	0
OG0001392	Gained genes	0	0	0	0	0	1	1	0	0	0	0	0	0	0	0	0	0	0	0	0	0	0	0	0	0	0	0	0	0	0	1	1	0	1	1	0	0	2	0	0	0	0	0	0	0	0	1	0
OG0001393	Gained genes	0	0	0	0	0	1	0	0	0	0	0	0	0	1	0	0	0	0	0	0	0	0	0	1	0	0	0	0	0	0	0	0	0	0	0	0	0	0	1	0	4	0	0	0	0	1	0	0
OG0001394	Gained genes	0	0	0	0	0	0	0	0	0	0	0	0	0	0	0	0	0	0	0	0	0	0	0	0	0	0	0	0	0	0	0	1	1	0	1	0	1	1	0	0	0	0	1	1	1	0	1	1
OG0001395	Ancestral genes	0	0	0	0	0	0	0	0	0	0	0	0	0	0	0	0	0	0	0	0	0	0	0	0	0	0	0	0	0	0	0	1	1	0	1	0	1	0	0	1	0	0	1	1	1	0	0	0
OG0001396	Ancestral genes	0	0	0	0	0	0	0	0	0	0	0	0	0	0	0	0	0	0	0	0	0	0	0	0	0	0	0	0	0	0	0	2	1	0	1	0	1	0	0	1	0	0	1	1	1	0	1	0
OG0001397	Ancestral genes	0	0	0	0	0	0	0	0	0	0	0	0	0	0	0	0	0	0	0	0	0	0	0	0	0	0	0	0	0	0	0	1	1	0	0	0	0	0	0	1	0	0	1	1	1	0	1	0
OG0001398	Ancestral genes	0	0	0	0	0	0	0	0	0	0	0	0	0	0	0	0	0	0	0	0	0	0	0	0	0	0	0	0	0	0	0	1	0	1	1	0	0	0	0	1	0	0	1	1	1	0	1	1
OG0001399	Gained genes	0	0	0	0	0	0	0	0	0	0	0	0	0	0	0	0	0	0	0	0	0	0	0	0	0	0	0	0	0	0	0	0	0	1	1	0	1	0	0	1	0	0	1	1	1	0	3	0
OG0001400	Gained genes	0	0	0	0	0	0	0	0	0	0	0	0	0	0	0	0	0	0	0	0	0	0	0	0	0	0	0	0	0	0	0	0	0	2	1	0	0	0	0	1	0	0	0	0	0	0	2	0
OG0001401	Gained genes	2	0	0	0	0	0	0	1	0	0	0	0	1	1	0	1	1	1	0	1	0	0	0	0	0	0	0	0	0	1	0	0	0	0	0	0	0	0	0	0	0	0	0	0	0	0	0	0
OG0001402	Ancestral genes	1	0	0	0	0	0	0	0	0	0	0	0	0	0	0	0	0	0	0	0	0	0	0	0	0	0	0	0	0	0	0	0	1	0	0	0	3	0	0	0	0	0	1	1	2	0	1	0
OG0001403	Gained genes	1	0	0	0	0	0	1	1	1	0	1	1	1	0	1	0	0	0	0	0	0	1	1	1	0	1	1	0	0	1	0	0	0	0	0	1	0	0	0	0	0	0	0	0	0	0	0	0
OG0001404	Gained genes	0	1	1	0	2	1	1	0	0	0	0	0	0	0	0	1	0	0	0	0	0	0	0	0	1	0	1	1	1	1	0	0	0	0	0	1	1	0	0	0	0	0	1	1	0	0	0	0
OG0001405	Gained genes	0	1	0	0	1	0	0	1	1	1	0	1	0	1	0	1	0	1	1	1	0	1	1	1	0	1	1	1	1	1	0	0	0	0	0	0	0	0	0	0	0	0	0	0	0	0	0	0
OG0001406	Ancestral genes	0	0	0	1	0	0	0	0	0	0	0	0	0	0	0	0	0	0	0	0	0	0	0	0	0	0	0	0	0	0	0	0	0	1	1	0	1	0	0	0	0	0	1	1	1	1	0	1
OG0001407	Gained genes	0	0	0	1	0	0	0	0	0	0	0	0	0	0	0	0	0	0	0	0	0	0	0	0	0	0	0	0	0	0	0	0	0	0	0	0	0	0	0	0	0	0	0	0	0	0	1	0
OG0001408	Gained genes	0	0	0	0	1	1	0	0	0	0	0	0	0	1	1	0	0	0	1	0	0	1	0	1	0	1	1	1	1	0	1	0	0	0	0	0	0	0	0	0	0	0	0	0	0	0	0	0
OG0001409	Gained genes	0	0	0	0	0	0	4	0	0	0	0	0	0	0	0	0	0	0	0	0	0	0	0	0	1	0	0	0	0	0	0	0	0	0	0	4	0	1	0	0	0	0	0	0	0	0	0	0
OG0001410	Ancestral genes	0	0	0	0	0	0	0	0	0	0	0	0	1	0	0	0	0	0	0	0	0	0	0	0	0	0	0	0	0	0	0	0	0	0	1	0	1	0	0	1	0	0	1	1	1	0	1	0
OG0001411	Ancestral genes	0	0	0	0	0	0	0	0	0	0	0	0	0	0	0	0	0	0	0	0	0	0	0	0	0	0	0	0	0	0	0	1	1	1	1	0	1	0	0	1	0	0	1	0	1	0	1	0
OG0001412	Ancestral genes	0	0	0	0	0	0	0	0	0	0	0	0	0	0	0	0	0	0	0	0	0	0	0	0	0	0	0	0	0	0	0	1	1	0	1	0	2	0	0	0	0	0	1	1	1	0	1	1
OG0001413	Gained genes	0	0	0	0	0	0	0	0	0	0	0	0	0	0	0	0	0	0	0	0	0	0	0	0	0	0	0	0	0	0	0	1	1	1	1	0	1	0	0	0	0	0	1	1	1	0	1	0
OG0001414	Gained genes	0	0	0	0	0	0	0	0	0	0	0	0	0	0	0	0	0	0	0	0	0	0	0	0	0	0	0	0	0	0	0	0	1	1	0	0	0	0	0	0	0	0	0	0	0	0	2	0
OG0001415	Ancestral genes	0	0	0	0	0	0	0	0	0	0	0	0	0	0	0	0	0	0	0	0	0	0	0	0	0	0	0	0	0	0	0	0	1	1	1	0	1	0	0	1	0	0	1	1	1	0	1	0
OG0001416	Gained genes	0	0	0	0	0	0	0	0	0	0	0	0	0	0	0	0	0	0	0	0	0	0	0	0	0	0	0	0	0	0	0	0	1	1	1	0	2	0	0	0	0	0	2	1	2	0	1	0
OG0001417	Ancestral genes	0	0	0	0	0	0	0	0	0	0	0	0	0	0	0	0	0	0	0	0	0	0	0	0	0	0	0	0	0	0	0	0	1	1	1	0	0	0	0	1	0	0	1	1	1	0	1	1
OG0001418	Ancestral genes	0	0	0	0	0	0	0	0	0	0	0	0	0	0	0	0	0	0	0	0	0	0	0	0	0	0	0	0	0	0	0	0	0	1	1	0	1	0	0	1	0	0	1	1	1	0	1	0
OG0001419	Ancestral genes	0	0	0	0	0	0	0	0	0	0	0	0	0	0	0	0	0	0	0	0	0	0	0	0	0	0	0	0	0	0	0	0	0	0	0	0	2	1	0	1	0	0	2	2	2	0	2	0
OG0001420	Ancestral genes	2	0	0	0	0	0	0	1	1	1	1	1	1	1	1	0	1	1	1	0	1	1	1	1	0	0	0	0	0	0	0	0	1	0	0	0	0	0	0	0	0	0	0	0	0	0	0	0
OG0001421	Gained genes	1	0	0	0	0	0	2	0	0	0	0	0	0	0	0	0	0	0	0	0	0	0	0	0	0	0	1	1	0	0	0	0	0	0	0	1	0	0	1	0	1	0	0	0	0	0	0	0
OG0001422	Gained genes	1	0	0	0	1	0	0	0	0	0	0	0	0	0	0	1	0	0	0	2	0	0	0	0	1	0	1	0	2	1	0	0	0	0	0	1	0	0	0	0	0	0	0	0	0	0	0	0
OG0001423	Ancestral genes	0	2	0	0	0	1	0	0	0	0	0	0	0	0	0	1	1	0	0	1	0	0	0	0	1	0	1	0	2	0	0	0	0	0	0	0	0	0	0	0	0	0	0	0	0	0	1	0
OG0001424	Ancestral genes	0	0	0	1	0	0	0	0	0	0	0	0	0	0	0	0	0	0	0	0	0	0	0	0	0	0	0	0	0	0	0	0	1	0	1	0	1	0	0	0	0	0	1	1	0	0	1	1
OG0001425	Gained genes	0	0	0	0	0	0	1	0	0	0	0	0	0	0	0	2	0	0	0	0	0	0	0	0	0	1	3	0	0	2	0	0	0	0	0	1	0	0	0	0	0	0	0	0	0	0	0	0
OG0001426	Ancestral genes	0	0	0	0	0	0	0	0	0	0	0	0	0	0	0	0	0	0	0	0	0	0	0	0	0	0	0	0	0	0	0	2	1	0	1	0	1	0	0	0	0	0	1	1	1	0	1	0
OG0001427	Ancestral genes	0	0	0	0	0	0	0	0	0	0	0	0	0	0	0	0	0	0	0	0	0	0	0	0	0	0	0	0	0	0	0	1	1	1	1	0	1	0	0	0	0	0	1	1	1	0	1	0
OG0001428	Ancestral genes	0	0	0	0	0	0	0	0	0	0	0	0	0	0	0	0	0	0	0	0	0	0	0	0	0	0	0	0	0	0	0	1	1	1	1	0	1	0	0	0	0	0	1	0	1	0	0	1
OG0001429	Gained genes	0	0	0	0	0	0	0	0	0	0	0	0	0	0	0	0	0	0	0	0	0	0	0	0	0	0	0	0	0	0	0	1	1	1	1	0	0	1	0	1	0	0	1	0	1	0	1	1
OG0001430	Ancestral genes	0	0	0	0	0	0	0	0	0	0	0	0	0	0	0	0	0	0	0	0	0	0	0	0	0	0	0	0	0	0	0	0	1	1	1	0	1	0	0	0	0	0	1	1	1	0	1	0
OG0001431	Gained genes	0	0	0	0	0	0	0	0	0	0	0	0	0	0	0	0	0	0	0	0	0	0	0	0	0	0	0	0	0	0	0	0	1	1	1	0	1	0	0	1	0	0	1	1	1	0	1	0
OG0001432	Ancestral genes	0	0	0	0	0	0	0	0	0	0	0	0	0	0	0	0	0	0	0	0	0	0	0	0	0	0	0	0	0	0	0	0	1	1	1	0	1	0	0	1	0	0	1	1	1	0	1	0
OG0001433	Ancestral genes	0	0	0	0	0	0	0	0	0	0	0	0	0	0	0	0	0	0	0	0	0	0	0	0	0	0	0	0	0	0	0	0	0	0	1	0	1	0	0	1	0	0	1	1	1	0	1	0
OG0001434	Gained genes	1	0	0	0	0	1	1	1	1	1	1	1	1	1	1	0	1	1	2	0	0	1	1	1	0	0	0	0	0	0	1	0	0	0	0	1	0	1	0	0	0	0	0	0	0	0	0	0
OG0001435	Gained genes	0	2	0	0	0	0	2	0	0	0	0	0	0	0	0	0	0	0	0	0	0	0	0	0	0	1	0	0	0	1	0	0	0	0	0	2	0	0	0	0	0	0	0	0	0	0	0	0
OG0001436	Gained genes	0	1	0	0	0	0	0	0	0	0	0	0	0	0	0	0	0	0	0	0	0	0	0	0	0	0	0	0	0	0	0	1	0	1	0	0	1	0	0	0	0	0	1	1	0	0	1	0
OG0001437	Gained genes	0	0	0	0	0	1	1	0	0	0	0	0	0	0	0	0	0	0	0	0	0	0	0	0	0	0	0	0	0	0	2	0	0	0	0	1	0	0	0	0	0	0	0	0	0	0	0	0
OG0001438	Gained genes	0	0	0	0	0	0	1	1	2	1	1	1	1	1	1	0	0	0	1	1	1	1	1	1	0	0	0	0	0	0	0	0	0	0	0	1	0	0	0	0	0	0	0	0	0	0	0	0
OG0001439	Ancestral genes	0	0	0	0	0	0	1	1	1	1	0	0	0	1	0	0	0	0	0	0	0	1	1	1	1	0	1	0	0	0	0	0	1	0	0	0	0	0	0	0	0	0	0	0	0	0	0	0
OG0001440	Gained genes	0	0	0	0	0	0	0	0	0	0	0	0	0	0	0	1	1	0	0	0	0	0	0	0	1	0	1	0	0	0	0	0	0	0	0	0	0	0	0	0	0	0	0	0	0	0	0	0
OG0001441	Ancestral genes	0	0	0	0	0	0	0	0	0	0	0	0	0	0	0	0	0	0	0	0	0	0	0	0	0	0	0	0	0	0	0	1	1	0	1	0	0	0	0	1	0	0	1	1	1	0	1	1
OG0001442	Ancestral genes	0	0	0	0	0	0	0	0	0	0	0	0	0	0	0	0	0	0	0	0	0	0	0	0	0	0	0	0	0	0	0	1	0	1	1	0	0	0	0	0	1	0	1	1	1	0	1	1
OG0001443	Ancestral genes	0	0	0	0	0	0	0	0	0	0	0	0	0	0	0	0	0	0	0	0	0	0	0	0	0	0	0	0	0	0	0	1	0	0	1	0	2	0	0	1	0	0	1	0	1	0	2	1
OG0001444	Gained genes	0	0	0	0	0	0	0	0	0	0	0	0	0	0	0	0	0	0	0	0	0	0	0	0	0	0	0	0	0	0	0	1	1	1	2	0	1	0	0	0	0	0	1	1	1	0	1	1
OG0001445	Gained genes	0	0	0	0	0	0	0	0	0	0	0	0	0	0	0	0	0	0	0	0	0	0	0	0	0	0	0	0	0	0	0	1	1	0	1	0	1	0	0	1	0	0	1	0	1	0	1	1
OG0001446	Ancestral genes	0	0	0	0	0	0	0	0	0	0	0	0	0	0	0	0	0	0	0	0	0	0	0	0	0	0	0	0	0	0	0	0	1	1	1	0	1	0	0	0	0	0	1	1	1	0	1	0
OG0001447	Ancestral genes	0	0	0	0	0	0	0	0	0	0	0	0	0	0	0	0	0	0	0	0	0	0	0	0	0	0	0	0	0	0	0	0	1	1	1	0	1	0	0	1	0	0	1	0	1	0	1	0
OG0001448	Gained genes	0	0	0	0	0	0	0	0	0	0	0	0	0	0	0	0	0	0	0	0	0	0	0	0	0	0	0	0	0	0	0	0	1	0	1	0	1	0	0	0	0	0	1	1	1	0	1	0
OG0001449	Gained genes	0	0	0	0	0	0	0	0	0	0	0	0	0	0	0	0	0	0	0	0	0	0	0	0	0	0	0	0	0	0	0	0	1	1	1	0	2	0	0	1	0	0	1	1	1	0	0	0
OG0001450	Gained genes	1	0	0	0	0	2	1	1	0	1	0	1	1	1	1	0	0	1	0	0	0	1	1	1	0	1	0	0	0	0	1	0	0	0	0	1	0	0	0	0	0	0	0	0	0	0	0	0
OG0001451	Gained genes	1	1	0	0	0	0	0	0	0	0	0	0	0	0	0	0	0	0	0	0	0	0	0	0	0	0	1	0	0	0	0	1	0	1	0	0	0	0	0	0	0	0	0	0	0	0	1	1
OG0001452	Gained genes	0	1	0	0	1	1	1	1	1	0	1	1	0	1	1	0	0	1	1	0	1	1	1	1	0	1	1	1	1	0	1	0	0	0	0	1	0	0	0	0	0	0	0	0	0	0	0	0
OG0001453	Gained genes	0	0	1	0	0	0	0	0	1	0	2	0	1	0	0	0	0	1	1	0	0	1	1	1	0	0	0	0	0	0	0	0	0	0	0	0	0	0	0	0	1	0	0	0	1	0	0	0
OG0001454	Gained genes	0	0	0	0	2	0	0	0	0	0	0	0	0	0	0	2	1	0	0	0	0	0	0	0	2	0	0	0	2	2	0	0	0	0	0	0	0	0	0	0	0	0	0	0	0	0	0	0
OG0001455	Gained genes	0	0	0	0	0	0	0	0	0	0	0	0	0	1	0	2	1	0	0	0	0	0	0	0	0	1	2	1	1	2	0	0	0	0	0	1	0	0	0	0	0	0	0	0	0	0	0	0
OG0001456	Gained genes	0	0	0	0	0	0	0	0	0	0	0	0	0	1	0	0	0	0	0	0	0	0	0	0	0	0	4	0	1	0	0	0	0	0	0	2	1	0	0	0	0	0	0	0	0	0	0	0
OG0001457	Ancestral genes	0	0	0	0	0	0	0	0	0	0	0	0	0	0	0	0	0	0	0	0	0	0	0	0	0	0	0	0	0	0	0	0	2	2	1	0	0	0	0	0	0	0	0	0	0	0	1	0
OG0001458	Ancestral genes	0	0	0	0	0	0	0	0	0	0	0	0	0	0	0	0	0	0	0	0	0	0	0	0	0	0	0	0	0	0	0	0	1	1	1	0	0	0	0	1	0	0	1	1	1	0	1	0
OG0001459	Ancestral genes	0	0	0	0	0	0	0	0	0	0	0	0	0	0	0	0	0	0	0	0	0	0	0	0	0	0	0	0	0	0	0	0	1	0	0	0	3	0	0	0	0	0	1	0	2	0	0	0
OG0001460	Ancestral genes	0	0	0	0	0	0	0	0	0	0	0	0	0	0	0	0	0	0	0	0	0	0	0	0	0	0	0	0	0	0	0	0	0	1	1	0	1	0	0	1	0	0	1	1	1	0	1	0
OG0001461	Gained genes	0	0	0	0	0	0	0	0	0	0	0	0	0	0	0	0	0	0	0	0	0	0	0	0	0	0	0	0	0	0	0	0	0	0	0	0	0	0	0	0	0	0	0	0	0	0	2	0
OG0001462	Gained genes	0	0	0	1	0	3	0	0	1	1	1	1	2	2	0	0	0	1	0	0	3	0	1	0	0	0	0	0	0	0	1	0	0	0	0	1	0	0	0	0	0	1	0	0	0	0	0	0
OG0001463	Ancestral genes	0	0	0	0	1	1	2	0	0	0	0	0	0	0	0	0	0	0	0	0	0	0	0	0	0	2	1	1	1	0	0	0	0	0	0	2	0	0	0	0	0	0	0	0	0	0	0	0
OG0001464	Gained genes	0	0	0	0	1	0	3	0	0	0	0	0	0	1	0	0	1	0	0	0	0	0	0	0	0	1	3	0	1	0	0	0	0	0	0	1	0	0	0	0	0	0	0	0	0	0	0	0
OG0001465	Gained genes	0	0	0	0	0	0	0	0	0	0	0	0	0	0	0	0	1	0	0	0	0	0	0	0	0	1	3	0	0	1	0	0	0	0	0	0	0	0	0	0	0	0	0	0	0	0	0	0
OG0001466	Gained genes	0	0	0	0	0	0	0	0	0	0	0	0	0	0	0	0	0	0	0	0	0	0	0	0	0	0	0	0	0	0	0	1	0	0	0	0	1	0	0	0	0	0	1	1	1	0	1	1
OG0001467	Ancestral genes	0	0	0	0	0	0	0	0	0	0	0	0	0	0	0	0	0	0	0	0	0	0	0	0	0	0	0	0	0	0	0	0	1	1	1	0	1	0	0	0	0	0	1	1	1	0	1	1
OG0001468	Ancestral genes	0	0	0	0	0	0	0	0	0	0	0	0	0	0	0	0	0	0	0	0	0	0	0	0	0	0	0	0	0	0	0	0	1	1	1	0	1	0	0	1	0	0	1	0	1	0	1	0
OG0001469	Ancestral genes	0	0	0	0	0	0	0	0	0	0	0	0	0	0	0	0	0	0	0	0	0	0	0	0	0	0	0	0	0	0	0	0	1	0	1	0	1	0	0	0	0	0	1	1	1	0	1	0
OG0001470	Gained genes	0	0	0	0	0	0	0	0	0	0	0	0	0	0	0	0	0	0	0	0	0	0	0	0	0	0	0	0	0	0	0	0	1	1	1	0	1	0	0	1	0	0	1	1	1	0	1	0
OG0001471	Gained genes	1	0	0	0	0	1	4	0	0	0	0	0	0	1	1	0	0	2	0	1	0	0	0	2	0	0	1	0	0	0	1	0	0	0	0	1	0	0	0	0	0	0	0	0	0	0	0	0
OG0001472	Gained genes	0	2	1	0	0	1	1	0	0	0	0	0	0	0	0	0	0	0	0	0	0	0	0	0	1	0	2	0	0	0	1	0	0	0	0	1	0	0	0	0	0	0	0	0	0	0	0	0
OG0001473	Gained genes	0	1	0	0	1	0	0	0	0	0	0	0	0	0	0	2	0	0	0	0	0	0	0	0	2	0	0	0	1	2	0	0	0	0	0	0	0	0	0	0	0	0	0	0	0	0	0	0
OG0001474	Gained genes	0	0	0	3	0	0	0	2	0	0	0	2	0	0	0	0	0	0	0	0	0	0	0	0	0	0	0	0	0	0	0	1	0	0	0	0	2	0	1	0	0	0	0	1	0	0	0	0
OG0001475	Gained genes	0	0	0	0	0	1	0	1	1	1	1	0	0	1	1	0	1	0	1	0	0	0	1	1	0	1	0	1	0	0	0	0	0	0	0	0	0	0	0	0	0	0	0	0	0	0	0	0
OG0001476	Gained genes	0	0	0	0	0	0	1	0	0	0	0	0	0	0	0	0	0	0	1	0	0	1	0	1	0	1	0	1	0	0	0	0	0	0	0	1	0	0	0	0	0	1	0	0	0	0	0	0
OG0001477	Gained genes	0	0	0	0	0	0	1	1	0	0	0	0	0	0	1	0	0	0	1	0	1	0	0	1	0	2	0	2	0	0	0	0	0	0	0	1	0	0	0	0	0	0	0	0	0	0	0	0
OG0001478	Gained genes	0	0	0	0	0	0	0	0	0	0	0	0	0	0	0	0	0	0	0	0	0	0	0	0	0	0	0	0	0	0	0	1	1	0	1	0	0	0	0	1	0	0	1	1	1	0	1	0
OG0001479	Gained genes	0	0	0	0	0	0	0	0	0	0	0	0	0	0	0	0	0	0	0	0	0	0	0	0	0	0	0	0	0	0	0	2	1	0	1	0	1	0	0	0	0	0	1	1	1	0	1	0
OG0001480	Ancestral genes	0	0	0	0	0	0	0	0	0	0	0	0	0	0	0	0	0	0	0	0	0	0	0	0	0	0	0	0	0	0	0	1	0	1	1	0	0	0	0	0	0	0	1	1	1	0	1	1
OG0001481	Ancestral genes	0	0	0	0	0	0	0	0	0	0	0	0	0	0	0	0	0	0	0	0	0	0	0	0	0	0	0	0	0	0	0	0	1	1	1	0	1	0	0	0	0	0	1	1	1	0	1	0
OG0001482	Ancestral genes	0	0	0	0	0	0	0	0	0	0	0	0	0	0	0	0	0	0	0	0	0	0	0	0	0	0	0	0	0	0	0	0	1	1	1	0	1	0	0	1	0	0	1	1	1	0	1	0
OG0001483	Gained genes	0	0	0	0	0	0	0	0	0	0	0	0	0	0	0	0	0	0	0	0	0	0	0	0	0	0	0	0	0	0	0	0	1	1	1	0	1	0	0	1	0	0	1	1	1	0	1	0
OG0001484	Gained genes	0	0	0	0	0	0	0	0	0	0	0	0	0	0	0	0	0	0	0	0	0	0	0	0	0	0	0	0	0	0	0	0	0	2	0	0	0	0	0	1	0	0	0	0	1	0	2	0
OG0001485	Gained genes	0	0	0	0	0	0	0	0	0	0	0	0	0	0	0	0	0	0	0	0	0	0	0	0	0	0	0	0	0	0	0	0	0	1	0	0	1	0	0	0	0	0	1	1	1	0	2	0
OG0001486	Ancestral genes	0	0	0	0	0	0	0	0	0	0	0	0	0	0	0	0	0	0	0	0	0	0	0	0	0	0	0	0	0	0	0	0	0	0	1	0	1	0	0	1	0	0	1	1	0	0	1	0
OG0001487	Ancestral genes	0	1	0	0	1	4	1	0	0	0	0	0	0	1	0	0	0	0	0	0	0	0	0	0	0	0	1	1	1	0	0	0	0	0	0	3	0	1	0	0	0	0	0	0	0	0	0	0
OG0001488	Gained genes	0	0	1	0	0	0	1	0	0	1	0	0	0	1	0	0	0	0	1	1	0	1	1	1	0	1	1	1	0	0	0	0	0	0	0	1	0	0	0	0	0	0	0	0	0	0	0	0
OG0001489	Ancestral genes	0	0	0	1	0	0	0	0	0	0	0	0	1	0	0	0	0	0	0	0	0	0	0	0	0	0	0	0	0	0	0	1	1	0	0	0	1	1	0	1	1	0	0	0	1	0	0	0
OG0001490	Gained genes	0	0	0	1	0	0	0	0	0	0	0	0	0	0	0	0	0	0	0	1	0	0	0	0	0	0	0	0	0	0	0	1	0	0	2	0	0	0	0	0	0	0	1	1	1	0	1	1
OG0001491	Gained genes	0	0	0	0	0	0	1	0	1	1	1	1	1	1	1	0	0	1	0	1	1	1	1	1	0	0	0	0	0	0	0	0	0	0	0	1	0	0	0	0	0	0	0	0	0	0	0	0
OG0001492	Gained genes	0	0	0	0	0	0	0	0	0	1	1	1	0	0	0	1	0	0	1	0	1	1	1	1	1	1	0	1	0	1	0	0	0	0	0	1	0	0	0	0	0	0	0	0	0	0	0	0
OG0001493	Ancestral genes	0	0	0	0	0	0	0	0	0	0	0	1	0	0	0	0	0	0	0	0	0	0	0	0	0	0	0	0	0	0	0	1	1	0	1	0	2	0	0	1	0	0	1	1	2	0	1	1
OG0001494	Ancestral genes	0	0	0	0	0	0	0	0	0	0	0	0	0	0	0	1	1	0	0	0	0	0	0	0	0	1	2	0	0	2	0	0	0	0	0	0	0	1	0	0	0	0	0	0	0	0	0	0
OG0001495	Gained genes	0	0	0	0	0	0	0	0	0	0	0	0	0	0	0	0	0	0	0	0	0	0	0	0	0	0	0	0	0	0	0	1	0	1	1	0	1	0	0	2	0	0	1	1	1	0	1	0
OG0001496	Gained genes	0	0	0	0	0	0	0	0	0	0	0	0	0	0	0	0	0	0	0	0	0	0	0	0	0	0	0	0	0	0	0	1	1	0	1	0	0	0	0	0	0	0	1	1	1	0	1	0
OG0001497	Gained genes	0	0	0	0	0	0	0	0	0	0	0	0	0	0	0	0	0	0	0	0	0	0	0	0	0	0	0	0	0	0	0	1	1	1	1	0	0	1	0	1	0	0	0	0	0	0	1	1
OG0001498	Gained genes	0	0	0	0	0	0	0	0	0	0	0	0	0	0	0	0	0	0	0	0	0	0	0	0	0	0	0	0	0	0	0	1	0	1	1	0	1	0	0	0	0	0	1	1	1	0	1	1
OG0001499	Gained genes	0	0	0	0	0	0	0	0	0	0	0	0	0	0	0	0	0	0	0	0	0	0	0	0	0	0	0	0	0	0	0	1	0	0	0	0	0	0	0	0	0	0	0	0	0	0	2	0
OG0001500	Ancestral genes	0	0	0	0	0	0	0	0	0	0	0	0	0	0	0	0	0	0	0	0	0	0	0	0	0	0	0	0	0	0	0	0	1	1	1	0	1	0	0	0	0	0	1	1	1	0	1	0
OG0001501	Ancestral genes	0	0	0	0	0	0	0	0	0	0	0	0	0	0	0	0	0	0	0	0	0	0	0	0	0	0	0	0	0	0	0	0	1	0	1	0	1	0	0	0	0	0	1	1	1	0	1	0
OG0001502	Ancestral genes	0	0	0	0	0	0	0	0	0	0	0	0	0	0	0	0	0	0	0	0	0	0	0	0	0	0	0	0	0	0	0	0	1	1	1	0	1	0	0	0	0	0	0	1	1	0	1	0
OG0001503	Ancestral genes	0	0	0	0	0	0	0	0	0	0	0	0	0	0	0	0	0	0	0	0	0	0	0	0	0	0	0	0	0	0	0	0	1	1	0	0	0	0	0	0	0	0	1	1	1	0	2	0
OG0001504	Ancestral genes	0	0	0	0	0	0	0	0	0	0	0	0	0	0	0	0	0	0	0	0	0	0	0	0	0	0	0	0	0	0	0	0	0	2	0	0	1	0	0	0	0	0	1	1	2	0	1	0
OG0001505	Gained genes	0	0	0	0	0	0	0	0	0	0	0	0	0	0	0	0	0	0	0	0	0	0	0	0	0	0	0	0	0	0	0	0	0	0	1	0	1	0	0	1	0	0	1	1	1	0	1	0
OG0001506	Ancestral genes	0	0	0	0	0	0	0	0	0	0	0	0	0	0	0	0	0	0	0	0	0	0	0	0	0	0	0	0	0	0	0	0	0	0	2	0	1	0	0	0	0	0	1	1	1	0	1	0
OG0001507	Gained genes	1	0	0	1	0	0	0	0	0	0	0	0	0	0	0	0	0	0	0	0	0	0	0	0	0	0	0	0	0	0	0	1	0	0	0	0	0	1	1	0	0	0	0	0	0	1	0	0
OG0001508	Gained genes	0	2	0	0	0	0	0	0	1	0	0	1	1	1	0	0	0	0	0	0	0	0	0	0	0	1	1	1	0	0	0	0	0	0	0	0	0	0	0	0	0	0	0	0	0	0	0	0
OG0001509	Gained genes	0	0	1	0	0	0	2	0	0	0	0	0	0	0	0	0	0	0	0	0	0	0	0	0	1	0	0	1	0	0	0	0	0	0	0	1	0	0	0	0	0	0	0	0	0	0	0	0
OG0001510	Ancestral genes	0	0	0	1	0	0	0	0	0	0	0	0	0	0	0	0	0	0	0	1	0	0	0	0	1	0	0	0	0	0	0	1	0	0	0	0	0	0	0	0	0	0	1	0	0	0	0	1
OG0001511	Ancestral genes	0	0	0	2	0	0	0	0	0	0	0	0	0	0	0	0	0	0	0	0	0	0	0	0	0	0	0	0	0	0	0	0	0	0	0	0	0	0	0	0	0	0	0	0	0	0	0	0
OG0001512	Ancestral genes	0	0	0	0	1	0	0	0	0	0	0	0	0	0	0	0	0	0	0	1	0	0	0	0	0	0	0	0	1	0	0	0	1	0	1	0	1	0	0	1	0	0	1	1	1	0	1	0
OG0001513	Gained genes	0	0	0	0	0	1	1	1	0	1	1	0	1	1	1	0	0	1	1	0	0	1	1	1	0	1	0	1	0	0	1	0	0	0	0	1	0	0	0	0	0	0	0	0	0	0	0	0
OG0001514	Gained genes	0	0	0	0	0	0	0	0	2	0	0	0	1	2	2	1	0	1	0	2	0	1	0	1	0	1	0	0	0	1	0	0	0	0	0	0	0	0	0	0	0	0	0	0	0	0	0	0
OG0001515	Ancestral genes	0	0	0	0	0	0	0	0	0	0	0	0	0	0	1	0	0	0	0	0	1	0	0	0	0	0	0	0	0	0	0	0	0	1	0	0	0	0	0	0	0	0	1	0	1	0	0	0
OG0001516	Gained genes	0	0	0	0	0	0	0	0	0	0	0	0	0	0	0	0	0	0	0	0	0	0	0	0	2	0	0	0	0	2	0	0	0	0	0	0	0	0	0	0	0	0	0	0	0	0	0	0
OG0001517	Gained genes	0	0	0	0	0	0	0	0	0	0	0	0	0	0	0	0	0	0	0	0	0	0	0	0	0	0	0	0	0	0	0	1	1	0	1	0	0	0	0	0	0	0	1	1	1	0	1	0
OG0001518	Gained genes	0	0	0	0	0	0	0	0	0	0	0	0	0	0	0	0	0	0	0	0	0	0	0	0	0	0	0	0	0	0	0	1	0	0	1	0	0	0	0	0	0	0	2	1	1	0	1	0
OG0001519	Ancestral genes	0	0	0	0	0	0	0	0	0	0	0	0	0	0	0	0	0	0	0	0	0	0	0	0	0	0	0	0	0	0	0	0	1	0	1	0	1	0	1	1	1	0	1	1	0	1	0	0
OG0001520	Ancestral genes	0	0	0	0	0	0	0	0	0	0	0	0	0	0	0	0	0	0	0	0	0	0	0	0	0	0	0	0	0	0	0	0	1	0	1	0	2	0	0	1	0	0	1	1	0	0	1	0
OG0001521	Gained genes	0	0	0	0	0	0	0	0	0	0	0	0	0	0	0	0	0	0	0	0	0	0	0	0	0	0	0	0	0	0	0	0	1	1	1	0	1	0	0	1	0	0	1	1	1	0	0	0
OG0001522	Gained genes	1	0	0	0	0	0	0	0	1	1	1	0	1	1	0	0	0	1	0	1	1	0	1	1	0	0	0	0	0	0	0	0	0	0	0	0	0	0	0	0	0	0	0	0	0	0	0	0
OG0001523	Gained genes	0	2	0	0	0	0	0	0	0	0	0	0	0	0	0	0	0	0	0	2	0	0	0	0	2	0	1	0	1	0	0	0	0	0	0	0	0	0	0	0	0	0	0	0	0	0	0	0
OG0001524	Gained genes	0	2	1	0	0	1	1	0	0	0	0	0	0	0	0	0	0	0	0	0	0	0	0	0	1	1	1	0	0	0	1	0	0	0	0	1	0	0	0	0	0	0	0	0	0	0	0	0
OG0001525	Gained genes	0	0	0	1	0	0	0	0	0	0	0	0	0	0	0	0	0	0	0	0	0	0	0	0	0	0	0	0	0	0	0	0	1	0	1	0	1	0	0	0	0	0	1	1	1	0	0	0
OG0001526	Gained genes	0	0	0	0	1	0	0	0	0	0	0	0	0	0	0	1	0	0	0	0	0	0	0	0	2	2	0	1	1	1	0	0	0	0	0	0	0	0	0	0	0	0	0	0	0	0	0	0
OG0001527	Gained genes	0	0	0	0	0	1	0	0	0	0	0	0	0	0	0	0	1	0	0	0	0	0	0	0	2	1	1	0	0	0	0	0	0	0	0	0	0	0	0	0	0	0	0	0	0	0	0	0
OG0001528	Gained genes	0	0	0	0	0	4	1	0	0	0	1	0	0	1	0	0	0	0	0	0	1	1	0	1	0	0	0	0	0	0	2	0	0	0	0	0	0	0	0	0	0	0	0	0	0	0	0	0
OG0001529	Gained genes	0	0	0	0	0	0	1	1	1	1	1	1	1	1	0	0	0	0	1	0	0	1	0	1	0	0	0	0	0	0	0	0	0	0	0	1	0	0	0	0	0	0	0	0	0	0	0	0
OG0001530	Gained genes	0	0	0	0	0	0	1	1	0	1	0	0	1	1	1	0	0	1	0	0	0	1	0	1	0	0	1	0	0	0	0	0	0	0	0	0	0	0	0	0	0	0	0	0	0	0	0	0
OG0001531	Gained genes	0	0	0	0	0	0	1	1	1	1	1	1	1	1	0	0	0	1	1	0	1	1	1	1	0	0	0	0	0	0	0	0	0	0	0	1	0	0	0	0	0	0	0	0	0	0	0	0
OG0001532	Gained genes	0	0	0	0	0	0	0	1	1	0	0	0	0	1	1	0	0	1	0	0	1	1	1	1	1	0	0	2	0	0	0	0	0	0	0	0	0	0	0	0	0	0	0	0	0	0	0	0
OG0001533	Gained genes	0	0	0	0	0	0	0	1	1	1	0	0	1	1	0	1	0	1	0	1	0	1	1	1	0	0	0	0	0	1	0	0	0	0	0	0	0	1	0	0	0	0	0	0	0	0	0	0
OG0001534	Gained genes	0	0	0	0	0	0	0	0	1	1	2	2	1	1	0	1	1	1	0	0	0	0	1	1	0	0	0	0	0	1	0	0	0	0	0	0	0	0	0	0	0	0	0	0	0	0	0	0
OG0001535	Ancestral genes	0	0	0	0	0	0	0	0	0	0	0	0	0	0	0	0	0	0	0	0	0	0	0	0	0	1	0	0	0	0	0	0	0	0	0	0	3	0	0	0	0	0	0	1	0	0	0	0
OG0001536	Gained genes	0	0	0	0	0	0	0	0	0	0	0	0	0	0	0	0	0	0	0	0	0	0	0	0	0	0	0	0	0	0	0	1	0	1	0	0	1	0	0	0	0	0	1	1	1	0	1	0
OG0001537	Gained genes	0	0	0	0	0	0	0	0	0	0	0	0	0	0	0	0	0	0	0	0	0	0	0	0	0	0	0	0	0	0	0	0	1	1	1	0	1	0	0	0	0	0	1	1	1	0	1	0
OG0001538	Gained genes	0	0	0	0	0	0	0	0	0	0	0	0	0	0	0	0	0	0	0	0	0	0	0	0	0	0	0	0	0	0	0	0	1	0	1	0	1	0	0	0	0	0	1	1	1	0	1	0
OG0001539	Gained genes	0	0	0	0	0	0	0	0	0	0	0	0	0	0	0	0	0	0	0	0	0	0	0	0	0	0	0	0	0	0	0	0	1	0	1	0	1	0	0	0	0	0	1	1	1	0	1	0
OG0001540	Ancestral genes	0	0	0	0	0	0	0	0	0	0	0	0	0	0	0	0	0	0	0	0	0	0	0	0	0	0	0	0	0	0	0	0	0	1	0	0	1	0	0	0	0	0	1	0	0	0	1	0
OG0001541	Gained genes	0	0	0	0	0	0	0	0	0	0	0	0	0	0	0	0	0	0	0	0	0	0	0	0	0	0	0	0	0	0	0	0	0	1	0	0	1	0	0	1	0	0	1	1	1	0	1	0
OG0001542	Gained genes	0	0	0	0	0	0	0	0	0	0	0	0	0	0	0	0	0	0	0	0	0	0	0	0	0	0	0	0	0	0	0	0	0	0	1	0	1	0	0	1	0	0	1	0	1	0	1	0
OG0001543	Ancestral genes	0	0	0	0	0	0	0	0	0	0	0	0	0	0	0	0	0	0	0	0	0	0	0	0	0	0	0	0	0	0	0	0	0	0	1	0	1	0	0	1	0	0	1	1	0	0	1	0
OG0001544	Ancestral genes	0	0	0	0	0	0	0	0	0	0	0	0	0	0	0	0	0	0	0	0	0	0	0	0	0	0	0	0	0	0	0	0	0	0	1	0	2	0	0	0	0	0	2	0	0	0	2	0
OG0001545	Gained genes	0	0	0	0	0	0	0	0	0	0	0	0	0	0	0	0	0	0	0	0	0	0	0	0	0	0	0	0	0	0	0	0	0	0	1	0	1	0	0	2	0	0	1	0	1	0	1	0
OG0001546	Gained genes	0	1	0	0	1	0	0	0	0	0	0	0	0	0	0	1	1	0	0	1	0	0	0	0	1	0	1	0	1	1	0	0	0	0	0	0	0	0	0	0	0	0	0	0	0	0	0	0
OG0001547	Gained genes	0	0	0	0	0	2	1	0	0	0	0	0	0	0	0	0	1	0	0	0	0	0	0	0	0	1	0	1	0	0	0	0	0	0	0	2	0	0	0	1	0	0	0	0	0	0	1	0
OG0001548	Ancestral genes	0	0	0	0	0	0	0	0	0	0	0	0	0	0	0	0	0	0	0	0	0	0	0	0	0	0	0	0	0	0	0	0	1	1	1	0	1	0	0	1	0	0	1	1	1	0	1	0
OG0001549	Gained genes	0	0	0	0	0	0	0	0	0	0	0	0	0	0	0	0	0	0	0	0	0	0	0	0	0	0	0	0	0	0	0	0	1	1	0	0	0	0	0	1	0	0	0	0	0	0	1	1
OG0001550	Gained genes	0	0	0	0	0	0	0	0	0	0	0	0	0	0	0	0	0	0	0	0	0	0	0	0	0	0	0	0	0	0	0	0	1	0	1	0	1	0	0	0	0	0	1	1	1	0	1	0
OG0001551	Ancestral genes	0	0	0	0	0	0	0	0	0	0	0	0	0	0	0	0	0	0	0	0	0	0	0	0	0	0	0	0	0	0	0	0	1	1	1	0	1	0	0	1	0	0	1	1	0	0	1	0
OG0001552	Gained genes	0	0	0	0	0	0	0	0	0	0	0	0	0	0	0	0	0	0	0	0	0	0	0	0	0	0	0	0	0	0	0	0	1	1	0	0	1	0	0	1	0	0	1	1	1	0	1	0
OG0001553	Gained genes	0	0	0	0	0	0	0	0	0	0	0	0	0	0	0	0	0	0	0	0	0	0	0	0	0	0	0	0	0	0	0	0	0	1	1	0	1	0	0	0	0	0	1	1	1	0	1	0
OG0001554	Ancestral genes	0	0	0	0	0	0	0	0	0	0	0	0	0	0	0	0	0	0	0	0	0	0	0	0	0	0	0	0	0	0	0	0	0	1	1	0	1	0	0	2	0	0	1	1	0	0	1	0
OG0001555	Gained genes	0	1	0	0	1	0	0	0	0	0	0	0	0	0	0	2	0	0	0	0	0	0	0	0	1	1	1	1	1	1	0	0	0	0	0	0	0	0	0	0	0	0	0	0	0	0	0	0
OG0001556	Ancestral genes	0	1	0	0	0	0	2	0	0	0	0	0	0	0	0	0	0	0	0	0	0	0	0	0	0	1	0	0	1	0	0	0	0	0	0	1	0	0	0	0	0	0	0	0	1	0	0	0
OG0001557	Gained genes	0	1	0	0	0	1	1	1	1	1	1	1	1	1	1	0	1	1	0	1	0	1	1	1	0	0	0	0	1	0	0	0	0	0	0	1	0	1	0	0	0	0	0	0	0	0	0	0
OG0001558	Gained genes	0	1	0	0	0	0	0	0	0	0	0	0	0	1	0	0	1	0	0	0	0	0	0	0	1	0	0	0	1	0	0	0	0	0	0	0	1	0	0	0	0	0	1	0	0	0	0	0
OG0001559	Gained genes	0	0	0	0	0	0	2	0	0	0	0	0	0	0	0	1	0	0	0	0	0	0	0	0	0	0	0	0	0	1	0	0	0	1	0	2	0	0	0	0	0	0	0	0	0	0	1	0
OG0001560	Other genes	0	0	0	0	0	0	1	1	1	1	1	1	1	1	0	0	0	0	1	0	0	1	1	1	0	1	0	1	0	0	0	0	0	0	0	0	0	0	0	0	0	0	0	0	0	0	0	0
OG0001561	Gained genes	0	0	0	0	0	0	0	1	1	1	1	1	1	1	0	0	0	1	1	0	1	1	1	1	1	0	1	0	0	0	0	0	0	0	0	0	0	0	0	0	0	0	0	0	0	0	0	0
OG0001562	Gained genes	0	0	0	0	0	0	0	2	1	1	1	0	0	1	1	1	0	1	0	0	1	1	0	1	0	0	0	0	0	1	0	0	0	0	0	0	0	1	0	0	0	0	0	0	0	0	0	0
OG0001563	Ancestral genes	0	0	0	0	0	0	0	0	0	0	0	0	0	0	0	0	0	0	0	0	0	0	0	0	0	0	0	0	0	0	0	0	1	0	1	0	1	0	0	0	0	0	0	1	1	0	1	0
OG0001564	Ancestral genes	0	0	0	0	0	0	0	0	0	0	0	0	0	0	0	0	0	0	0	0	0	0	0	0	0	0	0	0	0	0	0	0	1	1	1	0	1	0	0	1	0	0	1	1	1	0	1	0
OG0001565	Ancestral genes	0	0	0	0	0	0	0	0	0	0	0	0	0	0	0	0	0	0	0	0	0	0	0	0	0	0	0	0	0	0	0	0	1	1	1	0	1	0	0	1	0	0	1	1	1	0	0	0
OG0001566	Ancestral genes	0	0	0	0	0	0	0	0	0	0	0	0	0	0	0	0	0	0	0	0	0	0	0	0	0	0	0	0	0	0	0	0	1	1	1	0	1	0	0	0	0	0	1	1	1	0	1	0
OG0001567	Ancestral genes	0	0	0	0	0	0	0	0	0	0	0	0	0	0	0	0	0	0	0	0	0	0	0	0	0	0	0	0	0	0	0	0	1	1	1	0	1	0	0	1	0	0	1	1	1	0	1	0
OG0001568	Gained genes	0	0	0	0	0	0	0	0	0	0	0	0	0	0	0	0	0	0	0	0	0	0	0	0	0	0	0	0	0	0	0	0	1	1	1	0	1	0	0	0	0	0	1	1	1	0	1	0
OG0001569	Gained genes	0	0	0	0	0	0	0	0	0	0	0	0	0	0	0	0	0	0	0	0	0	0	0	0	0	0	0	0	0	0	0	0	0	1	0	0	0	0	0	0	0	0	0	0	0	0	2	0
OG0001570	Ancestral genes	0	0	0	0	0	0	0	0	0	0	0	0	0	0	0	0	0	0	0	0	0	0	0	0	0	0	0	0	0	0	0	0	0	0	2	0	0	0	0	2	0	0	0	1	1	0	1	0
OG0001571	Gained genes	0	0	0	0	0	0	0	0	0	0	0	0	0	0	0	0	0	0	0	0	0	0	0	0	0	0	0	0	0	0	0	0	0	0	0	0	0	0	0	1	0	0	0	0	0	0	1	0
OG0001572	Ancestral genes	3	0	0	0	0	0	0	0	0	0	0	0	0	0	0	0	0	0	0	0	0	0	0	0	2	0	0	0	0	0	2	0	0	0	0	0	0	0	0	0	0	0	0	0	0	0	0	0
OG0001573	Gained genes	1	0	0	1	0	0	0	0	0	0	0	0	0	0	0	0	1	0	0	0	0	0	0	0	0	0	0	0	0	0	0	0	0	0	0	0	0	0	1	0	0	1	0	0	0	1	0	1
OG0001574	Gained genes	0	1	0	0	1	0	0	0	0	0	0	0	0	0	0	1	0	0	0	0	0	0	0	0	1	0	1	0	1	1	0	0	0	0	0	0	0	0	1	0	0	1	0	0	0	1	0	0
OG0001575	Gained genes	0	2	0	0	2	1	1	0	0	0	0	0	0	0	0	1	1	0	0	0	0	0	0	0	0	1	1	1	1	1	0	0	0	0	0	1	0	0	0	0	0	0	0	0	0	0	0	0
OG0001576	Gained genes	0	0	0	1	1	1	0	0	0	0	0	0	0	0	0	0	0	0	0	0	0	0	0	0	0	1	0	1	1	0	0	0	0	0	0	0	0	0	0	0	0	0	0	0	0	0	0	0
OG0001577	Gained genes	0	0	0	1	0	0	0	0	1	1	1	1	0	0	1	0	0	1	0	0	0	1	1	1	0	0	0	0	0	0	0	0	0	0	0	0	0	0	0	0	0	0	0	0	0	0	0	0
OG0001578	Gained genes	0	0	0	1	0	0	1	0	0	0	0	0	0	0	0	2	1	0	0	1	0	0	0	0	0	0	1	1	0	1	0	0	0	0	0	1	0	0	0	0	0	0	0	0	0	0	0	0
OG0001579	Gained genes	0	0	0	0	0	0	2	0	0	0	0	0	1	0	0	1	0	0	0	1	0	0	0	0	0	0	0	0	0	1	0	0	0	0	0	3	0	0	0	0	0	0	0	0	0	0	0	0
OG0001580	Ancestral genes	0	0	0	0	0	0	0	0	0	0	0	0	0	0	0	0	0	0	0	0	0	0	0	0	0	0	0	0	0	0	0	1	1	0	1	0	1	0	0	0	0	0	1	1	1	0	0	0
OG0001581	Ancestral genes	0	0	0	0	0	0	0	0	0	0	0	0	0	0	0	0	0	0	0	0	0	0	0	0	0	0	0	0	0	0	0	1	1	0	1	0	1	0	0	1	0	0	1	1	1	0	1	0
OG0001582	Gained genes	0	0	0	0	0	0	0	0	0	0	0	0	0	0	0	0	0	0	0	0	0	0	0	0	0	0	0	0	0	0	0	0	1	1	0	0	1	0	0	0	0	0	1	1	1	0	1	0
OG0001583	Gained genes	0	0	0	0	0	0	0	0	0	0	0	0	0	0	0	0	0	0	0	0	0	0	0	0	0	0	0	0	0	0	0	0	1	0	0	0	1	0	0	0	0	0	1	0	1	0	1	0
OG0001584	Ancestral genes	0	0	0	0	0	0	0	0	0	0	0	0	0	0	0	0	0	0	0	0	0	0	0	0	0	0	0	0	0	0	0	0	1	1	0	0	0	0	0	0	0	0	1	0	1	0	1	0
OG0001585	Ancestral genes	0	0	0	0	0	0	0	0	0	0	0	0	0	0	0	0	0	0	0	0	0	0	0	0	0	0	0	0	0	0	0	0	1	0	1	0	0	0	0	0	0	0	0	0	0	0	1	0
OG0001586	Ancestral genes	0	0	0	0	0	0	0	0	0	0	0	0	0	0	0	0	0	0	0	0	0	0	0	0	0	0	0	0	0	0	0	0	1	0	1	0	1	0	0	1	0	0	1	0	1	0	1	0
OG0001587	Ancestral genes	0	0	0	0	0	0	0	0	0	0	0	0	0	0	0	0	0	0	0	0	0	0	0	0	0	0	0	0	0	0	0	0	1	0	1	0	1	0	0	1	0	0	1	0	1	0	1	0
OG0001588	Ancestral genes	0	0	0	0	0	0	0	0	0	0	0	0	0	0	0	0	0	0	0	0	0	0	0	0	0	0	0	0	0	0	0	0	0	0	0	0	0	0	0	2	0	0	1	0	0	0	0	0
OG0001589	Gained genes	0	1	0	0	0	1	0	0	0	0	0	1	0	1	0	0	0	0	0	0	0	0	0	0	0	2	0	0	0	0	1	0	0	0	0	0	0	0	0	0	0	0	0	0	0	0	0	0
OG0001590	Gained genes	0	1	0	0	0	1	1	0	0	0	0	0	0	0	0	1	0	0	0	0	0	0	0	0	0	1	0	1	0	1	1	0	0	0	0	1	0	0	0	0	0	0	0	0	0	0	0	0
OG0001591	Gained genes	0	0	0	0	0	0	0	1	0	0	1	1	1	1	0	0	0	1	1	0	1	1	0	1	0	0	0	0	0	0	0	0	0	0	0	0	0	0	0	0	0	0	0	0	0	0	0	0
OG0001592	Ancestral genes	0	0	0	0	0	0	0	0	0	0	0	0	0	0	0	0	1	0	1	0	0	0	0	0	0	0	0	0	0	0	0	0	1	1	0	0	0	0	0	1	0	0	1	1	1	0	0	0
OG0001593	Ancestral genes	0	0	0	0	0	0	0	0	0	0	0	0	0	0	0	0	0	0	0	0	0	0	0	0	0	0	0	0	0	0	0	1	0	1	0	0	1	0	0	0	0	0	1	0	0	0	1	0
OG0001594	Ancestral genes	0	0	0	0	0	0	0	0	0	0	0	0	0	0	0	0	0	0	0	0	0	0	0	0	0	0	0	0	0	0	0	0	1	0	1	0	1	0	0	0	0	0	1	1	1	0	1	0
OG0001595	Gained genes	0	0	0	0	0	0	0	0	0	0	0	0	0	0	0	0	0	0	0	0	0	0	0	0	0	0	0	0	0	0	0	0	1	1	1	0	1	0	0	0	0	0	1	0	1	0	1	0
OG0001596	Ancestral genes	0	0	0	0	0	0	0	0	0	0	0	0	0	0	0	0	0	0	0	0	0	0	0	0	0	0	0	0	0	0	0	0	0	1	2	0	1	0	0	2	0	0	1	0	0	0	1	0
OG0001597	Ancestral genes	0	0	0	0	0	0	0	0	0	0	0	0	0	0	0	0	0	0	0	0	0	0	0	0	0	0	0	0	0	0	0	0	0	1	1	0	0	0	0	1	0	0	0	1	1	0	1	0
OG0001598	Gained genes	0	0	0	0	0	0	0	0	0	0	0	0	0	0	0	0	0	0	0	0	0	0	0	0	0	0	0	0	0	0	0	0	0	1	0	0	0	0	0	0	0	0	1	1	0	0	1	0
OG0001599	Ancestral genes	0	0	0	0	0	0	0	0	0	0	0	0	0	0	0	0	0	0	0	0	0	0	0	0	0	0	0	0	0	0	0	0	0	0	1	0	2	0	0	1	0	0	0	0	0	0	4	0
OG0001600	Gained genes	1	0	0	0	0	0	0	0	0	0	0	0	0	0	0	0	0	0	0	0	0	0	0	0	0	0	0	0	0	0	0	0	0	0	0	0	0	0	0	0	0	0	0	0	0	1	0	0
OG0001601	Gained genes	1	2	0	0	1	0	0	0	0	0	0	0	0	0	0	1	0	0	0	0	0	0	0	0	1	0	2	0	1	1	0	0	0	0	0	0	0	0	0	0	0	0	0	0	0	0	0	0
OG0001602	Gained genes	0	1	0	0	0	0	0	1	0	1	1	1	1	2	0	0	0	1	1	0	1	1	1	1	0	0	1	0	0	0	0	0	0	0	0	0	0	0	0	0	0	0	0	0	0	0	0	0
OG0001603	Gained genes	0	0	0	0	1	0	0	1	0	0	0	1	1	1	0	1	0	1	2	0	0	0	0	0	1	0	0	0	1	1	0	0	0	0	0	0	0	0	0	0	0	0	0	0	0	0	0	0
OG0001604	Gained genes	0	0	0	0	1	0	0	0	0	0	0	1	0	0	0	1	2	0	0	1	0	0	0	0	1	0	0	0	1	2	0	0	0	0	0	0	0	0	0	0	0	0	0	0	0	0	0	0
OG0001605	Ancestral genes	0	0	0	0	0	2	0	0	0	0	0	0	0	0	0	0	0	0	0	0	0	0	0	0	0	1	1	1	0	0	1	0	0	0	0	0	0	0	0	0	0	0	0	0	0	0	0	0
OG0001606	Gained genes	0	0	0	0	0	0	0	0	2	0	0	2	0	0	1	0	0	1	0	0	1	0	1	0	0	0	0	0	0	0	0	0	0	0	0	0	0	0	0	0	0	0	0	0	0	0	0	0
OG0001607	Gained genes	0	0	0	0	0	0	0	0	0	0	0	0	0	0	0	0	0	0	0	0	0	0	0	0	0	0	0	0	0	0	0	1	1	0	1	0	1	0	0	0	0	0	1	0	1	0	1	0
OG0001608	Gained genes	0	0	0	0	0	0	0	0	0	0	0	0	0	0	0	0	0	0	0	0	0	0	0	0	0	0	0	0	0	0	0	0	1	1	1	0	1	0	0	1	0	0	1	1	1	0	1	0
OG0001609	Gained genes	0	0	0	0	0	0	0	0	0	0	0	0	0	0	0	0	0	0	0	0	0	0	0	0	0	0	0	0	0	0	0	0	1	1	1	0	1	0	0	0	0	0	1	1	1	0	1	0
OG0001610	Ancestral genes	0	0	0	0	0	0	0	0	0	0	0	0	0	0	0	0	0	0	0	0	0	0	0	0	0	0	0	0	0	0	0	0	1	0	1	0	1	0	0	0	0	0	1	1	0	0	1	0
OG0001611	Ancestral genes	0	0	0	0	0	0	0	0	0	0	0	0	0	0	0	0	0	0	0	0	0	0	0	0	0	0	0	0	0	0	0	0	1	1	1	0	1	0	0	1	0	0	1	1	1	0	1	0
OG0001612	Ancestral genes	0	0	0	0	0	0	0	0	0	0	0	0	0	0	0	0	0	0	0	0	0	0	0	0	0	0	0	0	0	0	0	0	1	0	1	0	1	0	0	1	0	0	1	1	1	0	0	0
OG0001613	Gained genes	0	0	0	0	0	0	0	0	0	0	0	0	0	0	0	0	0	0	0	0	0	0	0	0	0	0	0	0	0	0	0	0	0	1	0	0	1	0	0	0	0	0	1	1	1	0	1	1
OG0001614	Ancestral genes	0	0	0	0	0	0	0	0	0	0	0	0	0	0	0	0	0	0	0	0	0	0	0	0	0	0	0	0	0	0	0	0	0	1	1	0	0	0	0	1	0	0	0	0	0	0	1	0
OG0001615	Gained genes	0	0	0	0	0	0	0	0	0	0	0	0	0	0	0	0	0	0	0	0	0	0	0	0	0	0	0	0	0	0	0	0	0	1	0	0	0	0	0	1	0	0	0	0	1	0	1	0
OG0001616	Gained genes	0	0	0	0	0	0	0	0	0	0	0	0	0	0	0	0	0	0	0	0	0	0	0	0	0	0	0	0	0	0	0	0	0	1	0	0	1	0	0	0	0	0	1	0	1	0	1	1
OG0001617	Ancestral genes	0	0	0	0	0	0	0	0	0	0	0	0	0	0	0	0	0	0	0	0	0	0	0	0	0	0	0	0	0	0	0	0	0	1	1	0	1	0	0	1	0	0	1	1	0	0	1	0
OG0001618	Gained genes	0	0	0	0	0	0	0	0	0	0	0	0	0	0	0	0	0	0	0	0	0	0	0	0	0	0	0	0	0	0	0	0	0	0	1	0	1	0	0	1	0	0	1	1	1	0	1	0
OG0001619	Ancestral genes	0	0	0	0	0	0	0	0	0	0	0	0	0	0	0	0	0	0	0	0	0	0	0	0	0	0	0	0	0	0	0	0	0	0	1	0	1	0	0	1	0	0	1	1	0	0	1	0
OG0001620	Ancestral genes	0	0	0	0	0	0	0	0	0	0	0	0	0	0	0	0	0	0	0	0	0	0	0	0	0	0	0	0	0	0	0	0	0	0	1	0	1	0	0	0	0	0	1	1	1	0	1	0
OG0001621	Gained genes	0	0	0	0	0	0	0	0	0	0	0	0	0	0	0	0	0	0	0	0	0	0	0	0	0	0	0	0	0	0	0	0	0	0	1	0	1	0	0	0	0	0	1	1	1	0	1	1
OG0001622	Gained genes	1	0	0	0	0	0	0	0	0	0	0	0	0	0	0	1	1	0	0	0	0	0	0	0	0	0	0	1	0	1	0	0	0	0	0	0	0	0	0	0	0	0	0	0	0	0	0	0
OG0001623	Gained genes	1	0	0	0	0	0	0	0	0	0	0	0	0	0	0	1	1	0	0	0	0	0	0	0	0	0	0	1	0	1	0	0	0	0	0	0	0	0	0	0	0	0	0	0	0	0	0	0
OG0001624	Gained genes	0	1	1	0	0	0	1	0	0	0	0	0	0	0	0	0	0	0	0	0	0	0	0	0	1	0	1	0	0	0	0	0	0	0	0	1	0	0	0	0	0	0	0	0	0	0	0	0
OG0001625	Gained genes	0	0	0	1	0	0	0	1	0	0	0	1	1	1	0	0	0	0	0	0	1	0	0	0	0	0	0	0	0	0	0	0	0	0	0	0	0	0	0	0	0	0	0	0	0	0	0	0
OG0001626	Gained genes	0	0	0	0	0	1	0	0	0	0	0	0	0	0	0	0	1	0	0	0	0	0	0	0	0	4	0	0	0	0	1	0	0	0	0	0	0	0	0	0	0	0	0	0	0	0	0	0
OG0001627	Gained genes	0	0	0	0	0	1	1	1	1	1	1	0	1	1	0	0	0	0	1	0	0	1	0	1	0	0	0	0	0	0	0	0	0	0	0	0	0	0	0	0	0	0	0	0	0	0	0	0
OG0001628	Gained genes	0	0	0	0	0	0	0	1	0	1	0	1	0	1	0	1	0	1	0	0	0	1	0	1	0	0	0	0	0	1	0	0	0	0	0	0	0	1	0	0	0	0	0	0	0	0	0	0
OG0001629	Gained genes	0	0	0	0	0	0	0	1	0	1	1	1	1	0	0	0	0	1	0	0	0	1	0	1	0	0	0	0	0	0	0	0	0	1	0	0	1	0	0	0	0	0	0	1	0	0	1	0
OG0001630	Ancestral genes	0	0	0	0	0	0	0	0	0	0	0	0	0	0	0	0	0	0	0	0	0	0	0	0	1	0	0	0	0	0	0	0	0	1	0	0	0	0	0	1	0	0	0	0	0	0	1	0
OG0001631	Ancestral genes	0	0	0	0	0	0	0	0	0	0	0	0	0	0	0	0	0	0	0	0	0	0	0	0	0	0	6	0	0	0	0	0	0	0	0	2	0	0	0	0	0	0	0	0	3	0	0	0
OG0001632	Gained genes	0	0	0	0	0	0	0	0	0	0	0	0	0	0	0	0	0	0	0	0	0	0	0	0	0	0	0	0	0	0	0	2	0	1	0	0	1	0	0	0	0	0	1	0	1	0	0	1
OG0001633	Gained genes	0	0	0	0	0	0	0	0	0	0	0	0	0	0	0	0	0	0	0	0	0	0	0	0	0	0	0	0	0	0	0	0	1	1	1	0	1	0	0	0	0	0	1	0	1	0	1	0
OG0001634	Ancestral genes	0	0	0	0	0	0	0	0	0	0	0	0	0	0	0	0	0	0	0	0	0	0	0	0	0	0	0	0	0	0	0	0	1	1	0	0	0	0	0	1	0	0	1	0	0	0	1	0
OG0001635	Ancestral genes	0	0	0	0	0	0	0	0	0	0	0	0	0	0	0	0	0	0	0	0	0	0	0	0	0	0	0	0	0	0	0	0	1	1	1	0	1	0	0	1	0	0	1	0	1	0	1	0
OG0001636	Ancestral genes	0	0	0	0	0	0	0	0	0	0	0	0	0	0	0	0	0	0	0	0	0	0	0	0	0	0	0	0	0	0	0	0	1	0	1	0	1	0	0	1	0	0	1	1	1	0	1	0
OG0001637	Gained genes	0	0	0	0	0	0	0	0	0	0	0	0	0	0	0	0	0	0	0	0	0	0	0	0	0	0	0	0	0	0	0	0	1	0	1	0	1	0	0	1	0	0	2	1	1	0	0	0
OG0001638	Ancestral genes	0	0	0	0	0	0	0	0	0	0	0	0	0	0	0	0	0	0	0	0	0	0	0	0	0	0	0	0	0	0	0	0	0	1	0	0	0	0	0	0	0	0	0	0	0	0	3	0
OG0001639	Ancestral genes	0	0	0	0	0	0	0	0	0	0	0	0	0	0	0	0	0	0	0	0	0	0	0	0	0	0	0	0	0	0	0	0	0	1	1	0	1	0	0	0	0	0	1	1	0	0	1	0
OG0001640	Gained genes	0	0	0	0	0	0	0	0	0	0	0	0	0	0	0	0	0	0	0	0	0	0	0	0	0	0	0	0	0	0	0	0	0	1	0	0	1	0	0	0	0	0	1	1	1	0	1	0
OG0001641	Gained genes	0	0	0	0	0	0	0	0	0	0	0	0	0	0	0	0	0	0	0	0	0	0	0	0	0	0	0	0	0	0	0	0	0	1	1	0	1	0	0	3	0	0	1	1	1	0	1	0
OG0001642	Gained genes	0	0	0	0	0	0	0	0	0	0	0	0	0	0	0	0	0	0	0	0	0	0	0	0	0	0	0	0	0	0	0	0	0	0	1	0	1	0	0	0	0	0	1	0	1	0	1	0
OG0001643	Gained genes	1	1	0	0	1	0	0	0	0	0	0	0	0	0	0	0	0	0	0	0	0	0	0	0	1	0	0	0	1	0	0	0	0	0	0	0	0	0	0	0	0	0	0	0	0	0	0	0
OG0001644	Gained genes	0	2	1	0	0	1	0	0	0	0	0	0	0	0	0	0	0	0	0	0	0	0	0	0	0	0	2	0	0	0	0	0	0	0	0	0	0	1	0	0	0	1	0	0	0	0	0	0
OG0001645	Gained genes	0	1	0	0	0	1	0	0	0	0	0	0	0	0	0	0	2	0	0	0	1	0	0	0	0	3	1	1	0	0	0	0	0	0	0	0	0	0	0	0	0	0	0	0	0	0	0	0
OG0001646	Ancestral genes	0	0	0	0	1	0	0	0	0	0	0	0	0	0	0	0	0	0	0	0	0	0	0	0	0	0	1	0	1	0	0	0	0	0	0	0	0	0	1	0	0	1	0	0	0	1	0	0
OG0001647	Gained genes	0	0	0	0	0	3	0	1	1	1	1	0	1	0	0	0	0	0	1	0	1	0	1	0	0	0	0	0	0	0	1	2	0	0	0	0	0	0	0	0	0	0	0	0	0	0	2	0
OG0001648	Gained genes	0	0	0	0	0	0	1	0	0	0	0	0	0	1	0	1	0	0	0	0	0	0	0	0	0	0	0	0	0	1	0	0	0	0	0	1	0	0	0	0	0	1	0	0	0	1	0	0
OG0001649	Ancestral genes	0	0	0	0	0	0	0	1	0	0	1	0	0	1	0	0	0	0	0	0	1	1	0	1	1	0	0	0	0	1	0	0	0	0	0	0	0	0	0	0	0	0	0	0	0	1	0	0
OG0001650	Gained genes	0	0	0	0	0	0	0	0	1	1	0	0	1	0	0	0	0	1	0	0	0	0	0	0	0	0	0	0	0	0	0	0	1	0	1	2	0	0	0	1	0	0	0	1	0	0	0	0
OG0001651	Gained genes	0	0	0	0	0	0	0	0	0	1	0	1	0	1	0	0	0	1	0	0	0	0	0	0	0	0	0	0	0	0	0	0	0	0	0	1	0	0	0	0	0	0	0	0	0	0	0	0
OG0001652	Ancestral genes	0	0	0	0	0	0	0	0	0	0	0	0	0	0	0	1	0	0	0	0	0	0	0	0	2	0	1	0	0	0	0	0	1	0	0	0	0	0	0	0	0	0	0	0	0	0	1	0
OG0001653	Ancestral genes	0	0	0	0	0	0	0	0	0	0	0	0	0	0	0	0	0	0	0	0	0	0	0	0	0	0	0	0	0	0	0	1	0	0	0	0	2	0	0	1	0	0	1	1	1	0	1	0
OG0001654	Ancestral genes	0	0	0	0	0	0	0	0	0	0	0	0	0	0	0	0	0	0	0	0	0	0	0	0	0	0	0	0	0	0	0	0	1	0	1	0	1	0	0	0	0	0	1	1	1	0	1	0
OG0001655	Ancestral genes	0	0	0	0	0	0	0	0	0	0	0	0	0	0	0	0	0	0	0	0	0	0	0	0	0	0	0	0	0	0	0	0	1	1	1	0	0	0	0	0	0	0	0	0	0	0	1	0
OG0001656	Ancestral genes	0	0	0	0	0	0	0	0	0	0	0	0	0	0	0	0	0	0	0	0	0	0	0	0	0	0	0	0	0	0	0	0	1	0	1	0	1	0	0	1	0	0	1	1	1	0	1	0
OG0001657	Ancestral genes	0	0	0	0	0	0	0	0	0	0	0	0	0	0	0	0	0	0	0	0	0	0	0	0	0	0	0	0	0	0	0	0	1	1	1	0	1	0	0	1	0	0	1	1	1	0	1	0
OG0001658	Ancestral genes	0	0	0	0	0	0	0	0	0	0	0	0	0	0	0	0	0	0	0	0	0	0	0	0	0	0	0	0	0	0	0	0	1	0	1	0	1	0	0	1	0	0	1	1	1	0	1	0
OG0001659	Ancestral genes	0	0	0	0	0	0	0	0	0	0	0	0	0	0	0	0	0	0	0	0	0	0	0	0	0	0	0	0	0	0	0	0	1	1	2	0	0	0	0	1	0	0	0	0	0	0	1	0
OG0001660	Gained genes	0	0	0	0	0	0	0	0	0	0	0	0	0	0	0	0	0	0	0	0	0	0	0	0	0	0	0	0	0	0	0	0	1	0	1	0	1	0	0	1	0	0	1	1	1	0	1	0
OG0001661	Ancestral genes	0	0	0	0	0	0	0	0	0	0	0	0	0	0	0	0	0	0	0	0	0	0	0	0	0	0	0	0	0	0	0	0	0	1	1	0	1	0	0	1	0	0	0	1	1	0	1	0
OG0001662	Ancestral genes	0	0	0	0	0	0	0	0	0	0	0	0	0	0	0	0	0	0	0	0	0	0	0	0	0	0	0	0	0	0	0	0	0	1	0	0	0	0	0	0	0	0	0	0	0	0	1	0
OG0001663	Gained genes	0	0	0	0	0	0	0	0	0	0	0	0	0	0	0	0	0	0	0	0	0	0	0	0	0	0	0	0	0	0	0	0	0	1	1	0	1	0	0	0	0	0	0	0	1	0	1	0
OG0001664	Gained genes	0	0	0	0	0	0	0	0	0	0	0	0	0	0	0	0	0	0	0	0	0	0	0	0	0	0	0	0	0	0	0	0	0	1	1	0	0	0	0	1	0	0	1	1	1	0	1	0
OG0001665	Ancestral genes	0	0	0	0	0	0	0	0	0	0	0	0	0	0	0	0	0	0	0	0	0	0	0	0	0	0	0	0	0	0	0	0	0	0	1	0	1	0	0	1	0	0	1	1	0	0	1	0
OG0001666	Gained genes	1	1	1	0	0	0	0	0	0	0	0	0	0	0	0	1	1	0	0	0	0	0	0	0	1	0	1	0	0	1	0	0	0	0	0	0	0	0	0	0	0	0	0	0	0	0	0	0
OG0001667	Gained genes	1	0	0	0	0	2	0	0	0	0	1	0	0	0	0	0	0	0	0	0	0	0	0	0	0	3	0	1	0	0	1	0	0	0	0	0	0	0	0	0	0	0	0	0	0	0	0	0
OG0001668	Gained genes	1	0	0	0	1	1	0	0	0	0	0	1	0	0	0	1	0	0	0	1	0	0	0	0	1	0	0	0	2	0	0	0	0	0	0	0	0	0	0	0	0	0	0	0	0	0	0	0
OG0001669	Gained genes	0	0	2	0	0	1	1	0	0	0	0	0	0	0	0	1	0	0	0	1	0	0	0	0	0	1	0	1	0	1	0	0	0	0	0	1	0	0	0	0	0	0	0	0	0	0	0	0
OG0001670	Gained genes	0	0	0	1	0	0	0	0	0	0	0	0	0	0	0	0	1	0	0	1	0	0	0	0	0	0	0	0	0	0	0	1	0	0	0	0	0	0	0	0	1	0	0	0	0	0	0	0
OG0001671	Gained genes	0	0	0	0	0	1	1	0	0	0	0	0	0	0	0	0	0	0	0	0	0	0	0	0	0	0	0	0	0	0	0	0	0	0	0	1	0	0	0	0	0	0	0	0	0	0	0	0
OG0001672	Gained genes	0	0	0	0	0	1	1	1	1	1	0	0	1	1	0	0	0	2	0	0	1	0	1	1	0	0	0	0	0	0	1	0	0	0	1	0	0	0	0	0	0	0	0	0	0	0	0	0
OG0001673	Gained genes	0	0	0	0	0	1	0	0	0	0	0	0	0	0	0	1	0	0	0	0	0	0	0	0	1	0	0	2	0	1	0	0	0	0	0	0	0	0	0	0	0	0	0	0	0	0	0	0
OG0001674	Gained genes	0	0	0	0	0	1	0	0	0	0	0	0	0	0	0	1	0	0	0	0	0	0	0	0	1	0	0	1	0	0	0	0	0	0	0	0	0	0	0	0	0	0	0	0	0	0	0	0
OG0001675	Ancestral genes	0	0	0	0	0	0	2	0	0	0	0	0	0	0	0	0	0	0	0	0	0	0	0	0	0	0	0	0	0	0	0	0	0	0	0	3	0	0	0	0	0	0	0	0	0	1	0	0
OG0001676	Gained genes	0	0	0	0	0	0	0	0	0	0	0	0	0	0	0	0	0	0	0	1	0	0	0	0	0	0	0	0	0	0	0	0	0	1	0	0	1	0	0	0	0	0	1	1	0	1	1	1
OG0001677	Ancestral genes	0	0	0	0	0	0	0	0	0	0	0	0	0	0	0	0	0	0	0	0	0	0	0	0	0	0	0	0	0	0	0	0	1	0	1	0	0	0	0	1	0	0	1	0	1	0	1	0
OG0001678	Ancestral genes	0	0	0	0	0	0	0	0	0	0	0	0	0	0	0	0	0	0	0	0	0	0	0	0	0	0	0	0	0	0	0	0	2	0	1	0	1	0	0	1	0	0	1	1	1	0	1	0
OG0001679	Gained genes	0	0	0	0	0	0	0	0	0	0	0	0	0	0	0	0	0	0	0	0	0	0	0	0	0	0	0	0	0	0	0	0	1	1	0	0	1	0	0	1	0	0	1	1	1	0	1	0
OG0001680	Ancestral genes	0	0	0	0	0	0	0	0	0	0	0	0	0	0	0	0	0	0	0	0	0	0	0	0	0	0	0	0	0	0	0	0	0	1	1	0	0	0	0	0	0	0	0	0	0	0	1	0
OG0001681	Ancestral genes	0	0	0	0	0	0	0	0	0	0	0	0	0	0	0	0	0	0	0	0	0	0	0	0	0	0	0	0	0	0	0	0	0	1	0	0	0	0	0	1	0	0	0	0	1	0	3	0
OG0001682	Gained genes	1	0	0	0	0	1	0	0	0	0	0	0	0	0	0	0	0	0	0	0	0	0	0	0	0	0	0	1	0	0	0	0	0	0	0	0	0	0	0	0	0	0	0	0	0	0	0	0
OG0001683	Gained genes	1	0	0	0	0	0	0	1	1	1	0	1	1	0	0	0	0	1	2	0	1	1	1	1	0	0	0	0	0	0	0	0	0	0	0	0	0	0	0	0	0	0	0	0	0	0	0	0
OG0001684	Ancestral genes	0	1	0	0	0	0	0	0	0	0	0	0	0	0	0	0	0	0	0	1	0	0	0	0	1	0	1	0	0	0	0	0	0	0	0	0	0	0	0	0	1	0	0	0	0	0	0	0
OG0001685	Gained genes	0	1	1	0	1	0	0	0	0	0	0	0	0	0	0	1	0	0	0	0	0	0	0	0	1	0	1	0	1	1	0	0	0	0	0	1	0	0	0	0	0	0	0	0	0	0	0	0
OG0001686	Gained genes	0	1	0	0	1	1	0	1	1	1	0	0	1	1	0	0	0	1	1	0	0	1	0	1	0	0	1	1	1	0	0	0	0	0	0	0	0	0	1	0	0	0	0	0	0	0	0	0
OG0001687	Gained genes	0	0	0	2	0	0	0	0	0	0	0	0	0	0	0	0	0	0	0	1	0	0	0	0	0	0	0	0	0	0	0	0	0	0	0	0	1	0	0	0	0	0	0	1	0	0	0	0
OG0001688	Gained genes	0	0	0	1	0	1	2	0	0	0	0	0	0	0	0	0	1	0	0	0	0	0	0	0	0	0	0	0	0	0	1	0	0	0	0	1	0	0	0	0	0	0	0	0	0	0	0	0
OG0001689	Gained genes	0	0	0	0	0	1	0	0	1	0	1	1	0	0	0	0	0	1	0	0	0	1	1	1	0	1	0	1	0	0	0	0	0	0	0	0	0	0	0	0	0	0	0	0	0	0	0	0
OG0001690	Gained genes	0	0	0	0	0	0	0	1	1	1	0	1	1	1	0	0	0	1	1	0	1	0	0	1	0	0	0	0	0	0	0	0	0	0	0	0	0	1	0	0	0	0	0	0	0	0	0	0
OG0001691	Gained genes	0	0	0	0	0	0	0	0	3	2	8	3	9	0	8	0	0	1	1	0	0	0	4	0	0	0	0	0	0	0	0	0	0	0	0	0	0	0	0	0	0	0	0	0	0	0	0	0
OG0001692	Gained genes	0	0	0	0	0	0	0	0	0	0	1	0	0	0	0	0	0	0	0	0	0	0	0	0	0	0	0	0	0	0	0	0	0	0	0	0	1	0	0	0	0	0	1	1	1	0	1	0
OG0001693	Gained genes	0	0	0	0	0	0	0	0	0	0	0	0	0	0	0	0	0	0	0	0	0	0	0	0	0	0	1	0	0	0	0	0	0	0	0	0	0	0	0	0	0	0	1	0	0	0	1	0
OG0001694	Gained genes	0	0	0	0	0	0	0	0	0	0	0	0	0	0	0	0	0	0	0	0	0	0	0	0	0	0	0	0	0	0	0	0	1	0	1	0	1	0	0	1	0	0	1	0	1	0	1	0
OG0001695	Ancestral genes	0	0	0	0	0	0	0	0	0	0	0	0	0	0	0	0	0	0	0	0	0	0	0	0	0	0	0	0	0	0	0	0	1	0	1	0	1	0	0	1	0	0	1	0	1	0	1	0
OG0001696	Gained genes	0	0	0	0	0	0	0	0	0	0	0	0	0	0	0	0	0	0	0	0	0	0	0	0	0	0	0	0	0	0	0	0	1	0	1	0	0	0	0	1	0	0	1	1	1	0	1	0
OG0001697	Gained genes	0	0	0	0	0	0	0	0	0	0	0	0	0	0	0	0	0	0	0	0	0	0	0	0	0	0	0	0	0	0	0	0	1	1	1	0	1	0	0	1	0	0	1	1	1	0	1	0
OG0001698	Gained genes	0	0	0	0	0	0	0	0	0	0	0	0	0	0	0	0	0	0	0	0	0	0	0	0	0	0	0	0	0	0	0	0	0	1	1	0	1	0	0	0	0	0	1	1	1	0	1	0
OG0001699	Gained genes	0	0	0	0	0	0	0	0	0	0	0	0	0	0	0	0	0	0	0	0	0	0	0	0	0	0	0	0	0	0	0	0	0	1	0	0	0	0	0	0	0	0	1	0	0	0	1	0
OG0001700	Ancestral genes	0	0	0	0	0	0	0	0	0	0	0	0	0	0	0	0	0	0	0	0	0	0	0	0	0	0	0	0	0	0	0	0	0	1	0	0	0	0	0	1	0	0	0	0	0	0	2	1
OG0001701	Ancestral genes	0	0	0	0	0	0	0	0	0	0	0	0	0	0	0	0	0	0	0	0	0	0	0	0	0	0	0	0	0	0	0	0	0	1	1	0	1	0	0	0	0	0	1	1	0	0	1	0
OG0001702	Gained genes	0	0	0	0	0	0	0	0	0	0	0	0	0	0	0	0	0	0	0	0	0	0	0	0	0	0	0	0	0	0	0	0	0	1	0	0	1	0	0	0	0	0	1	1	1	0	2	0
OG0001703	Gained genes	0	0	0	0	0	0	0	0	0	0	0	0	0	0	0	0	0	0	0	0	0	0	0	0	0	0	0	0	0	0	0	0	0	0	1	0	1	0	0	1	0	0	1	1	1	0	0	0
OG0001704	Gained genes	0	0	0	0	0	0	0	0	0	0	0	0	0	0	0	0	0	0	0	0	0	0	0	0	0	0	0	0	0	0	0	0	0	0	1	0	1	0	0	1	0	0	1	1	1	0	1	0
OG0001705	Gained genes	1	0	0	0	0	0	0	1	1	1	1	2	1	1	1	1	0	1	1	1	0	0	1	1	0	0	0	0	0	1	0	0	0	0	0	0	0	0	0	0	0	0	0	0	0	0	0	0
OG0001706	Gained genes	1	1	0	0	0	0	0	0	0	0	0	0	0	0	0	0	1	0	0	0	0	0	0	0	0	1	1	0	0	0	0	0	0	0	0	0	0	0	0	0	0	0	0	0	0	0	0	0
OG0001707	Ancestral genes	0	0	0	0	2	0	2	0	0	0	0	0	0	0	0	1	0	0	0	0	0	0	0	0	1	0	0	0	2	1	0	0	0	0	0	1	0	0	0	0	0	0	0	0	0	0	0	0
OG0001708	Gained genes	0	0	0	0	1	0	1	0	0	0	0	0	0	0	0	0	0	0	0	0	0	0	0	0	0	1	0	1	1	0	0	0	0	0	0	1	0	0	0	0	0	0	0	0	0	1	0	0
OG0001709	Gained genes	0	0	0	0	1	0	1	0	0	0	0	0	0	0	0	0	0	0	0	0	0	0	0	0	0	1	0	1	1	0	0	0	0	0	0	1	0	0	0	0	0	0	0	0	0	5	0	0
OG0001710	Gained genes	0	0	0	0	0	1	1	1	0	1	1	1	1	1	1	0	0	1	1	0	0	1	1	1	0	0	0	0	0	0	1	0	0	0	0	1	0	0	0	0	0	0	0	0	0	0	0	0
OG0001711	Gained genes	0	0	0	0	0	1	0	1	2	1	0	2	1	2	2	1	0	1	1	0	0	1	0	2	0	1	0	1	0	1	1	0	0	0	0	0	0	0	0	0	0	0	0	0	0	0	0	0
OG0001712	Gained genes	0	0	0	0	0	0	1	0	1	1	1	1	1	1	1	0	0	0	0	0	0	1	0	1	0	1	0	0	0	0	0	0	0	0	0	2	0	0	0	0	0	0	0	0	0	0	0	0
OG0001713	Ancestral genes	0	0	0	0	0	0	1	0	0	0	0	0	0	0	0	0	0	0	0	1	0	0	0	0	0	0	0	0	0	0	0	0	0	1	0	1	0	0	0	0	0	0	0	0	0	0	1	0
OG0001714	Gained genes	0	0	0	0	0	0	0	1	1	0	0	0	1	0	0	0	0	0	0	1	0	1	0	1	0	0	0	0	0	0	0	0	0	0	0	0	0	0	1	0	0	0	0	0	0	0	0	1
OG0001715	Ancestral genes	0	0	0	0	0	0	0	0	0	0	1	0	0	0	0	0	0	0	0	0	0	0	0	0	0	0	0	1	1	0	0	0	1	0	0	0	1	0	0	0	0	0	0	0	0	0	0	0
OG0001716	Gained genes	0	0	0	0	0	0	0	0	0	0	0	0	0	1	0	0	1	0	0	1	0	0	0	0	1	0	0	0	1	0	0	0	0	0	0	0	0	0	0	0	1	0	0	0	0	0	0	0
OG0001717	Gained genes	0	0	0	0	0	0	0	0	0	0	0	0	0	1	0	1	0	0	0	1	0	0	0	0	1	0	1	0	0	2	0	0	0	0	0	0	0	0	0	0	0	0	0	0	0	0	0	0
OG0001718	Gained genes	0	0	0	0	0	0	0	0	0	0	0	0	0	0	0	0	0	0	0	0	0	0	0	0	0	0	0	0	0	0	0	1	0	0	0	0	1	0	0	0	0	0	1	0	1	0	0	0
OG0001719	Gained genes	0	0	0	0	0	0	0	0	0	0	0	0	0	0	0	0	0	0	0	0	0	0	0	0	0	0	0	0	0	0	0	1	0	0	1	0	0	0	0	0	0	0	1	0	1	0	1	0
OG0001720	Ancestral genes	0	0	0	0	0	0	0	0	0	0	0	0	0	0	0	0	0	0	0	0	0	0	0	0	0	0	0	0	0	0	0	0	2	1	0	0	0	0	0	0	0	0	0	0	0	0	1	0
OG0001721	Ancestral genes	0	0	0	0	0	0	0	0	0	0	0	0	0	0	0	0	0	0	0	0	0	0	0	0	0	0	0	0	0	0	0	0	1	1	0	0	0	0	0	1	0	0	0	0	0	0	1	0
OG0001722	Gained genes	0	0	0	0	0	0	0	0	0	0	0	0	0	0	0	0	0	0	0	0	0	0	0	0	0	0	0	0	0	0	0	0	1	0	1	0	1	0	0	1	0	0	1	1	1	0	1	0
OG0001723	Gained genes	0	0	0	0	0	0	0	0	0	0	0	0	0	0	0	0	0	0	0	0	0	0	0	0	0	0	0	0	0	0	0	0	1	1	1	0	1	0	0	0	0	0	1	0	0	0	1	0
OG0001724	Gained genes	0	0	0	0	0	0	0	0	0	0	0	0	0	0	0	0	0	0	0	0	0	0	0	0	0	0	0	0	0	0	0	0	1	0	1	0	0	0	0	1	0	0	1	0	1	0	1	0
OG0001725	Gained genes	0	0	0	0	0	0	0	0	0	0	0	0	0	0	0	0	0	0	0	0	0	0	0	0	0	0	0	0	0	0	0	0	1	1	0	0	0	0	0	0	0	0	0	0	0	0	2	0
OG0001726	Ancestral genes	0	0	0	0	0	0	0	0	0	0	0	0	0	0	0	0	0	0	0	0	0	0	0	0	0	0	0	0	0	0	0	0	1	1	0	0	0	0	0	0	0	0	0	0	0	0	1	0
OG0001727	Ancestral genes	0	0	0	0	0	0	0	0	0	0	0	0	0	0	0	0	0	0	0	0	0	0	0	0	0	0	0	0	0	0	0	0	1	1	1	0	1	0	0	0	0	0	1	1	1	0	1	0
OG0001728	Ancestral genes	0	0	0	0	0	0	0	0	0	0	0	0	0	0	0	0	0	0	0	0	0	0	0	0	0	0	0	0	0	0	0	0	1	1	0	0	1	0	0	0	0	0	1	0	0	0	1	0
OG0001729	Gained genes	0	0	0	0	0	0	0	0	0	0	0	0	0	0	0	0	0	0	0	0	0	0	0	0	0	0	0	0	0	0	0	0	0	1	0	0	0	0	0	0	0	0	0	0	0	0	1	0
OG0001730	Gained genes	0	0	0	0	0	0	0	0	0	0	0	0	0	0	0	0	0	0	0	0	0	0	0	0	0	0	0	0	0	0	0	0	0	1	0	0	0	0	0	0	0	0	0	0	1	0	2	0
OG0001731	Gained genes	0	0	0	0	0	0	0	0	0	0	0	0	0	0	0	0	0	0	0	0	0	0	0	0	0	0	0	0	0	0	0	0	0	1	1	0	1	0	0	0	0	0	1	1	1	0	1	0
OG0001732	Ancestral genes	0	0	0	0	0	0	0	0	0	0	0	0	0	0	0	0	0	0	0	0	0	0	0	0	0	0	0	0	0	0	0	0	0	0	1	0	1	0	0	1	0	0	1	0	0	0	1	0
OG0001733	Ancestral genes	0	0	0	0	0	0	0	0	0	0	0	0	0	0	0	0	0	0	0	0	0	0	0	0	0	0	0	0	0	0	0	0	0	0	0	0	0	0	0	1	0	0	1	1	1	0	1	0
OG0001734	Gained genes	3	0	0	0	0	0	0	0	0	0	0	0	0	0	0	0	0	0	0	0	0	0	0	0	0	1	0	2	0	0	0	0	0	0	0	0	0	0	0	0	0	0	0	0	0	0	0	0
OG0001735	Gained genes	1	0	0	0	0	0	0	0	1	0	0	0	1	1	0	0	0	1	0	0	0	1	0	0	0	0	0	0	0	0	0	0	0	0	0	0	0	0	0	0	0	0	0	0	0	0	1	0
OG0001736	Gained genes	0	1	0	0	0	0	0	0	0	0	0	0	0	0	0	0	0	0	0	1	0	0	0	0	1	0	2	0	2	0	0	0	0	0	0	0	0	0	0	0	0	0	0	0	0	0	0	0
OG0001737	Gained genes	0	0	0	1	0	0	0	0	0	0	0	0	0	0	0	0	0	0	0	0	0	0	0	0	1	0	0	0	0	0	0	1	0	0	0	0	0	0	0	0	0	0	0	0	0	0	0	0
OG0001738	Ancestral genes	0	0	0	0	0	0	1	0	0	0	0	0	0	0	0	0	0	0	0	0	0	0	0	0	0	0	0	0	0	0	0	0	0	1	0	1	0	0	0	0	0	0	0	0	0	0	0	0
OG0001739	Ancestral genes	0	0	0	0	0	0	0	0	0	0	1	0	0	0	0	0	0	0	1	0	0	0	0	0	0	0	0	0	0	0	0	0	0	0	0	0	0	0	0	0	0	0	0	0	0	0	0	0
OG0001740	Gained genes	0	0	0	0	0	0	0	0	0	0	0	0	0	0	0	0	0	0	0	0	0	0	0	0	0	0	0	0	0	0	0	0	1	0	0	0	1	0	0	1	0	0	1	1	1	0	1	0
OG0001741	Ancestral genes	0	0	0	0	0	0	0	0	0	0	0	0	0	0	0	0	0	0	0	0	0	0	0	0	0	0	0	0	0	0	0	0	1	0	1	0	0	0	0	0	0	0	0	0	0	0	1	0
OG0001742	Ancestral genes	0	0	0	0	0	0	0	0	0	0	0	0	0	0	0	0	0	0	0	0	0	0	0	0	0	0	0	0	0	0	0	0	1	1	1	0	0	0	0	0	0	0	0	1	1	0	1	0
OG0001743	Gained genes	0	0	0	0	0	0	0	0	0	0	0	0	0	0	0	0	0	0	0	0	0	0	0	0	0	0	0	0	0	0	0	0	0	1	0	0	0	0	0	0	0	0	0	0	0	0	1	0
OG0001744	Ancestral genes	0	0	0	0	0	0	0	0	0	0	0	0	0	0	0	0	0	0	0	0	0	0	0	0	0	0	0	0	0	0	0	0	0	1	0	0	0	0	0	0	0	0	0	0	0	0	1	0
OG0001745	Ancestral genes	0	0	0	0	0	0	0	0	0	0	0	0	0	0	0	0	0	0	0	0	0	0	0	0	0	0	0	0	0	0	0	0	0	0	1	0	1	0	0	0	0	0	0	0	1	0	1	0
OG0001746	Gained genes	0	0	0	0	0	0	0	0	0	0	0	0	0	0	0	0	0	0	0	0	0	0	0	0	0	0	0	0	0	0	0	0	0	0	1	0	1	0	0	0	0	0	1	1	1	0	1	1
OG0001747	Gained genes	0	0	0	0	0	0	0	0	0	0	0	0	0	0	0	0	0	0	0	0	0	0	0	0	0	0	0	0	0	0	0	0	0	0	1	0	1	0	0	1	0	0	2	1	1	0	1	0
OG0001748	Gained genes	0	0	0	0	0	0	0	0	0	0	0	0	0	0	0	0	0	0	0	0	0	0	0	0	0	0	0	0	0	0	0	0	0	0	0	0	0	0	1	0	0	1	0	0	0	8	0	0
OG0001749	Gained genes	1	0	0	0	0	0	0	0	0	0	0	0	0	1	0	0	0	0	0	0	0	0	0	0	0	0	0	0	0	0	0	0	0	0	0	0	0	0	0	0	1	0	0	0	0	0	0	0
OG0001750	Gained genes	0	1	0	0	1	0	1	0	0	0	0	0	0	0	0	1	0	0	0	1	0	0	0	0	1	0	1	0	1	1	0	0	0	0	0	0	0	0	0	0	0	0	0	0	0	0	0	0
OG0001751	Gained genes	0	1	0	0	1	0	0	0	0	0	0	0	0	0	0	1	0	0	0	0	0	0	0	0	1	0	1	0	1	1	0	0	0	0	0	0	0	0	0	0	0	0	0	0	0	0	0	0
OG0001752	Gained genes	0	4	0	0	0	0	0	0	0	0	0	0	0	0	0	0	0	0	0	0	0	0	0	0	0	0	4	0	0	0	0	0	0	0	0	0	0	0	0	0	0	0	0	0	0	0	0	0
OG0001753	Gained genes	0	0	0	1	0	0	0	0	0	0	0	0	0	0	0	0	1	0	0	1	0	0	0	0	0	0	0	0	0	0	0	0	0	0	0	0	0	0	0	0	0	0	0	0	0	0	0	1
OG0001754	Gained genes	0	0	0	1	0	0	0	0	0	0	0	0	0	0	0	0	2	0	0	2	0	0	0	0	0	0	0	0	0	0	0	0	0	0	0	0	0	3	0	0	1	0	0	0	0	0	0	0
OG0001755	Gained genes	0	0	0	0	0	2	0	0	0	0	0	0	0	0	0	0	0	0	1	0	0	0	0	2	0	1	1	0	0	0	1	0	0	0	0	0	0	0	0	0	1	0	0	0	0	0	0	0
OG0001756	Gained genes	0	0	0	0	0	0	1	0	1	0	0	1	1	1	0	0	0	0	0	0	0	1	1	1	0	0	0	0	0	0	0	0	0	0	0	0	1	0	0	0	0	0	0	0	0	0	0	0
OG0001757	Gained genes	0	0	0	0	0	0	1	1	1	0	0	0	1	1	0	0	0	0	0	0	0	1	0	1	0	1	0	0	0	0	0	0	0	0	0	1	0	0	0	0	0	0	0	0	0	0	0	0
OG0001758	Gained genes	0	0	0	0	0	0	0	1	1	1	1	0	0	1	1	1	1	1	0	1	0	0	0	1	0	0	0	0	0	1	0	0	0	0	0	0	0	0	0	0	0	0	0	0	0	0	0	0
OG0001759	Gained genes	0	0	0	0	0	0	0	1	1	1	0	0	1	1	0	0	0	1	0	0	0	0	0	1	0	0	0	0	0	0	0	0	0	0	0	0	0	0	0	0	0	0	0	0	0	0	0	0
OG0001760	Gained genes	0	0	0	0	0	0	0	0	0	0	0	0	0	0	0	1	0	0	0	0	0	0	0	0	1	0	0	1	0	1	0	0	0	0	0	0	0	0	0	0	0	0	0	0	0	0	0	0
OG0001761	Other genes	0	0	0	0	0	0	0	0	0	0	0	0	0	0	0	1	0	0	0	0	0	0	0	0	2	0	0	0	0	1	0	0	0	0	0	0	0	0	0	0	0	0	0	0	0	0	0	0
OG0001762	Gained genes	0	0	0	0	0	0	0	0	0	0	0	0	0	0	0	0	0	0	0	0	0	0	0	0	0	0	0	2	1	0	0	0	0	0	0	0	0	0	0	0	0	0	0	0	0	0	1	0
OG0001763	Ancestral genes	0	0	0	0	0	0	0	0	0	0	0	0	0	0	0	0	0	0	0	0	0	0	0	0	0	0	0	0	0	0	0	1	1	0	0	0	1	0	0	0	0	0	1	1	1	0	0	1
OG0001764	Gained genes	0	0	0	0	0	0	0	0	0	0	0	0	0	0	0	0	0	0	0	0	0	0	0	0	0	0	0	0	0	0	0	0	1	0	1	0	2	0	0	1	0	0	1	1	1	0	1	0
OG0001765	Ancestral genes	0	0	0	0	0	0	0	0	0	0	0	0	0	0	0	0	0	0	0	0	0	0	0	0	0	0	0	0	0	0	0	0	1	0	1	0	0	0	0	1	0	0	0	0	0	0	1	0
OG0001766	Gained genes	0	0	0	0	0	0	0	0	0	0	0	0	0	0	0	0	0	0	0	0	0	0	0	0	0	0	0	0	0	0	0	0	1	0	0	0	0	0	0	0	0	0	0	0	0	0	1	0
OG0001767	Ancestral genes	0	0	0	0	0	0	0	0	0	0	0	0	0	0	0	0	0	0	0	0	0	0	0	0	0	0	0	0	0	0	0	0	1	0	1	0	1	0	0	1	0	0	1	1	1	0	1	0
OG0001768	Ancestral genes	0	0	0	0	0	0	0	0	0	0	0	0	0	0	0	0	0	0	0	0	0	0	0	0	0	0	0	0	0	0	0	0	1	1	0	0	0	0	0	1	0	0	0	0	0	0	1	0
OG0001769	Gained genes	0	0	0	0	0	0	0	0	0	0	0	0	0	0	0	0	0	0	0	0	0	0	0	0	0	0	0	0	0	0	0	0	1	0	1	0	1	0	0	1	0	0	2	1	1	0	0	0
OG0001770	Ancestral genes	0	0	0	0	0	0	0	0	0	0	0	0	0	0	0	0	0	0	0	0	0	0	0	0	0	0	0	0	0	0	0	0	1	1	1	0	0	0	0	0	0	0	0	0	0	0	1	0
OG0001771	Ancestral genes	0	0	0	0	0	0	0	0	0	0	0	0	0	0	0	0	0	0	0	0	0	0	0	0	0	0	0	0	0	0	0	0	0	1	0	0	0	0	0	1	0	0	1	1	1	0	0	0
OG0001772	Gained genes	0	0	0	0	0	0	0	0	0	0	0	0	0	0	0	0	0	0	0	0	0	0	0	0	0	0	0	0	0	0	0	0	0	1	0	0	1	0	0	0	0	0	1	0	1	0	1	1
OG0001773	Ancestral genes	0	0	0	0	0	0	0	0	0	0	0	0	0	0	0	0	0	0	0	0	0	0	0	0	0	0	0	0	0	0	0	0	0	0	1	0	0	0	0	0	0	0	1	1	1	0	1	0
OG0001774	Gained genes	0	0	0	0	0	0	0	0	0	0	0	0	0	0	0	0	0	0	0	0	0	0	0	0	0	0	0	0	0	0	0	0	0	0	0	0	1	0	0	0	0	0	0	1	0	0	1	0
OG0001775	Ancestral genes	0	0	0	0	0	0	0	0	0	0	0	0	0	0	0	0	0	0	0	0	0	0	0	0	0	0	0	0	0	0	0	0	0	0	0	0	1	0	0	0	0	0	1	0	1	0	0	0
OG0001776	Gained genes	1	0	0	0	0	0	0	0	0	0	0	0	0	2	0	1	0	0	0	0	0	0	0	0	0	0	0	0	0	3	0	0	0	0	0	0	0	1	0	0	0	0	0	0	0	0	0	0
OG0001777	Gained genes	0	1	0	0	0	0	0	0	0	0	0	0	0	0	0	2	0	0	0	0	0	0	0	0	0	0	2	0	0	0	0	0	0	0	0	0	0	0	0	0	0	0	0	0	0	0	0	0
OG0001778	Gained genes	0	0	0	1	0	0	0	0	0	0	0	0	0	0	0	0	1	0	0	1	0	0	0	0	0	0	0	0	0	0	0	0	0	0	0	0	0	0	0	0	0	0	0	0	0	0	0	0
OG0001779	Gained genes	0	0	0	0	1	0	0	0	0	0	0	0	0	0	0	0	1	0	0	0	0	0	0	0	0	1	0	1	1	0	0	0	0	0	0	0	0	0	0	0	0	0	0	0	0	0	0	0
OG0001780	Gained genes	0	0	0	0	1	0	0	0	0	0	0	0	0	0	0	0	0	0	0	0	0	0	0	0	0	0	0	0	1	0	0	0	0	0	0	0	0	1	1	0	0	0	0	0	0	1	0	1
OG0001781	Gained genes	0	0	0	0	1	2	0	0	0	0	0	0	0	0	0	0	0	0	0	0	0	0	0	0	0	1	1	1	1	0	1	0	0	0	0	0	0	0	0	0	0	0	0	0	0	0	0	0
OG0001782	Gained genes	0	0	0	0	0	1	0	0	0	0	0	0	0	0	0	0	0	0	0	0	0	0	0	0	1	1	1	0	0	0	1	0	0	0	0	0	0	0	0	0	0	0	0	0	0	0	0	0
OG0001783	Gained genes	0	0	0	0	0	0	2	0	0	0	0	0	0	0	0	0	0	0	0	0	0	0	0	0	0	0	0	1	0	0	0	0	0	0	0	2	0	0	0	0	0	0	0	0	0	0	0	0
OG0001784	Gained genes	0	0	0	0	0	0	0	1	0	1	1	1	1	1	0	0	0	0	1	1	2	1	0	1	0	1	1	0	0	0	0	0	0	0	0	0	0	0	0	0	0	0	0	0	0	0	0	0
OG0001785	Ancestral genes	0	0	0	0	0	0	0	0	0	0	0	0	0	0	0	0	0	0	0	0	0	0	0	0	0	0	0	0	0	0	0	1	2	1	0	0	1	0	0	1	0	0	1	0	2	0	0	0
OG0001786	Gained genes	0	0	0	0	0	0	0	0	0	0	0	0	0	0	0	0	0	0	0	0	0	0	0	0	0	0	0	0	0	0	0	0	1	1	0	0	0	0	0	0	0	0	0	0	0	0	1	0
OG0001787	Gained genes	0	0	0	0	0	0	0	0	0	0	0	0	0	0	0	0	0	0	0	0	0	0	0	0	0	0	0	0	0	0	0	0	1	0	0	0	1	0	0	0	0	0	1	1	2	0	1	0
OG0001788	Gained genes	0	0	0	0	0	0	0	0	0	0	0	0	0	0	0	0	0	0	0	0	0	0	0	0	0	0	0	0	0	0	0	0	1	0	0	0	1	0	0	0	0	0	1	1	1	0	1	0
OG0001789	Ancestral genes	0	0	0	0	0	0	0	0	0	0	0	0	0	0	0	0	0	0	0	0	0	0	0	0	0	0	0	0	0	0	0	0	1	0	1	0	1	0	0	1	0	0	1	1	1	0	1	0
OG0001790	Gained genes	0	0	0	0	0	0	0	0	0	0	0	0	0	0	0	0	0	0	0	0	0	0	0	0	0	0	0	0	0	0	0	0	1	1	0	0	0	0	0	0	0	0	0	0	0	0	1	0
OG0001791	Ancestral genes	0	0	0	0	0	0	0	0	0	0	0	0	0	0	0	0	0	0	0	0	0	0	0	0	0	0	0	0	0	0	0	0	1	1	1	0	0	0	0	0	0	0	0	0	1	0	1	0
OG0001792	Ancestral genes	0	0	0	0	0	0	0	0	0	0	0	0	0	0	0	0	0	0	0	0	0	0	0	0	0	0	0	0	0	0	0	0	0	1	0	0	1	0	0	0	0	0	1	1	0	0	0	1
OG0001793	Ancestral genes	0	0	0	0	0	0	0	0	0	0	0	0	0	0	0	0	0	0	0	0	0	0	0	0	0	0	0	0	0	0	0	0	0	1	0	0	0	0	0	0	0	0	0	0	0	0	3	0
OG0001794	Gained genes	0	0	0	0	0	0	0	0	0	0	0	0	0	0	0	0	0	0	0	0	0	0	0	0	0	0	0	0	0	0	0	0	0	1	0	0	1	0	0	1	0	0	1	0	2	0	1	0
OG0001795	Ancestral genes	0	0	0	0	0	0	0	0	0	0	0	0	0	0	0	0	0	0	0	0	0	0	0	0	0	0	0	0	0	0	0	0	0	0	1	0	0	0	0	0	0	0	0	0	0	0	1	0
OG0001796	Gained genes	0	0	0	0	0	0	0	0	0	0	0	0	0	0	0	0	0	0	0	0	0	0	0	0	0	0	0	0	0	0	0	0	0	0	1	0	0	0	0	1	0	0	1	1	1	0	1	0
OG0001797	Gained genes	0	0	0	0	0	0	0	0	0	0	0	0	0	0	0	0	0	0	0	0	0	0	0	0	0	0	0	0	0	0	0	0	0	0	0	0	1	0	0	0	0	0	1	0	0	0	1	0
OG0001798	Gained genes	0	0	0	0	0	0	0	0	0	0	0	0	0	0	0	0	0	0	0	0	0	0	0	0	0	0	0	0	0	0	0	0	0	0	0	0	0	0	0	0	0	0	0	0	0	0	4	0
OG0001799	Gained genes	1	0	0	0	1	0	1	0	0	0	0	0	0	0	0	0	0	0	0	0	0	0	0	0	0	1	0	1	1	0	0	0	0	0	0	1	0	0	0	0	0	0	0	0	0	1	0	0
OG0001800	Gained genes	0	2	0	0	0	0	0	0	1	1	1	0	1	1	0	0	0	1	0	0	0	0	0	1	0	0	0	0	0	0	0	0	0	0	0	0	0	0	0	0	0	0	0	0	0	0	0	0
OG0001801	Gained genes	0	1	0	0	0	2	0	0	0	0	0	0	0	0	0	0	0	0	0	0	0	0	0	0	0	0	1	1	0	0	0	0	0	0	0	4	0	0	0	0	0	0	0	0	0	0	0	0
OG0001802	Gained genes	0	2	0	0	1	1	1	0	0	0	0	0	0	0	0	0	0	0	0	0	0	0	0	0	0	1	1	1	1	0	0	0	0	0	0	1	0	0	0	0	0	0	0	0	0	0	0	0
OG0001803	Gained genes	0	1	0	0	1	0	0	0	0	0	0	0	0	0	0	1	0	0	0	0	0	0	0	0	1	0	1	0	1	1	0	0	0	0	0	0	0	0	0	0	0	0	0	0	0	0	0	0
OG0001804	Gained genes	0	1	1	0	1	0	0	0	0	0	0	0	0	0	0	1	0	0	0	0	0	0	0	0	1	0	1	0	1	1	0	0	0	0	0	0	0	0	0	0	0	0	0	0	0	0	0	0
OG0001805	Gained genes	0	1	1	0	1	0	0	0	0	0	0	0	0	0	0	1	0	0	0	0	0	0	0	0	1	0	1	0	1	1	0	0	0	0	0	0	0	0	0	0	0	0	0	0	0	0	0	0
OG0001806	Gained genes	0	1	0	0	0	0	0	0	0	0	0	0	0	0	0	0	0	0	0	0	0	0	0	0	0	0	0	1	0	0	0	0	0	0	1	0	0	0	0	0	0	0	0	0	1	0	0	0
OG0001807	Gained genes	0	0	0	0	0	1	0	0	0	0	0	0	1	1	0	0	0	0	0	0	0	0	0	0	0	1	0	1	0	0	1	0	0	0	0	0	0	0	0	0	0	0	0	0	0	0	0	0
OG0001808	Gained genes	0	0	0	0	0	0	1	0	0	0	0	0	0	0	0	1	0	0	0	0	0	0	0	0	1	0	0	0	0	1	0	0	0	0	0	1	0	0	0	0	0	0	0	0	0	0	0	0
OG0001809	Gained genes	0	0	0	0	0	0	1	0	0	0	0	0	0	1	0	0	0	0	0	1	0	0	0	0	0	0	0	2	0	1	0	0	0	0	0	2	0	0	0	0	0	0	0	0	0	0	0	0
OG0001810	Gained genes	0	0	0	0	0	0	1	0	0	0	0	0	0	0	0	0	0	0	0	0	0	0	0	0	0	1	0	1	0	0	0	0	0	0	0	2	0	0	0	0	0	0	0	0	0	0	0	0
OG0001811	Other genes	0	0	0	0	0	0	0	1	0	0	0	1	0	1	0	0	0	1	0	0	0	1	0	1	0	1	0	1	0	0	0	0	0	0	0	0	0	0	0	0	0	0	0	0	0	0	0	0
OG0001812	Ancestral genes	0	0	0	0	0	0	0	0	0	0	0	0	0	0	0	0	1	0	0	1	0	0	0	0	1	0	2	0	0	0	0	0	0	0	1	0	0	0	0	0	0	0	0	0	0	0	0	0
OG0001813	Gained genes	0	0	0	0	0	0	0	0	0	0	0	0	0	0	0	0	0	0	0	0	0	0	0	0	0	0	0	0	0	0	0	0	1	0	1	0	0	0	0	1	0	0	0	0	1	0	0	0
OG0001814	Gained genes	0	0	0	0	0	0	0	0	0	0	0	0	0	0	0	0	0	0	0	0	0	0	0	0	0	0	0	0	0	0	0	0	1	1	0	0	0	0	0	2	0	0	0	0	0	0	1	0
OG0001815	Gained genes	0	0	0	0	0	0	0	0	0	0	0	0	0	0	0	0	0	0	0	0	0	0	0	0	0	0	0	0	0	0	0	0	1	0	1	0	0	1	0	0	1	0	0	0	0	0	0	0
OG0001816	Ancestral genes	0	0	0	0	0	0	0	0	0	0	0	0	0	0	0	0	0	0	0	0	0	0	0	0	0	0	0	0	0	0	0	0	1	0	0	0	1	0	0	2	0	0	1	0	1	0	0	0
OG0001817	Gained genes	0	0	0	0	0	0	0	0	0	0	0	0	0	0	0	0	0	0	0	0	0	0	0	0	0	0	0	0	0	0	0	0	1	1	0	0	0	0	0	0	0	0	0	0	0	0	1	0
OG0001818	Gained genes	0	0	0	0	0	0	0	0	0	0	0	0	0	0	0	0	0	0	0	0	0	0	0	0	0	0	0	0	0	0	0	0	1	1	0	0	0	0	0	0	0	0	0	0	0	0	1	0
OG0001819	Ancestral genes	0	0	0	0	0	0	0	0	0	0	0	0	0	0	0	0	0	0	0	0	0	0	0	0	0	0	0	0	0	0	0	0	1	1	0	0	0	0	0	0	0	0	0	0	0	0	1	0
OG0001820	Gained genes	0	0	0	0	0	0	0	0	0	0	0	0	0	0	0	0	0	0	0	0	0	0	0	0	0	0	0	0	0	0	0	0	0	1	0	0	1	0	0	0	0	0	1	0	0	0	1	0
OG0001821	Gained genes	0	0	0	0	0	0	0	0	0	0	0	0	0	0	0	0	0	0	0	0	0	0	0	0	0	0	0	0	0	0	0	0	0	1	1	0	0	0	0	1	0	0	1	0	0	0	1	0
OG0001822	Ancestral genes	0	0	0	0	0	0	0	0	0	0	0	0	0	0	0	0	0	0	0	0	0	0	0	0	0	0	0	0	0	0	0	0	0	1	1	0	0	0	0	1	0	0	1	0	0	0	1	0
OG0001823	Gained genes	0	0	0	0	0	0	0	0	0	0	0	0	0	0	0	0	0	0	0	0	0	0	0	0	0	0	0	0	0	0	0	0	0	1	1	0	1	0	0	1	0	0	1	0	0	0	1	0
OG0001824	Gained genes	0	0	0	0	0	0	0	0	0	0	0	0	0	0	0	0	0	0	0	0	0	0	0	0	0	0	0	0	0	0	0	0	0	1	1	0	1	0	0	0	0	0	1	0	1	0	1	0
OG0001825	Ancestral genes	0	0	0	0	0	0	0	0	0	0	0	0	0	0	0	0	0	0	0	0	0	0	0	0	0	0	0	0	0	0	0	0	0	0	1	0	1	0	0	1	0	0	1	1	0	0	1	0
OG0001826	Gained genes	0	0	0	0	0	0	0	0	0	0	0	0	0	0	0	0	0	0	0	0	0	0	0	0	0	0	0	0	0	0	0	0	0	0	1	0	0	0	1	1	0	0	0	0	0	1	1	0
OG0001827	Gained genes	0	0	0	0	0	0	0	0	0	0	0	0	0	0	0	0	0	0	0	0	0	0	0	0	0	0	0	0	0	0	0	0	0	0	1	0	0	0	1	0	0	0	0	0	0	1	1	0
OG0001828	Gained genes	0	0	0	0	0	0	0	0	0	0	0	0	0	0	0	0	0	0	0	0	0	0	0	0	0	0	0	0	0	0	0	0	0	0	0	0	1	0	0	0	0	0	0	0	0	0	1	2
OG0001829	Gained genes	0	0	0	0	0	0	0	0	0	0	0	0	0	0	0	0	0	0	0	0	0	0	0	0	0	0	0	0	0	0	0	0	0	0	0	0	0	0	0	0	0	0	0	0	0	0	1	0
OG0001830	Gained genes	1	1	0	0	0	1	1	0	0	0	0	0	0	0	0	0	0	0	0	1	0	0	0	0	0	0	0	1	0	0	1	0	0	0	0	1	0	0	0	0	0	0	0	0	0	0	0	0
OG0001831	Other genes	0	0	1	0	1	0	0	0	0	0	0	0	0	0	0	1	0	0	0	0	0	0	0	0	1	0	1	0	1	1	0	0	0	0	0	0	0	0	0	0	0	0	0	0	0	0	0	0
OG0001832	Ancestral genes	0	0	0	0	0	1	1	0	0	0	0	0	0	0	0	0	0	0	0	1	0	0	0	0	0	0	0	0	1	0	0	0	0	0	0	1	0	1	0	0	0	0	0	0	0	0	0	1
OG0001833	Gained genes	0	0	0	0	0	1	0	0	0	0	0	0	0	0	0	0	0	0	0	0	0	0	0	1	0	0	0	0	0	0	0	0	0	0	0	0	0	0	0	0	3	0	0	0	0	0	0	0
OG0001834	Gained genes	0	0	0	0	0	2	1	0	1	0	1	0	1	1	1	0	0	1	0	0	1	1	1	0	0	0	0	1	0	0	1	0	0	0	0	2	0	0	0	0	0	0	0	0	0	0	0	0
OG0001835	Gained genes	0	0	0	0	0	1	0	0	0	0	0	0	1	0	0	0	0	0	0	0	0	0	0	0	0	0	0	1	0	0	0	0	0	0	0	2	0	0	0	0	0	0	0	0	0	0	0	0
OG0001836	Gained genes	0	0	0	0	0	2	3	0	0	0	0	0	0	0	0	0	0	0	0	0	0	0	0	0	0	0	0	0	0	0	0	0	0	0	0	2	0	0	0	0	0	0	0	0	0	0	0	0
OG0001837	Other genes	0	0	0	0	0	0	1	0	1	0	0	0	0	0	0	0	0	0	0	0	0	0	0	0	0	1	0	1	0	0	0	0	0	0	0	1	0	0	0	0	0	0	0	0	0	0	0	0
OG0001838	Gained genes	0	0	0	0	0	0	2	0	0	0	0	0	0	1	0	0	2	0	0	0	0	0	0	0	0	1	0	0	0	0	0	0	0	0	0	0	0	0	0	0	0	0	0	0	0	0	0	0
OG0001839	Gained genes	0	0	0	0	0	0	1	0	0	0	0	0	0	0	1	1	0	0	0	0	0	0	0	1	0	0	0	0	0	1	0	0	0	0	0	0	0	0	1	0	0	0	0	0	0	1	0	0
OG0001840	Gained genes	0	0	0	0	0	0	0	1	0	0	0	0	0	0	0	0	0	0	0	0	0	0	0	0	0	0	0	0	0	0	0	0	0	1	0	0	0	0	0	0	1	0	0	0	0	0	1	0
OG0001841	Other genes	0	0	0	0	0	0	0	0	2	0	7	6	3	0	9	0	0	1	3	0	0	0	0	3	0	0	0	0	0	0	0	0	0	0	0	0	0	0	0	0	0	0	0	0	0	0	0	0
OG0001842	Gained genes	0	0	0	0	0	0	0	0	0	0	0	0	0	0	0	0	0	0	0	0	0	0	0	0	1	1	0	0	0	1	0	0	0	0	0	0	0	0	0	0	0	0	0	0	0	0	0	0
OG0001843	Gained genes	0	0	0	0	0	0	0	0	0	0	0	0	0	0	0	0	0	0	0	0	0	0	0	0	0	0	0	0	1	0	0	0	0	0	0	0	0	0	0	0	1	0	0	0	1	0	0	0
OG0001844	Gained genes	0	0	0	0	0	0	0	0	0	0	0	0	0	0	0	0	0	0	0	0	0	0	0	0	0	0	0	0	0	0	0	2	0	0	0	0	0	0	0	0	1	0	0	0	0	0	0	1
OG0001845	Gained genes	0	0	0	0	0	0	0	0	0	0	0	0	0	0	0	0	0	0	0	0	0	0	0	0	0	0	0	0	0	0	0	1	0	0	0	0	0	0	0	0	0	0	0	0	1	0	0	0
OG0001846	Gained genes	0	0	0	0	0	0	0	0	0	0	0	0	0	0	0	0	0	0	0	0	0	0	0	0	0	0	0	0	0	0	0	0	1	0	1	0	0	0	0	0	0	0	0	0	0	0	1	0
OG0001847	Ancestral genes	0	0	0	0	0	0	0	0	0	0	0	0	0	0	0	0	0	0	0	0	0	0	0	0	0	0	0	0	0	0	0	0	1	1	1	0	1	0	0	0	0	0	1	0	1	0	0	0
OG0001848	Gained genes	0	0	0	0	0	0	0	0	0	0	0	0	0	0	0	0	0	0	0	0	0	0	0	0	0	0	0	0	0	0	0	0	1	0	1	0	0	0	0	1	0	0	0	0	0	0	1	0
OG0001849	Ancestral genes	0	0	0	0	0	0	0	0	0	0	0	0	0	0	0	0	0	0	0	0	0	0	0	0	0	0	0	0	0	0	0	0	0	1	0	0	0	0	0	0	0	0	0	0	0	0	1	0
OG0001850	Gained genes	0	0	0	0	0	0	0	0	0	0	0	0	0	0	0	0	0	0	0	0	0	0	0	0	0	0	0	0	0	0	0	0	0	1	0	0	0	0	0	0	0	0	0	0	0	0	1	0
OG0001851	Gained genes	0	0	0	0	0	0	0	0	0	0	0	0	0	0	0	0	0	0	0	0	0	0	0	0	0	0	0	0	0	0	0	0	0	1	0	0	1	0	0	1	0	0	1	0	1	0	1	0
OG0001852	Gained genes	0	0	0	0	0	0	0	0	0	0	0	0	0	0	0	0	0	0	0	0	0	0	0	0	0	0	0	0	0	0	0	0	0	1	0	0	0	0	0	0	0	0	0	0	0	0	2	0
OG0001853	Gained genes	0	0	0	0	0	0	0	0	0	0	0	0	0	0	0	0	0	0	0	0	0	0	0	0	0	0	0	0	0	0	0	0	0	1	1	0	0	0	0	1	0	0	0	1	1	0	1	0
OG0001854	Gained genes	0	0	0	0	0	0	0	0	0	0	0	0	0	0	0	0	0	0	0	0	0	0	0	0	0	0	0	0	0	0	0	0	0	0	1	0	1	0	0	0	0	0	1	0	1	0	1	0
OG0001855	Gained genes	0	0	0	0	0	0	0	0	0	0	0	0	0	0	0	0	0	0	0	0	0	0	0	0	0	0	0	0	0	0	0	0	0	0	1	0	1	0	0	0	0	0	1	1	1	0	1	0
OG0001856	Gained genes	0	0	0	0	0	0	0	0	0	0	0	0	0	0	0	0	0	0	0	0	0	0	0	0	0	0	0	0	0	0	0	0	0	0	0	0	1	0	0	0	0	0	1	0	0	0	1	0
OG0001857	Ancestral genes	0	0	0	0	0	0	0	0	0	0	0	0	0	0	0	0	0	0	0	0	0	0	0	0	0	0	0	0	0	0	0	0	0	0	0	0	0	0	0	1	0	0	1	1	0	0	4	0
OG0001858	Gained genes	0	0	0	0	0	0	0	0	0	0	0	0	0	0	0	0	0	0	0	0	0	0	0	0	0	0	0	0	0	0	0	0	0	0	0	0	0	0	0	0	2	1	0	0	0	0	0	0
OG0001860	Gained genes	0	1	0	0	0	0	0	0	0	0	0	0	0	0	0	0	0	0	0	1	0	0	0	0	2	0	1	0	1	0	0	0	0	0	0	0	0	0	0	0	0	0	0	0	0	0	0	0
OG0001861	Gained genes	0	1	1	0	0	0	1	0	0	0	0	0	0	0	0	1	0	0	0	0	0	0	0	0	0	0	1	0	0	1	0	0	0	0	0	1	0	0	0	0	0	0	0	0	0	0	0	0
OG0001862	Gained genes	0	1	1	0	1	0	0	0	0	0	0	0	0	0	0	1	0	0	0	0	0	0	0	0	1	0	1	0	1	1	0	0	0	0	0	0	0	0	0	0	0	0	0	0	0	0	0	0
OG0001863	Gained genes	0	1	0	0	1	0	0	0	0	0	0	0	0	0	0	1	0	0	0	0	0	0	0	0	1	0	1	0	1	1	0	0	0	0	0	0	0	0	0	0	0	0	0	0	0	0	0	0
OG0001864	Other genes	0	1	0	0	2	0	0	0	0	0	0	0	0	0	0	1	0	0	0	0	0	0	0	0	1	0	1	0	2	1	0	0	0	0	0	0	0	0	0	0	0	0	0	0	0	0	0	0
OG0001865	Gained genes	0	0	0	0	1	0	2	0	0	0	0	0	0	0	0	0	0	0	0	0	0	0	0	0	0	2	0	1	1	0	0	0	0	0	0	3	0	0	0	0	0	0	0	0	0	0	0	0
OG0001866	Gained genes	0	0	0	0	0	2	0	0	2	1	0	2	0	0	2	0	0	0	1	0	1	0	0	0	0	0	0	0	0	0	0	0	0	0	0	0	0	0	0	0	0	0	0	0	0	0	0	0
OG0001867	Ancestral genes	0	0	0	0	0	0	1	0	0	0	0	0	0	0	0	0	0	0	0	0	0	0	0	0	0	0	0	0	0	0	1	0	0	0	0	1	0	0	0	0	0	0	0	0	0	0	0	0
OG0001868	Gained genes	0	0	0	0	0	0	1	0	0	1	1	1	1	1	0	0	0	0	1	0	0	1	0	1	0	0	0	0	0	0	0	0	0	0	0	1	0	0	0	0	0	0	0	0	0	0	0	0
OG0001869	Gained genes	0	0	0	0	0	0	2	0	0	0	0	0	0	0	0	0	1	0	0	0	0	0	0	0	0	1	0	0	0	0	0	0	0	0	0	2	0	0	0	0	0	0	0	0	0	0	0	0
OG0001870	Other genes	0	0	0	0	0	0	0	1	1	1	1	1	1	1	1	0	0	1	1	0	1	1	1	1	0	0	0	0	0	0	0	0	0	0	0	0	0	0	0	0	0	0	0	0	0	0	0	0
OG0001871	Gained genes	0	0	0	0	0	0	0	0	1	1	1	1	1	1	1	0	0	1	1	0	0	1	0	1	0	0	0	0	0	0	0	0	0	0	0	0	0	0	0	0	0	0	0	0	0	0	0	0
OG0001872	Gained genes	0	0	0	0	0	0	0	0	0	1	1	0	0	1	1	0	1	0	1	0	0	1	1	1	0	0	0	0	0	0	0	0	0	0	0	0	0	0	0	0	0	0	0	0	0	0	0	0
OG0001873	Ancestral genes	0	0	0	0	0	0	0	0	0	0	0	0	0	0	0	0	1	0	0	0	0	0	0	0	0	2	0	2	0	0	0	0	0	0	0	0	0	0	0	0	0	0	0	0	0	0	0	0
OG0001874	Gained genes	0	0	0	0	0	0	0	0	0	0	0	0	0	0	0	0	0	0	0	0	0	0	0	0	0	2	2	0	0	0	0	0	0	0	0	0	0	0	0	0	0	0	0	0	0	0	0	0
OG0001875	Gained genes	0	0	0	0	0	0	0	0	0	0	0	0	0	0	0	0	0	0	0	0	0	0	0	0	0	0	0	0	0	0	0	1	0	1	0	0	0	0	1	0	0	0	0	0	0	1	0	0
OG0001876	Gained genes	0	0	0	0	0	0	0	0	0	0	0	0	0	0	0	0	0	0	0	0	0	0	0	0	0	0	0	0	0	0	0	0	1	1	0	0	0	0	0	2	0	0	0	0	0	0	1	0
OG0001877	Gained genes	0	0	0	0	0	0	0	0	0	0	0	0	0	0	0	0	0	0	0	0	0	0	0	0	0	0	0	0	0	0	0	0	1	0	1	0	0	0	0	0	0	0	0	0	0	0	1	0
OG0001878	Ancestral genes	0	0	0	0	0	0	0	0	0	0	0	0	0	0	0	0	0	0	0	0	0	0	0	0	0	0	0	0	0	0	0	0	1	0	1	0	1	0	0	1	0	0	1	0	2	0	0	0
OG0001879	Gained genes	0	0	0	0	0	0	0	0	0	0	0	0	0	0	0	0	0	0	0	0	0	0	0	0	0	0	0	0	0	0	0	0	1	0	2	0	0	0	0	0	0	0	0	0	0	0	1	0
OG0001880	Ancestral genes	0	0	0	0	0	0	0	0	0	0	0	0	0	0	0	0	0	0	0	0	0	0	0	0	0	0	0	0	0	0	0	0	1	0	1	0	1	0	0	0	0	0	1	1	1	0	0	0
OG0001881	Gained genes	0	0	0	0	0	0	0	0	0	0	0	0	0	0	0	0	0	0	0	0	0	0	0	0	0	0	0	0	0	0	0	0	0	1	0	0	1	0	0	0	0	0	1	0	0	0	1	0
OG0001882	Gained genes	0	0	0	0	0	0	0	0	0	0	0	0	0	0	0	0	0	0	0	0	0	0	0	0	0	0	0	0	0	0	0	0	0	1	1	0	1	0	0	0	0	0	1	0	0	0	1	0
OG0001883	Gained genes	0	0	0	0	0	0	0	0	0	0	0	0	0	0	0	0	0	0	0	0	0	0	0	0	0	0	0	0	0	0	0	0	0	1	0	0	0	0	0	1	0	0	0	0	0	0	1	0
OG0001884	Gained genes	0	0	0	0	0	0	0	0	0	0	0	0	0	0	0	0	0	0	0	0	0	0	0	0	0	0	0	0	0	0	0	0	0	0	1	0	0	0	0	2	0	0	0	1	1	0	1	0
OG0001885	Gained genes	0	0	0	0	0	0	0	0	0	0	0	0	0	0	0	0	0	0	0	0	0	0	0	0	0	0	0	0	0	0	0	0	0	0	1	0	1	0	0	1	0	0	1	1	0	0	1	0
OG0001886	Gained genes	0	0	0	0	0	0	0	0	0	0	0	0	0	0	0	0	0	0	0	0	0	0	0	0	0	0	0	0	0	0	0	0	0	0	0	0	1	0	0	0	0	0	1	0	1	0	1	0
OG0001887	Gained genes	0	0	0	0	0	0	0	0	0	0	0	0	0	0	0	0	0	0	0	0	0	0	0	0	0	0	0	0	0	0	0	0	0	0	0	0	0	0	0	0	0	1	0	0	1	0	1	0
OG0001888	Gained genes	0	0	0	0	0	0	0	0	0	0	0	0	0	0	0	0	0	0	0	0	0	0	0	0	0	0	0	0	0	0	0	0	0	0	0	0	0	0	0	0	0	0	0	0	0	0	2	0
OG0001889	Gained genes	1	0	0	0	0	1	0	0	1	0	0	0	0	0	0	0	1	0	1	0	0	1	0	0	0	1	0	1	0	0	1	0	0	0	0	0	0	0	0	0	0	0	0	0	0	0	0	0
OG0001890	Gained genes	1	0	0	0	0	0	0	0	0	0	0	0	0	0	0	0	0	0	0	0	0	0	0	0	1	0	0	0	0	1	0	0	0	0	0	0	0	0	0	0	0	0	0	0	0	0	0	0
OG0001891	Gained genes	1	0	0	0	0	0	0	0	0	0	0	0	0	2	0	0	0	0	0	0	0	0	0	0	0	0	0	0	0	0	0	0	0	0	0	0	0	0	0	0	3	1	0	0	0	0	0	0
OG0001892	Gained genes	0	1	0	0	1	0	0	0	0	0	0	0	0	0	0	1	0	0	0	0	0	0	0	0	1	0	1	0	1	1	0	0	0	0	0	0	0	0	0	0	0	0	0	0	0	0	0	0
OG0001893	Gained genes	0	1	0	0	1	0	0	0	0	0	0	0	0	0	0	1	0	0	0	0	0	0	0	0	1	0	1	0	1	1	0	0	0	0	0	0	0	0	0	0	1	0	0	0	0	0	0	0
OG0001894	Gained genes	0	1	0	0	0	0	0	0	0	0	0	0	0	0	0	0	0	0	0	0	0	0	0	0	1	0	1	0	0	0	0	0	0	0	0	0	0	0	0	0	0	0	0	0	0	0	0	0
OG0001895	Gained genes	0	1	0	0	0	0	0	0	0	0	0	0	0	0	0	0	0	0	1	0	0	0	0	1	0	0	1	0	0	0	1	0	0	0	0	0	0	0	0	0	0	0	0	0	0	0	0	0
OG0001896	Other genes	0	0	1	0	1	0	0	0	0	0	0	0	0	0	0	1	0	0	0	0	0	0	0	0	1	0	1	0	1	0	0	0	0	0	0	0	0	0	0	0	0	0	0	0	0	0	0	0
OG0001897	Ancestral genes	0	0	0	1	0	0	0	0	0	0	0	0	0	0	0	1	0	0	0	0	0	0	0	0	0	0	0	0	0	1	0	0	0	0	0	0	0	0	0	0	0	0	0	0	0	0	0	0
OG0001898	Gained genes	0	0	0	1	0	0	0	0	0	0	0	0	0	0	0	0	0	0	0	0	0	0	0	0	0	0	0	0	0	0	0	0	0	0	0	0	0	0	0	0	0	0	0	0	0	0	0	0
OG0001899	Gained genes	0	0	0	0	1	1	1	0	0	0	0	0	0	0	0	0	0	0	0	1	0	0	0	0	1	1	0	0	0	0	0	0	0	0	0	2	0	0	0	1	0	0	0	0	0	0	0	0
OG0001900	Gained genes	0	0	0	0	0	2	0	0	0	0	1	1	1	1	0	0	0	1	1	0	1	1	0	1	0	0	0	0	0	0	1	0	0	0	0	0	0	0	0	0	0	0	0	0	0	0	0	0
OG0001901	Gained genes	0	0	0	0	0	1	0	0	0	0	0	0	0	0	0	0	0	0	0	0	0	0	0	0	0	0	1	0	0	0	1	0	0	0	0	0	0	1	1	0	0	0	0	0	0	0	0	0
OG0001902	Gained genes	0	0	0	0	0	1	0	0	2	1	0	2	2	0	0	0	0	0	0	0	0	0	0	0	0	0	2	0	0	1	0	0	0	0	0	0	0	0	0	0	0	0	0	0	0	0	0	0
OG0001903	Gained genes	0	0	0	0	0	1	0	1	1	1	1	1	1	1	0	0	0	1	0	0	1	1	1	1	0	1	0	0	0	0	0	0	0	0	0	0	0	0	0	0	0	0	0	0	0	0	0	0
OG0001904	Gained genes	0	0	0	0	0	0	1	0	0	0	0	0	0	1	0	0	0	0	0	0	0	0	0	0	0	0	0	0	0	0	0	0	0	0	0	1	0	0	0	0	0	1	0	0	0	0	0	0
OG0001905	Gained genes	0	0	0	0	0	0	1	0	0	0	0	0	0	0	0	0	1	0	0	1	0	0	0	0	0	1	0	1	0	0	0	0	0	0	0	1	0	0	0	0	0	0	0	0	0	0	0	0
OG0001906	Gained genes	0	0	0	0	0	0	1	0	4	0	1	3	2	1	1	0	0	0	1	0	0	3	0	0	0	0	0	0	0	0	0	0	0	0	0	0	0	0	0	0	0	0	0	0	0	0	0	0
OG0001907	Gained genes	0	0	0	0	0	0	0	0	0	0	2	0	0	0	0	0	0	0	2	1	0	1	0	0	0	0	0	0	0	0	0	0	0	1	0	0	1	0	0	0	0	0	0	0	0	0	0	0
OG0001908	Gained genes	0	0	0	0	0	0	0	0	0	0	1	0	0	1	0	0	0	0	3	0	2	0	0	0	0	0	0	0	0	0	0	0	0	0	0	0	0	0	0	0	0	0	0	0	0	0	0	0
OG0001909	Gained genes	0	0	0	0	0	0	0	0	0	0	0	0	0	0	0	0	0	0	0	1	0	0	0	0	1	0	0	0	0	0	0	0	0	0	0	0	0	0	0	0	0	0	0	0	0	0	0	0
OG0001910	Gained genes	0	0	0	0	0	0	0	0	0	0	0	0	0	0	0	0	0	0	0	0	0	0	0	0	0	0	0	0	0	0	0	0	1	0	1	0	1	0	0	0	0	0	1	1	1	0	0	0
OG0001911	Gained genes	0	0	0	0	0	0	0	0	0	0	0	0	0	0	0	0	0	0	0	0	0	0	0	0	0	0	0	0	0	0	0	0	1	1	0	0	0	0	0	0	0	0	0	0	0	0	1	0
OG0001912	Ancestral genes	0	0	0	0	0	0	0	0	0	0	0	0	0	0	0	0	0	0	0	0	0	0	0	0	0	0	0	0	0	0	0	0	1	0	1	0	0	0	0	1	0	0	0	0	0	0	1	0
OG0001913	Gained genes	0	0	0	0	0	0	0	0	0	0	0	0	0	0	0	0	0	0	0	0	0	0	0	0	0	0	0	0	0	0	0	0	0	1	0	0	0	0	0	0	0	0	0	0	0	0	1	0
OG0001914	Gained genes	0	0	0	0	0	0	0	0	0	0	0	0	0	0	0	0	0	0	0	0	0	0	0	0	0	0	0	0	0	0	0	0	0	0	2	0	0	0	0	1	0	0	1	1	1	0	1	0
OG0001915	Gained genes	0	0	0	0	0	0	0	0	0	0	0	0	0	0	0	0	0	0	0	0	0	0	0	0	0	0	0	0	0	0	0	0	0	0	1	0	0	0	0	0	0	0	0	0	0	0	1	0
OG0001916	Gained genes	0	0	0	0	0	0	0	0	0	0	0	0	0	0	0	0	0	0	0	0	0	0	0	0	0	0	0	0	0	0	0	0	0	0	1	0	1	0	0	0	0	0	1	1	1	0	1	0
OG0001917	Gained genes	0	0	0	0	0	0	0	0	0	0	0	0	0	0	0	0	0	0	0	0	0	0	0	0	0	0	0	0	0	0	0	0	0	0	1	0	1	0	0	2	0	0	1	0	0	0	0	0
OG0001918	Gained genes	0	0	0	0	0	0	0	0	0	0	0	0	0	0	0	0	0	0	0	0	0	0	0	0	0	0	0	0	0	0	0	0	0	0	0	0	0	1	0	0	1	0	0	0	0	0	2	0
OG0001919	Ancestral genes	0	0	0	0	0	0	0	0	0	0	0	0	0	0	0	0	0	0	0	0	0	0	0	0	0	0	0	0	0	0	0	0	0	0	0	0	0	0	0	0	0	0	0	0	0	0	1	0
OG0001920	Gained genes	0	1	0	0	0	2	2	0	0	0	0	0	0	0	0	0	0	0	0	0	0	0	0	0	0	1	1	1	0	0	0	0	0	0	0	3	0	0	0	0	0	0	0	0	0	0	0	0
OG0001921	Other genes	0	1	0	0	0	0	0	0	0	0	0	0	0	0	0	1	0	0	0	0	0	0	0	0	1	0	1	0	0	1	0	0	0	0	0	0	0	0	0	0	0	0	0	0	0	0	0	0
OG0001922	Ancestral genes	0	1	0	0	1	0	0	0	0	0	0	0	0	0	0	0	0	0	0	0	0	0	0	0	0	1	1	2	1	0	0	1	0	0	0	0	0	0	0	0	0	0	0	0	0	0	0	0
OG0001923	Gained genes	0	0	0	0	0	1	1	0	0	0	0	0	0	0	0	2	0	0	0	0	0	0	0	0	1	0	0	0	0	0	0	0	0	0	0	0	0	0	0	0	0	0	0	0	0	0	0	0
OG0001924	Ancestral genes	0	0	0	0	0	0	1	0	0	0	0	0	0	1	0	0	0	0	0	0	0	0	0	0	0	0	1	0	0	0	0	0	0	0	0	0	1	0	0	0	0	0	0	0	0	0	0	0
OG0001925	Other genes	0	0	0	0	0	0	1	0	0	1	0	0	0	1	0	0	0	0	1	0	0	1	0	0	0	0	0	0	0	0	0	0	0	0	0	1	0	0	0	0	0	0	0	0	0	0	0	0
OG0001926	Gained genes	0	0	0	0	0	0	1	1	2	1	0	1	1	1	0	0	0	1	0	0	0	1	1	1	0	0	0	0	0	0	0	0	0	0	0	2	0	0	0	0	0	0	0	0	0	0	0	0
OG0001927	Gained genes	0	0	0	0	0	0	2	0	0	0	0	0	0	0	0	0	0	0	0	0	0	0	0	0	0	0	0	2	0	0	0	0	0	0	0	1	0	0	0	0	0	0	0	0	0	0	0	0
OG0001928	Gained genes	0	0	0	0	0	0	0	1	0	0	0	1	0	0	0	0	0	0	0	0	1	0	1	0	0	0	0	0	0	0	0	0	0	0	0	0	0	0	0	0	0	0	0	0	0	0	0	0
OG0001929	Gained genes	0	0	0	0	0	0	0	1	1	1	0	1	1	1	0	0	0	1	1	1	0	1	1	1	0	0	0	0	0	0	0	0	0	0	0	0	0	0	0	0	0	0	0	0	0	0	0	0
OG0001930	Gained genes	0	0	0	0	0	0	0	0	0	0	0	0	0	0	0	1	0	0	0	1	0	0	0	0	0	0	0	0	0	1	0	0	0	0	0	0	0	0	0	0	0	0	0	0	0	0	0	0
OG0001931	Gained genes	0	0	0	0	0	0	0	0	0	0	0	0	0	0	0	0	1	0	0	1	0	0	0	0	0	1	0	0	0	0	0	0	0	0	0	0	0	0	0	0	0	0	0	0	0	0	1	0
OG0001932	Gained genes	0	0	0	0	0	0	0	0	0	0	0	0	0	0	0	0	1	0	0	0	0	0	0	0	0	0	0	0	0	0	0	0	0	0	0	0	0	0	0	0	0	0	0	0	0	0	0	0
OG0001933	Gained genes	0	0	0	0	0	0	0	0	0	0	0	0	0	0	0	0	0	0	0	1	0	0	0	0	0	0	0	0	0	0	0	0	0	0	0	0	0	0	0	0	0	0	0	0	0	0	0	0
OG0001934	Gained genes	0	0	0	0	0	0	0	0	0	0	0	0	0	0	0	0	0	0	0	0	0	0	0	0	1	0	0	0	0	0	0	4	0	0	0	0	0	0	0	0	0	0	0	0	0	0	0	0
OG0001935	Gained genes	0	0	0	0	0	0	0	0	0	0	0	0	0	0	0	0	0	0	0	0	0	0	0	0	0	0	0	1	0	0	0	0	0	0	0	0	0	0	0	0	0	0	0	0	0	0	0	0
OG0001936	Ancestral genes	0	0	0	0	0	0	0	0	0	0	0	0	0	0	0	0	0	0	0	0	0	0	0	0	0	0	0	0	0	0	0	1	0	0	1	0	1	0	0	1	0	0	1	1	1	0	0	1
OG0001937	Ancestral genes	0	0	0	0	0	0	0	0	0	0	0	0	0	0	0	0	0	0	0	0	0	0	0	0	0	0	0	0	0	0	0	1	0	0	1	0	0	0	0	1	0	0	2	1	1	0	0	0
OG0001938	Ancestral genes	0	0	0	0	0	0	0	0	0	0	0	0	0	0	0	0	0	0	0	0	0	0	0	0	0	0	0	0	0	0	0	0	1	1	1	0	0	0	0	1	0	0	0	0	0	0	1	0
OG0001939	Gained genes	0	0	0	0	0	0	0	0	0	0	0	0	0	0	0	0	0	0	0	0	0	0	0	0	0	0	0	0	0	0	0	0	1	0	1	0	0	0	0	1	0	0	0	0	0	0	1	0
OG0001940	Gained genes	0	0	0	0	0	0	0	0	0	0	0	0	0	0	0	0	0	0	0	0	0	0	0	0	0	0	0	0	0	0	0	0	1	1	1	0	0	0	0	0	0	0	0	0	0	0	1	0
OG0001941	Ancestral genes	0	0	0	0	0	0	0	0	0	0	0	0	0	0	0	0	0	0	0	0	0	0	0	0	0	0	0	0	0	0	0	0	0	1	0	0	1	0	0	0	0	0	1	1	1	0	1	0
OG0001942	Ancestral genes	0	0	0	0	0	0	0	0	0	0	0	0	0	0	0	0	0	0	0	0	0	0	0	0	0	0	0	0	0	0	0	0	0	1	1	0	0	0	0	0	0	0	0	0	0	0	1	0
OG0001943	Gained genes	0	0	0	0	0	0	0	0	0	0	0	0	0	0	0	0	0	0	0	0	0	0	0	0	0	0	0	0	0	0	0	0	0	1	0	0	0	0	0	0	0	0	1	0	0	0	1	0
OG0001944	Gained genes	0	0	0	0	0	0	0	0	0	0	0	0	0	0	0	0	0	0	0	0	0	0	0	0	0	0	0	0	0	0	0	0	0	1	0	0	0	0	0	0	0	0	0	0	0	0	1	0
OG0001945	Gained genes	0	0	0	0	0	0	0	0	0	0	0	0	0	0	0	0	0	0	0	0	0	0	0	0	0	0	0	0	0	0	0	0	0	1	0	0	1	0	0	0	0	0	1	1	1	0	1	0
OG0001946	Gained genes	0	0	0	0	0	0	0	0	0	0	0	0	0	0	0	0	0	0	0	0	0	0	0	0	0	0	0	0	0	0	0	0	0	2	0	0	0	0	0	0	0	0	0	0	0	0	1	0
OG0001947	Gained genes	0	0	0	0	0	0	0	0	0	0	0	0	0	0	0	0	0	0	0	0	0	0	0	0	0	0	0	0	0	0	0	0	0	0	1	0	0	0	0	0	0	0	1	0	0	0	1	0
OG0001948	Gained genes	0	0	0	0	0	0	0	0	0	0	0	0	0	0	0	0	0	0	0	0	0	0	0	0	0	0	0	0	0	0	0	0	0	0	1	0	1	0	0	0	0	0	1	1	0	0	1	0
OG0001949	Ancestral genes	0	0	0	0	0	0	0	0	0	0	0	0	0	0	0	0	0	0	0	0	0	0	0	0	0	0	0	0	0	0	0	0	0	0	0	0	0	0	0	0	0	0	1	0	0	0	1	0
OG0001950	Gained genes	0	0	0	0	0	0	0	0	0	0	0	0	0	0	0	0	0	0	0	0	0	0	0	0	0	0	0	0	0	0	0	0	0	0	0	0	0	0	0	0	0	0	0	0	0	0	1	0
OG0001951	Gained genes	1	0	0	0	0	0	0	0	0	0	1	0	0	0	0	1	1	0	1	1	0	0	0	2	0	0	1	0	1	1	0	0	0	0	0	0	0	0	0	0	0	0	0	0	0	0	0	0
OG0001952	Gained genes	0	0	0	0	2	0	1	0	0	0	0	0	0	0	0	0	1	0	0	0	0	0	0	0	0	1	1	1	1	0	0	0	0	0	0	1	0	0	0	0	2	1	0	0	0	0	0	0
OG0001953	Gained genes	0	0	0	0	0	1	1	0	0	0	0	0	0	0	0	0	0	0	0	0	0	0	0	0	0	0	0	0	0	0	1	0	0	0	0	1	0	0	0	0	0	0	0	0	0	0	0	0
OG0001954	Gained genes	0	0	0	0	0	1	0	0	0	0	0	1	0	0	0	1	0	0	0	0	1	0	0	0	1	0	0	0	0	1	0	0	0	0	0	0	0	0	0	0	0	0	0	0	0	0	0	0
OG0001955	Gained genes	0	0	0	0	0	1	0	1	1	0	0	0	1	1	1	0	0	0	1	0	0	0	0	1	0	1	0	1	0	0	0	0	0	0	0	0	0	0	0	0	0	0	0	0	0	0	0	0
OG0001956	Gained genes	0	0	0	0	0	0	1	0	1	0	1	1	0	1	1	0	0	2	1	0	0	0	0	1	0	0	0	0	0	0	0	1	0	1	1	0	0	0	0	0	0	0	0	0	0	0	0	0
OG0001957	Gained genes	0	0	0	0	0	0	0	1	1	0	1	0	0	0	0	0	0	0	1	0	0	0	0	0	0	0	0	0	0	0	0	0	0	0	0	0	0	0	0	0	0	0	0	0	0	0	0	0
OG0001958	Other genes	0	0	0	0	0	0	0	0	1	0	0	0	1	1	1	0	0	1	0	0	0	1	1	1	0	1	0	1	0	0	0	0	0	0	0	0	0	0	0	0	0	0	0	0	0	0	0	0
OG0001959	Gained genes	0	0	0	0	0	0	0	0	1	1	1	1	1	1	0	0	0	1	0	1	0	1	1	1	0	0	0	0	0	0	0	0	0	0	0	0	0	0	0	0	0	0	0	0	0	0	0	0
OG0001960	Gained genes	0	0	0	0	0	0	0	0	0	1	1	0	1	0	0	1	0	1	1	0	0	0	0	1	0	0	0	0	0	1	0	0	0	0	0	0	0	0	0	0	0	0	0	0	0	0	0	0
OG0001961	Gained genes	0	0	0	0	0	0	0	0	0	0	0	1	0	0	1	0	0	0	0	0	0	0	0	0	0	0	0	0	0	0	0	0	0	0	0	0	0	0	1	0	0	0	0	0	0	0	0	2
OG0001962	Ancestral genes	0	0	0	0	0	0	0	0	0	0	0	0	0	1	0	1	1	0	0	0	0	0	0	0	0	0	1	0	0	1	0	0	0	0	0	0	0	0	0	0	1	0	0	0	1	1	0	0
OG0001963	Ancestral genes	0	0	0	0	0	0	0	0	0	0	0	0	0	0	0	0	0	0	0	0	0	0	0	0	0	0	0	0	0	0	0	0	1	0	1	0	0	0	0	0	0	0	1	0	1	0	1	0
OG0001964	Gained genes	0	0	0	0	0	0	0	0	0	0	0	0	0	0	0	0	0	0	0	0	0	0	0	0	0	0	0	0	0	0	0	0	1	0	1	0	0	0	0	0	0	0	0	0	0	0	1	0
OG0001965	Gained genes	0	0	0	0	0	0	0	0	0	0	0	0	0	0	0	0	0	0	0	0	0	0	0	0	0	0	0	0	0	0	0	0	1	0	1	0	1	0	0	1	0	0	1	1	1	0	1	0
OG0001966	Gained genes	0	0	0	0	0	0	0	0	0	0	0	0	0	0	0	0	0	0	0	0	0	0	0	0	0	0	0	0	0	0	0	0	0	1	0	0	0	0	0	0	0	0	0	0	0	0	1	0
OG0001967	Gained genes	0	0	0	0	0	0	0	0	0	0	0	0	0	0	0	0	0	0	0	0	0	0	0	0	0	0	0	0	0	0	0	0	0	1	0	0	0	0	0	0	0	0	1	1	0	0	1	1
OG0001968	Ancestral genes	0	0	0	0	0	0	0	0	0	0	0	0	0	0	0	0	0	0	0	0	0	0	0	0	0	0	0	0	0	0	0	0	0	1	1	0	0	0	0	0	0	0	0	0	0	0	1	0
OG0001969	Gained genes	0	0	0	0	0	0	0	0	0	0	0	0	0	0	0	0	0	0	0	0	0	0	0	0	0	0	0	0	0	0	0	0	0	1	0	0	0	0	0	0	0	0	0	0	0	0	1	0
OG0001970	Ancestral genes	0	0	0	0	0	0	0	0	0	0	0	0	0	0	0	0	0	0	0	0	0	0	0	0	0	0	0	0	0	0	0	0	0	0	1	0	0	0	0	0	1	0	0	0	0	3	0	0
OG0001971	Gained genes	0	0	0	0	0	0	0	0	0	0	0	0	0	0	0	0	0	0	0	0	0	0	0	0	0	0	0	0	0	0	0	0	0	0	1	0	1	0	0	0	0	0	1	0	0	0	1	0
OG0001972	Gained genes	0	0	0	0	0	0	0	0	0	0	0	0	0	0	0	0	0	0	0	0	0	0	0	0	0	0	0	0	0	0	0	0	0	0	0	0	0	0	0	0	0	0	0	0	1	0	1	0
OG0001973	Gained genes	0	0	0	0	0	0	0	0	0	0	0	0	0	0	0	0	0	0	0	0	0	0	0	0	0	0	0	0	0	0	0	0	0	0	0	0	0	0	0	0	0	0	0	0	0	0	0	0
OG0001974	Gained genes	1	0	0	0	0	0	0	0	0	0	0	0	0	1	0	1	0	0	1	0	0	0	0	0	0	0	0	0	0	1	0	0	0	0	0	0	0	0	0	0	1	1	0	0	0	0	0	0
OG0001975	Gained genes	1	0	0	0	3	1	0	0	0	0	0	1	0	0	0	1	0	0	0	1	0	0	0	0	1	0	0	0	1	0	0	0	0	0	0	1	0	0	0	0	0	0	0	0	0	0	0	0
OG0001976	Gained genes	0	1	0	0	1	0	0	0	0	0	0	0	0	0	0	1	0	0	0	0	0	0	0	0	1	0	1	0	1	1	0	0	0	0	0	0	0	0	0	0	0	0	0	0	0	0	0	0
OG0001977	Gained genes	0	1	1	0	1	0	0	0	0	0	0	0	0	0	0	1	0	0	0	0	0	0	0	0	1	0	1	0	1	0	0	0	0	0	0	0	0	0	0	0	0	0	0	0	0	0	0	0
OG0001978	Gained genes	0	1	0	0	0	0	0	0	0	0	0	0	0	0	0	0	0	0	0	0	0	0	0	0	0	1	1	1	0	0	0	0	0	0	0	2	0	0	0	0	0	0	0	0	0	0	0	0
OG0001979	Gained genes	0	1	0	0	0	1	0	0	0	0	0	0	0	1	0	0	0	0	0	0	0	0	0	0	0	0	1	1	0	0	0	0	0	0	0	4	0	0	0	0	0	0	0	0	0	0	0	0
OG0001980	Gained genes	0	0	1	0	0	1	1	0	0	0	0	0	0	0	0	0	0	0	0	0	0	0	0	0	0	2	0	3	0	0	1	0	0	0	0	1	0	0	0	0	0	0	0	0	0	0	0	0
OG0001981	Gained genes	0	0	0	1	0	0	0	0	0	0	0	0	0	0	0	0	0	0	0	0	0	0	0	0	0	0	0	0	0	0	0	0	0	0	0	0	0	0	0	0	0	0	0	0	0	0	0	0
OG0001982	Gained genes	0	0	0	0	1	0	1	0	0	0	0	0	0	1	0	0	0	0	0	0	0	0	0	0	0	0	1	0	1	0	0	0	0	0	0	1	0	1	0	0	1	0	0	0	0	0	0	0
OG0001983	Gained genes	0	0	0	0	1	0	2	0	1	0	0	1	0	0	1	0	0	0	1	0	1	0	0	0	1	0	0	0	1	0	0	0	0	0	0	1	0	0	0	0	0	0	0	0	0	0	0	0
OG0001984	Gained genes	0	0	0	0	0	1	4	0	0	0	0	0	0	0	0	0	0	0	0	0	0	0	0	0	0	0	0	0	0	0	0	0	0	0	0	2	0	0	0	0	0	0	0	0	0	0	0	0
OG0001985	Gained genes	0	0	0	0	0	1	1	0	0	0	0	0	0	0	0	0	0	0	0	0	0	0	0	0	0	1	1	1	0	0	0	0	0	0	0	1	0	0	0	0	0	0	0	0	0	0	0	0
OG0001986	Gained genes	0	0	0	0	0	1	0	0	0	0	0	0	0	1	0	0	0	0	0	0	0	0	0	0	0	0	0	1	0	0	0	0	0	0	0	3	0	0	0	0	0	0	0	0	0	0	0	0
OG0001987	Ancestral genes	0	0	0	0	0	1	1	0	0	0	0	0	0	0	0	0	0	0	0	0	0	0	0	0	0	0	0	0	0	0	0	0	0	0	0	2	0	0	0	0	1	0	0	0	0	0	0	0
OG0001988	Gained genes	0	0	0	0	0	1	2	0	0	0	0	0	0	0	0	0	0	0	0	0	0	0	0	0	1	0	0	0	0	0	0	0	0	0	0	2	0	0	0	0	0	0	0	0	0	0	0	0
OG0001989	Gained genes	0	0	0	0	0	0	0	1	1	0	0	1	1	0	0	0	0	0	0	0	1	0	0	1	0	0	0	0	0	0	0	0	0	0	0	0	0	0	0	0	0	0	0	0	0	0	0	0
OG0001990	Other genes	0	0	0	0	0	0	0	1	1	0	0	0	0	1	0	0	0	1	0	0	1	0	1	1	0	0	0	0	0	0	0	0	0	0	0	0	0	0	0	0	0	0	0	0	0	0	0	0
OG0001991	Gained genes	0	0	0	0	0	0	0	0	0	1	0	0	0	0	0	0	0	1	0	0	1	0	0	0	0	0	0	0	0	0	0	3	0	1	0	0	0	0	0	0	0	0	0	0	0	0	0	0
OG0001992	Gained genes	0	0	0	0	0	0	0	0	0	2	0	0	0	0	0	0	0	2	1	0	2	0	0	1	0	0	0	0	0	0	0	0	0	0	0	1	0	0	0	0	0	2	0	0	0	0	0	0
OG0001993	Gained genes	0	0	0	0	0	0	0	0	0	1	0	1	0	0	0	0	0	0	0	0	0	0	1	0	0	0	0	0	0	0	0	1	0	0	0	0	1	0	0	0	0	0	0	0	0	0	0	0
OG0001994	Gained genes	0	0	0	0	0	0	0	0	0	0	0	0	1	0	0	0	0	0	0	0	3	1	0	0	0	0	0	0	0	0	0	0	0	0	0	0	0	0	0	0	0	0	0	0	0	0	0	0
OG0001995	Gained genes	0	0	0	0	0	0	0	0	0	0	0	0	0	0	0	0	1	0	0	0	0	0	0	0	0	0	1	0	0	0	0	0	0	0	0	0	0	0	0	0	0	0	0	0	0	0	0	0
OG0001996	Ancestral genes	0	0	0	0	0	0	0	0	0	0	0	0	0	0	0	0	0	0	0	0	0	0	0	0	1	1	0	0	0	1	0	0	0	0	0	0	0	0	0	0	0	0	0	0	1	0	1	0
OG0001997	Gained genes	0	0	0	0	0	0	0	0	0	0	0	0	0	0	0	0	0	0	0	0	0	0	0	0	0	0	0	1	0	0	2	0	0	0	0	0	0	0	0	0	0	0	0	0	0	0	0	0
OG0001998	Gained genes	0	0	0	0	0	0	0	0	0	0	0	0	0	0	0	0	0	0	0	0	0	0	0	0	0	0	0	0	0	0	0	1	0	0	1	0	1	0	0	1	0	0	1	1	1	0	0	1
[truncated: 10,095 more rows]
[truncated: 195 more columns]
