# Supplementary material for: Unraveling the phylogenomic diversity of Methanomassiliicoccales and implications for mitigating ruminant methane emissions
Source: Genome Biol. 2024 Jan 23;25:32. doi: 10.1186/s13059-024-03167-0 (PMC10804542; doi:10.1186/s13059-024-03167-0)
Supplement: Supplementary file 6 — Additional file 6: Table S5. Information on 1656 orthologous genes from the common ancestor of Methanomassiliicoccales. [file 13059_2024_3167_MOESM6_ESM.xlsx]

## Sheet: Sheet1
Table S5. Information on 1656 orthologous genes from the common ancestor of Methanomassiliicoccales.
Orthologous gene	Core or flexible gene	KEGG annotation	Description	G. 1	G. 2	G. 3	G. 4	G. 5	G. 6	G. 7	G. 8	G. 9	G. 10	G. 11	G. 12	G. 13	G. 14	G. 15	G. 16	G. 17	G. 18	G. 19	G. 20	G. 21	G. 22
OG0000000	Core	K02015	ABC.FEV.P; iron complex transport system permease protein	0	0	1	1	1	1	1	1	1	1	1	1	5	1	1	1	1	1	13	1	1	1
OG0000001	Core	K02013	ABC.FEV.A; iron complex transport system ATP-binding protein [EC:7.2.2.-]	0	0	1	2	1	1	1	1	1	1	2	1	5	1	1	1	1	1	11	1	1	1
OG0000002	Core	K01990	ABC-2.A; ABC-2 type transport system ATP-binding protein	9	1	1	9	1	1	1	1	1	1	8	1	7	1	1	1	1	1	7	1	1	1
OG0000003	Core	K03809	wrbA; NAD(P)H dehydrogenase (quinone) [EC:1.6.5.2]	1	0	1	4	1	1	1	1	1	1	1	1	6	1	1	1	1	1	3	1	1	1
OG0000004	Core	K07090	K07090; uncharacterized protein	3	1	1	5	1	1	1	1	1	1	3	1	2	0	1	1	1	1	2	1	1	1
OG0000006	Core	K03446	emrB; MFS transporter, DHA2 family, multidrug resistance protein	0	0	1	3	1	1	1	1	1	1	0	1	2	1	1	1	1	1	4	1	1	1
OG0000007	Core	K19002	mgs, bgsB; 1,2-diacylglycerol 3-alpha-glucosyltransferase [EC:2.4.1.337]	15	1	1	7	1	1	1	1	1	1	3	1	2	1	1	1	1	1	1	1	1	1
OG0000009	No	No annotation	NA	1	1	1	0	0	0	0	1	1	1	0	0	8	1	1	1	0	1	4	1	1	1
OG0000010	Core	K02049	ABC.SN.A; NitT/TauT family transport system ATP-binding protein	5	1	1	5	1	1	1	1	1	1	5	1	6	1	1	1	1	1	3	1	1	1
OG0000012	Core	K03405	chlI, bchI; magnesium chelatase subunit I [EC:6.6.1.1]	0	1	1	0	1	1	1	1	1	1	2	1	4	1	1	1	1	1	5	1	1	1
OG0000013	Core	K14260	alaA; alanine-synthesizing transaminase [EC:2.6.1.66 2.6.1.2]	3	1	1	3	1	1	1	1	1	1	2	1	3	1	1	1	1	1	2	1	1	1
OG0000014	No	No annotation	NA	0	0	0	0	1	0	1	1	0	1	0	1	0	1	1	1	1	1	1	1	1	1
OG0000016	Core	K07755	AS3MT; arsenite methyltransferase [EC:2.1.1.137]	7	1	1	1	1	1	1	1	1	1	1	1	2	1	1	1	1	1	1	1	1	1
OG0000017	No	No annotation	NA	1	1	0	0	1	0	0	0	1	1	0	1	1	1	1	1	1	1	0	1	1	1
OG0000018	Core	K01649	leuA, IMS; 2-isopropylmalate synthase [EC:2.3.3.13]	1	0	1	5	1	1	1	1	1	1	4	1	2	1	1	1	1	1	2	1	1	1
OG0000019	Core	No annotation	NA	4	0	1	6	1	1	1	1	1	1	3	1	2	1	1	1	1	1	2	1	1	1
OG0000020	Core	K03531	ftsZ; cell division protein FtsZ	6	1	1	8	1	1	1	1	1	1	1	1	2	1	1	1	1	1	2	1	1	1
OG0000021	Core	K00030	IDH3; isocitrate dehydrogenase (NAD+) [EC:1.1.1.41]	2	1	1	3	1	1	1	1	1	1	1	1	2	1	1	1	1	1	3	1	1	1
OG0000022	Core	K03455	TC.KEF; monovalent cation:H+ antiporter-2, CPA2 family	1	1	1	3	1	1	1	1	1	1	0	1	2	1	1	1	1	1	2	1	1	1
OG0000024	Core	K00973	rfbA, rmlA, rffH; glucose-1-phosphate thymidylyltransferase [EC:2.7.7.24]	6	1	1	5	1	1	1	1	1	1	3	1	2	1	1	1	1	1	0	1	1	1
OG0000026	Core	K03724	lhr; ATP-dependent helicase Lhr and Lhr-like helicase [EC:3.6.4.-]	2	1	1	2	1	1	1	1	1	1	1	1	2	1	1	1	1	1	1	1	1	1
OG0000028	Core	K17686	copA, ctpA, ATP7; P-type Cu+ transporter [EC:7.2.2.8]	1	1	1	3	1	1	1	1	1	1	1	1	2	0	1	1	1	1	3	1	1	1
OG0000030	Core	K22132	tcdA; tRNA threonylcarbamoyladenosine dehydratase	3	1	1	2	1	1	1	1	1	1	1	1	2	1	1	1	1	1	2	1	1	1
OG0000031	Core	K04095	fic; cell filamentation protein	1	1	0	0	1	1	1	1	1	1	2	1	5	1	1	1	1	0	1	1	1	1
OG0000032	Core	K04043	dnaK, HSPA9; molecular chaperone DnaK	1	1	1	1	1	1	1	1	1	1	0	1	1	1	1	1	1	1	2	1	1	1
OG0000033	Core	K08264	hdrD; heterodisulfide reductase subunit D [EC:1.8.98.1]	4	0	1	8	1	1	1	1	1	1	2	1	2	1	1	1	1	1	2	1	1	1
OG0000034	Core	K00666	K00666; fatty-acyl-CoA synthase [EC:6.2.1.-]	3	1	1	4	1	1	1	1	1	1	2	1	3	1	1	1	1	1	1	1	1	1
OG0000036	Core	K00821	argD; acetylornithine/N-succinyldiaminopimelate aminotransferase [EC:2.6.1.11 2.6.1.17]	1	1	1	4	1	1	1	1	1	1	0	1	2	1	1	1	1	1	1	1	1	1
OG0000037	Core	K15778	pmm-pgm; phosphomannomutase / phosphoglucomutase [EC:5.4.2.8 5.4.2.2]	2	1	1	2	1	1	1	1	1	1	2	1	2	1	1	1	1	1	2	1	1	1
OG0000040	Core	K00265	gltB; glutamate synthase (NADPH) large chain [EC:1.4.1.13]	1	1	1	3	1	1	1	1	1	1	1	1	1	0	1	1	1	1	1	1	1	1
OG0000041	Core	K04719	bluB; 5,6-dimethylbenzimidazole synthase [EC:1.13.11.79]	3	1	1	3	1	1	1	1	1	1	1	1	1	1	1	1	1	1	1	1	1	1
OG0000042	Core	K13787	idsA; geranylgeranyl diphosphate synthase, type I [EC:2.5.1.1 2.5.1.10 2.5.1.29]	2	1	1	2	1	1	1	1	1	1	1	1	2	1	1	1	1	1	1	1	1	1
OG0000045	Core	K00104	glcD; glycolate oxidase [EC:1.1.3.15]	1	0	1	3	1	1	1	1	1	1	2	1	2	1	1	1	1	1	1	1	1	1
OG0000046	Core	K04484	radB; DNA repair protein RadB	2	1	1	2	1	1	1	1	1	1	2	1	2	1	1	1	1	1	1	1	1	1
OG0000047	Core	K13525	VCP, CDC48; transitional endoplasmic reticulum ATPase	1	1	1	1	1	1	1	1	1	1	0	1	1	1	1	1	1	1	1	1	1	1
OG0000048	Core	K01870	IARS, ileS; isoleucyl-tRNA synthetase [EC:6.1.1.5]	2	1	1	2	1	1	1	1	1	1	2	1	2	1	1	1	1	1	1	1	1	1
OG0000049	Core	K04076	lonB; ATP-dependent Lon protease [EC:3.4.21.53]	3	1	1	2	1	1	1	1	1	1	1	1	2	1	1	1	1	1	1	1	1	1
OG0000050	Core	K00390	cysH; phosphoadenosine phosphosulfate reductase [EC:1.8.4.8 1.8.4.10]	1	1	1	2	1	1	1	1	1	1	2	1	2	1	1	1	1	1	2	1	1	1
OG0000051	Core	K03722	dinG; ATP-dependent DNA helicase DinG [EC:3.6.4.12]	1	1	1	2	1	1	1	1	1	1	1	1	2	1	1	1	1	1	2	1	1	1
OG0000052	Core	K02313	dnaA; chromosomal replication initiator protein	14	1	1	7	1	1	1	1	0	1	1	1	1	1	1	1	1	1	1	1	1	1
OG0000053	Core	K22447	cct, ths; archaeal chaperonin	2	1	1	4	1	1	1	1	1	1	2	1	2	1	1	1	1	1	2	1	1	1
OG0000054	Core	K07462	recJ; single-stranded-DNA-specific exonuclease [EC:3.1.-.-]	2	1	1	2	1	1	1	1	1	1	1	1	1	1	1	1	1	1	1	1	1	1
OG0000055	Core	K02232	cobQ, cbiP; adenosylcobyric acid synthase [EC:6.3.5.10]	0	0	0	0	1	1	1	1	1	1	1	1	2	1	1	1	1	1	2	1	1	1
OG0000057	Core	K06400	spoIVCA; site-specific DNA recombinase	3	1	1	3	1	1	1	1	1	1	1	1	2	1	1	1	1	1	2	1	1	1
OG0000058	No	No annotation	NA	0	0	0	0	0	0	0	1	1	1	1	1	2	1	1	1	1	1	4	1	1	1
OG0000059	Core	K07053	E3.1.3.97; 3',5'-nucleoside bisphosphate phosphatase [EC:3.1.3.97]	1	1	1	2	1	1	1	1	1	1	1	1	2	1	1	1	1	1	1	1	1	1
OG0000060	Core	K00331	nuoB; NADH-quinone oxidoreductase subunit B [EC:7.1.1.2]	1	1	1	1	1	1	1	1	1	1	2	1	3	1	1	1	1	1	2	1	1	1
OG0000061	Core	K01784	galE, GALE; UDP-glucose 4-epimerase [EC:5.1.3.2]	5	1	1	5	1	1	1	1	1	1	1	1	1	1	1	1	1	1	0	1	1	1
OG0000062	Core	K01473	hyuA; N-methylhydantoinase A [EC:3.5.2.14]	1	0	1	2	1	1	1	1	1	1	3	1	0	1	1	1	1	1	0	1	1	1
OG0000064	Core	K11131	DKC1, NOLA4, CBF5; H/ACA ribonucleoprotein complex subunit 4 [EC:5.4.99.-]	2	1	1	1	1	1	1	1	1	1	2	1	2	1	1	1	1	1	2	1	1	1
OG0000065	Core	K14090	echE; ech hydrogenase subunit E	1	1	1	1	1	1	1	1	1	1	1	1	3	1	1	1	1	1	2	1	1	1
OG0000066	Core	K10725	cdc6A; archaeal cell division control protein 6	2	1	1	2	1	1	1	1	1	1	1	1	2	1	1	1	1	1	1	1	1	1
OG0000067	Core	K05592	deaD, cshA; ATP-dependent RNA helicase DeaD [EC:3.6.4.13]	0	1	1	1	1	1	1	1	1	1	0	1	2	1	1	1	1	1	0	1	1	1
OG0000068	No	No annotation	NA	1	0	0	0	1	0	1	0	1	1	1	1	2	1	1	1	1	1	2	1	1	1
OG0000070	Core	K18128	gadh; D-glyceraldehyde dehydrogenase (NADP+) [EC:1.2.1.89]	1	0	1	2	1	1	1	1	1	1	2	1	2	1	1	1	1	1	1	1	1	1
OG0000072	Core	K01738	cysK; cysteine synthase [EC:2.5.1.47]	0	1	1	2	1	1	1	1	1	1	0	1	1	1	1	1	1	1	0	1	1	1
OG0000073	Core	K01652	E2.2.1.6L, ilvB, ilvG, ilvI; acetolactate synthase I/II/III large subunit [EC:2.2.1.6]	0	0	1	3	1	1	1	1	1	1	2	1	1	1	0	1	1	1	0	1	1	1
OG0000074	Core	K03564	BCP, PRXQ, DOT5; peroxiredoxin Q/BCP [EC:1.11.1.15]	1	0	1	2	1	1	1	1	1	1	4	1	3	1	1	1	1	1	0	1	1	1
OG0000077	Core	K02224	cobB-cbiA; cobyrinic acid a,c-diamide synthase [EC:6.3.5.9 6.3.5.11]	0	0	1	0	1	0	1	1	1	1	1	1	1	1	1	1	1	1	2	1	1	1
OG0000078	Core	K14127	mvhD, vhuD, vhcD; F420-non-reducing hydrogenase iron-sulfur subunit [EC:1.12.99.- 1.8.98.5 1.8.98.6]	7	0	1	7	1	1	1	1	1	1	2	1	1	1	1	1	1	1	1	1	1	1
OG0000079	Core	No annotation	NA	7	1	1	1	1	1	1	1	1	1	1	1	1	1	1	1	1	1	1	1	1	1
OG0000080	Core	K01953	asnB, ASNS; asparagine synthase (glutamine-hydrolysing) [EC:6.3.5.4]	2	1	1	2	1	1	1	1	1	1	0	1	2	1	1	1	1	1	2	1	1	1
OG0000081	Core	K03388	hdrA2; heterodisulfide reductase subunit A2 [EC:1.8.7.3 1.8.98.4 1.8.98.5 1.8.98.6]	11	0	1	11	1	1	1	1	1	1	2	1	1	1	1	1	1	1	1	1	1	1
OG0000082	Flexible	K06921	K06921; uncharacterized protein	0	1	0	0	0	0	0	0	1	1	0	0	0	1	1	1	0	0	3	1	1	1
OG0000083	Core	K12952	ctpE; cation-transporting P-type ATPase E [EC:7.2.2.-]	1	1	1	2	1	1	1	1	0	1	2	1	1	1	1	1	1	1	1	1	1	1
OG0000084	Core	K01992	ABC-2.P; ABC-2 type transport system permease protein	2	1	1	0	1	1	1	1	1	1	1	1	0	1	1	1	1	1	3	1	1	1
OG0000085	Core	K21903	cadC, smtB; ArsR family transcriptional regulator, lead/cadmium/zinc/bismuth-responsive transcriptional repressor	1	1	1	1	1	1	1	1	1	1	0	1	2	1	1	1	1	1	1	1	1	1
OG0000087	Core	No annotation	NA	3	1	1	3	1	1	1	1	1	1	1	1	1	1	1	1	1	1	1	1	1	1
OG0000088	Core	K00058	serA, PHGDH; D-3-phosphoglycerate dehydrogenase / 2-oxoglutarate reductase [EC:1.1.1.95 1.1.1.399]	1	1	1	4	1	1	1	1	1	1	1	1	1	1	1	1	1	1	1	1	1	1
OG0000089	No	No annotation	NA	0	0	1	0	1	0	1	1	1	1	0	1	1	0	1	1	1	1	1	1	1	1
OG0000090	Core	K01007	pps, ppsA; pyruvate, water dikinase [EC:2.7.9.2]	2	1	1	1	1	1	1	1	1	1	2	1	0	1	1	1	1	1	1	1	1	1
OG0000091	Core	K16306	K16306; fructose-bisphosphate aldolase / 2-amino-3,7-dideoxy-D-threo-hept-6-ulosonate synthase [EC:4.1.2.13 2.2.1.10]	1	1	1	2	1	1	1	1	1	1	1	1	1	1	1	1	1	1	2	1	1	1
OG0000092	Core	K03442	mscS; small conductance mechanosensitive channel	1	1	1	2	1	1	1	1	1	1	2	1	2	1	1	1	1	1	1	1	1	1
OG0000093	Flexible	No annotation	NA	0	0	0	0	0	0	0	0	1	1	0	0	0	1	1	0	0	1	1	1	1	1
OG0000094	Core	K12251	aguB; N-carbamoylputrescine amidase [EC:3.5.1.53]	1	1	1	2	1	1	1	1	1	1	0	1	1	1	1	1	1	1	0	1	1	1
OG0000095	Core	K07182	K07182; CBS domain-containing protein	2	1	1	3	1	1	1	1	1	1	1	1	0	1	1	1	1	1	1	1	1	1
OG0000096	No	No annotation	NA	0	1	0	0	0	0	1	0	1	1	1	1	2	1	1	1	1	1	2	1	1	1
OG0000101	Core	K04759	feoB; ferrous iron transport protein B	1	0	1	1	1	1	1	1	1	1	2	1	0	1	1	1	1	1	1	1	1	1
OG0000102	No	No annotation	NA	20	1	1	8	1	1	1	1	0	1	0	1	0	0	0	0	0	0	0	0	0	1
OG0000103	Core	No annotation	NA	1	1	1	1	1	1	1	1	1	1	1	1	0	0	1	1	1	0	0	1	1	1
OG0000104	Core	K06937	K06937; 7,8-dihydro-6-hydroxymethylpterin dimethyltransferase [EC:2.1.1.-]	1	1	1	2	1	1	1	1	1	1	0	1	2	1	1	1	1	1	1	1	1	1
OG0000105	Core	K15916	pgi-pmi; glucose/mannose-6-phosphate isomerase [EC:5.3.1.9 5.3.1.8]	1	0	1	1	1	1	1	1	1	1	0	1	1	1	1	1	1	1	2	1	1	1
OG0000107	No	No annotation	NA	1	0	1	1	1	1	1	1	1	1	0	0	0	0	1	1	0	1	1	1	1	1
OG0000109	Core	K00169	porA; pyruvate ferredoxin oxidoreductase alpha subunit [EC:1.2.7.1]	2	1	1	2	1	1	1	1	1	1	1	1	1	1	1	1	1	1	1	1	1	1
OG0000110	Core	K00433	cpo; non-heme chloroperoxidase [EC:1.11.1.10]	0	1	0	0	1	1	1	1	1	1	1	1	1	1	1	1	1	1	0	1	1	1
OG0000111	Core	K01703	leuC, IPMI-L; 3-isopropylmalate/(R)-2-methylmalate dehydratase large subunit [EC:4.2.1.33 4.2.1.35]	3	1	1	3	1	1	1	1	1	1	1	1	1	1	0	1	1	1	1	1	1	1
OG0000112	Core	K02016	ABC.FEV.S; iron complex transport system substrate-binding protein	0	0	1	1	1	0	1	1	1	1	0	1	2	1	1	1	1	1	2	1	1	1
OG0000115	No	No annotation	NA	3	1	1	1	1	1	1	1	1	1	0	1	0	0	0	1	0	0	0	0	1	0
OG0000116	Core	K17830	GGR; digeranylgeranylglycerophospholipid reductase [EC:1.3.1.101 1.3.7.11]	1	1	1	2	1	1	1	1	1	1	1	1	2	1	1	1	1	1	1	1	1	1
OG0000117	Core	K03389	hdrB2; heterodisulfide reductase subunit B2 [EC:1.8.7.3 1.8.98.4 1.8.98.5 1.8.98.6]	2	0	1	4	1	1	1	1	1	1	2	1	1	1	1	1	1	1	1	1	1	1
OG0000118	Core	K00170	porB; pyruvate ferredoxin oxidoreductase beta subunit [EC:1.2.7.1]	2	1	1	2	1	1	1	1	1	1	1	1	1	1	1	1	1	1	0	1	1	1
OG0000119	Core	K01704	leuD, IPMI-S; 3-isopropylmalate/(R)-2-methylmalate dehydratase small subunit [EC:4.2.1.33 4.2.1.35]	3	1	1	3	1	1	1	1	1	1	1	1	1	1	0	1	1	1	1	1	1	1
OG0000120	Core	K03390	hdrC2; heterodisulfide reductase subunit C2 [EC:1.8.7.3 1.8.98.4 1.8.98.5 1.8.98.6]	2	0	1	4	1	1	1	1	1	1	2	1	1	1	1	1	1	1	0	1	1	1
OG0000121	Core	K00172	porG; pyruvate ferredoxin oxidoreductase gamma subunit [EC:1.2.7.1]	2	1	1	2	1	1	1	1	1	1	1	1	1	1	1	1	1	1	1	1	1	1
OG0000122	No	No annotation	NA	0	0	1	1	1	0	1	1	0	1	0	1	1	1	1	1	1	1	3	1	1	1
OG0000123	Core	K07108	K07108; uncharacterized protein	1	0	1	1	1	1	1	1	1	1	1	1	2	1	1	1	1	1	0	1	1	1
OG0000125	Core	K00341	nuoL; NADH-quinone oxidoreductase subunit L [EC:7.1.1.2]	1	1	1	1	1	1	1	1	1	1	0	1	2	1	1	1	1	1	0	1	1	1
OG0000126	Core	No annotation	NA	0	0	1	0	0	1	1	1	1	1	1	1	1	1	1	1	1	1	2	1	1	1
OG0000127	Core	K03671	trxA; thioredoxin 1	1	1	1	2	1	1	1	1	1	1	1	1	1	1	1	1	1	1	1	1	1	1
OG0000128	Core	K00858	ppnK, NADK; NAD+ kinase [EC:2.7.1.23]	2	1	1	2	1	1	1	1	1	1	2	1	1	1	1	1	1	1	1	1	1	1
OG0000129	Core	K18931	ampp; AMP phosphorylase [EC:2.4.2.57]	1	1	1	1	1	1	1	1	1	1	0	1	1	1	1	1	1	1	1	1	1	1
OG0000132	Core	K22224	acdB; acetate---CoA ligase (ADP-forming) subunit beta [EC:6.2.1.13]	2	1	1	7	1	1	1	1	1	1	0	1	1	1	1	1	1	1	0	1	1	1
OG0000133	Core	K00928	lysC; aspartate kinase [EC:2.7.2.4]	0	0	1	2	1	1	1	1	1	1	1	1	1	1	1	1	1	1	1	1	1	1
OG0000134	Core	K01551	arsA, ASNA1, GET3; arsenite/tail-anchored protein-transporting ATPase [EC:7.3.2.7 7.3.-.-]	0	0	1	1	1	1	1	1	1	1	1	1	1	1	1	1	1	1	1	1	1	1
OG0000135	No	No annotation	NA	1	1	1	0	0	0	0	1	1	1	0	0	2	1	1	1	1	1	0	1	1	1
OG0000136	Core	K03120	TBP, tbp; transcription initiation factor TFIID TATA-box-binding protein	4	1	1	1	1	1	1	1	1	1	0	1	1	1	1	1	1	1	0	1	1	1
OG0000137	No	No annotation	NA	1	1	1	0	0	1	1	1	1	1	0	0	0	1	1	1	0	1	0	1	1	1
OG0000138	Core	K13283	fieF; ferrous-iron efflux pump FieF	2	1	1	1	1	1	1	1	1	1	1	1	1	1	1	1	1	1	1	1	1	1
OG0000140	Core	K17870	nox1; NADH oxidase (H2O2-forming) [EC:1.6.3.3]	1	1	1	2	1	1	1	1	1	1	1	1	1	1	1	1	1	1	1	1	1	1
OG0000141	Core	No annotation	NA	3	1	1	1	1	1	1	1	1	1	0	1	2	1	1	1	1	1	1	1	1	1
OG0000142	Core	K01951	guaA, GMPS; GMP synthase (glutamine-hydrolysing) [EC:6.3.5.2]	2	1	1	1	1	1	1	1	1	1	0	1	1	1	1	1	1	1	0	1	1	1
OG0000143	Core	K00215	dapB; 4-hydroxy-tetrahydrodipicolinate reductase [EC:1.17.1.8]	0	0	1	1	1	1	1	1	1	1	1	1	2	1	1	1	1	1	2	1	1	1
OG0000144	Core	K02036	pstB; phosphate transport system ATP-binding protein [EC:7.3.2.1]	0	1	1	2	1	1	1	1	1	1	1	1	1	1	1	1	1	1	1	1	1	1
OG0000145	No	No annotation	NA	1	0	1	0	1	1	1	1	1	1	0	0	1	0	1	1	1	1	1	1	1	1
OG0000146	Core	K17105	E2.5.1.42; geranylgeranylglycerol-phosphate geranylgeranyltransferase [EC:2.5.1.42]	1	1	1	0	1	1	1	1	1	1	1	1	1	1	1	1	1	1	1	1	1	1
OG0000147	Core	K09759	aspC, aspS; nondiscriminating aspartyl-tRNA synthetase [EC:6.1.1.23]	2	1	1	2	1	1	1	1	1	1	0	1	1	1	1	1	1	1	0	1	1	1
OG0000148	Core	K04069	pflA, pflC, pflE; pyruvate formate lyase activating enzyme [EC:1.97.1.4]	1	1	1	3	1	1	1	1	1	1	1	1	1	1	1	1	1	1	1	1	1	1
OG0000150	Core	K00171	porD; pyruvate ferredoxin oxidoreductase delta subunit [EC:1.2.7.1]	2	1	1	2	1	1	1	1	1	1	1	1	1	1	1	1	1	1	1	1	1	1
OG0000151	Core	K06869	K06869; uncharacterized protein	3	1	1	2	1	1	1	1	1	1	1	1	1	1	1	1	1	1	1	1	1	1
OG0000152	Core	No annotation	NA	0	1	1	3	1	1	1	1	1	1	1	1	1	1	1	1	1	1	1	1	1	1
OG0000153	No	No annotation	NA	0	0	0	0	0	0	0	1	1	1	0	1	1	1	1	1	1	1	1	1	1	1
OG0000154	Core	K01714	dapA; 4-hydroxy-tetrahydrodipicolinate synthase [EC:4.3.3.7]	0	0	1	4	1	1	1	1	1	1	1	1	1	1	1	1	1	1	1	1	1	1
OG0000155	Core	No annotation	NA	2	1	1	2	1	1	1	1	1	1	0	1	1	1	1	1	1	1	1	1	1	1
OG0000156	Flexible	K07496	K07496; putative transposase	0	0	1	0	0	1	0	1	0	1	0	0	0	1	1	1	0	0	0	1	1	1
OG0000158	Core	K03420	psmR; proteasome regulatory subunit	1	1	1	1	1	1	1	1	1	1	0	1	1	1	1	1	1	1	1	1	1	1
OG0000159	Core	No annotation	NA	2	1	1	1	1	1	1	1	1	1	1	1	1	1	1	1	1	1	1	1	1	1
OG0000160	Core	K00831	serC, PSAT1; phosphoserine aminotransferase [EC:2.6.1.52]	1	1	1	1	1	1	1	1	1	1	1	1	1	1	1	1	1	1	1	1	1	1
OG0000161	Core	K10773	NTH; endonuclease III [EC:4.2.99.18]	2	1	1	2	1	1	1	1	1	1	2	1	1	1	1	1	1	1	1	1	1	1
OG0000162	Core	K01807	rpiA; ribose 5-phosphate isomerase A [EC:5.3.1.6]	1	1	1	1	1	1	1	1	1	1	1	1	1	1	1	1	1	1	1	1	1	1
OG0000163	Core	No annotation	NA	1	1	1	4	0	1	1	1	1	1	0	1	0	1	1	1	1	1	1	1	1	1
OG0000164	Core	K07722	nikR; CopG family transcriptional regulator, nickel-responsive regulator	1	1	1	1	1	1	1	1	1	1	0	1	1	1	1	1	1	1	1	1	1	1
OG0000167	Core	No annotation	NA	1	0	0	1	1	1	1	1	1	1	0	1	1	1	0	1	1	1	2	1	1	1
OG0000168	Core	K00826	E2.6.1.42, ilvE; branched-chain amino acid aminotransferase [EC:2.6.1.42]	1	0	1	1	1	1	1	1	1	1	1	1	1	1	1	1	1	1	1	1	1	1
OG0000170	No	No annotation	NA	6	1	1	0	1	1	1	1	1	1	0	1	0	0	0	1	1	1	0	1	1	1
OG0000171	Core	K00175	korB, oorB, oforB; 2-oxoglutarate/2-oxoacid ferredoxin oxidoreductase subunit beta [EC:1.2.7.3 1.2.7.11]	7	0	1	2	1	1	1	1	1	1	3	1	2	1	1	1	1	0	0	1	1	1
OG0000173	Core	K00096	araM, egsA; glycerol-1-phosphate dehydrogenase [NAD(P)+] [EC:1.1.1.261]	1	1	1	4	1	1	1	1	1	1	0	1	1	1	1	1	1	1	1	1	1	1
OG0000174	Core	No annotation	NA	1	0	0	1	1	1	1	1	1	1	1	1	1	1	1	1	1	1	1	1	1	1
OG0000175	Core	K10726	mcm, cdc21; replicative DNA helicase Mcm [EC:3.6.4.-]	2	1	1	1	1	1	1	1	1	1	1	1	1	1	1	1	1	1	1	1	1	1
OG0000177	Core	K02322	polC; DNA polymerase II large subunit [EC:2.7.7.7]	1	1	1	1	1	1	1	1	1	1	0	1	1	1	1	1	1	1	1	1	1	1
OG0000178	Core	K00927	PGK, pgk; phosphoglycerate kinase [EC:2.7.2.3]	1	0	1	1	1	1	1	1	1	1	1	1	1	1	1	1	1	1	1	1	1	1
OG0000179	Core	No annotation	NA	1	1	1	1	1	1	1	1	1	1	1	1	1	1	1	1	1	1	1	1	1	1
OG0000180	Core	K01887	RARS, argS; arginyl-tRNA synthetase [EC:6.1.1.19]	1	1	1	1	1	1	1	1	1	1	1	1	1	1	1	1	1	1	1	1	1	1
OG0000181	Core	K07178	RIOK1; RIO kinase 1 [EC:2.7.11.1]	1	1	1	1	1	1	1	1	1	1	0	1	0	1	1	1	1	1	1	1	1	1
OG0000182	Core	K03789	rimI; [ribosomal protein S18]-alanine N-acetyltransferase [EC:2.3.1.266]	2	1	1	2	1	1	1	1	1	1	0	1	1	1	1	1	1	1	0	1	1	1
OG0000183	No	No annotation	NA	0	0	0	0	1	1	1	1	1	1	0	1	0	0	1	1	1	0	1	1	1	1
OG0000184	Core	K09123	lhpI; cis-L-3-hydroxyproline dehydratase [EC:4.2.1.171]	1	1	1	1	1	1	1	1	1	1	2	1	1	1	1	1	1	1	1	1	1	1
OG0000185	Core	K00817	hisC; histidinol-phosphate aminotransferase [EC:2.6.1.9]	0	0	1	1	1	1	1	1	1	1	1	1	1	1	1	1	1	1	1	1	1	1
OG0000186	Core	K16639	LACTB2; endoribonuclease LACTB2 [EC:3.1.27.-]	3	1	1	1	1	1	1	1	1	1	0	1	1	1	1	1	1	1	0	1	1	1
OG0000187	No	No annotation	NA	1	1	0	0	0	1	1	0	1	1	1	0	1	1	1	1	1	1	1	1	1	1
OG0000188	Core	K01874	MARS, metG; methionyl-tRNA synthetase [EC:6.1.1.10]	1	1	1	1	1	1	1	1	1	1	1	1	1	1	1	1	1	1	0	1	1	1
OG0000189	Core	K01872	AARS, alaS; alanyl-tRNA synthetase [EC:6.1.1.7]	1	1	1	2	1	1	1	1	1	1	1	1	0	1	1	1	1	1	1	1	1	1
OG0000190	Core	No annotation	NA	2	1	1	2	1	1	1	1	1	1	1	1	1	1	1	1	1	1	0	1	1	1
OG0000191	Core	K03151	thiI; tRNA uracil 4-sulfurtransferase [EC:2.8.1.4]	1	1	1	1	1	1	1	1	1	1	1	1	1	1	1	1	1	1	1	1	1	1
OG0000192	Core	K17758	nnrD; ADP-dependent NAD(P)H-hydrate dehydratase [EC:4.2.1.136]	1	1	1	1	1	1	1	1	1	1	1	1	1	1	1	1	1	1	1	1	1	1
OG0000193	Core	K14126	mvhA, vhuA, vhcA; F420-non-reducing hydrogenase large subunit [EC:1.12.99.- 1.8.98.5]	1	1	1	1	1	1	1	1	1	1	1	1	1	1	1	1	1	1	1	1	1	1
OG0000194	Core	K00567	ogt, MGMT; methylated-DNA-[protein]-cysteine S-methyltransferase [EC:2.1.1.63]	2	1	1	1	1	1	1	1	1	1	1	1	1	1	1	1	1	1	1	1	1	1
OG0000195	Core	K10747	LIG1; DNA ligase 1 [EC:6.5.1.1 6.5.1.6 6.5.1.7]	2	1	1	1	1	1	1	1	1	1	1	1	1	1	1	1	1	1	1	1	1	1
OG0000196	Core	K01733	thrC; threonine synthase [EC:4.2.3.1]	0	1	1	1	1	1	1	1	1	1	0	1	1	1	1	1	1	1	0	1	1	1
OG0000197	Core	K03679	RRP4, EXOSC2; exosome complex component RRP4	1	1	1	1	1	1	1	1	1	1	1	1	0	1	1	1	1	1	1	1	1	1
OG0000198	Core	K07577	K07577; putative mRNA 3-end processing factor	1	1	1	1	1	1	1	1	1	1	1	1	0	1	1	1	1	1	0	1	1	1
OG0000199	Core	K00721	DPM1; dolichol-phosphate mannosyltransferase [EC:2.4.1.83]	0	0	1	1	1	1	1	1	1	1	1	1	2	1	1	1	1	1	1	1	1	1
OG0000200	Core	K11754	folC; dihydrofolate synthase / folylpolyglutamate synthase [EC:6.3.2.12 6.3.2.17]	2	0	1	1	1	1	1	1	1	1	0	1	1	1	1	1	1	1	1	1	1	1
OG0000201	Core	K00615	E2.2.1.1, tktA, tktB; transketolase [EC:2.2.1.1]	1	1	1	1	1	1	1	1	1	1	1	1	0	1	1	1	1	1	1	1	1	1
OG0000202	Core	K07466	RFA1, RPA1, rpa; replication factor A1	1	1	1	1	1	1	1	1	1	1	1	1	1	1	1	1	1	1	1	1	1	1
OG0000203	Core	No annotation	NA	1	1	1	1	1	1	0	1	1	1	1	1	1	1	1	1	1	1	0	1	1	1
OG0000204	Core	K03432	psmA, prcA; proteasome alpha subunit [EC:3.4.25.1]	1	1	1	1	1	1	1	1	1	1	1	1	0	1	1	1	1	1	1	1	1	1
OG0000205	Core	K01866	YARS, tyrS; tyrosyl-tRNA synthetase [EC:6.1.1.1]	1	1	1	1	1	1	1	1	1	1	1	1	1	1	1	1	1	1	1	1	1	1
OG0000206	No	No annotation	NA	4	1	0	0	0	1	0	1	1	1	0	1	1	0	1	1	0	1	1	1	1	1
OG0000207	Core	K03263	EIF5A; translation initiation factor 5A	1	1	1	1	1	1	1	1	1	1	2	1	1	1	1	1	1	1	1	1	1	1
OG0000208	Core	K07579	K07579; putative methylase	1	1	1	1	1	1	1	1	1	1	1	1	1	1	1	1	1	1	1	1	1	1
OG0000209	Core	K06883	K06883; uncharacterized protein	1	1	1	1	1	1	1	1	1	1	0	1	1	1	1	1	1	1	1	1	1	1
OG0000210	Core	K07052	K07052; uncharacterized protein	1	1	1	1	1	1	1	1	1	1	0	1	0	1	1	1	1	1	0	1	1	1
OG0000211	Core	K00003	hom; homoserine dehydrogenase [EC:1.1.1.3]	0	1	1	1	1	1	1	1	1	1	0	1	1	1	1	1	1	1	0	1	1	1
OG0000212	Core	No annotation	NA	2	1	1	1	1	1	1	1	1	1	1	1	1	1	1	1	1	1	1	1	1	1
OG0000213	Core	K03709	troR; DtxR family transcriptional regulator, Mn-dependent transcriptional regulator	1	1	1	1	1	1	1	1	1	1	1	1	1	1	1	1	1	1	1	1	1	1
OG0000215	Core	No annotation	NA	1	1	1	1	1	1	1	1	0	1	1	1	1	1	1	1	1	1	1	1	1	1
OG0000216	Core	K03238	EIF2S2; translation initiation factor 2 subunit 2	2	1	1	1	1	1	1	1	1	1	1	1	0	1	1	1	1	1	1	1	1	1
OG0000217	Core	K12589	RRP42, EXOSC7; exosome complex component RRP42	1	1	1	1	1	1	1	1	1	1	1	1	1	1	1	1	1	1	0	1	1	1
OG0000218	Core	K02921	RP-L37Ae, RPL37A; large subunit ribosomal protein L37Ae	1	1	1	1	1	1	1	1	1	1	1	1	1	1	1	1	1	1	0	1	1	1
OG0000219	Core	K15888	uppS, cpdS; tritrans,polycis-undecaprenyl-diphosphate synthase [geranylgeranyl-diphosphate specific] [EC:2.5.1.89]	1	1	1	1	1	1	1	1	1	1	1	1	1	1	1	1	1	1	1	1	1	1
OG0000220	Core	K00616	E2.2.1.2, talA, talB; transaldolase [EC:2.2.1.2]	1	1	1	1	1	1	1	1	1	1	0	1	1	1	1	1	1	1	1	1	1	1
OG0000221	Core	K00615	E2.2.1.1, tktA, tktB; transketolase [EC:2.2.1.1]	1	1	1	1	1	1	1	1	1	1	0	1	0	1	1	1	1	1	1	1	1	1
OG0000222	Core	K04802	PCNA; proliferating cell nuclear antigen	1	1	1	1	1	1	1	1	1	1	1	1	0	1	1	1	1	1	1	1	1	1
OG0000223	Core	K02470	gyrB; DNA gyrase subunit B [EC:5.6.2.2]	1	1	1	1	1	1	1	1	1	1	1	1	1	1	1	1	1	1	1	1	1	1
OG0000224	Core	K01586	lysA; diaminopimelate decarboxylase [EC:4.1.1.20]	1	0	1	1	1	1	1	1	1	1	1	1	1	1	1	1	1	1	1	1	1	1
OG0000225	Core	K22373	larA; lactate racemase [EC:5.1.2.1]	1	1	1	2	1	1	1	1	1	1	1	1	1	1	1	1	1	1	1	1	1	1
OG0000226	Core	K01823	idi, IDI; isopentenyl-diphosphate Delta-isomerase [EC:5.3.3.2]	1	1	1	1	1	1	1	1	1	1	1	1	1	1	1	1	1	1	0	1	1	1
OG0000228	Core	K14128	mvhG, vhuG, vhcG; F420-non-reducing hydrogenase small subunit [EC:1.12.99.- 1.8.98.5]	1	1	1	1	1	1	1	1	1	1	1	1	1	1	1	1	1	1	1	1	1	1
OG0000229	Core	K12960	mtaD; 5-methylthioadenosine/S-adenosylhomocysteine deaminase [EC:3.5.4.31 3.5.4.28]	3	1	1	1	1	1	1	1	1	1	1	1	1	1	1	1	1	1	1	1	1	1
OG0000230	Core	K08963	mtnA; methylthioribose-1-phosphate isomerase [EC:5.3.1.23]	1	1	1	1	1	1	1	1	1	1	2	1	1	1	1	1	1	1	1	1	1	1
OG0000231	Core	No annotation	NA	1	1	1	1	1	1	1	1	1	1	2	1	1	1	1	1	1	1	1	1	1	1
OG0000232	Core	K15888	uppS, cpdS; tritrans,polycis-undecaprenyl-diphosphate synthase [geranylgeranyl-diphosphate specific] [EC:2.5.1.89]	1	0	1	1	1	1	1	1	1	1	1	1	1	1	1	1	1	1	1	1	1	1
OG0000233	Core	K01491	folD; methylenetetrahydrofolate dehydrogenase (NADP+) / methenyltetrahydrofolate cyclohydrolase [EC:1.5.1.5 3.5.4.9]	1	1	1	1	1	1	1	1	1	1	0	1	1	1	1	1	1	1	1	1	1	1
OG0000234	Core	K23269	purL; phosphoribosylformylglycinamidine synthase subunit PurL [EC:6.3.5.3]	1	1	1	1	1	1	1	1	1	1	1	1	1	1	1	1	1	1	0	1	1	1
OG0000235	Core	K07090	K07090; uncharacterized protein	1	1	1	1	1	1	1	1	1	1	1	1	1	1	1	1	1	1	1	1	1	1
OG0000236	Core	K01992	ABC-2.P; ABC-2 type transport system permease protein	0	1	1	1	1	1	1	1	1	1	1	1	1	1	1	1	1	1	1	1	1	1
OG0000238	Core	K06943	NOG1; nucleolar GTP-binding protein	1	1	1	1	1	1	1	1	1	1	1	1	1	1	1	1	1	1	1	1	1	1
OG0000239	Core	K14574	SDO1, SBDS; ribosome maturation protein SDO1	1	1	1	1	1	1	1	1	1	1	1	1	0	1	1	1	1	1	1	1	1	1
OG0000240	Core	K03330	gatE; glutamyl-tRNA(Gln) amidotransferase subunit E [EC:6.3.5.7]	0	0	1	1	1	1	1	1	1	1	1	1	1	1	1	1	1	1	1	1	1	1
OG0000241	Core	K06981	ipk; isopentenyl phosphate kinase [EC:2.7.4.26]	1	1	1	1	1	1	1	1	1	1	1	1	1	1	1	1	1	1	0	1	1	1
OG0000243	Core	K18779	tgtA; 7-cyano-7-deazaguanine tRNA-ribosyltransferase [EC:2.4.2.48]	2	1	1	1	1	1	1	1	1	1	1	1	1	1	1	1	1	1	1	1	1	1
OG0000244	Core	K03151	thiI; tRNA uracil 4-sulfurtransferase [EC:2.8.1.4]	1	1	1	1	1	1	1	1	1	1	1	1	1	1	1	1	1	1	1	1	1	1
OG0000246	Core	K01955	carB, CPA2; carbamoyl-phosphate synthase large subunit [EC:6.3.5.5]	1	0	1	1	1	1	1	1	1	1	1	1	1	1	1	1	1	1	1	1	1	1
OG0000247	Core	K00800	aroA; 3-phosphoshikimate 1-carboxyvinyltransferase [EC:2.5.1.19]	0	1	1	1	1	1	1	1	1	1	1	1	1	1	1	1	1	1	1	1	1	1
OG0000248	Core	K09723	ginS; DNA replication factor GINS	1	1	1	1	1	1	1	1	1	1	1	1	0	1	1	1	1	1	1	1	1	1
OG0000249	Core	K01151	nfo; deoxyribonuclease IV [EC:3.1.21.2]	1	1	1	1	1	1	1	1	1	1	1	1	1	1	1	1	1	1	1	1	1	1
OG0000250	Core	K03320	amt, AMT, MEP; ammonium transporter, Amt family	0	0	1	0	1	1	1	1	1	1	2	1	1	0	1	1	1	1	1	1	1	1
OG0000252	Core	K01889	FARSA, pheS; phenylalanyl-tRNA synthetase alpha chain [EC:6.1.1.20]	1	1	1	1	1	1	1	1	1	1	1	1	1	1	1	1	1	1	1	1	1	1
OG0000253	Core	K01262	pepP; Xaa-Pro aminopeptidase [EC:3.4.11.9]	1	1	1	1	1	1	1	1	1	1	1	1	1	1	1	1	1	1	0	1	1	1
OG0000254	Core	K06942	ychF; ribosome-binding ATPase	1	1	1	1	1	1	1	1	1	1	1	1	1	1	1	1	1	1	1	1	1	1
OG0000255	Core	K01956	carA, CPA1; carbamoyl-phosphate synthase small subunit [EC:6.3.5.5]	1	0	1	1	1	1	1	1	1	1	0	1	1	1	1	1	1	1	1	1	1	1
OG0000256	Core	K00609	pyrB, PYR2; aspartate carbamoyltransferase catalytic subunit [EC:2.1.3.2]	1	1	1	1	1	1	1	1	1	1	1	1	1	1	1	1	1	1	1	1	1	1
OG0000257	Core	K02995	RP-S8e, RPS8; small subunit ribosomal protein S8e	1	1	1	1	1	1	1	1	1	1	1	1	1	1	1	1	1	1	1	1	1	1
OG0000258	Core	K11600	RRP41, EXOSC4, SKI6; exosome complex component RRP41	1	1	1	1	1	1	1	1	1	1	1	1	1	1	1	1	1	1	0	1	1	1
OG0000259	Core	K06927	DPH6; diphthine-ammonia ligase [EC:6.3.1.14]	1	1	1	1	1	1	1	1	1	1	1	1	1	1	1	1	1	1	1	1	1	1
OG0000260	Core	K03529	smc; chromosome segregation protein	1	1	1	1	1	1	1	1	1	1	0	1	1	1	1	1	1	1	1	1	1	1
OG0000261	Core	No annotation	NA	0	0	1	1	1	1	1	1	1	1	1	1	1	1	1	1	1	1	1	1	1	1
OG0000262	Core	K07573	CSL4, EXOSC1; exosome complex component CSL4	1	1	1	1	1	1	1	1	1	1	1	1	1	1	1	1	1	1	1	1	1	1
OG0000263	Core	K03627	MBF1; putative transcription factor	1	1	1	1	1	1	1	1	1	1	1	1	1	1	1	1	1	1	1	1	1	1
OG0000264	Core	K07732	rfk; riboflavin kinase, archaea type [EC:2.7.1.161]	1	1	1	1	1	1	1	1	1	1	1	1	1	1	1	1	1	1	0	1	1	1
OG0000265	Core	K01867	WARS, trpS; tryptophanyl-tRNA synthetase [EC:6.1.1.2]	1	0	1	1	1	1	1	1	1	1	1	1	1	1	1	1	1	1	1	1	1	1
OG0000266	Core	K03076	secY; preprotein translocase subunit SecY	1	1	1	1	1	1	1	1	1	1	1	1	1	1	1	1	1	1	0	1	1	1
OG0000267	Core	K02528	ksgA; 16S rRNA (adenine1518-N6/adenine1519-N6)-dimethyltransferase [EC:2.1.1.182]	1	1	1	1	1	1	1	1	1	1	0	1	1	1	1	1	1	1	1	1	1	1
OG0000268	Core	K17830	GGR; digeranylgeranylglycerophospholipid reductase [EC:1.3.1.101 1.3.7.11]	1	1	1	1	1	1	1	1	1	1	1	1	1	1	1	1	1	1	1	1	1	1
OG0000269	Core	K03593	mrp, NUBPL; ATP-binding protein involved in chromosome partitioning	1	1	1	1	1	1	1	1	1	1	0	1	1	1	1	1	1	1	1	1	1	1
OG0000270	Core	K09741	pcc1; KEOPS complex subunit Pcc1	1	1	1	1	1	1	1	1	1	1	1	1	1	1	1	1	1	1	0	1	1	1
OG0000271	Core	K02967	RP-S2, MRPS2, rpsB; small subunit ribosomal protein S2	1	1	1	1	1	1	1	1	1	1	1	1	1	1	1	1	1	1	1	1	1	1
OG0000272	No	No annotation	NA	1	0	1	2	1	1	1	1	1	1	0	1	0	0	0	1	1	1	0	1	1	1
OG0000273	Core	K02469	gyrA; DNA gyrase subunit A [EC:5.6.2.2]	1	1	1	1	1	1	1	1	1	1	1	1	1	1	1	1	1	1	1	1	1	1
OG0000274	Core	K03726	helS; helicase [EC:3.6.4.-]	1	1	1	1	1	1	1	1	1	1	0	1	1	1	1	1	1	1	1	1	1	1
OG0000275	Core	K00764	purF, PPAT; amidophosphoribosyltransferase [EC:2.4.2.14]	2	1	1	1	1	1	1	1	1	1	0	1	1	1	1	1	1	1	1	1	1	1
OG0000276	Core	K07572	K07572; putative nucleotide binding protein	1	1	1	1	1	1	1	1	1	1	0	1	1	1	1	1	1	1	1	1	1	1
OG0000277	Core	K00384	trxB, TRR; thioredoxin reductase (NADPH) [EC:1.8.1.9]	4	1	1	1	1	1	1	1	1	1	0	1	1	1	1	1	1	1	1	1	1	1
OG0000278	Core	No annotation	NA	1	0	1	1	1	1	1	1	1	1	1	1	2	1	1	1	1	1	1	1	1	1
OG0000279	Core	K02950	RP-S12, MRPS12, rpsL; small subunit ribosomal protein S12	1	1	1	1	1	1	1	1	1	1	1	1	0	1	1	1	1	1	1	1	1	1
OG0000280	Core	No annotation	NA	1	1	1	1	1	1	1	1	1	1	1	1	1	1	1	1	1	1	1	1	1	1
OG0000281	Core	K01601	rbcL; ribulose-bisphosphate carboxylase large chain [EC:4.1.1.39]	1	1	1	1	1	1	1	1	1	1	1	1	1	1	1	1	1	1	1	1	1	1
OG0000282	Core	K00943	tmk, DTYMK; dTMP kinase [EC:2.7.4.9]	1	1	1	1	1	1	1	1	1	1	1	1	0	1	1	1	1	1	1	1	1	1
OG0000283	No	No annotation	NA	0	1	0	1	1	0	1	1	1	1	1	1	0	1	1	0	0	0	1	1	1	1
OG0000284	Core	K09148	K09148; uncharacterized protein	1	1	1	1	1	1	1	1	1	1	1	1	1	1	1	1	1	1	1	1	1	1
OG0000285	Core	K00809	DHPS, dys; deoxyhypusine synthase [EC:2.5.1.46]	2	1	1	1	1	1	1	1	1	1	1	1	1	1	1	1	1	1	1	1	1	1
OG0000286	Core	No annotation	NA	1	1	1	1	1	1	1	1	1	1	1	1	1	1	1	1	1	1	0	1	1	1
OG0000287	Core	K03470	rnhB; ribonuclease HII [EC:3.1.26.4]	1	1	1	1	1	1	1	1	1	1	1	1	1	1	1	1	1	1	1	1	1	1
OG0000288	Core	No annotation	NA	1	1	1	1	1	1	1	1	1	1	1	1	1	1	1	1	1	1	1	1	1	1
OG0000289	Core	K11717	sufS; cysteine desulfurase / selenocysteine lyase [EC:2.8.1.7 4.4.1.16]	1	0	1	1	1	1	1	1	1	1	1	1	1	1	1	1	1	1	1	1	1	1
OG0000290	Core	K07041	K07041; uncharacterized protein	1	1	1	1	1	1	1	1	1	1	1	1	1	1	1	1	1	1	0	1	1	1
OG0000291	Core	No annotation	NA	2	1	1	2	1	1	1	1	1	1	1	1	1	1	1	1	1	1	1	1	1	1
OG0000292	Core	K04801	rfcS; replication factor C small subunit	1	1	1	1	1	1	1	1	1	1	1	1	1	1	1	1	1	1	1	1	1	1
OG0000293	Core	K01880	GARS, glyS1; glycyl-tRNA synthetase [EC:6.1.1.14]	1	1	1	1	1	1	1	1	1	1	1	1	1	1	1	1	1	1	1	1	1	1
OG0000294	Core	No annotation	NA	1	1	1	1	1	1	1	1	1	1	1	1	1	1	1	1	1	1	1	1	1	1
OG0000295	Core	K01736	aroC; chorismate synthase [EC:4.2.3.5]	0	1	1	1	1	1	1	1	1	1	1	1	1	1	1	1	1	1	1	1	1	1
OG0000296	Core	K07446	trm-G10; tRNA (guanine10-N2)-dimethyltransferase [EC:2.1.1.213]	1	1	1	1	1	1	1	1	1	1	2	1	1	1	1	1	1	1	1	1	1	1
OG0000297	Core	K07559	kptA; putative RNA 2'-phosphotransferase [EC:2.7.1.-]	1	1	1	1	1	1	1	1	1	1	1	1	1	1	1	1	1	1	1	1	1	1
OG0000298	Core	K07055	TRM12, TYW2; tRNA wybutosine-synthesizing protein 2 [EC:2.5.1.114]	1	1	1	1	1	1	1	1	1	1	1	1	1	1	1	1	1	1	1	1	1	1
OG0000299	Core	K01881	PARS, proS; prolyl-tRNA synthetase [EC:6.1.1.15]	1	1	1	1	1	1	1	1	1	1	1	1	0	1	1	1	1	1	1	1	1	1
OG0000300	Core	K00948	PRPS, prsA; ribose-phosphate pyrophosphokinase [EC:2.7.6.1]	1	1	1	1	1	1	1	1	1	1	1	1	0	1	1	1	1	1	1	1	1	1
OG0000301	Core	K13038	coaBC, dfp; phosphopantothenoylcysteine decarboxylase / phosphopantothenate---cysteine ligase [EC:4.1.1.36 6.3.2.5]	1	1	1	1	1	1	1	1	1	1	1	1	0	1	1	1	1	1	1	1	1	1
OG0000302	Core	K10896	FANCM; fanconi anemia group M protein	1	1	1	1	1	1	1	1	1	1	0	1	1	1	1	1	1	1	1	1	1	1
OG0000303	Core	K07583	PUS10; tRNA pseudouridine synthase 10 [EC:5.4.99.25]	1	0	1	1	1	1	1	1	1	1	0	1	1	1	1	1	1	1	1	1	1	1
OG0000304	Core	K02319	pol; DNA polymerase, archaea type [EC:2.7.7.7]	1	1	1	1	1	1	1	1	1	1	1	1	1	1	1	1	1	1	1	1	1	1
OG0000305	Core	K02956	RP-S15, MRPS15, rpsO; small subunit ribosomal protein S15	1	1	1	1	1	1	1	1	1	1	0	1	0	1	1	1	1	1	1	1	1	1
OG0000306	Core	K14656	ribL; FAD synthetase [EC:2.7.7.2]	1	1	1	1	1	1	1	1	1	1	1	1	1	1	1	1	1	1	1	1	1	1
OG0000307	Core	K00772	mtaP, MTAP; 5'-methylthioadenosine phosphorylase [EC:2.4.2.28]	1	1	1	1	1	1	1	1	1	1	1	1	1	1	1	1	1	1	1	1	1	1
OG0000308	Core	K03047	rpoD; DNA-directed RNA polymerase subunit D [EC:2.7.7.6]	1	1	1	1	1	1	1	1	1	1	0	1	1	1	1	1	1	1	1	1	1	1
OG0000309	Core	K17104	E2.5.1.41; phosphoglycerol geranylgeranyltransferase [EC:2.5.1.41]	1	1	1	0	1	1	1	1	1	1	1	1	1	1	1	1	1	1	1	1	1	1
OG0000310	Core	K01628	fucA; L-fuculose-phosphate aldolase [EC:4.1.2.17]	0	0	1	1	1	1	1	1	1	1	2	1	1	1	1	1	1	1	1	1	1	1
OG0000311	Core	K00330	nuoA; NADH-quinone oxidoreductase subunit A [EC:7.1.1.2]	1	0	1	1	1	1	1	1	1	1	1	1	0	1	1	1	1	1	1	1	1	1
OG0000312	Core	No annotation	NA	2	1	1	1	1	1	1	1	1	1	1	1	1	1	1	1	1	1	1	1	1	1
OG0000313	Core	K07562	NMD3; nonsense-mediated mRNA decay protein 3	1	1	1	1	1	1	1	1	1	1	1	1	1	1	1	1	1	1	1	1	1	1
OG0000314	Core	K01933	purM; phosphoribosylformylglycinamidine cyclo-ligase [EC:6.3.3.1]	1	1	1	1	1	1	1	1	1	1	1	1	1	1	1	1	1	1	1	1	1	1
OG0000315	Core	K03041	rpoA1; DNA-directed RNA polymerase subunit A' [EC:2.7.7.6]	1	1	1	1	1	1	1	1	1	1	1	1	1	1	1	1	1	1	1	1	1	1
OG0000316	Core	K03042	rpoA2; DNA-directed RNA polymerase subunit A" [EC:2.7.7.6]	1	1	1	1	1	1	1	1	1	1	1	1	1	1	1	1	1	1	1	1	1	1
OG0000317	Core	K03465	thyX, thy1; thymidylate synthase (FAD) [EC:2.1.1.148]	2	1	1	1	1	1	1	1	1	1	1	1	1	1	1	1	1	1	1	1	1	1
OG0000318	Core	K00796	folP; dihydropteroate synthase [EC:2.5.1.15]	1	1	1	1	1	1	1	1	1	1	1	1	1	1	1	1	1	1	1	1	1	1
OG0000319	Core	K04794	PTH2; peptidyl-tRNA hydrolase, PTH2 family [EC:3.1.1.29]	1	1	1	1	1	1	1	1	1	1	1	1	1	1	1	1	1	1	1	1	1	1
OG0000321	Core	No annotation	NA	1	1	1	1	1	1	1	1	1	1	1	1	1	1	1	1	1	1	1	1	1	1
OG0000322	Core	K02876	RP-L15, MRPL15, rplO; large subunit ribosomal protein L15	1	1	1	1	1	1	1	1	1	1	1	1	0	1	1	1	1	1	0	1	1	1
OG0000323	Core	K02907	RP-L30, MRPL30, rpmD; large subunit ribosomal protein L30	1	1	1	1	1	1	1	1	1	1	1	1	0	1	1	1	1	1	0	1	1	1
OG0000324	Core	K06936	raSEA; archaeosine synthase beta-subunit [EC:2.6.1.-]	1	1	1	1	1	1	1	1	1	1	1	1	1	1	1	1	1	1	1	1	1	1
OG0000325	Core	K08975	K08975; putative membrane protein	1	1	1	1	1	1	1	1	1	1	1	1	1	1	1	1	1	1	0	1	1	1
OG0000326	Core	K06928	NTPCR; nucleoside-triphosphatase [EC:3.6.1.15]	1	1	1	1	1	1	1	1	1	1	1	1	1	1	1	1	1	1	1	1	1	1
OG0000328	Core	K00610	pyrI; aspartate carbamoyltransferase regulatory subunit	1	1	1	1	1	1	1	1	1	1	1	1	1	1	1	1	1	1	1	1	1	1
OG0000330	Core	K00611	OTC, argF, argI; ornithine carbamoyltransferase [EC:2.1.3.3]	1	1	1	1	1	1	1	1	1	1	1	1	1	1	1	1	1	1	1	1	1	1
OG0000332	Core	K06024	scpB; segregation and condensation protein B	1	1	1	1	1	1	1	1	1	1	0	1	1	1	1	1	1	1	1	1	1	1
OG0000333	Core	K00762	pyrE; orotate phosphoribosyltransferase [EC:2.4.2.10]	1	1	1	1	1	1	1	1	1	1	1	1	1	1	1	1	1	1	1	1	1	1
OG0000334	Core	K19664	carS; CDP-2,3-bis-(O-geranylgeranyl)-sn-glycerol synthase [EC:2.7.7.67]	1	1	1	1	1	1	1	1	1	1	1	1	1	1	1	1	1	1	1	1	1	1
OG0000335	Core	K00602	purH; phosphoribosylaminoimidazolecarboxamide formyltransferase / IMP cyclohydrolase [EC:2.1.2.3 3.5.4.10]	0	1	1	1	1	1	1	1	1	1	0	1	0	1	1	1	1	1	1	1	1	1
OG0000336	Core	No annotation	NA	1	1	1	1	1	1	1	1	1	1	1	1	1	1	1	1	1	1	0	1	1	1
OG0000337	Core	K03124	TFIIB, GTF2B, SUA7, tfb; transcription initiation factor TFIIB	4	1	1	1	1	1	1	1	1	1	0	1	1	1	1	1	1	1	0	1	1	1
OG0000338	Core	K00626	E2.3.1.9, atoB; acetyl-CoA C-acetyltransferase [EC:2.3.1.9]	2	1	1	1	1	1	1	1	1	1	1	1	1	1	1	1	1	1	0	1	1	1
OG0000339	Core	No annotation	NA	1	1	1	1	1	1	1	1	1	1	1	1	1	1	1	1	1	1	1	1	1	1
OG0000340	Core	K07254	atrm56; tRNA (cytidine56-2'-O)-methyltransferase [EC:2.1.1.206]	1	1	1	1	1	1	1	1	1	1	1	1	1	1	1	1	1	1	1	1	1	1
OG0000342	Core	K04652	hypB; hydrogenase nickel incorporation protein HypB	1	1	1	1	1	1	1	1	1	1	0	1	1	1	1	1	1	1	1	1	1	1
OG0000343	Core	K02428	rdgB; XTP/dITP diphosphohydrolase [EC:3.6.1.66]	1	1	1	0	1	1	1	1	1	1	1	1	1	1	1	1	1	1	0	1	1	1
OG0000344	Core	K03265	ETF1, ERF1; peptide chain release factor subunit 1	1	1	1	1	1	1	1	1	1	1	1	1	1	1	1	1	1	1	0	1	1	1
OG0000345	Core	K02988	RP-S5, MRPS5, rpsE; small subunit ribosomal protein S5	1	1	1	1	1	1	1	1	1	1	1	1	0	1	1	1	1	1	0	1	1	1
OG0000346	Core	No annotation	NA	1	1	1	1	1	1	1	1	1	1	1	1	1	1	1	1	1	1	1	1	1	1
OG0000347	Core	K17488	mptA; GTP cyclohydrolase IV [EC:3.5.4.39]	1	1	1	1	1	1	1	1	1	1	1	1	1	1	1	1	1	1	1	1	1	1
OG0000348	Core	K01869	LARS, leuS; leucyl-tRNA synthetase [EC:6.1.1.4]	1	1	1	1	1	1	1	1	1	1	1	1	1	1	1	1	1	1	0	1	1	1
OG0000349	Core	No annotation	NA	1	1	1	1	1	1	1	1	1	1	0	1	1	1	1	1	1	1	1	1	1	1
OG0000350	Core	K04655	hypE; hydrogenase expression/formation protein HypE	1	1	1	1	1	1	1	1	1	1	0	1	1	1	1	1	1	1	1	1	1	1
OG0000351	Core	K03686	dnaJ; molecular chaperone DnaJ	1	1	1	1	1	1	1	1	1	1	0	1	1	1	1	1	1	1	1	1	1	1
OG0000352	Core	K03167	top6B; DNA topoisomerase VI subunit B [EC:5.6.2.2]	1	1	1	1	1	1	1	1	1	1	0	1	1	1	1	1	1	1	1	1	1	1
OG0000355	Core	K03237	EIF2S1; translation initiation factor 2 subunit 1	1	1	1	1	1	1	1	1	1	1	1	1	1	1	1	1	1	1	1	1	1	1
OG0000356	Core	No annotation	NA	1	1	1	1	1	1	1	1	1	1	0	1	1	1	1	1	1	1	1	1	1	1
OG0000357	Core	K06863	purP; 5-formaminoimidazole-4-carboxamide-1-(beta)-D-ribofuranosyl 5'-monophosphate synthetase [EC:6.3.4.23]	1	1	1	1	1	1	1	1	1	1	1	1	1	1	1	1	1	1	1	1	1	1
OG0000358	Core	K03242	EIF2S3; translation initiation factor 2 subunit 3	1	1	1	1	1	1	1	1	1	1	1	1	0	1	1	1	1	1	1	1	1	1
OG0000359	Core	K00762	pyrE; orotate phosphoribosyltransferase [EC:2.4.2.10]	1	1	1	1	1	1	1	1	1	1	1	1	1	0	1	1	1	1	1	1	1	1
OG0000360	Core	K03168	topA; DNA topoisomerase I [EC:5.6.2.1]	1	1	1	1	1	1	1	1	1	1	1	1	1	1	1	1	1	1	0	1	1	1
OG0000361	Core	K00784	rnz; ribonuclease Z [EC:3.1.26.11]	1	1	1	1	1	1	1	1	1	1	1	1	1	1	1	1	1	1	1	1	1	1
OG0000362	Core	No annotation	NA	1	0	1	1	1	1	1	1	1	1	1	1	1	1	1	1	1	1	1	1	1	1
OG0000363	Core	K02881	RP-L18, MRPL18, rplR; large subunit ribosomal protein L18	1	1	1	1	1	1	1	1	1	1	1	1	0	1	1	1	1	1	0	1	1	1
OG0000364	Core	K02874	RP-L14, MRPL14, rplN; large subunit ribosomal protein L14	1	1	1	1	1	1	1	1	1	1	1	1	0	1	1	1	1	1	1	1	1	1
OG0000365	Core	K03626	EGD2, NACA; nascent polypeptide-associated complex subunit alpha	1	1	1	1	1	1	1	1	1	1	1	1	0	1	1	1	1	1	1	1	1	1
OG0000367	Core	K03106	SRP54, ffh; signal recognition particle subunit SRP54 [EC:3.6.5.4]	1	1	1	1	1	1	1	1	1	1	0	1	2	1	1	1	1	1	0	1	1	1
OG0000369	Core	K03182	ubiD; 4-hydroxy-3-polyprenylbenzoate decarboxylase [EC:4.1.1.98]	1	1	1	1	1	1	1	1	1	1	1	1	1	1	1	1	1	1	0	1	1	1
OG0000370	No	No annotation	NA	1	0	0	0	0	1	1	1	0	1	0	1	1	1	1	1	1	1	1	1	1	1
OG0000371	Core	No annotation	NA	1	1	1	1	1	1	1	1	0	1	0	1	1	1	1	1	1	1	1	1	1	1
OG0000372	Core	No annotation	NA	1	1	1	1	1	1	1	1	1	1	0	1	1	1	1	1	1	1	1	1	1	1
OG0000373	Core	K05896	scpA; segregation and condensation protein A	1	1	1	1	1	1	1	1	1	1	0	1	1	1	1	1	1	1	1	1	1	1
OG0000374	Core	K17830	GGR; digeranylgeranylglycerophospholipid reductase [EC:1.3.1.101 1.3.7.11]	1	0	1	1	1	1	1	1	1	1	1	1	1	1	1	1	1	1	1	1	1	1
OG0000375	Core	K22169	fpoN; F420H2 dehydrogenase subunit N [EC:1.5.98.3]	1	1	1	1	1	1	1	1	1	1	0	1	1	1	1	1	1	1	1	1	1	1
OG0000376	Core	K22168	fpoM; F420H2 dehydrogenase subunit M [EC:1.5.98.3]	2	0	1	1	1	1	1	1	1	1	0	1	1	1	1	1	1	1	0	1	1	1
OG0000377	Core	K00338	nuoI; NADH-quinone oxidoreductase subunit I [EC:7.1.1.2]	1	1	1	1	1	1	1	1	1	1	0	1	1	1	1	1	1	1	1	1	1	1
OG0000378	Core	K09746	K09746; uncharacterized protein	1	1	1	1	1	1	1	1	1	1	1	1	1	1	1	1	1	1	1	1	1	1
OG0000379	Core	K07442	TRM61, GCD14; tRNA (adenine57-N1/adenine58-N1)-methyltransferase catalytic subunit [EC:2.1.1.219 2.1.1.220]	1	1	1	0	1	1	1	1	1	1	1	1	0	1	1	1	1	1	1	1	1	1
OG0000380	Core	K01677	E4.2.1.2AA, fumA; fumarate hydratase subunit alpha [EC:4.2.1.2]	1	1	1	1	1	1	1	1	1	1	1	1	1	1	1	1	1	1	1	1	1	1
OG0000381	Core	K01678	E4.2.1.2AB, fumB; fumarate hydratase subunit beta [EC:4.2.1.2]	1	1	1	1	1	1	1	1	1	1	1	1	1	1	1	1	1	1	1	1	1	1
OG0000382	Core	K02427	rlmE, rrmJ, ftsJ; 23S rRNA (uridine2552-2'-O)-methyltransferase [EC:2.1.1.166]	1	0	1	1	1	1	1	1	1	1	1	1	1	1	1	1	1	1	0	1	1	1
OG0000383	Core	K02013	ABC.FEV.A; iron complex transport system ATP-binding protein [EC:7.2.2.-]	1	1	1	1	1	1	1	1	1	1	0	1	1	1	1	1	1	1	1	1	1	1
OG0000384	Core	K13798	rpoB; DNA-directed RNA polymerase subunit B [EC:2.7.7.6]	1	1	1	1	1	1	1	1	1	1	1	1	1	1	1	1	1	1	1	1	1	1
OG0000385	Core	K08094	hxlB; 6-phospho-3-hexuloisomerase [EC:5.3.1.27]	1	1	1	1	1	1	1	1	1	1	1	1	1	1	1	1	1	1	1	1	1	1
OG0000386	Core	K01689	ENO, eno; enolase [EC:4.2.1.11]	1	1	1	1	1	1	1	1	1	1	1	1	1	1	1	1	1	1	1	1	1	1
OG0000389	Core	K02626	pdaD; arginine decarboxylase [EC:4.1.1.19]	0	1	1	1	1	1	1	1	1	1	1	1	1	1	1	1	1	1	1	1	1	1
OG0000390	Core	K09903	pyrH; uridylate kinase [EC:2.7.4.22]	1	1	1	1	1	1	1	1	1	1	1	1	1	1	1	1	1	1	0	1	1	1
OG0000391	Core	K03433	psmB, prcB; proteasome beta subunit [EC:3.4.25.1]	1	1	1	1	1	1	1	1	1	1	1	1	1	1	1	1	1	1	0	1	1	1
OG0000392	Core	No annotation	NA	1	1	1	1	1	1	1	1	1	1	1	1	1	1	1	1	1	1	1	1	1	1
OG0000395	Core	K00555	TRMT1, trm1; tRNA (guanine26-N2/guanine27-N2)-dimethyltransferase [EC:2.1.1.215 2.1.1.216]	1	1	1	1	1	1	1	1	1	1	1	1	1	1	1	1	1	1	1	1	1	1
OG0000396	Flexible	K03298	TC.DME; drug/metabolite transporter, DME family	0	0	0	0	0	0	0	0	0	0	0	0	0	0	1	1	0	0	0	0	1	1
OG0000398	Core	K06953	K06953; uncharacterized protein	1	1	1	1	1	1	1	1	1	1	1	1	1	1	1	1	1	1	1	1	1	1
OG0000399	Core	K14415	RTCB, rtcB; tRNA-splicing ligase RtcB (3'-phosphate/5'-hydroxy nucleic acid ligase) [EC:6.5.1.8]	1	1	1	1	1	1	1	1	1	1	1	1	1	1	1	1	1	1	0	1	1	1
OG0000400	Core	K07575	K07575; PUA domain protein	1	1	1	1	1	1	1	1	1	1	1	1	1	1	1	1	1	1	0	1	1	1
OG0000401	Core	K07096	K07096; uncharacterized protein	1	1	1	1	1	1	1	1	1	1	0	1	1	1	1	1	1	1	1	1	1	1
OG0000402	Core	K03105	SRP19; signal recognition particle subunit SRP19	1	1	1	1	1	1	1	1	1	1	1	1	1	1	1	1	1	1	1	1	1	1
OG0000403	Core	K06953	K06953; uncharacterized protein	1	1	1	1	1	1	1	1	1	1	1	1	1	1	1	1	1	1	1	1	1	1
OG0000404	Core	K06982	pok; pantoate kinase [EC:2.7.1.169]	1	1	1	1	1	1	1	1	1	1	1	1	0	1	1	1	1	1	1	1	1	1
OG0000405	Core	K02991	RP-S6e, RPS6; small subunit ribosomal protein S6e	1	1	1	1	1	1	1	1	1	1	1	1	0	1	1	1	1	1	1	1	1	1
OG0000406	Core	K00150	gap2; glyceraldehyde-3-phosphate dehydrogenase (NAD(P)) [EC:1.2.1.59]	1	1	1	1	1	1	1	1	1	1	1	1	1	1	1	1	1	1	1	1	1	1
OG0000407	Core	K07991	flaK; archaeal preflagellin peptidase FlaK [EC:3.4.23.52]	1	1	1	1	1	1	1	1	0	1	1	1	1	1	1	1	1	1	1	1	1	1
OG0000408	Core	K08851	TP53RK, PRPK, BUD32; TP53 regulating kinase and related kinases [EC:2.7.11.1]	1	1	1	0	1	1	1	1	1	1	1	1	1	1	1	1	1	1	0	1	1	1
OG0000409	Core	K01755	argH, ASL; argininosuccinate lyase [EC:4.3.2.1]	0	0	1	1	1	1	1	1	1	1	0	1	1	1	1	1	1	1	1	1	1	1
OG0000410	Core	K21219	thiDN; hydroxymethylpyrimidine kinase / phosphomethylpyrimidine kinase / thiamine-phosphate diphosphorylase [EC:2.7.1.49 2.7.4.7 2.5.1.3]	1	1	1	1	1	1	1	1	1	1	0	1	1	1	1	1	1	1	1	1	1	1
OG0000411	Core	K03775	slyD; FKBP-type peptidyl-prolyl cis-trans isomerase SlyD [EC:5.2.1.8]	2	1	1	1	1	1	1	1	0	1	1	1	1	1	1	1	1	1	1	1	1	1
OG0000412	Core	K04799	FEN1, RAD2; flap endonuclease-1 [EC:3.-.-.-]	1	1	1	1	1	1	1	1	1	1	1	1	1	1	1	1	1	1	1	1	1	1
OG0000415	Core	K02912	RP-L32e, RPL32; large subunit ribosomal protein L32e	1	1	1	1	1	1	1	1	1	1	1	1	0	1	1	1	1	1	1	1	1	1
OG0000416	Core	K00021	HMGCR; hydroxymethylglutaryl-CoA reductase (NADPH) [EC:1.1.1.34]	1	1	1	1	1	1	1	1	1	1	0	1	1	1	1	1	1	1	1	1	1	1
OG0000417	Core	K00053	ilvC; ketol-acid reductoisomerase [EC:1.1.1.86]	0	0	1	1	1	1	1	1	1	1	1	1	1	1	1	1	1	1	0	1	1	1
OG0000418	Core	K01939	purA, ADSS; adenylosuccinate synthase [EC:6.3.4.4]	1	1	1	1	1	1	1	1	1	1	1	1	1	1	1	1	1	1	0	1	1	1
OG0000419	Core	K22585	nreA; DNA repair protein NreA	1	1	1	1	1	1	1	1	1	1	0	1	1	1	1	1	1	1	0	1	1	1
OG0000420	No	No annotation	NA	8	1	1	0	1	1	1	1	0	1	1	0	0	0	0	1	1	1	0	0	0	0
OG0000422	Core	K07557	tgtA2, arcS; archaeosine synthase alpha-subunit [EC:2.6.1.97 2.6.1.-]	1	1	1	1	1	1	1	1	1	1	1	1	1	1	1	1	1	1	1	1	1	1
OG0000424	Core	K02866	RP-L10e, RPL10; large subunit ribosomal protein L10e	1	1	1	1	1	1	1	1	1	1	1	1	1	1	1	1	1	1	1	1	1	1
OG0000425	Core	K00014	aroE; shikimate dehydrogenase [EC:1.1.1.25]	0	1	1	1	1	1	1	1	1	1	1	1	1	1	1	1	1	1	1	1	1	1
OG0000426	Core	No annotation	NA	1	0	1	1	1	1	1	1	1	1	0	1	1	1	1	1	1	1	1	1	1	1
OG0000427	Core	K23265	purQ; phosphoribosylformylglycinamidine synthase subunit PurQ / glutaminase [EC:6.3.5.3 3.5.1.2]	1	1	1	1	1	1	1	1	1	1	1	1	1	0	1	1	1	1	0	1	1	1
OG0000428	Core	No annotation	NA	1	1	1	1	1	1	1	1	1	1	1	1	1	1	1	1	1	1	1	1	1	1
OG0000429	Core	K03110	ftsY; fused signal recognition particle receptor	1	1	1	1	1	1	1	1	1	1	1	1	1	1	1	1	1	1	1	1	1	1
OG0000430	Core	K02683	priS, pri1, priA; DNA primase small subunit [EC:2.7.7.102]	1	0	1	1	1	1	1	1	1	1	0	1	1	1	1	1	1	1	1	1	1	1
OG0000431	Core	No annotation	NA	1	1	1	1	1	1	1	1	1	1	1	1	1	1	1	1	1	1	1	1	1	1
OG0000432	Core	K06863	purP; 5-formaminoimidazole-4-carboxamide-1-(beta)-D-ribofuranosyl 5'-monophosphate synthetase [EC:6.3.4.23]	1	1	1	1	1	1	1	1	1	1	1	1	1	1	1	1	1	1	1	1	1	1
OG0000433	Core	K02961	RP-S17, MRPS17, rpsQ; small subunit ribosomal protein S17	1	1	1	1	1	1	1	1	1	1	1	1	0	1	1	1	1	1	1	1	1	1
OG0000434	Core	No annotation	NA	1	1	1	1	1	1	1	1	1	1	1	1	0	1	1	1	1	1	1	1	1	1
OG0000435	Core	K11749	rseP; regulator of sigma E protease [EC:3.4.24.-]	1	1	1	1	1	1	1	1	1	1	0	1	1	1	1	1	1	1	0	1	1	1
OG0000436	Core	K03236	EIF1A; translation initiation factor 1A	1	1	1	1	1	1	1	1	1	1	1	1	0	1	1	1	1	1	1	1	1	1
OG0000437	Core	K02889	RP-L21e, RPL21; large subunit ribosomal protein L21e	1	0	1	1	1	1	1	1	1	1	0	1	1	1	1	1	1	1	0	1	1	1
OG0000438	Core	No annotation	NA	1	1	1	1	1	1	1	1	1	1	1	1	0	1	1	1	1	1	1	1	1	1
OG0000439	Core	K07561	DPH1, dph2; 2-(3-amino-3-carboxypropyl)histidine synthase [EC:2.5.1.108]	1	1	1	1	1	1	1	1	1	1	1	1	1	1	1	1	1	1	1	1	1	1
OG0000440	Core	K00869	E2.7.1.36, MVK, mvaK1; mevalonate kinase [EC:2.7.1.36]	1	1	1	1	1	1	1	1	1	1	0	1	1	1	1	1	1	1	1	1	1	1
OG0000441	Core	K00340	nuoK; NADH-quinone oxidoreductase subunit K [EC:7.1.1.2]	1	1	1	1	1	1	1	1	1	1	0	1	1	1	1	1	1	1	1	1	1	1
OG0000442	Core	K06932	tiaS; tRNA(Ile2)-agmatinylcytidine synthase [EC:6.3.4.22]	1	1	1	1	1	1	1	1	1	1	1	1	1	1	1	1	1	1	0	1	1	1
OG0000443	Core	K03799	htpX; heat shock protein HtpX [EC:3.4.24.-]	1	1	1	0	1	1	1	1	1	1	0	1	1	1	1	1	1	1	0	1	1	1
OG0000444	Core	No annotation	NA	1	0	1	1	1	1	1	1	1	1	1	1	1	1	1	1	1	1	1	1	1	1
OG0000445	Core	K07129	K07129; uncharacterized protein	1	1	1	1	1	1	1	1	1	1	1	1	0	1	1	1	1	1	1	1	1	1
OG0000446	Core	No annotation	NA	0	1	1	1	1	1	1	1	1	1	1	1	1	1	1	1	1	1	1	1	1	1
OG0000447	Core	K00626	E2.3.1.9, atoB; acetyl-CoA C-acetyltransferase [EC:2.3.1.9]	6	1	1	1	1	1	1	1	1	1	1	1	1	1	1	1	1	1	1	1	1	1
OG0000448	Core	K01494	dcd; dCTP deaminase [EC:3.5.4.13]	1	1	1	1	1	1	1	1	1	1	1	1	1	1	1	1	1	1	1	1	1	1
OG0000449	Core	K02987	RP-S4e, RPS4; small subunit ribosomal protein S4e	1	1	1	1	1	1	1	1	1	1	1	1	0	1	1	1	1	1	1	1	1	1
OG0000450	Core	No annotation	NA	1	1	1	1	1	1	1	1	1	1	0	1	1	1	1	1	1	1	1	1	1	1
OG0000451	Core	K02910	RP-L31e, RPL31; large subunit ribosomal protein L31e	1	1	1	1	1	1	1	1	1	1	1	1	1	1	1	1	1	1	0	1	1	1
OG0000452	Core	K03051	rpoF; DNA-directed RNA polymerase subunit F [EC:2.7.7.6]	1	0	1	1	1	1	1	1	1	1	0	1	1	1	1	1	1	1	1	1	1	1
OG0000453	Core	K09739	mptD; dihydroneopterin aldolase [EC:4.1.2.25]	0	0	1	1	1	1	1	1	1	1	1	1	1	1	1	1	1	1	1	1	1	1
OG0000454	Core	K01803	TPI, tpiA; triosephosphate isomerase (TIM) [EC:5.3.1.1]	1	1	1	1	1	1	1	1	1	1	1	1	1	1	1	1	1	1	1	1	1	1
OG0000455	Core	K01875	SARS, serS; seryl-tRNA synthetase [EC:6.1.1.11]	1	1	1	1	1	1	1	1	1	1	1	1	1	1	1	1	1	1	1	1	1	1
OG0000457	Core	K02978	RP-S27e, RPS27; small subunit ribosomal protein S27e	0	1	1	1	1	1	1	1	1	1	1	1	0	1	1	1	1	1	1	1	1	1
OG0000459	Core	K03055	rpoK; DNA-directed RNA polymerase subunit K [EC:2.7.7.6]	1	1	1	1	1	1	1	1	1	1	1	1	0	1	1	1	1	1	1	1	1	1
OG0000460	Core	K02867	RP-L11, MRPL11, rplK; large subunit ribosomal protein L11	1	1	1	1	1	1	1	1	1	1	1	1	1	1	1	1	1	1	1	1	1	1
OG0000461	Core	K04797	pfdA, PFDN5; prefoldin alpha subunit	1	1	1	1	1	1	1	1	1	1	1	1	1	1	1	1	1	1	1	1	1	1
OG0000463	Core	K01945	purD; phosphoribosylamine---glycine ligase [EC:6.3.4.13]	1	1	1	1	1	1	1	1	1	1	0	1	1	1	1	1	1	1	1	1	1	1
OG0000464	Core	K06176	truD, PUS7; tRNA pseudouridine13 synthase [EC:5.4.99.27]	1	1	1	1	1	1	1	1	1	1	1	1	1	1	1	1	1	1	1	1	1	1
OG0000465	Core	K02994	RP-S8, rpsH; small subunit ribosomal protein S8	1	1	1	1	1	1	1	1	1	1	1	1	0	1	1	1	1	1	1	1	1	1
OG0000466	Core	K02433	gatA, QRSL1; aspartyl-tRNA(Asn)/glutamyl-tRNA(Gln) amidotransferase subunit A [EC:6.3.5.6 6.3.5.7]	0	0	1	1	1	1	1	1	1	1	0	1	1	1	1	1	1	1	1	1	1	1
OG0000467	Core	K04653	hypC; hydrogenase expression/formation protein HypC	1	1	1	1	1	1	1	1	1	1	1	1	0	1	1	1	1	1	1	1	1	1
OG0000468	Core	No annotation	NA	1	0	1	1	1	1	1	1	1	1	1	1	1	1	1	1	1	1	0	1	1	1
OG0000469	Core	K06001	trpB; tryptophan synthase beta chain [EC:4.2.1.20]	0	0	1	1	1	1	1	1	1	1	1	1	0	1	1	1	1	1	1	1	1	1
OG0000470	Core	No annotation	NA	1	1	1	1	1	1	1	1	1	1	2	1	1	1	1	1	1	1	1	1	1	1
OG0000471	Core	K00794	ribH, RIB4; 6,7-dimethyl-8-ribityllumazine synthase [EC:2.5.1.78]	1	1	1	1	1	1	1	1	1	1	1	1	1	1	1	1	1	1	1	1	1	1
OG0000472	Core	K01938	fhs; formate--tetrahydrofolate ligase [EC:6.3.4.3]	1	1	1	1	1	1	1	1	1	1	1	1	1	0	1	1	1	1	1	1	1	1
OG0000473	Core	K07321	cooC; CO dehydrogenase maturation factor	2	0	1	2	1	1	1	1	1	1	3	1	1	1	1	1	1	1	0	0	1	1
OG0000475	Core	K02948	RP-S11, MRPS11, rpsK; small subunit ribosomal protein S11	1	1	1	1	1	1	1	1	1	1	1	1	1	1	1	1	1	1	1	1	1	1
OG0000476	Core	K02986	RP-S4, rpsD; small subunit ribosomal protein S4	1	1	1	1	1	1	1	1	1	1	1	1	1	1	1	1	1	1	1	1	1	1
OG0000477	Core	No annotation	NA	1	1	1	1	1	1	1	1	1	1	0	1	1	1	1	1	1	1	0	1	1	1
OG0000478	Core	K02908	RP-L30e, RPL30; large subunit ribosomal protein L30e	1	1	1	1	1	1	1	1	1	1	1	1	0	1	1	1	1	1	1	1	1	1
OG0000479	Core	K02600	nusA; transcription termination/antitermination protein NusA	1	1	1	1	1	1	1	1	1	1	1	1	0	1	1	1	1	1	1	1	1	1
OG0000480	Core	K01079	serB, PSPH; phosphoserine phosphatase [EC:3.1.3.3]	0	1	1	1	1	1	1	1	1	1	0	1	1	1	1	1	1	1	1	1	1	1
OG0000482	Core	K02871	RP-L13, MRPL13, rplM; large subunit ribosomal protein L13	1	1	1	1	1	1	1	1	1	1	1	1	0	1	1	1	1	1	1	1	1	1
OG0000483	Core	K02996	RP-S9, MRPS9, rpsI; small subunit ribosomal protein S9	1	1	1	1	1	1	1	1	1	1	1	1	0	1	1	1	1	1	1	1	1	1
OG0000484	Core	K00930	argB; acetylglutamate kinase [EC:2.7.2.8]	0	0	1	1	1	1	1	1	1	1	1	1	1	1	1	1	1	1	1	1	1	1
OG0000485	Core	K03538	POP4, RPP29; ribonuclease P protein subunit POP4 [EC:3.1.26.5]	1	1	1	1	1	1	1	1	1	1	1	1	0	1	1	1	1	1	1	1	1	1
OG0000486	Core	K02930	RP-L4e, RPL4; large subunit ribosomal protein L4e	1	1	1	1	1	1	1	1	1	1	1	1	0	1	1	1	1	1	1	1	1	1
OG0000487	Core	K17828	pyrDI; dihydroorotate dehydrogenase (NAD+) catalytic subunit [EC:1.3.1.14]	1	1	1	0	1	1	1	1	1	1	1	1	1	1	1	1	1	1	1	1	1	1
OG0000488	Core	No annotation	NA	1	1	1	1	1	1	1	1	0	1	1	1	1	1	1	1	1	1	1	1	1	1
OG0000489	Core	K15449	TYW1; tRNA wybutosine-synthesizing protein 1 [EC:4.1.3.44]	1	1	1	1	1	1	1	1	1	1	1	1	1	1	1	1	1	1	0	1	1	1
OG0000490	Core	K03264	EIF6; translation initiation factor 6	1	1	1	1	1	1	1	1	1	1	1	1	1	1	1	1	1	1	0	1	1	1
OG0000492	Core	K06961	KRR1; ribosomal RNA assembly protein	1	1	1	1	1	1	1	1	1	1	0	1	0	1	1	1	1	1	1	1	1	1
OG0000493	Core	K01886	QARS, glnS; glutaminyl-tRNA synthetase [EC:6.1.1.18]	2	1	1	1	1	1	1	1	1	1	1	1	1	1	1	1	1	1	1	1	1	1
OG0000494	Core	K01883	CARS, cysS; cysteinyl-tRNA synthetase [EC:6.1.1.16]	2	1	1	1	1	1	1	1	1	1	1	1	1	1	1	1	1	1	0	1	1	1
OG0000495	Core	K01622	K01622; fructose 1,6-bisphosphate aldolase/phosphatase [EC:4.1.2.13 3.1.3.11]	1	0	1	1	1	1	1	1	1	1	1	1	1	1	1	1	1	1	0	1	1	1
OG0000496	Core	K02895	RP-L24, MRPL24, rplX; large subunit ribosomal protein L24	1	1	1	1	1	1	1	1	1	1	1	1	0	1	1	1	1	1	1	1	1	1
OG0000497	Core	K02316	dnaG; DNA primase [EC:2.7.7.101]	1	1	1	1	1	1	1	1	1	1	0	1	1	1	1	1	1	1	1	1	1	1
OG0000498	Core	No annotation	NA	0	0	1	1	1	1	1	1	1	1	2	1	1	1	1	1	1	1	1	1	1	1
OG0000499	Core	K02992	RP-S7, MRPS7, rpsG; small subunit ribosomal protein S7	1	1	1	1	1	1	1	1	1	1	1	1	0	1	1	1	1	1	1	1	1	1
OG0000500	Core	K07558	K07558, cca; tRNA nucleotidyltransferase (CCA-adding enzyme) [EC:2.7.7.72]	1	1	1	1	1	1	1	1	1	1	0	1	1	1	1	1	1	1	1	1	1	1
OG0000501	Core	K00286	proC; pyrroline-5-carboxylate reductase [EC:1.5.1.2]	0	0	1	1	1	1	1	1	1	1	1	1	1	1	1	1	1	1	1	1	1	1
OG0000502	Core	K18237	K18237; ribose 1,5-bisphosphate isomerase [EC:5.3.1.29]	1	1	1	1	1	1	1	1	1	1	1	1	1	1	1	1	1	1	1	1	1	1
OG0000503	Core	K01170	endA; tRNA-intron endonuclease, archaea type [EC:4.6.1.16]	1	1	1	1	1	1	1	1	1	1	0	1	1	1	1	1	1	1	1	1	1	1
OG0000504	Core	K07728	K07728; putative transcriptional regulator	1	1	1	1	1	1	1	1	1	1	0	1	0	1	1	1	1	1	1	1	1	1
OG0000505	Core	K02120	ATPVD, ntpD, atpD; V/A-type H+/Na+-transporting ATPase subunit D	1	1	1	1	1	1	1	1	1	1	1	1	0	1	1	1	1	1	1	1	1	1
OG0000506	Core	K02118	ATPVB, ntpB, atpB; V/A-type H+/Na+-transporting ATPase subunit B	1	1	1	1	1	1	1	1	1	1	1	1	1	1	1	1	1	1	1	1	1	1
OG0000508	Core	K07477	K07477; translin	1	1	1	1	1	1	1	1	1	1	1	1	1	1	1	1	1	1	1	1	1	1
OG0000509	Core	K13075	ahlD, aiiA, attM, blcC; N-acyl homoserine lactone hydrolase [EC:3.1.1.81]	1	0	1	1	1	1	1	1	1	1	1	1	1	1	1	1	1	1	1	1	1	1
OG0000510	Core	K00946	thiL; thiamine-monophosphate kinase [EC:2.7.4.16]	1	1	1	1	1	1	1	1	1	1	0	1	1	1	1	1	1	1	1	1	1	1
OG0000511	Core	K02883	RP-L18e, RPL18; large subunit ribosomal protein L18e	1	1	1	1	1	1	1	1	1	1	1	1	0	1	1	1	1	1	1	1	1	1
OG0000512	Core	No annotation	NA	1	1	1	1	1	1	1	1	1	1	0	1	1	1	1	1	1	1	1	1	1	1
OG0000513	Core	K03056	rpoL; DNA-directed RNA polymerase subunit L [EC:2.7.7.6]	1	1	1	1	1	1	1	1	1	1	1	1	1	1	1	1	1	1	1	1	1	1
OG0000514	Core	K09716	dtdA, GEK1; D-aminoacyl-tRNA deacylase [EC:3.1.1.96]	1	1	1	1	1	1	1	1	1	1	1	1	1	1	1	1	1	1	0	1	1	1
OG0000515	Core	K02885	RP-L19e, RPL19; large subunit ribosomal protein L19e	1	1	1	1	1	1	1	1	1	1	1	1	0	1	1	1	1	1	1	1	1	1
OG0000516	Core	K02931	RP-L5, MRPL5, rplE; large subunit ribosomal protein L5	1	1	1	1	1	1	1	1	1	1	1	1	0	1	1	1	1	1	1	1	1	1
OG0000517	Core	No annotation	NA	1	1	1	1	1	1	1	1	1	1	1	1	1	1	1	1	1	1	1	1	1	1
OG0000519	Core	K06989	nadX, ASPDH; aspartate dehydrogenase [EC:1.4.1.21]	1	1	1	1	1	1	1	1	1	1	1	1	1	1	1	1	1	1	0	1	1	1
OG0000520	Core	No annotation	NA	1	1	1	1	1	1	1	1	1	1	1	1	1	1	1	1	1	1	1	1	1	1
OG0000521	Core	K07033	K07033; uncharacterized protein	0	0	1	1	1	1	1	1	1	1	1	1	1	1	1	1	1	1	0	1	1	1
OG0000522	Core	No annotation	NA	1	1	1	1	1	1	1	1	1	1	0	1	1	1	1	1	1	1	1	1	1	1
OG0000523	Core	K00133	asd; aspartate-semialdehyde dehydrogenase [EC:1.2.1.11]	0	0	1	1	1	1	1	1	1	1	1	1	1	1	1	1	1	1	1	1	1	1
OG0000524	Core	K06944	K06944; uncharacterized protein	1	1	1	1	1	1	1	1	1	1	0	1	1	1	1	1	1	1	0	1	1	1
OG0000525	Core	K03166	top6A; DNA topoisomerase VI subunit A [EC:5.6.2.2]	1	1	1	1	1	1	1	1	1	1	0	1	1	1	1	1	1	1	1	1	1	1
OG0000526	Core	K04566	lysK; lysyl-tRNA synthetase, class I [EC:6.1.1.6]	1	1	1	1	1	1	1	1	1	1	0	1	1	1	1	1	1	1	0	1	1	1
OG0000529	Core	K03231	EEF1A; elongation factor 1-alpha	1	1	1	1	1	1	1	1	1	1	1	1	0	1	1	1	1	1	0	1	1	1
OG0000530	Core	K01974	RTCA, rtcA; RNA 3'-terminal phosphate cyclase (ATP) [EC:6.5.1.4]	1	0	1	1	1	1	1	1	1	1	0	1	1	1	1	1	1	1	1	1	1	1
OG0000531	Core	K02936	RP-L7Ae, RPL7A; large subunit ribosomal protein L7Ae	1	1	1	1	1	1	1	1	1	1	0	1	1	1	1	1	1	1	1	1	1	1
OG0000532	Core	K02117	ATPVA, ntpA, atpA; V/A-type H+/Na+-transporting ATPase subunit A [EC:7.1.2.2 7.2.2.1]	1	1	1	1	1	1	1	1	1	1	1	1	1	1	1	1	1	1	1	1	1	1
OG0000534	Core	K01591	pyrF; orotidine-5'-phosphate decarboxylase [EC:4.1.1.23]	1	1	1	1	1	1	1	1	1	1	1	1	0	1	1	1	1	1	1	1	1	1
OG0000535	Core	No annotation	NA	0	0	1	1	1	1	1	1	1	1	0	1	1	1	1	1	1	1	1	1	1	1
OG0000536	Core	K01923	purC; phosphoribosylaminoimidazole-succinocarboxamide synthase [EC:6.3.2.6]	1	1	1	1	1	1	1	1	1	1	0	1	1	1	1	1	1	1	1	1	1	1
OG0000537	Core	K09128	K09128; uncharacterized protein	1	1	1	1	1	1	1	1	1	1	1	1	1	1	1	1	1	1	1	1	1	1
OG0000538	No	No annotation	NA	0	0	0	0	1	0	1	1	1	1	0	1	1	1	1	1	1	1	1	1	1	1
OG0000539	Core	K03113	EIF1, SUI1; translation initiation factor 1	1	1	1	1	1	1	1	1	1	1	1	1	0	1	1	1	1	1	1	1	1	1
OG0000540	Core	K02823	pyrDII; dihydroorotate dehydrogenase electron transfer subunit	1	1	1	1	1	1	1	1	1	1	1	1	1	1	1	1	1	1	1	1	1	1
OG0000541	Core	K04795	flpA; fibrillarin-like pre-rRNA processing protein	1	1	1	1	1	1	1	1	1	1	0	1	1	1	1	1	1	1	1	1	1	1
OG0000542	Core	K06965	PELO, DOM34, pelA; protein pelota	1	1	1	1	1	1	1	1	1	1	1	1	0	1	1	1	1	1	0	1	1	1
OG0000543	Core	No annotation	NA	0	1	1	1	1	1	1	1	1	1	1	1	1	1	1	1	1	1	1	1	1	1
OG0000544	Core	K06174	ABCE1, Rli1; ATP-binding cassette, sub-family E, member 1	1	1	1	1	1	1	1	1	1	1	0	1	1	1	1	1	1	1	0	1	1	1
OG0000545	Core	K10026	queE; 7-carboxy-7-deazaguanine synthase [EC:4.3.99.3]	1	1	1	1	1	1	1	1	1	1	1	1	1	1	1	1	1	1	1	1	1	1
OG0000546	Core	K06920	queC; 7-cyano-7-deazaguanine synthase [EC:6.3.4.20]	1	1	1	1	1	1	1	1	1	1	0	1	1	1	1	1	1	1	1	1	1	1
OG0000547	Core	K02952	RP-S13, rpsM; small subunit ribosomal protein S13	1	1	1	1	1	1	1	1	1	1	1	1	0	1	1	1	1	1	1	1	1	1
OG0000548	Core	K01265	map; methionyl aminopeptidase [EC:3.4.11.18]	1	1	1	1	1	1	1	1	1	1	1	1	1	1	1	1	1	1	0	1	1	1
OG0000549	Core	K02946	RP-S10, MRPS10, rpsJ; small subunit ribosomal protein S10	1	1	1	1	1	1	1	1	1	1	1	1	0	1	1	1	1	1	0	1	1	1
OG0000550	Core	K02355	fusA, GFM, EFG; elongation factor G	1	1	1	1	1	1	1	1	1	1	1	1	0	1	1	1	1	1	1	1	1	1
OG0000551	Core	K06990	MEMO1; MEMO1 family protein	1	1	1	1	1	1	1	1	1	1	1	1	1	1	1	1	1	1	1	1	1	1
OG0000552	Core	K09721	K09721; uncharacterized protein	1	1	1	1	1	1	1	1	1	1	0	1	1	1	1	1	1	1	1	1	1	1
OG0000553	Core	K02122	ATPVF, ntpF, atpF; V/A-type H+/Na+-transporting ATPase subunit F	1	1	1	1	1	1	1	1	1	1	1	1	0	1	1	1	1	1	0	1	1	1
OG0000554	Core	K02119	ATPVC, ntpC, atpC; V/A-type H+/Na+-transporting ATPase subunit C	1	1	1	1	1	1	1	1	1	1	1	1	0	1	1	1	1	1	0	1	1	1
OG0000555	Core	K13280	SEC11, sipW; signal peptidase I [EC:3.4.21.89]	1	1	1	1	1	1	1	1	1	1	1	1	1	1	1	1	1	1	0	1	1	1
OG0000556	Core	K07739	ELP3, KAT9; elongator complex protein 3 [EC:2.3.1.48]	1	1	1	1	1	1	1	1	1	1	0	1	1	1	1	1	1	1	1	1	1	1
OG0000557	Core	No annotation	NA	1	1	1	1	1	1	1	1	1	1	1	1	1	1	1	1	1	1	2	1	1	1
OG0000558	Core	K01868	TARS, thrS; threonyl-tRNA synthetase [EC:6.1.1.3]	1	1	1	1	1	1	1	1	1	1	1	1	1	1	1	1	1	1	0	1	1	1
OG0000560	Core	K01465	URA4, pyrC; dihydroorotase [EC:3.5.2.3]	1	1	1	1	1	1	1	1	1	1	1	1	1	1	1	1	1	1	1	1	1	1
OG0000563	Core	K04800	rfcL; replication factor C large subunit	1	1	1	1	1	1	1	1	1	1	1	1	1	1	1	1	1	1	0	1	1	1
OG0000564	Core	K07123	K07123; uncharacterized protein	1	0	1	1	1	1	1	1	1	1	0	1	1	1	1	1	1	1	0	1	1	1
OG0000565	Core	K06875	PDCD5, TFAR19; programmed cell death protein 5	1	1	1	1	1	1	1	1	1	1	1	1	0	1	1	1	1	1	0	1	1	1
OG0000566	Core	K03687	GRPE; molecular chaperone GrpE	1	1	1	1	1	1	1	1	1	1	1	1	1	1	1	1	1	1	1	1	1	1
OG0000567	Core	K23876	hgdC, fldI, hadI, lcdC; (R)-2-hydroxyacyl-CoA dehydratese activating ATPase [EC:5.6.1.9]	2	0	1	1	1	1	1	1	1	1	0	1	1	1	1	1	1	1	0	1	1	1
OG0000569	Core	K08971	K08971; putative membrane protein	2	1	1	1	1	1	1	1	0	1	1	1	1	1	1	1	1	1	1	1	1	1
OG0000570	Core	No annotation	NA	1	0	1	1	1	1	1	1	1	1	0	1	1	1	1	1	1	1	1	1	1	1
OG0000571	Core	K07158	K07158; uncharacterized protein	1	1	1	1	1	1	1	1	1	1	1	1	0	1	1	1	1	1	1	1	1	1
OG0000572	Core	K02533	lasT; tRNA/rRNA methyltransferase [EC:2.1.1.-]	1	1	1	1	1	1	1	1	1	1	0	1	1	1	1	1	1	1	1	1	1	1
OG0000573	Core	No annotation	NA	0	1	1	1	1	1	1	1	1	1	0	1	0	1	1	1	1	1	1	1	1	1
OG0000574	Core	K01588	purE; 5-(carboxyamino)imidazole ribonucleotide mutase [EC:5.4.99.18]	1	1	1	1	1	1	1	1	1	1	0	1	1	1	1	1	1	1	0	1	1	1
OG0000575	Core	K02944	RP-LX, rplX; large subunit ribosomal protein LX	1	1	1	1	1	1	1	1	1	1	0	1	1	1	1	1	1	1	1	1	1	1
OG0000576	Core	No annotation	NA	1	1	1	1	1	1	1	1	1	1	1	1	1	1	1	1	1	1	1	1	1	1
OG0000577	Core	K02962	RP-S17e, RPS17; small subunit ribosomal protein S17e	0	1	1	1	1	1	1	1	1	1	1	1	0	1	1	1	1	1	1	1	1	1
OG0000578	Core	K15429	TRM5, TRMT5; tRNA (guanine37-N1)-methyltransferase [EC:2.1.1.228]	1	1	1	1	1	1	1	1	1	1	1	1	1	1	1	1	1	1	1	1	1	1
OG0000579	Core	K11755	hisIE; phosphoribosyl-AMP cyclohydrolase / phosphoribosyl-ATP pyrophosphohydrolase [EC:3.5.4.19 3.6.1.31]	0	0	1	1	1	1	1	1	1	1	0	1	1	1	1	1	1	1	1	1	1	1
OG0000580	Core	K02933	RP-L6, MRPL6, rplF; large subunit ribosomal protein L6	1	1	1	1	1	1	1	1	1	1	1	1	0	1	1	1	1	1	1	1	1	1
OG0000581	Core	K02966	RP-S19e, RPS19; small subunit ribosomal protein S19e	1	1	1	1	1	1	1	1	1	1	1	1	0	1	1	1	1	1	0	1	1	1
OG0000582	Core	K14109	ehaR; energy-converting hydrogenase A subunit R	1	1	1	1	1	1	1	1	1	1	0	1	1	1	1	1	1	1	1	1	1	1
OG0000586	Core	K01737	queD, ptpS, PTS; 6-pyruvoyltetrahydropterin/6-carboxytetrahydropterin synthase [EC:4.2.3.12 4.1.2.50]	2	1	1	1	1	1	1	1	1	1	1	1	1	1	1	1	1	1	1	1	1	1
OG0000590	Core	K23264	purS; phosphoribosylformylglycinamidine synthase subunit PurS [EC:6.3.5.3]	1	1	1	0	1	1	1	1	1	1	1	1	1	0	1	1	1	1	1	1	1	1
OG0000591	Core	K09728	K09728; uncharacterized protein	1	1	1	1	1	1	1	1	1	1	1	1	0	1	1	1	1	1	1	1	1	1
OG0000592	Core	K02323	polB; DNA polymerase II small subunit [EC:2.7.7.7]	1	1	1	1	1	1	1	1	1	1	0	1	0	1	1	1	1	1	0	1	1	1
OG0000593	Core	K13831	hps-phi; 3-hexulose-6-phosphate synthase / 6-phospho-3-hexuloisomerase [EC:4.1.2.43 5.3.1.27]	1	1	1	0	1	1	1	1	1	1	0	1	1	1	1	1	1	1	0	1	1	1
OG0000597	Core	K00145	argC; N-acetyl-gamma-glutamyl-phosphate reductase [EC:1.2.1.38]	0	0	1	1	1	1	1	1	1	1	1	1	1	1	1	1	1	1	1	1	1	1
OG0000598	Core	K02548	menA; 1,4-dihydroxy-2-naphthoate polyprenyltransferase [EC:2.5.1.74]	2	0	1	1	1	1	1	1	1	1	0	1	1	0	1	1	1	1	1	1	1	1
OG0000599	Core	K04654	hypD; hydrogenase expression/formation protein HypD	1	1	1	1	1	1	1	1	1	1	1	1	1	1	1	1	1	1	1	1	1	1
OG0000600	Core	K03049	rpoE1; DNA-directed RNA polymerase subunit E' [EC:2.7.7.6]	1	1	1	1	1	1	1	1	1	1	1	1	0	1	1	1	1	1	1	1	1	1
OG0000601	Core	K02500	hisF; imidazole glycerol-phosphate synthase subunit HisF [EC:4.3.2.10]	0	1	1	1	1	1	1	1	1	1	0	1	1	1	1	1	1	1	1	1	1	1
OG0000602	Core	K02984	RP-S3Ae, RPS3A; small subunit ribosomal protein S3Ae	0	1	1	1	1	1	1	1	1	1	1	1	1	1	1	1	1	1	1	1	1	1
OG0000603	Core	K02904	RP-L29, rpmC; large subunit ribosomal protein L29	1	1	1	1	1	1	1	1	1	1	1	1	0	1	1	1	1	1	1	1	1	1
OG0000604	Core	K02906	RP-L3, MRPL3, rplC; large subunit ribosomal protein L3	1	1	1	1	1	1	1	1	1	1	1	1	0	1	1	1	1	1	1	1	1	1
OG0000607	Core	No annotation	NA	0	1	0	0	1	1	1	1	1	1	0	1	1	1	1	1	1	1	1	1	1	1
OG0000608	Core	K01890	FARSB, pheT; phenylalanyl-tRNA synthetase beta chain [EC:6.1.1.20]	1	1	1	1	1	1	1	1	1	1	1	1	1	1	1	1	1	1	1	1	1	1
OG0000609	Core	K00013	hisD; histidinol dehydrogenase [EC:1.1.1.23]	0	0	1	1	1	1	1	1	1	1	1	1	1	1	1	1	1	1	0	1	1	1
OG0000610	Core	K01892	HARS, hisS; histidyl-tRNA synthetase [EC:6.1.1.21]	1	1	1	1	1	1	1	1	1	1	0	1	1	1	1	1	1	1	0	1	1	1
OG0000611	Core	K02896	RP-L24e, RPL24; large subunit ribosomal protein L24e	1	1	1	1	1	1	1	1	1	1	0	1	0	1	1	1	1	1	1	1	1	1
OG0000612	Core	K02979	RP-S28e, RPS28; small subunit ribosomal protein S28e	1	1	1	1	1	1	1	1	1	1	0	1	0	1	1	1	1	1	1	1	1	1
OG0000613	Core	K22026	K22026; nucleoside kinase [EC:2.7.1.73 2.7.1.213 2.7.1.-]	1	1	1	1	1	1	1	1	1	1	0	1	1	1	1	1	1	1	0	1	1	1
OG0000614	Core	K01251	E3.3.1.1, ahcY; adenosylhomocysteinase [EC:3.3.1.1]	1	1	1	1	1	1	1	1	1	1	0	1	1	1	1	1	1	1	0	1	1	1
OG0000615	Core	K07342	SEC61G, SSS1, secE; protein transport protein SEC61 subunit gamma and related proteins	1	1	1	1	1	1	1	1	1	1	1	1	1	1	1	1	1	1	1	1	1	1
OG0000616	Core	No annotation	NA	1	1	1	1	1	1	1	1	1	1	1	1	1	1	1	1	1	1	0	1	1	1
OG0000617	Core	K09482	gatD; glutamyl-tRNA(Gln) amidotransferase subunit D [EC:6.3.5.7]	1	0	1	1	0	1	1	1	1	1	0	1	1	1	1	1	1	1	1	1	1	1
OG0000618	Core	K00872	thrB; homoserine kinase [EC:2.7.1.39]	0	0	1	1	0	1	1	1	1	1	1	1	1	1	1	1	1	1	0	1	1	1
OG0000619	Core	K07731	K07731; putative transcriptional regulator	1	1	1	1	1	1	1	1	1	1	1	1	1	1	1	1	1	1	1	1	1	1
OG0000620	Core	K00789	metK; S-adenosylmethionine synthetase [EC:2.5.1.6]	1	1	1	1	1	1	1	1	0	1	0	1	1	1	1	1	1	1	1	1	1	1
OG0000621	Core	No annotation	NA	0	0	1	1	1	1	1	1	1	1	0	1	1	1	1	1	1	1	1	1	1	1
OG0000622	Core	K02886	RP-L2, MRPL2, rplB; large subunit ribosomal protein L2	1	1	1	1	1	1	1	1	1	1	1	1	0	1	1	1	1	1	1	1	1	1
OG0000623	Core	K01975	thpR; RNA 2',3'-cyclic 3'-phosphodiesterase [EC:3.1.4.58]	1	1	1	1	1	1	1	1	1	1	1	1	0	1	1	1	1	1	0	1	1	1
OG0000624	Core	No annotation	NA	1	1	1	1	1	1	1	1	0	1	1	1	1	1	1	1	1	1	1	1	1	1
OG0000625	Core	K03186	ubiX, bsdB, PAD1; flavin prenyltransferase [EC:2.5.1.129]	1	1	1	1	1	1	1	1	1	1	1	1	1	1	1	1	1	1	0	1	1	1
OG0000627	No	No annotation	NA	0	1	0	1	1	1	1	1	1	1	2	1	0	0	0	0	1	1	0	1	1	1
OG0000629	Core	K01814	hisA; phosphoribosylformimino-5-aminoimidazole carboxamide ribotide isomerase [EC:5.3.1.16]	1	0	1	1	1	1	1	1	1	1	1	1	1	1	1	1	1	1	1	1	1	1
OG0000630	Core	K04487	iscS, NFS1; cysteine desulfurase [EC:2.8.1.7]	1	1	1	2	1	1	1	1	1	1	1	1	1	1	1	1	1	1	1	1	1	1
OG0000632	Core	K21929	udg; uracil-DNA glycosylase [EC:3.2.2.27]	1	0	1	1	1	1	1	1	1	1	0	1	1	1	1	1	1	1	1	1	1	1
OG0000633	Core	K03243	EIF5B; translation initiation factor 5B	1	1	1	1	1	1	1	1	1	1	0	1	0	1	1	1	1	1	1	1	1	1
OG0000634	Core	K18882	priL, pri2, priB; DNA primase large subunit	1	1	1	1	1	1	1	1	1	1	0	1	1	1	1	1	1	1	0	1	1	1
OG0000635	Core	K01493	comEB; dCMP deaminase [EC:3.5.4.12]	1	1	1	1	1	1	1	1	1	1	1	1	1	1	1	1	1	1	0	1	1	1
OG0000636	Core	K01940	argG, ASS1; argininosuccinate synthase [EC:6.3.4.5]	0	0	1	1	1	1	1	1	1	1	0	1	1	1	1	1	1	1	1	1	1	1
OG0000637	Core	K09735	K09735; uncharacterized protein	1	1	1	1	1	1	1	1	1	1	1	1	0	1	1	1	1	1	1	1	1	1
OG0000638	Core	K03050	rpoE2; DNA-directed RNA polymerase subunit E" [EC:2.7.7.6]	1	1	1	1	1	1	1	1	1	1	1	1	0	1	1	1	1	1	1	1	1	1
OG0000639	Core	K20215	dph5; diphthine synthase [EC:2.1.1.98]	1	1	1	1	1	1	1	1	1	1	0	1	1	1	1	1	1	1	1	1	1	1
OG0000640	Core	K00939	adk, AK; adenylate kinase [EC:2.7.4.3]	1	1	1	1	1	1	1	1	1	1	1	1	1	1	1	1	1	1	1	1	1	1
OG0000641	Core	K02890	RP-L22, MRPL22, rplV; large subunit ribosomal protein L22	1	1	1	1	1	1	1	1	1	1	1	1	0	1	1	1	1	1	1	1	1	1
OG0000642	Core	K02965	RP-S19, rpsS; small subunit ribosomal protein S19	1	1	1	1	1	1	1	1	1	1	1	1	0	1	1	1	1	1	1	1	1	1
OG0000643	Core	K01756	purB, ADSL; adenylosuccinate lyase [EC:4.3.2.2]	1	1	1	1	1	1	1	1	1	1	1	1	1	1	1	1	1	1	1	1	1	1
OG0000644	Core	K02877	RP-L15e, RPL15; large subunit ribosomal protein L15e	1	1	1	1	1	1	1	1	1	1	1	1	1	1	1	1	1	1	1	1	1	1
OG0000645	Core	K09013	sufC; Fe-S cluster assembly ATP-binding protein	0	0	1	1	1	1	1	1	1	1	1	1	1	1	1	1	1	1	0	1	1	1
OG0000649	Core	K06885	K06885; uncharacterized protein	1	0	1	1	1	1	1	1	1	1	1	1	1	1	1	1	1	1	0	1	1	1
OG0000651	Core	K14654	RIB7, arfC; 2,5-diamino-6-(ribosylamino)-4(3H)-pyrimidinone 5'-phosphate reductase [EC:1.1.1.302]	1	1	1	1	1	1	1	1	1	1	0	1	1	1	1	1	1	1	1	1	1	1
OG0000652	Core	No annotation	NA	2	1	1	1	1	1	1	1	1	1	0	1	0	1	1	1	1	1	0	1	1	1
OG0000653	Core	K03147	thiC; phosphomethylpyrimidine synthase [EC:4.1.99.17]	1	1	1	1	1	1	1	1	1	1	1	1	1	1	1	1	1	1	1	1	1	1
OG0000654	Core	No annotation	NA	1	1	1	1	1	1	1	1	1	1	1	1	1	1	1	1	1	1	1	1	1	1
OG0000655	Core	K09730	K09730; uncharacterized protein	1	1	1	1	1	1	1	1	1	1	0	1	1	1	1	1	1	1	1	1	1	1
OG0000656	Core	No annotation	NA	0	1	1	1	1	1	1	1	1	1	1	1	0	1	1	1	1	1	1	1	1	1
OG0000657	No	No annotation	NA	0	0	1	4	0	0	0	1	1	1	0	1	0	1	1	1	1	1	2	1	1	1
OG0000658	Core	K00640	cysE; serine O-acetyltransferase [EC:2.3.1.30]	2	1	1	1	1	1	1	1	1	1	1	1	1	1	1	1	1	1	0	1	1	1
OG0000659	Core	K04656	hypF; hydrogenase maturation protein HypF	1	1	1	0	1	1	1	1	1	1	0	1	1	1	1	1	1	1	1	1	1	1
OG0000661	Core	K07103	K07103; uncharacterized protein	0	0	1	1	1	1	1	1	1	1	1	1	1	1	1	1	1	1	1	1	1	1
OG0000662	Core	No annotation	NA	0	1	1	1	1	0	0	1	1	1	1	1	0	1	1	1	1	1	1	1	1	1
OG0000663	Core	K00940	ndk, NME; nucleoside-diphosphate kinase [EC:2.7.4.6]	1	1	1	1	1	1	1	1	1	1	0	1	0	1	1	1	1	1	1	1	1	1
OG0000664	Core	K09722	K09722, pps; 4-phosphopantoate---beta-alanine ligase [EC:6.3.2.36]	1	1	1	1	1	1	1	1	1	1	0	1	1	1	1	1	1	1	0	1	1	1
OG0000665	Core	No annotation	NA	1	1	1	1	1	0	1	1	1	1	1	1	1	1	0	0	1	1	1	1	1	1
OG0000666	Core	K02123	ATPVI, ntpI, atpI; V/A-type H+/Na+-transporting ATPase subunit I	1	1	1	0	1	1	1	1	1	1	0	1	0	1	1	1	1	1	0	1	1	1
OG0000667	Core	K07049	K07049; TatD-related deoxyribonuclease	1	1	1	1	1	1	1	1	1	1	0	1	1	1	1	1	1	1	1	1	1	1
OG0000670	Core	No annotation	NA	1	1	1	1	1	1	1	1	1	1	1	1	1	1	1	1	1	1	0	1	1	1
OG0000671	No	No annotation	NA	0	0	1	0	1	0	1	1	1	1	0	1	1	1	1	1	1	1	1	1	1	1
OG0000672	Core	K00088	IMPDH, guaB; IMP dehydrogenase [EC:1.1.1.205]	2	0	1	1	1	1	1	1	1	1	1	1	0	1	1	1	1	1	1	1	1	1
OG0000673	Core	K15865	CDKAL1; threonylcarbamoyladenosine tRNA methylthiotransferase CDKAL1 [EC:2.8.4.5]	2	1	1	1	1	1	1	1	1	1	1	1	0	1	1	1	1	1	1	1	1	1
OG0000674	Core	K03057	tfs; transcription factor S	1	1	0	1	0	1	1	1	1	1	1	1	0	1	1	1	1	1	1	1	1	1
OG0000675	Core	No annotation	NA	1	1	1	1	1	1	1	1	1	1	0	1	0	1	1	1	1	1	0	1	1	1
OG0000676	Core	K02121	ATPVE, ntpE, atpE; V/A-type H+/Na+-transporting ATPase subunit E	1	1	1	0	1	1	1	1	1	1	0	1	0	1	1	1	1	1	0	1	1	1
OG0000677	Core	K03053	rpoH; DNA-directed RNA polymerase subunit H [EC:2.7.7.6]	1	1	1	1	1	1	1	1	1	1	1	1	1	1	1	1	1	1	1	1	1	1
OG0000679	Core	K02974	RP-S24e, RPS24; small subunit ribosomal protein S24e	1	1	1	1	1	1	1	1	1	1	1	1	1	1	1	1	1	1	1	1	1	1
OG0000680	Core	K09141	K09141; uncharacterized protein	1	1	1	1	1	1	1	1	1	1	1	1	1	1	1	1	1	1	1	1	1	1
OG0000681	Core	K07142	mptE; 2-amino-4-hydroxy-6-hydroxymethyldihydropteridine diphosphokinase [EC:2.7.6.3]	1	1	1	1	1	1	1	1	1	1	1	1	1	1	1	1	1	1	0	1	1	1
OG0000682	Core	K02201	E2.7.7.3B; pantetheine-phosphate adenylyltransferase [EC:2.7.7.3]	1	1	1	1	1	1	1	1	1	1	1	1	1	1	1	1	1	1	1	1	1	1
OG0000683	Core	K01641	E2.3.3.10; hydroxymethylglutaryl-CoA synthase [EC:2.3.3.10]	2	1	1	1	1	1	1	1	1	1	1	1	1	1	1	1	1	1	1	1	1	1
OG0000684	Core	K00765	hisG; ATP phosphoribosyltransferase [EC:2.4.2.17]	0	0	1	1	1	1	1	1	1	1	1	1	1	1	1	1	1	1	1	1	1	1
OG0000685	Core	K09116	K09116; uncharacterized protein	1	1	1	0	1	1	1	1	1	1	1	1	2	1	1	1	1	1	0	1	1	1
OG0000686	Core	K18532	AK6, FAP7; adenylate kinase [EC:2.7.4.3]	1	1	1	1	1	1	1	1	1	1	0	1	1	1	1	1	1	1	0	1	1	1
OG0000687	Core	K09736	K09736; uncharacterized protein	1	1	1	1	1	1	1	1	1	1	0	1	0	1	1	1	1	1	0	1	1	1
OG0000688	Core	K21306	aglB; dolichyl-phosphooligosaccharide-protein glycotransferase [EC:2.4.99.21]	1	1	1	1	1	1	1	1	1	1	1	1	1	1	1	1	1	1	1	1	1	1
OG0000689	Core	K07068	K07068; uncharacterized protein	1	1	1	1	1	1	1	1	1	1	1	1	1	1	1	1	1	1	1	1	1	1
OG0000690	Core	K01783	rpe, RPE; ribulose-phosphate 3-epimerase [EC:5.1.3.1]	1	1	1	1	1	1	1	1	1	1	1	1	1	1	1	1	1	1	1	1	1	1
OG0000692	Core	K02501	hisH; imidazole glycerol-phosphate synthase subunit HisH [EC:4.3.2.10]	0	1	1	1	1	1	1	1	1	1	1	1	1	0	1	1	1	1	1	1	1	1
OG0000693	Core	K01872	AARS, alaS; alanyl-tRNA synthetase [EC:6.1.1.7]	1	1	1	1	1	1	1	1	1	1	0	1	1	1	1	1	1	1	1	1	1	1
OG0000694	Core	K07159	K07159; uncharacterized protein	1	1	1	1	1	1	1	1	1	1	1	1	1	1	1	1	1	1	1	1	1	1
OG0000697	Core	No annotation	NA	2	1	1	1	1	1	1	1	1	1	0	1	0	1	1	1	1	1	1	1	1	1
OG0000698	Core	K06897	K06897; 7,8-dihydropterin-6-yl-methyl-4-(beta-D-ribofuranosyl)aminobenzene 5'-phosphate synthase [EC:2.5.1.105]	1	0	1	1	0	1	1	1	0	1	0	1	1	1	1	1	1	1	1	1	1	1
OG0000701	Core	K07566	tsaC, rimN, SUA5; L-threonylcarbamoyladenylate synthase [EC:2.7.7.87]	1	1	1	1	1	1	1	1	1	1	0	1	1	1	1	1	1	1	0	1	1	1
OG0000702	Core	K00179	iorA; indolepyruvate ferredoxin oxidoreductase, alpha subunit [EC:1.2.7.8]	1	1	0	1	1	1	0	0	1	1	1	1	2	1	1	1	1	1	0	1	1	1
OG0000703	Core	No annotation	NA	1	1	1	1	1	1	1	1	1	1	1	1	2	1	1	1	1	1	1	1	1	1
OG0000706	Core	K14168	CTU1, NCS6; cytoplasmic tRNA 2-thiolation protein 1 [EC:2.7.7.-]	1	1	1	1	1	1	1	1	1	1	1	1	1	1	1	1	1	1	1	1	1	1
OG0000707	Core	No annotation	NA	1	1	1	1	1	1	1	1	1	1	0	1	1	1	1	1	1	1	1	1	1	1
OG0000708	Core	K02124	ATPVK, ntpK, atpK; V/A-type H+/Na+-transporting ATPase subunit K	1	1	1	0	1	1	1	1	1	1	0	1	0	1	1	1	1	1	0	1	1	1
OG0000709	Core	K01439	dapE; succinyl-diaminopimelate desuccinylase [EC:3.5.1.18]	1	1	1	1	1	1	1	1	1	1	1	1	1	1	1	1	1	1	1	1	1	1
OG0000710	Core	K02982	RP-S3, rpsC; small subunit ribosomal protein S3	1	1	1	1	1	1	1	1	1	1	1	1	0	1	1	1	1	1	1	1	1	1
OG0000711	No	No annotation	NA	1	0	1	0	1	0	1	1	1	1	0	1	1	0	1	1	1	1	0	1	1	1
OG0000712	Core	K02929	RP-L44e, RPL44; large subunit ribosomal protein L44e	0	1	0	1	1	1	1	1	1	1	1	1	1	1	1	1	1	1	1	1	1	1
OG0000713	Core	K04069	pflA, pflC, pflE; pyruvate formate lyase activating enzyme [EC:1.97.1.4]	0	1	1	1	1	1	1	1	1	1	1	1	1	1	1	1	1	1	0	1	1	1
OG0000714	Core	K01607	pcaC; 4-carboxymuconolactone decarboxylase [EC:4.1.1.44]	1	1	1	2	1	1	1	1	1	1	2	1	2	0	0	1	1	1	0	1	1	1
OG0000715	Core	K01916	nadE; NAD+ synthase [EC:6.3.1.5]	1	1	1	1	1	1	1	1	1	1	0	1	1	1	1	1	1	1	0	1	1	1
OG0000716	Core	K00763	pncB, NAPRT1; nicotinate phosphoribosyltransferase [EC:6.3.4.21]	0	0	1	1	1	0	1	1	1	1	1	1	1	1	1	1	1	1	1	1	1	1
OG0000717	Core	No annotation	NA	0	0	1	1	1	1	1	1	1	1	1	1	1	1	1	1	1	1	0	1	1	1
OG0000718	Core	K00767	nadC, QPRT; nicotinate-nucleotide pyrophosphorylase (carboxylating) [EC:2.4.2.19]	1	1	1	1	1	1	1	1	1	1	1	1	0	1	0	1	1	1	0	1	1	1
OG0000719	Core	K17884	E2.7.8.39; archaetidylinositol phosphate synthase [EC:2.7.8.39]	1	1	1	1	1	1	1	1	1	1	0	1	1	1	1	1	1	1	0	1	1	1
OG0000720	Core	No annotation	NA	1	1	0	1	1	1	1	1	1	1	1	1	1	1	1	1	1	1	1	1	1	1
OG0000721	No	No annotation	NA	0	0	0	0	1	0	1	1	1	1	0	1	1	1	1	1	1	1	1	1	1	1
OG0000722	Core	No annotation	NA	1	0	1	1	1	1	1	1	0	1	1	1	1	1	1	1	1	1	1	1	1	1
OG0000724	Core	No annotation	NA	1	1	1	1	1	1	1	1	1	1	0	1	1	1	1	1	1	1	0	1	1	1
OG0000726	Core	No annotation	NA	1	1	1	1	1	1	1	1	1	1	0	1	1	1	1	1	1	1	1	1	1	1
OG0000727	Core	K01480	speB; agmatinase [EC:3.5.3.11]	1	1	1	1	1	1	0	1	0	1	0	1	1	1	1	1	1	1	1	1	1	1
OG0000728	Core	K02863	RP-L1, MRPL1, rplA; large subunit ribosomal protein L1	1	1	1	1	1	1	1	1	1	1	0	1	0	1	1	1	1	1	1	1	1	1
OG0000729	Core	K03058	rpoN; DNA-directed RNA polymerase subunit N [EC:2.7.7.6]	1	1	1	1	1	1	1	1	1	1	1	1	0	1	1	1	1	1	1	1	1	1
OG0000730	Core	K05919	dfx; superoxide reductase [EC:1.15.1.2]	1	1	1	2	1	0	0	1	1	1	0	1	1	1	1	1	1	1	1	1	1	1
OG0000731	No	No annotation	NA	0	0	0	0	1	0	1	1	1	1	0	1	1	1	1	1	1	1	1	1	1	1
OG0000732	Core	No annotation	NA	1	1	1	1	1	1	1	1	1	1	1	1	1	1	1	1	1	1	1	1	1	1
OG0000735	Core	K09131	K09131; uncharacterized protein	1	1	1	1	1	1	1	1	1	1	1	1	0	1	1	1	1	1	1	1	1	1
OG0000736	Core	K09119	cgi121; KEOPS complex subunit Cgi121	1	1	1	1	1	1	1	1	1	1	1	1	1	1	1	1	1	1	1	1	1	1
OG0000739	Core	K07581	K07581; RNA-binding protein	1	1	1	1	1	1	1	1	1	1	1	1	1	1	1	1	1	1	1	1	1	1
OG0000740	Core	No annotation	NA	1	1	1	1	1	1	1	1	1	1	1	1	0	1	1	1	1	1	1	1	1	1
OG0000741	Core	K07340	ybbJ; inner membrane protein	1	1	1	1	1	1	1	1	1	1	0	1	1	1	1	1	1	1	0	1	1	1
OG0000742	No	No annotation	NA	0	1	0	0	0	1	1	0	1	1	1	0	2	1	1	1	1	1	1	1	1	1
OG0000743	No	No annotation	NA	1	1	1	1	1	1	1	1	1	1	0	1	0	0	1	1	0	0	1	1	1	1
OG0000744	Core	K00952	nadM; nicotinamide-nucleotide adenylyltransferase [EC:2.7.7.1]	1	1	1	1	1	1	1	1	1	1	1	1	1	1	1	1	1	1	1	1	1	1
OG0000745	Core	K04651	hypA, hybF; hydrogenase nickel incorporation protein HypA/HybF	1	1	1	1	1	1	1	1	1	1	1	1	1	1	1	1	1	1	1	1	1	1
OG0000746	No	No annotation	NA	0	0	0	0	1	0	1	1	1	1	0	1	1	1	1	1	1	1	1	1	1	1
OG0000747	Core	K04518	pheA2; prephenate dehydratase [EC:4.2.1.51]	0	0	1	1	1	1	1	1	1	1	0	1	1	0	1	1	1	1	1	1	1	1
OG0000749	Core	No annotation	NA	1	1	1	1	1	1	1	1	1	1	1	1	1	1	1	1	1	1	1	1	1	1
OG0000750	Core	K07060	nob1; endoribonuclease Nob1 [EC:3.1.-.-]	1	1	1	1	1	1	1	1	1	1	1	1	1	1	1	1	1	1	1	1	1	1
OG0000751	Core	K01607	pcaC; 4-carboxymuconolactone decarboxylase [EC:4.1.1.44]	1	1	0	1	1	1	1	1	1	1	1	1	1	1	1	1	1	1	1	1	1	1
OG0000752	Core	No annotation	NA	1	1	1	1	1	1	1	1	0	1	1	1	1	1	1	1	1	1	1	1	1	1
OG0000753	Core	K00180	iorB; indolepyruvate ferredoxin oxidoreductase, beta subunit [EC:1.2.7.8]	1	1	0	1	1	1	0	0	1	1	1	1	1	1	1	1	1	1	0	1	1	1
OG0000754	Core	K00858	ppnK, NADK; NAD+ kinase [EC:2.7.1.23]	1	1	1	1	1	1	1	1	1	1	1	1	0	1	1	1	1	1	1	1	1	1
OG0000755	Core	No annotation	NA	1	1	1	1	1	1	1	1	1	1	0	1	1	1	1	1	1	1	1	1	1	1
OG0000756	Core	K01687	ilvD; dihydroxy-acid dehydratase [EC:4.2.1.9]	0	0	1	1	0	1	1	1	1	1	1	1	1	1	0	1	1	1	1	1	1	1
OG0000757	Core	K02864	RP-L10, MRPL10, rplJ; large subunit ribosomal protein L10	1	1	1	1	1	1	1	1	1	1	0	1	0	1	1	1	1	1	1	1	1	1
OG0000758	Core	K07721	K07721; ArsR family transcriptional regulator	1	1	1	1	1	1	1	1	1	1	0	1	0	0	1	1	1	0	1	1	1	1
OG0000759	Core	No annotation	NA	0	1	1	1	1	1	1	1	1	1	1	1	0	1	1	1	1	1	2	1	1	1
OG0000764	Core	K02107	ATPVG, ahaH, atpH; V/A-type H+/Na+-transporting ATPase subunit G/H	1	0	1	1	1	1	1	1	1	1	1	1	0	1	1	1	1	1	0	1	1	1
OG0000765	Core	K01409	KAE1, tsaD, QRI7; N6-L-threonylcarbamoyladenine synthase [EC:2.3.1.234]	1	1	1	1	1	1	1	1	1	1	0	1	0	1	1	1	1	1	0	1	1	1
OG0000766	Core	K00600	glyA, SHMT; glycine hydroxymethyltransferase [EC:2.1.2.1]	1	1	1	1	1	1	1	1	1	1	1	1	1	1	0	1	1	1	1	1	1	1
OG0000767	No	No annotation	NA	5	1	1	0	0	0	0	0	0	0	0	0	3	1	1	1	0	0	3	1	1	1
OG0000770	Core	K02585	nifB; nitrogen fixation protein NifB	1	0	1	1	1	1	1	1	1	1	0	1	1	1	1	1	1	1	1	1	1	1
OG0000771	Core	No annotation	NA	1	1	1	1	1	1	1	1	0	1	1	1	1	1	1	1	1	1	1	1	1	1
OG0000772	No	No annotation	NA	2	1	1	1	1	1	1	1	0	1	2	1	2	1	0	1	0	1	0	0	0	0
OG0000773	Core	K07192	FLOT; flotillin	1	1	1	1	1	1	1	1	1	1	0	1	1	1	1	1	1	1	0	1	1	1
OG0000777	Core	K09140	TSR3; pre-rRNA-processing protein TSR3	1	1	1	1	1	1	1	1	1	1	1	1	1	1	1	1	1	0	0	1	1	1
OG0000778	No	No annotation	NA	1	0	0	0	0	1	0	1	1	1	0	1	1	1	1	1	1	1	1	1	1	1
OG0000780	No	No annotation	NA	0	0	0	0	0	0	1	1	1	1	1	1	1	1	0	1	1	1	0	1	1	1
OG0000781	No	No annotation	NA	0	0	1	0	1	0	1	1	1	1	0	1	1	0	1	1	1	1	0	1	1	1
OG0000782	Core	No annotation	NA	1	1	1	1	1	1	1	1	1	1	0	1	1	1	0	1	1	1	1	1	1	1
OG0000783	Core	No annotation	NA	1	1	1	1	1	1	1	1	1	1	1	1	0	1	1	1	1	1	1	1	1	1
OG0000785	Core	K01518	NUDT2; bis(5'-nucleosidyl)-tetraphosphatase [EC:3.6.1.17]	2	1	1	1	1	1	1	1	1	1	0	1	1	1	0	1	0	1	1	1	1	1
OG0000786	Core	K03540	RPR2, RPP21; ribonuclease P protein subunit RPR2 [EC:3.1.26.5]	1	1	0	1	0	1	1	1	0	1	1	1	1	1	1	1	1	1	1	1	1	1
OG0000788	Core	No annotation	NA	1	1	0	1	0	1	1	1	1	1	1	1	1	1	1	1	1	1	0	1	1	1
OG0000789	No	No annotation	NA	1	1	1	0	1	1	1	1	1	1	0	0	1	0	0	1	1	1	1	1	1	1
OG0000790	Core	K03154	thiS; sulfur carrier protein	1	0	1	1	1	1	1	1	1	1	0	1	1	1	1	1	1	1	1	1	1	1
OG0000791	Core	No annotation	NA	1	1	1	1	1	1	1	1	0	1	1	1	1	1	1	1	1	1	1	1	1	1
OG0000792	Core	K04488	iscU, nifU; nitrogen fixation protein NifU and related proteins	2	1	1	2	1	1	1	1	1	1	1	1	0	0	1	1	0	1	1	1	1	1
OG0000794	Core	No annotation	NA	1	0	1	0	1	1	1	1	1	1	1	1	1	1	1	1	1	1	0	1	1	1
OG0000795	Core	K07746	parD1_3_4; antitoxin ParD1/3/4	2	1	1	2	1	1	1	1	1	1	2	1	1	1	1	1	1	1	0	1	1	1
OG0000796	Core	K02869	RP-L12, rpl12; large subunit ribosomal protein L12	1	1	1	1	1	1	1	1	1	1	0	1	0	1	1	1	1	1	1	1	1	1
OG0000801	Core	K01151	nfo; deoxyribonuclease IV [EC:3.1.21.2]	1	0	1	1	1	1	1	1	0	1	1	1	1	1	1	1	0	1	1	1	1	1
OG0000803	Core	K03517	nadA; quinolinate synthase [EC:2.5.1.72]	2	0	1	2	1	1	1	1	1	1	0	1	1	1	0	1	1	1	1	1	1	1
OG0000806	Core	No annotation	NA	1	1	1	1	1	1	1	1	0	1	1	0	1	1	1	1	1	1	1	1	1	1
OG0000808	Core	K01579	panD; aspartate 1-decarboxylase [EC:4.1.1.11]	1	0	1	1	1	1	1	1	0	1	0	1	1	1	1	1	1	1	0	1	1	1
OG0000810	Core	K03893	arsB; arsenical pump membrane protein	1	1	1	0	1	1	1	1	1	1	1	1	0	0	1	1	1	1	0	1	1	1
OG0000811	No	No annotation	NA	1	1	0	0	1	0	1	1	1	1	1	1	0	1	0	1	1	1	0	1	1	1
OG0000812	No	No annotation	NA	1	0	1	1	0	0	1	1	1	1	0	1	1	0	1	1	1	1	2	1	1	1
OG0000813	Flexible	K06911	PIR; quercetin 2,3-dioxygenase [EC:1.13.11.24]	0	0	0	0	0	1	1	1	0	1	0	0	0	0	0	0	1	1	0	1	1	1
OG0000817	No	No annotation	NA	0	0	0	0	0	1	1	1	1	1	1	0	2	0	0	1	1	1	1	1	1	1
OG0000819	Core	No annotation	NA	1	1	1	1	1	1	1	1	1	1	0	1	0	0	1	1	1	1	0	1	1	1
OG0000820	No	No annotation	NA	0	0	0	1	0	0	0	1	1	1	0	1	0	1	1	1	1	0	2	1	1	1
OG0000821	No	No annotation	NA	0	0	1	1	1	0	1	1	1	1	0	1	0	1	0	1	0	1	0	1	1	1
OG0000822	No	No annotation	NA	0	0	0	0	0	0	1	1	1	1	0	0	0	0	1	1	1	1	1	1	1	1
OG0000823	No	No annotation	NA	3	1	0	0	1	1	1	1	1	1	1	1	0	0	1	1	0	0	1	1	0	1
OG0000824	Core	K09737	K09737; uncharacterized protein	1	0	1	1	1	1	1	1	0	1	0	1	1	1	1	1	1	1	1	1	1	1
OG0000825	No	No annotation	NA	0	0	0	0	0	0	1	1	1	1	0	0	0	0	1	1	1	1	1	1	1	1
OG0000828	No	No annotation	NA	0	0	0	0	0	0	0	0	1	1	1	1	0	0	1	1	1	1	1	1	1	1
OG0000829	No	No annotation	NA	0	0	0	0	0	0	0	1	1	1	0	1	1	1	1	1	1	1	1	1	1	1
OG0000832	No	No annotation	NA	4	1	1	6	1	1	1	1	1	1	0	1	0	0	0	0	0	0	0	0	0	1
OG0000833	Core	No annotation	NA	1	0	1	1	1	1	1	1	1	1	1	1	1	1	1	1	1	1	1	1	1	1
OG0000834	No	No annotation	NA	0	1	0	0	0	1	1	1	1	1	1	1	1	0	0	0	1	1	1	1	1	1
OG0000835	No	No annotation	NA	0	0	0	0	0	0	1	1	1	1	0	1	0	0	1	1	1	1	1	1	1	1
OG0000836	No	No annotation	NA	0	0	1	0	1	0	1	1	1	1	0	1	1	0	1	1	1	1	1	1	1	1
OG0000838	No	No annotation	NA	1	1	0	0	0	0	0	1	0	0	1	1	1	1	1	1	1	1	1	1	1	1
OG0000839	Core	K04798	pfdB, PFDN6; prefoldin beta subunit	1	1	1	1	1	1	1	1	1	1	1	1	1	0	1	1	1	1	0	1	1	1
OG0000842	Core	K01951	guaA, GMPS; GMP synthase (glutamine-hydrolysing) [EC:6.3.5.2]	1	1	1	1	1	1	1	1	1	1	0	1	1	0	1	1	0	1	1	1	1	1
OG0000844	No	No annotation	NA	0	0	0	0	0	0	1	1	1	1	0	1	0	0	1	1	1	1	1	1	1	1
OG0000845	Core	K00027	ME2, sfcA, maeA; malate dehydrogenase (oxaloacetate-decarboxylating) [EC:1.1.1.38]	1	1	1	1	1	1	0	0	1	1	0	0	1	1	1	1	1	1	1	1	1	1
OG0000847	Core	K02013	ABC.FEV.A; iron complex transport system ATP-binding protein [EC:7.2.2.-]	1	1	1	1	1	1	1	1	1	1	0	1	1	1	1	1	1	0	0	1	1	1
OG0000850	No	No annotation	NA	0	0	0	0	0	0	1	1	1	1	0	1	0	0	1	1	1	1	1	1	1	1
OG0000852	No	No annotation	NA	0	0	0	0	0	0	1	1	1	1	0	1	0	0	1	1	1	1	1	1	1	1
OG0000854	No	No annotation	NA	1	1	1	0	1	1	1	1	0	1	0	1	0	1	0	0	0	1	1	1	1	1
OG0000856	No	No annotation	NA	0	0	0	2	1	1	1	1	1	1	0	0	0	0	1	1	0	0	0	0	1	1
OG0000858	No	No annotation	NA	0	0	0	0	0	1	1	0	0	1	0	0	0	1	1	1	1	1	2	1	1	1
OG0000859	No	No annotation	NA	0	1	0	0	0	0	0	0	0	0	1	1	0	1	1	1	1	1	1	1	1	1
OG0000860	No	No annotation	NA	0	0	1	1	1	1	1	1	1	1	0	1	0	0	1	1	1	1	0	1	1	1
OG0000861	No	No annotation	NA	0	0	1	0	0	1	1	1	1	1	1	0	0	0	1	1	0	1	0	1	1	1
OG0000863	Core	No annotation	NA	1	1	1	1	1	1	1	1	1	1	1	1	1	0	1	1	1	1	1	1	1	1
OG0000865	Core	K06215	pdxS, pdx1; pyridoxal 5'-phosphate synthase pdxS subunit [EC:4.3.3.6]	1	1	1	1	1	1	1	1	1	1	0	1	0	1	0	1	1	1	0	1	1	1
OG0000868	Core	No annotation	NA	1	0	1	0	1	1	1	1	1	1	0	1	1	1	1	1	1	1	0	1	1	1
OG0000870	No	No annotation	NA	2	1	1	1	1	1	1	0	1	1	0	0	0	0	1	1	0	1	1	1	1	1
OG0000871	No	No annotation	NA	0	0	1	0	1	0	1	1	1	1	0	1	1	0	1	1	1	1	1	1	1	1
OG0000873	No	No annotation	NA	0	0	0	0	0	0	0	0	0	0	1	1	1	1	1	1	1	1	1	1	1	1
OG0000874	Core	K04796	RUXX; small nuclear ribonucleoprotein	1	1	1	1	1	1	1	1	1	1	0	1	0	1	1	1	1	1	1	1	1	1
OG0000878	Core	No annotation	NA	1	0	1	1	1	1	1	1	1	1	1	1	1	1	1	1	1	1	0	1	1	1
OG0000883	Core	K04796	RUXX; small nuclear ribonucleoprotein	1	1	1	1	1	1	1	1	1	1	1	1	0	1	1	1	1	1	1	1	1	1
OG0000884	No	No annotation	NA	1	1	1	1	1	0	1	1	1	1	0	1	0	0	1	1	1	1	0	1	1	1
OG0000885	No	No annotation	NA	1	1	0	1	1	0	0	0	0	0	0	1	1	1	1	1	1	1	1	1	1	1
OG0000886	Core	K00174	korA, oorA, oforA; 2-oxoglutarate/2-oxoacid ferredoxin oxidoreductase subunit alpha [EC:1.2.7.3 1.2.7.11]	4	0	1	1	1	1	1	1	1	1	2	1	1	1	1	1	1	0	0	1	1	1
OG0000900	No	No annotation	NA	1	0	1	0	0	1	0	0	1	1	0	1	0	0	1	1	1	1	0	1	1	1
OG0000902	No	No annotation	NA	1	1	1	1	1	1	1	1	0	1	0	1	1	1	1	1	1	1	0	0	0	1
OG0000906	No	No annotation	NA	1	1	0	0	0	1	0	1	0	1	1	1	0	1	1	1	1	1	0	1	1	1
OG0000909	Core	K07569	gar1; RNA-binding protein	0	1	1	1	1	1	0	1	1	1	0	1	1	1	1	1	1	1	0	1	1	1
OG0000910	No	No annotation	NA	0	0	1	1	1	1	1	1	1	1	0	1	0	0	0	1	0	1	0	1	1	1
OG0000911	No	No annotation	NA	0	0	0	0	0	0	0	0	1	1	0	0	1	1	1	1	1	1	1	1	1	1
OG0000913	No	No annotation	NA	1	0	0	1	0	1	0	0	1	1	0	0	0	1	1	1	1	1	1	1	1	1
OG0000914	Flexible	K01091	gph; phosphoglycolate phosphatase [EC:3.1.3.18]	0	0	0	0	0	0	0	0	0	1	0	0	0	0	1	1	1	1	0	1	1	1
OG0000915	No	No annotation	NA	0	0	1	0	1	0	1	1	0	1	0	1	1	0	1	1	1	1	1	1	1	1
OG0000917	No	No annotation	NA	2	1	1	1	1	1	1	1	0	1	0	0	0	0	1	1	0	0	0	1	1	1
OG0000918	Core	K07477	K07477; translin	1	1	1	1	1	1	1	1	1	1	1	1	1	1	1	1	0	1	0	1	1	1
OG0000921	No	No annotation	NA	0	1	0	0	0	1	1	1	1	1	0	0	1	1	1	0	1	1	1	1	1	1
OG0000925	No	No annotation	NA	2	1	0	0	1	0	0	0	0	0	1	1	1	0	1	1	1	1	1	1	1	1
OG0000926	No	No annotation	NA	5	1	1	2	1	1	1	1	1	1	0	1	0	0	0	0	0	0	0	0	0	0
OG0000927	No	No annotation	NA	2	1	1	0	0	0	0	0	1	1	0	0	1	1	1	1	0	0	1	1	1	1
OG0000930	No	No annotation	NA	0	1	0	0	0	0	0	1	0	1	1	0	0	0	1	1	1	1	0	1	1	1
OG0000933	No	No annotation	NA	1	1	1	3	1	1	1	1	0	1	1	0	0	0	1	1	0	0	0	1	1	1
OG0000934	Flexible	No annotation	NA	0	0	0	1	0	0	0	0	0	1	1	1	0	0	0	1	1	1	0	1	1	1
OG0000937	No	No annotation	NA	0	1	0	0	1	0	0	1	1	1	1	1	1	1	1	1	1	1	0	1	1	1
OG0000943	No	No annotation	NA	1	1	1	2	1	1	1	1	1	1	0	0	0	0	1	1	0	0	0	0	1	1
OG0000951	Core	K02063	thiP; thiamine transport system permease protein	1	1	1	2	1	1	1	1	1	1	1	1	2	0	1	1	1	0	0	1	1	1
OG0000952	No	No annotation	NA	1	1	1	0	1	1	1	1	1	1	1	1	0	0	0	1	0	0	0	1	1	1
OG0000957	No	No annotation	NA	1	1	1	0	1	1	1	1	0	1	0	1	1	0	1	1	0	1	1	1	1	1
OG0000958	No	No annotation	NA	2	1	1	1	1	1	1	1	1	1	1	0	0	0	0	1	1	1	0	1	1	1
OG0000963	Core	K07220	K07220; uncharacterized protein	1	1	1	1	1	1	1	1	0	1	1	1	1	0	0	0	1	1	1	1	1	1
OG0000967	No	No annotation	NA	3	1	1	2	1	1	1	1	0	1	2	1	1	1	0	0	0	0	0	0	1	1
OG0000971	No	No annotation	NA	1	0	1	1	1	1	1	1	1	1	1	1	1	1	1	1	1	0	0	0	0	1
OG0000972	No	No annotation	NA	2	1	1	2	1	1	1	1	0	1	2	1	0	0	0	0	0	0	0	0	0	1
OG0000973	Core	K15987	hppA; K(+)-stimulated pyrophosphate-energized sodium pump	1	1	1	1	1	1	1	1	1	1	1	1	1	1	1	1	1	1	1	1	1	1
OG0000975	No	No annotation	NA	0	0	0	1	1	1	1	1	0	1	0	1	1	1	0	1	1	1	0	1	1	1
OG0000977	No	No annotation	NA	1	0	1	1	1	1	1	1	1	1	0	1	1	1	1	1	1	0	0	0	0	1
OG0000979	No	No annotation	NA	1	1	1	2	1	1	1	1	1	1	1	1	1	1	0	1	1	1	0	0	0	0
OG0000983	No	No annotation	NA	0	0	1	1	1	1	1	1	1	1	0	1	0	0	0	1	0	1	0	1	1	1
OG0000985	No	No annotation	NA	0	1	1	1	0	1	1	1	1	1	1	1	1	1	0	1	1	0	0	1	0	1
OG0000988	No	No annotation	NA	1	1	1	1	1	1	0	0	1	1	1	1	1	1	0	0	1	1	1	1	0	1
OG0000990	Core	K01937	pyrG, CTPS; CTP synthase [EC:6.3.4.2]	1	1	1	1	1	1	1	1	1	1	1	1	0	0	1	1	0	0	1	1	1	1
OG0000993	Flexible	K01834	PGAM, gpmA; 2,3-bisphosphoglycerate-dependent phosphoglycerate mutase [EC:5.4.2.11]	0	0	1	0	1	0	1	1	0	1	0	0	0	0	1	1	0	0	0	1	1	1
OG0000995	No	No annotation	NA	1	0	1	1	1	1	1	1	1	1	1	1	1	0	1	1	0	1	0	0	0	1
OG0001001	Flexible	K06206	sfsA; sugar fermentation stimulation protein A	0	0	0	0	0	0	0	0	0	0	0	0	1	0	1	1	1	1	1	1	1	1
OG0001011	Core	No annotation	NA	1	1	1	1	1	1	1	1	0	1	1	1	1	1	1	1	1	1	1	1	1	1
OG0001012	No	No annotation	NA	1	0	1	1	1	1	1	1	1	1	0	1	1	1	0	0	1	1	0	1	1	0
OG0001020	No	No annotation	NA	3	1	0	0	0	0	1	0	1	1	1	0	1	0	1	1	0	0	1	1	1	1
OG0001021	Core	No annotation	NA	1	1	1	0	1	1	1	1	0	1	1	1	1	1	1	1	1	1	0	1	1	0
OG0001024	Flexible	K05827	lysX; [lysine-biosynthesis-protein LysW]---L-2-aminoadipate ligase [EC:6.3.2.43]	0	0	0	0	0	0	0	0	0	0	0	0	0	0	0	1	0	0	0	0	1	1
OG0001026	Core	No annotation	NA	1	1	1	1	1	1	1	1	1	1	1	1	1	1	1	1	1	1	0	1	0	0
OG0001027	Flexible	No annotation	NA	0	0	0	0	0	0	0	1	0	0	0	0	0	0	1	1	0	0	0	0	1	1
OG0001034	Flexible	No annotation	NA	1	1	1	0	1	1	1	1	1	1	0	0	0	0	0	0	0	0	0	0	0	0
OG0001037	No	No annotation	NA	1	1	0	0	1	0	1	1	0	1	1	1	0	1	1	1	1	1	0	1	1	1
OG0001038	No	No annotation	NA	0	0	0	0	0	1	1	1	1	1	0	0	0	0	1	1	1	1	0	1	1	1
OG0001039	Core	No annotation	NA	1	1	1	0	1	1	1	1	1	1	0	1	1	1	1	1	1	1	0	1	0	1
OG0001041	No	No annotation	NA	2	1	0	0	1	0	0	0	0	0	1	1	0	0	0	1	1	1	0	1	1	1
OG0001048	No	No annotation	NA	1	0	1	3	1	1	1	1	1	1	1	1	1	1	1	1	1	1	0	0	0	0
OG0001049	Flexible	K08369	ydjE; MFS transporter, putative metabolite:H+ symporter	0	0	0	0	0	0	0	0	1	1	0	0	0	0	0	0	0	0	0	0	1	1
OG0001050	Flexible	K13280	SEC11, sipW; signal peptidase I [EC:3.4.21.89]	1	0	0	0	0	0	0	1	0	1	0	0	0	0	1	1	0	1	0	0	1	1
OG0001053	No	No annotation	NA	3	1	1	1	1	1	1	1	0	1	1	1	1	1	0	0	0	0	0	0	1	1
OG0001054	No	No annotation	NA	3	1	1	2	1	1	1	1	0	1	0	1	0	1	0	0	1	1	0	0	1	1
OG0001055	Flexible	K18700	flK; fluoroacetyl-CoA thioesterase [EC:3.1.2.29]	1	0	0	0	0	0	0	0	0	0	0	0	0	1	0	0	0	1	1	1	1	1
OG0001056	No	No annotation	NA	1	1	1	1	1	1	1	1	0	1	1	1	0	1	1	1	1	1	0	1	0	0
OG0001059	No	No annotation	NA	1	1	1	2	1	1	1	1	1	1	1	1	0	0	0	0	0	0	0	0	0	0
OG0001062	No	No annotation	NA	2	1	1	1	1	1	1	1	1	1	1	0	0	0	0	0	0	0	0	0	0	1
OG0001066	Core	K00176	korD, oorD; 2-oxoglutarate ferredoxin oxidoreductase subunit delta [EC:1.2.7.3]	2	0	1	1	1	1	1	1	1	1	0	1	1	1	1	1	1	0	0	1	1	1
OG0001067	No	No annotation	NA	0	1	1	1	1	1	1	1	1	1	0	0	1	0	1	0	0	0	0	0	0	1
OG0001071	No	No annotation	NA	0	0	0	0	0	0	1	1	1	1	0	1	0	1	0	1	0	1	0	1	1	1
OG0001072	No	No annotation	NA	0	0	1	1	1	0	0	0	1	1	1	1	0	1	1	1	0	0	0	1	1	1
OG0001075	Flexible	No annotation	NA	2	1	1	1	1	0	0	1	0	1	0	1	0	0	0	0	1	1	0	0	0	0
OG0001079	No	No annotation	NA	1	0	1	1	1	1	1	1	1	1	0	1	1	1	1	1	1	1	0	0	0	0
OG0001080	No	No annotation	NA	1	0	1	1	0	1	1	0	1	1	0	1	1	0	1	1	0	1	1	1	1	1
OG0001083	No	No annotation	NA	2	1	1	1	1	1	1	1	1	1	1	1	0	0	0	0	0	0	0	0	0	0
OG0001086	No	No annotation	NA	3	1	1	2	1	1	1	1	1	1	1	1	0	0	0	0	0	0	0	0	0	0
OG0001089	No	No annotation	NA	2	1	1	2	1	1	1	1	0	1	0	0	0	0	0	0	0	0	1	1	0	1
OG0001091	No	No annotation	NA	0	0	1	1	1	0	1	1	1	1	0	1	0	1	0	1	0	0	0	1	1	1
OG0001093	No	No annotation	NA	3	1	1	1	1	0	1	1	1	1	0	0	0	0	0	1	0	0	0	0	0	1
OG0001095	Flexible	No annotation	NA	0	0	0	0	0	0	0	0	0	0	0	0	2	1	1	1	1	1	0	0	1	1
OG0001096	No	No annotation	NA	0	1	1	0	0	1	1	1	0	1	0	1	0	0	0	0	1	1	0	1	1	0
OG0001097	No	No annotation	NA	1	1	1	1	1	1	1	1	1	1	1	1	1	1	0	1	1	1	0	0	0	0
OG0001098	No	No annotation	NA	0	0	0	0	0	1	1	1	0	1	1	0	1	0	0	1	1	1	1	1	0	1
OG0001099	Flexible	K07075	K07075; uncharacterized protein	3	1	0	0	0	0	0	0	0	0	0	0	2	1	0	1	0	0	0	1	1	1
OG0001100	No	No annotation	NA	4	1	1	4	1	1	1	1	1	1	0	1	0	0	0	0	0	0	0	0	0	0
OG0001105	No	No annotation	NA	1	0	1	1	1	1	0	0	1	1	0	0	2	1	1	1	1	0	0	1	1	1
OG0001107	No	No annotation	NA	0	0	0	0	0	1	1	1	0	1	1	0	1	0	0	1	1	1	0	1	0	1
OG0001110	No	No annotation	NA	0	0	0	0	0	0	0	1	0	1	0	0	0	1	1	1	1	1	1	1	1	1
OG0001113	Flexible	K03281	TC.CIC; chloride channel protein, CIC family	0	0	1	1	1	0	1	1	0	1	0	1	0	0	0	1	0	0	0	0	1	1
OG0001116	Core	K01470	E3.5.2.10; creatinine amidohydrolase [EC:3.5.2.10]	1	1	1	1	1	1	1	1	1	1	1	1	1	1	0	0	1	1	1	1	0	0
OG0001119	No	No annotation	NA	1	1	1	1	1	1	1	1	1	1	1	1	1	0	0	0	0	1	0	0	0	1
OG0001122	No	No annotation	NA	0	1	0	1	0	1	1	1	0	1	1	1	0	1	1	1	1	1	0	1	1	1
OG0001125	No	No annotation	NA	1	0	1	1	1	1	1	1	0	1	1	1	0	0	1	0	1	1	0	1	0	0
OG0001126	Flexible	K06950	K06950; uncharacterized protein	1	0	0	0	0	0	0	0	0	0	0	0	0	0	1	1	0	0	0	1	1	1
OG0001129	No	No annotation	NA	0	1	1	2	1	1	1	1	1	1	0	1	1	0	0	1	1	0	1	1	1	1
OG0001130	No	No annotation	NA	1	1	1	2	1	1	1	1	1	1	0	1	1	1	0	1	1	1	0	0	0	0
OG0001131	No	No annotation	NA	1	1	1	1	1	1	1	1	1	1	1	1	1	1	0	0	0	1	0	1	0	0
OG0001132	Flexible	K01297	ldcA; muramoyltetrapeptide carboxypeptidase [EC:3.4.17.13]	0	0	0	0	1	0	1	1	0	1	0	0	0	0	0	1	0	0	0	1	0	1
OG0001134	No	No annotation	NA	0	0	1	0	1	1	1	1	0	1	0	0	0	0	0	1	0	0	1	1	1	1
OG0001135	Flexible	K09384	K09384; uncharacterized protein	0	0	0	0	0	0	1	0	0	1	0	0	0	1	1	1	1	1	0	1	1	1
OG0001136	Flexible	K07552	bcr, tcaB; MFS transporter, DHA1 family, multidrug resistance protein	0	0	1	0	1	0	0	0	0	1	0	0	0	0	1	1	0	0	0	1	1	1
OG0001141	No	No annotation	NA	1	1	1	1	1	1	1	1	1	1	0	1	0	0	1	0	0	0	0	1	1	1
OG0001145	No	No annotation	NA	4	1	1	1	1	1	1	0	1	1	0	0	0	1	1	0	0	1	0	1	1	1
OG0001149	No	No annotation	NA	2	1	1	1	1	1	1	1	1	1	0	0	0	1	1	1	1	0	0	0	0	1
OG0001150	Flexible	K07079	K07079; uncharacterized protein	0	0	0	0	0	0	0	0	1	1	1	1	0	0	0	0	0	1	0	0	1	1
OG0001158	Flexible	No annotation	NA	1	1	1	2	1	1	1	1	0	1	0	0	0	0	0	0	0	0	0	0	0	0
OG0001159	Flexible	K05825	LYSN; 2-aminoadipate transaminase [EC:2.6.1.-]	0	1	0	1	1	0	0	0	0	0	0	0	0	1	0	1	1	1	0	0	0	1
OG0001161	Flexible	No annotation	NA	1	1	1	2	1	1	1	1	0	1	0	0	0	0	0	0	0	0	0	0	0	1
OG0001163	No	No annotation	NA	0	1	1	1	0	1	1	1	1	1	1	1	0	1	0	1	0	1	0	1	1	1
OG0001166	Flexible	K07095	K07095; uncharacterized protein	1	0	1	1	1	1	1	1	1	1	0	0	0	0	0	0	0	0	0	0	0	0
OG0001170	No	No annotation	NA	1	0	1	1	1	1	1	1	1	1	1	1	1	1	1	1	1	0	0	0	0	0
OG0001175	Flexible	No annotation	NA	0	0	0	0	0	1	1	0	0	1	0	0	0	0	0	0	1	1	0	1	1	1
OG0001182	Flexible	K07076	K07076; uncharacterized protein	3	1	1	0	0	0	0	0	0	0	0	0	0	1	1	1	0	0	0	1	1	1
OG0001186	No	No annotation	NA	3	1	1	1	1	1	1	1	0	1	0	1	0	0	0	1	1	1	0	0	1	1
OG0001193	Flexible	K03658	helD; DNA helicase IV [EC:3.6.4.12]	0	0	0	0	0	0	0	0	0	0	0	0	0	0	1	1	1	1	0	1	1	1
OG0001194	Flexible	K07218	nosD; nitrous oxidase accessory protein	43	1	0	0	1	0	0	0	0	0	0	0	0	0	0	0	0	0	0	0	0	0
OG0001196	No	No annotation	NA	0	1	0	0	0	0	1	0	0	0	0	0	0	1	1	1	1	1	1	1	1	1
OG0001198	Flexible	No annotation	NA	0	0	1	2	1	0	1	0	0	1	0	1	0	0	0	1	1	0	0	0	1	1
OG0001199	No	No annotation	NA	2	1	1	3	0	0	1	1	1	1	0	1	0	0	0	0	1	1	1	1	1	1
OG0001200	Flexible	K03975	dedA; membrane-associated protein	1	1	1	0	1	1	1	1	1	1	0	0	0	0	0	0	0	0	0	0	0	0
OG0001202	Flexible	No annotation	NA	0	0	0	0	0	0	0	0	1	1	0	0	0	1	1	1	0	0	0	1	1	1
OG0001203	No	No annotation	NA	0	1	1	0	1	1	1	1	1	1	0	1	1	1	0	0	0	0	1	1	0	0
OG0001204	Flexible	K01442	cbh; choloylglycine hydrolase [EC:3.5.1.24]	0	0	0	0	0	0	0	0	0	0	0	0	0	0	1	1	0	1	0	1	1	1
OG0001205	No	No annotation	NA	1	1	1	1	1	1	1	1	1	1	0	1	1	0	0	0	1	0	0	0	0	0
OG0001207	No	No annotation	NA	7	1	1	1	0	1	1	1	0	1	1	1	0	0	0	0	0	0	0	0	1	0
OG0001209	No	No annotation	NA	1	0	1	2	1	1	1	1	1	1	1	1	0	0	0	0	0	0	0	0	0	0
OG0001212	No	No annotation	NA	1	0	1	1	1	1	1	1	1	1	1	1	1	0	0	0	1	0	0	0	0	0
OG0001213	Flexible	No annotation	NA	1	0	0	0	1	1	1	1	0	1	0	0	0	0	1	0	0	0	0	1	1	1
OG0001214	Flexible	K05710	hcaC; 3-phenylpropionate/trans-cinnamate dioxygenase ferredoxin component	0	0	0	0	1	1	1	1	0	1	1	1	0	0	0	0	0	0	0	0	0	0
OG0001220	Flexible	K02347	polX, dpx; DNA polymerase (family X)	1	0	1	1	1	1	1	1	1	1	0	0	0	0	0	0	0	0	0	0	0	0
OG0001227	Flexible	K18855	E1.1.1.374; UDP-N-acetylglucosamine 3-dehydrogenase [EC:1.1.1.374]	1	1	1	0	1	1	1	1	0	1	0	1	0	0	0	0	0	1	0	0	0	0
OG0001234	Flexible	No annotation	NA	1	1	1	2	1	1	1	1	0	1	0	1	0	0	0	0	0	0	0	0	0	0
OG0001235	Flexible	No annotation	NA	0	0	0	0	1	0	1	0	0	1	0	1	0	0	0	0	0	0	0	1	1	0
OG0001238	No	No annotation	NA	4	1	1	0	0	0	0	0	0	0	0	0	0	1	1	1	1	1	0	1	1	1
OG0001239	No	No annotation	NA	1	0	1	1	1	1	1	1	1	1	0	1	1	0	0	0	1	0	0	0	0	0
OG0001240	No	No annotation	NA	0	1	1	1	1	1	1	1	0	1	0	1	0	1	0	0	1	1	0	1	1	1
OG0001242	Flexible	K04085	tusA, sirA; tRNA 2-thiouridine synthesizing protein A [EC:2.8.1.-]	1	0	1	2	1	1	1	1	0	1	1	1	0	0	0	0	0	0	0	0	0	0
OG0001243	No	No annotation	NA	1	1	1	1	1	1	1	1	1	1	2	1	0	0	0	0	0	0	0	0	0	0
OG0001244	No	No annotation	NA	0	0	0	1	1	0	1	0	1	1	0	1	0	0	1	1	0	0	0	1	1	1
OG0001246	No	No annotation	NA	2	1	1	1	1	1	1	1	0	1	1	1	1	1	0	0	1	0	0	0	0	0
OG0001247	No	No annotation	NA	2	1	1	1	1	1	1	1	1	1	0	1	0	0	0	0	0	0	0	0	0	1
OG0001248	No	No annotation	NA	0	0	1	1	1	1	1	1	1	1	1	1	0	0	1	0	0	0	0	0	1	1
OG0001251	No	No annotation	NA	1	1	0	1	1	1	1	1	0	1	1	1	1	0	0	1	1	0	0	0	0	0
OG0001253	No	No annotation	NA	0	0	1	1	1	1	1	1	1	1	1	1	1	1	0	0	0	0	1	1	0	1
OG0001255	No	No annotation	NA	1	1	1	1	1	1	1	1	1	1	1	1	0	0	0	0	0	0	0	0	0	0
OG0001256	Flexible	No annotation	NA	0	0	0	0	1	0	0	0	0	1	0	1	0	0	0	1	0	1	0	1	1	0
OG0001267	No	No annotation	NA	0	0	1	1	1	1	1	1	1	1	1	1	1	1	0	0	0	0	1	1	0	1
OG0001272	No	No annotation	NA	1	1	1	0	1	1	1	1	0	1	1	1	1	1	1	1	1	0	0	0	0	0
OG0001275	No	No annotation	NA	1	0	1	2	1	1	1	1	0	1	1	1	0	0	0	0	0	0	0	0	0	1
OG0001283	Flexible	No annotation	NA	1	0	1	1	1	1	1	1	0	1	1	1	0	0	0	0	0	0	0	0	0	0
OG0001286	No	No annotation	NA	1	1	1	1	1	1	1	1	1	1	0	1	0	0	0	0	0	0	0	0	0	0
OG0001287	Flexible	K00520	merA; mercuric reductase [EC:1.16.1.1]	2	1	1	0	1	1	1	1	0	1	0	1	0	0	0	0	0	0	0	0	0	0
OG0001288	Flexible	K07979	ytrA; GntR family transcriptional regulator	0	0	1	0	0	0	0	0	1	1	0	0	0	0	0	0	1	1	0	0	1	1
OG0001289	Flexible	K01295	cpg; glutamate carboxypeptidase [EC:3.4.17.11]	1	1	1	2	1	1	1	1	1	1	0	0	0	0	0	0	0	0	0	0	0	0
OG0001291	Flexible	K01486	ade; adenine deaminase [EC:3.5.4.2]	0	0	1	1	1	0	1	1	0	1	1	1	0	0	0	0	0	0	0	1	0	1
OG0001294	No	No annotation	NA	1	1	1	1	1	1	1	1	1	1	1	1	0	0	0	0	1	0	0	0	0	0
OG0001295	No	No annotation	NA	0	0	1	1	1	1	1	1	1	1	1	1	0	0	0	0	0	0	0	1	0	1
OG0001296	Flexible	K13745	ddc; L-2,4-diaminobutyrate decarboxylase [EC:4.1.1.86]	0	0	0	1	1	0	0	1	0	0	0	0	0	0	1	1	0	0	0	0	1	1
OG0001297	Flexible	K01259	pip; proline iminopeptidase [EC:3.4.11.5]	0	0	0	0	0	0	1	1	0	1	0	0	0	0	1	0	1	1	0	0	1	1
OG0001298	No	No annotation	NA	0	0	0	1	1	1	1	1	0	1	0	0	1	0	0	0	1	1	1	1	0	0
OG0001300	No	No annotation	NA	1	1	1	1	1	1	1	1	1	1	1	1	0	0	0	0	0	0	0	0	0	0
OG0001302	Flexible	K03622	ssh10b; archaea-specific DNA-binding protein	1	0	1	1	1	1	0	1	0	1	1	1	0	0	0	0	0	0	0	0	0	0
OG0001306	Flexible	No annotation	NA	17	1	1	1	1	1	1	1	0	1	0	0	0	0	0	0	0	0	0	0	0	0
OG0001307	Flexible	K08152	lmrP; MFS transporter, DHA1 family, multidrug resistance protein B	0	0	1	1	1	1	1	1	0	1	0	0	0	0	0	0	0	0	0	0	0	0
OG0001313	No	No annotation	NA	1	0	0	0	0	1	1	1	1	1	1	1	0	0	0	0	0	1	1	1	1	1
OG0001314	Flexible	K01843	kamA; lysine 2,3-aminomutase [EC:5.4.3.2]	1	0	1	1	1	0	1	1	0	1	2	1	0	0	0	0	0	0	0	0	0	0
OG0001315	Flexible	No annotation	NA	1	1	1	1	1	1	1	1	0	1	0	1	0	0	0	0	0	0	0	0	0	0
OG0001316	No	No annotation	NA	1	1	1	1	1	1	1	1	1	1	1	1	0	1	0	0	0	0	0	0	0	0
OG0001321	Flexible	No annotation	NA	1	0	0	0	0	0	0	0	0	0	0	0	0	0	0	1	0	0	0	0	1	1
OG0001322	Flexible	No annotation	NA	0	0	0	0	0	0	0	0	1	1	0	0	0	0	0	1	0	1	0	0	1	1
OG0001325	Flexible	K14091	echF; ech hydrogenase subunit F	0	0	0	0	0	1	1	1	1	1	0	0	1	0	0	0	0	0	0	0	1	1
OG0001326	No	No annotation	NA	2	1	1	1	1	1	1	1	1	1	0	1	0	0	0	0	0	0	0	0	0	0
OG0001327	No	No annotation	NA	1	1	0	1	0	1	1	1	1	1	1	1	0	1	0	0	0	0	0	0	0	0
OG0001328	Flexible	No annotation	NA	1	1	1	1	1	1	1	1	0	1	0	0	0	0	0	0	0	0	0	0	0	0
OG0001331	Flexible	K03556	malT; LuxR family transcriptional regulator, maltose regulon positive regulatory protein	4	1	1	2	1	1	1	1	0	1	0	0	0	0	0	0	0	0	0	0	0	0
OG0001332	Flexible	No annotation	NA	0	0	0	0	1	1	1	1	0	1	0	0	0	0	0	0	0	0	0	0	0	0
OG0001341	No	No annotation	NA	5	1	1	0	1	1	1	1	1	1	0	0	0	0	0	0	1	1	0	1	1	1
OG0001342	Flexible	K03924	moxR; MoxR-like ATPase [EC:3.6.3.-]	0	0	0	0	0	0	1	1	0	1	0	1	0	1	0	0	0	0	0	0	1	0
OG0001344	Flexible	K19156	prlF, sohA; antitoxin PrlF	2	1	0	0	0	1	1	1	0	1	0	0	0	0	0	0	1	0	0	1	0	1
OG0001348	No	No annotation	NA	1	1	0	1	0	1	1	1	0	1	1	1	0	1	0	0	0	0	0	0	0	1
OG0001349	No	No annotation	NA	1	1	1	1	1	1	1	1	1	1	1	1	0	0	0	0	0	0	0	0	0	0
OG0001350	Flexible	No annotation	NA	1	0	1	1	1	1	1	1	0	1	0	1	0	0	0	0	0	0	0	0	0	0
OG0001351	Flexible	No annotation	NA	1	1	1	1	1	1	1	1	0	1	0	1	0	0	0	0	0	0	0	0	0	0
OG0001352	No	No annotation	NA	1	1	1	1	1	1	1	1	0	1	1	1	0	0	0	0	0	0	0	0	0	0
OG0001353	Flexible	K01791	wecB; UDP-N-acetylglucosamine 2-epimerase (non-hydrolysing) [EC:5.1.3.14]	1	1	1	0	1	1	1	1	0	1	1	1	0	0	0	0	0	0	0	0	0	0
OG0001358	No	No annotation	NA	2	1	1	1	1	1	1	1	0	1	0	1	0	0	0	0	0	0	0	0	0	1
OG0001360	No	No annotation	NA	1	1	1	1	1	1	1	1	0	1	1	1	0	0	0	0	0	0	0	0	0	0
OG0001361	No	No annotation	NA	1	1	1	1	1	1	1	1	1	1	0	1	0	0	0	0	0	0	0	0	0	0
OG0001362	Flexible	K09825	perR; Fur family transcriptional regulator, peroxide stress response regulator	0	1	0	0	0	1	1	1	0	1	0	0	0	0	0	0	0	1	0	1	0	0
OG0001372	Flexible	K07333	flaJ; archaeal flagellar protein FlaJ	1	1	1	1	1	1	1	1	0	1	0	1	0	0	0	0	0	0	0	0	0	0
OG0001373	Flexible	K07333	flaJ; archaeal flagellar protein FlaJ	1	1	1	1	1	1	1	1	0	1	0	1	0	0	0	0	0	0	0	0	0	0
OG0001374	No	No annotation	NA	1	1	1	1	1	1	1	1	0	1	1	1	0	0	0	0	0	0	0	0	0	0
OG0001375	Flexible	K03547	sbcD, mre11; DNA repair protein SbcD/Mre11	1	1	1	1	1	1	1	1	1	1	0	0	0	0	0	0	0	0	0	0	0	0
OG0001376	Flexible	K00111	glpA, glpD; glycerol-3-phosphate dehydrogenase [EC:1.1.5.3]	0	0	1	1	1	1	1	1	1	1	0	1	0	0	0	0	0	0	0	0	0	0
OG0001385	Flexible	K00605	gcvT, AMT; aminomethyltransferase [EC:2.1.2.10]	1	1	0	1	0	1	1	1	0	1	1	1	0	1	0	0	0	0	0	0	0	0
OG0001386	Flexible	No annotation	NA	1	1	0	1	1	1	0	1	1	1	1	1	0	0	0	0	0	0	0	0	0	0
OG0001387	No	No annotation	NA	1	1	1	1	1	1	1	1	1	1	0	0	0	0	0	0	0	1	0	0	1	1
OG0001388	No	No annotation	NA	2	1	1	1	1	1	1	1	0	1	0	0	0	0	0	1	1	0	0	0	0	0
OG0001391	No	No annotation	NA	0	0	0	0	0	0	0	1	1	1	0	1	0	0	0	1	1	1	1	1	1	1
OG0001395	Flexible	K07464	cas4; CRISPR-associated exonuclease Cas4 [EC:3.1.12.1]	1	1	1	1	1	1	1	1	0	1	0	1	0	0	0	0	0	0	0	0	0	0
OG0001396	Flexible	K23255	pilA; archaeal type IV pilus assembly protein PilA	1	1	1	1	1	1	1	1	0	1	0	1	0	0	0	0	0	0	0	0	0	0
OG0001397	Flexible	K01512	acyP; acylphosphatase [EC:3.6.1.7]	2	1	1	1	1	1	1	1	0	1	0	1	0	0	0	0	0	0	0	0	0	0
OG0001398	Flexible	No annotation	NA	1	1	0	0	1	1	1	1	0	1	1	1	0	0	0	0	0	0	0	0	0	0
OG0001402	No	No annotation	NA	1	1	1	0	0	1	1	1	0	1	0	1	0	0	0	0	0	1	0	1	1	0
OG0001406	No	No annotation	NA	1	0	0	1	0	1	1	1	0	1	1	1	0	1	0	0	1	0	0	1	0	0
OG0001410	No	No annotation	NA	1	1	1	1	1	1	1	1	0	1	0	0	0	0	0	0	0	0	1	1	0	1
OG0001411	Flexible	No annotation	NA	1	1	1	1	1	1	1	1	0	1	0	1	0	0	0	0	0	0	0	0	0	0
OG0001412	No	No annotation	NA	1	1	1	1	1	1	1	1	0	1	1	1	0	0	0	0	0	0	0	0	0	0
OG0001415	Flexible	No annotation	NA	3	1	1	1	1	1	1	1	0	1	0	0	0	0	0	0	0	0	0	0	0	0
OG0001417	No	No annotation	NA	1	1	1	1	1	1	1	1	1	1	1	0	0	0	0	0	0	0	0	0	0	0
OG0001418	No	No annotation	NA	1	1	1	1	1	1	1	1	1	1	0	1	0	0	0	0	0	0	0	0	0	0
OG0001419	Flexible	K00657	speG, SAT; diamine N-acetyltransferase [EC:2.3.1.57]	0	1	0	0	0	1	1	1	0	1	0	0	1	0	0	1	0	0	0	0	0	1
OG0001420	Flexible	K00864	glpK, GK; glycerol kinase [EC:2.7.1.30]	0	0	1	1	1	0	0	0	0	0	0	1	0	0	1	0	0	0	0	1	0	1
OG0001423	Flexible	No annotation	NA	0	0	0	0	0	0	0	0	1	1	0	0	0	0	1	1	1	1	0	1	1	1
OG0001424	Flexible	K06964	K06964; uncharacterized protein	1	0	1	1	1	1	1	1	0	1	1	0	0	0	0	0	1	0	0	0	0	0
OG0001426	Flexible	No annotation	NA	1	1	1	1	1	1	1	1	0	1	0	1	0	0	0	0	0	0	0	0	0	0
OG0001427	Flexible	K00573	E2.1.1.77, pcm; protein-L-isoaspartate(D-aspartate) O-methyltransferase [EC:2.1.1.77]	1	1	1	1	1	1	1	1	0	1	0	1	0	0	0	0	0	0	0	0	0	0
OG0001428	No	No annotation	NA	1	1	1	1	1	1	1	1	0	1	1	1	0	0	0	0	0	0	0	0	0	0
OG0001430	Flexible	K07101	K07101; uncharacterized protein	0	0	1	1	1	1	1	1	1	1	0	0	0	0	0	0	0	0	0	0	0	0
OG0001432	Flexible	K00926	arcC; carbamate kinase [EC:2.7.2.2]	1	1	1	1	1	1	1	1	0	1	0	0	0	0	0	0	0	0	0	0	0	0
OG0001433	No	No annotation	NA	1	1	1	1	1	1	1	1	0	1	0	0	0	0	0	0	0	0	1	1	0	1
OG0001439	Flexible	K23518	MACROD, ymdB; O-acetyl-ADP-ribose deacetylase [EC:3.1.1.106]	0	1	1	1	1	0	0	0	1	1	0	0	0	0	0	0	0	0	0	0	1	1
OG0001441	Flexible	No annotation	NA	0	0	1	1	1	1	1	1	0	1	1	1	0	0	0	0	0	0	0	0	0	0
OG0001442	Flexible	K00282	gcvPA; glycine dehydrogenase subunit 1 [EC:1.4.4.2]	1	1	0	1	0	1	1	1	0	1	1	1	0	1	0	0	0	0	0	0	0	0
OG0001443	No	No annotation	NA	1	1	1	1	1	1	1	1	0	1	1	1	0	0	0	0	0	0	0	0	0	0
OG0001446	No	No annotation	NA	1	1	1	1	1	1	1	1	1	1	0	1	0	0	0	0	0	1	0	0	1	0
OG0001447	Flexible	No annotation	NA	1	1	1	1	1	1	1	1	1	1	0	0	0	0	0	0	0	0	0	0	0	0
OG0001457	Flexible	No annotation	NA	1	0	1	1	1	1	0	1	1	1	0	0	0	0	0	0	0	0	0	0	0	0
OG0001458	Flexible	K07131	K07131; uncharacterized protein	1	1	1	1	1	1	1	1	1	1	0	0	0	0	0	0	0	0	0	0	0	0
OG0001459	Flexible	K20444	rfbC; O-antigen biosynthesis protein [EC:2.4.1.-]	1	0	1	1	1	1	1	1	0	1	0	1	0	0	0	0	0	0	0	0	1	0
OG0001460	Flexible	No annotation	NA	1	1	1	1	1	1	1	1	1	1	0	0	0	0	0	0	0	0	0	0	0	0
OG0001463	Flexible	K02346	dinB; DNA polymerase IV [EC:2.7.7.7]	0	0	0	0	0	0	0	0	0	0	0	0	0	0	0	1	0	0	0	0	1	1
OG0001467	Flexible	K03665	hflX; GTPase	1	0	1	1	1	1	1	1	0	1	1	1	0	0	0	0	0	0	0	0	0	0
OG0001468	Flexible	K09122	K09122; uncharacterized protein	1	1	1	1	1	1	1	1	0	1	0	1	0	0	0	0	0	0	0	0	0	0
OG0001469	Flexible	No annotation	NA	1	1	1	1	1	1	1	1	0	1	0	1	0	0	0	0	0	0	0	0	0	0
OG0001480	Flexible	No annotation	NA	1	1	0	0	1	1	1	1	0	1	1	1	0	0	0	0	0	0	0	0	0	0
OG0001481	Flexible	K09120	K09120; uncharacterized protein	1	1	1	1	1	1	1	1	0	1	0	0	0	0	0	0	0	0	0	0	0	0
OG0001482	Flexible	No annotation	NA	1	1	1	0	1	1	1	1	1	1	0	0	0	0	0	0	0	0	0	0	0	1
OG0001486	Flexible	K02004	ABC.CD.P; putative ABC transport system permease protein	2	1	0	0	1	1	1	1	0	1	0	0	0	0	0	0	0	0	0	0	0	0
OG0001487	Flexible	No annotation	NA	1	0	0	0	0	0	0	0	1	1	0	0	1	1	0	0	1	1	0	0	1	1
OG0001489	No	No annotation	NA	0	1	1	0	1	1	1	1	0	0	0	1	1	1	0	0	1	0	0	0	0	1
OG0001493	No	No annotation	NA	3	1	1	1	1	1	0	1	0	1	1	1	0	0	0	0	0	0	0	0	0	1
OG0001494	Flexible	K07318	K07318; adenine-specific DNA-methyltransferase [EC:2.1.1.72]	0	0	0	0	0	0	0	0	1	1	0	0	1	0	1	1	0	1	0	1	1	1
OG0001500	Flexible	No annotation	NA	0	1	1	0	0	1	1	1	1	1	0	0	0	0	0	0	0	0	0	0	0	0
OG0001501	Flexible	No annotation	NA	0	1	1	1	1	1	1	1	0	1	0	0	0	0	0	0	0	0	0	0	0	0
OG0001502	Flexible	K09715	K09715; uncharacterized protein	1	1	1	1	1	1	1	1	0	1	0	1	0	0	0	0	0	0	0	0	0	0
OG0001503	Flexible	No annotation	NA	1	0	1	1	1	0	1	1	1	1	0	0	0	0	0	0	0	0	0	0	0	0
OG0001504	Flexible	No annotation	NA	1	1	1	1	1	1	1	1	0	1	0	1	0	0	0	0	0	0	0	0	0	0
OG0001506	Flexible	No annotation	NA	1	0	0	1	1	1	1	1	0	1	0	0	0	0	0	0	0	0	0	0	0	0
OG0001510	No	No annotation	NA	1	0	1	0	0	0	1	1	0	0	1	1	0	1	0	1	1	1	0	1	1	1
OG0001511	Flexible	K00797	speE, SRM, SPE3; spermidine synthase [EC:2.5.1.16]	0	0	0	0	0	0	0	0	0	0	0	0	0	0	0	0	1	1	0	0	0	0
OG0001512	No	No annotation	NA	1	1	1	1	1	1	1	1	0	1	0	0	0	0	1	1	0	0	0	0	1	0
OG0001515	Flexible	No annotation	NA	0	1	0	0	0	0	1	1	1	1	0	0	0	0	1	0	0	0	0	0	0	1
OG0001519	No	No annotation	NA	1	1	1	1	1	1	1	1	0	1	0	0	0	1	0	0	0	0	0	1	0	0
OG0001520	Flexible	No annotation	NA	1	1	1	0	1	1	1	1	0	1	0	0	0	0	0	0	0	0	0	0	0	0
OG0001535	Flexible	K15020	K15020; acryloyl-coenzyme A reductase [EC:1.3.1.84]	0	0	0	0	1	1	1	1	0	1	0	0	0	0	0	0	0	0	0	0	1	1
OG0001540	Flexible	No annotation	NA	1	0	0	0	1	0	1	1	0	1	0	0	0	0	0	0	0	0	0	0	0	0
OG0001543	Flexible	K00627	DLAT, aceF, pdhC; pyruvate dehydrogenase E2 component (dihydrolipoamide acetyltransferase) [EC:2.3.1.12]	0	0	0	1	1	1	1	1	1	1	0	0	0	0	0	0	0	0	0	0	0	0
OG0001544	Flexible	K06996	K06996; uncharacterized protein	1	0	0	0	1	1	1	1	0	1	0	0	0	0	0	0	0	0	0	0	0	0
OG0001548	Flexible	No annotation	NA	1	0	1	1	1	1	0	1	1	1	0	0	0	0	0	0	0	0	0	0	0	0
OG0001551	Flexible	K06888	K06888; uncharacterized protein	0	0	1	0	1	1	1	1	0	1	0	0	0	0	0	0	0	0	0	0	0	0
OG0001554	Flexible	No annotation	NA	1	0	0	0	0	1	1	1	1	1	0	0	0	0	0	0	0	0	0	0	0	0
OG0001556	Flexible	No annotation	NA	2	0	0	0	0	0	0	1	0	0	0	1	0	1	1	1	0	0	0	1	1	1
OG0001563	Flexible	No annotation	NA	1	1	1	1	1	1	1	1	0	1	0	1	0	0	0	0	0	0	0	0	0	0
OG0001564	Flexible	No annotation	NA	1	1	1	1	1	1	1	1	0	1	0	0	0	0	0	0	0	0	0	0	0	0
OG0001565	No	No annotation	NA	1	1	1	1	1	1	1	1	0	1	0	0	0	0	0	0	0	0	1	1	0	0
OG0001566	Flexible	K07577	K07577; putative mRNA 3-end processing factor	1	0	1	0	1	1	1	1	1	1	0	0	0	0	0	0	0	0	0	0	0	0
OG0001567	Flexible	K09129	K09129; uncharacterized protein	1	1	1	1	1	1	1	1	0	1	0	0	0	0	0	0	0	0	0	0	0	0
OG0001570	Flexible	K00313	fixC; electron transfer flavoprotein-quinone oxidoreductase [EC:1.5.5.-]	0	0	1	0	1	1	1	1	1	1	0	0	0	0	0	0	0	0	0	0	0	0
OG0001572	Flexible	K02359	EGH; beta-1,4-mannosyltransferase [EC:2.4.1.-]	0	0	0	0	0	0	0	0	0	1	0	0	0	0	0	0	1	1	0	1	1	1
OG0001580	Flexible	K06933	K06933; uncharacterized protein	1	1	1	0	1	1	1	1	0	1	0	1	0	0	0	0	0	1	0	0	0	0
OG0001581	Flexible	No annotation	NA	1	1	1	1	1	1	1	1	0	1	0	1	0	0	0	0	0	0	0	0	0	0
OG0001584	Flexible	K03926	cutA; periplasmic divalent cation tolerance protein	1	0	1	1	1	0	1	1	1	1	0	0	0	0	0	0	0	0	0	0	0	0
OG0001585	Flexible	K00077	panE, apbA; 2-dehydropantoate 2-reductase [EC:1.1.1.169]	1	1	1	1	1	1	1	0	1	1	0	0	0	0	1	0	0	0	0	0	0	0
OG0001586	Flexible	No annotation	NA	1	0	1	1	1	1	1	1	0	1	0	0	0	0	0	0	0	0	0	0	0	0
OG0001587	Flexible	No annotation	NA	1	1	1	1	1	1	1	1	0	1	0	0	0	0	0	0	0	0	0	0	0	0
OG0001588	Flexible	K12132	prkC, stkP; eukaryotic-like serine/threonine-protein kinase [EC:2.7.11.1]	3	1	0	0	0	1	1	1	0	1	0	0	0	0	0	0	0	0	0	0	0	0
OG0001592	No	No annotation	NA	2	1	1	1	1	1	1	1	0	1	0	0	0	0	1	0	0	0	0	0	0	1
OG0001593	Flexible	K15897	pseG; UDP-2,4-diacetamido-2,4,6-trideoxy-beta-L-altropyranose hydrolase [EC:3.6.1.57]	1	1	0	0	1	1	1	1	0	1	0	1	0	0	0	0	0	0	0	0	0	0
OG0001594	Flexible	K04564	SOD2; superoxide dismutase, Fe-Mn family [EC:1.15.1.1]	0	0	1	0	0	1	1	1	0	1	0	0	0	0	0	0	0	0	0	0	0	0
OG0001596	Flexible	No annotation	NA	1	0	0	1	1	1	1	1	0	1	0	0	0	0	0	0	1	0	0	0	0	0
OG0001597	Flexible	No annotation	NA	1	0	1	1	1	1	1	1	0	1	0	0	0	0	0	0	0	0	0	0	0	0
OG0001599	Flexible	K20276	bapA; large repetitive protein	4	1	1	0	0	1	1	1	0	1	0	0	0	0	0	0	0	0	0	0	0	0
OG0001605	Flexible	K09144	K09144; uncharacterized protein	1	1	1	3	1	0	0	0	0	0	0	0	0	0	1	1	0	0	0	0	1	1
OG0001610	Flexible	No annotation	NA	1	1	1	1	1	1	1	1	0	1	0	0	0	0	0	0	0	0	0	0	0	0
OG0001611	Flexible	No annotation	NA	1	1	1	1	1	1	1	1	0	1	0	0	0	0	0	0	0	0	0	0	0	0
OG0001612	Flexible	No annotation	NA	1	1	1	1	1	1	1	1	0	1	0	0	0	0	0	0	0	0	0	0	0	0
OG0001614	Flexible	K14568	EMG1, NEP1; rRNA small subunit pseudouridine methyltransferase Nep1 [EC:2.1.1.260]	1	0	0	1	0	1	1	1	1	1	0	0	0	0	0	0	0	0	0	0	0	0
OG0001617	Flexible	K00161	PDHA, pdhA; pyruvate dehydrogenase E1 component alpha subunit [EC:1.2.4.1]	0	0	0	1	1	1	1	1	0	1	0	0	0	0	0	0	0	0	0	0	0	0
OG0001619	Flexible	K00162	PDHB, pdhB; pyruvate dehydrogenase E1 component beta subunit [EC:1.2.4.1]	0	0	0	1	1	1	1	1	0	1	0	0	0	0	0	0	0	0	0	0	0	0
OG0001620	Flexible	K02035	ABC.PE.S; peptide/nickel transport system substrate-binding protein	0	0	1	1	1	1	1	1	0	1	0	0	0	0	0	0	0	0	0	0	1	0
OG0001630	Flexible	No annotation	NA	0	0	0	0	0	1	0	0	0	1	0	0	0	0	0	0	0	0	0	0	1	0
OG0001631	Flexible	K07497	K07497; putative transposase	0	0	0	0	0	0	0	1	1	1	0	0	0	1	1	0	1	0	0	0	1	1
OG0001634	Flexible	No annotation	NA	1	0	1	1	1	1	1	1	0	1	0	0	0	0	0	0	0	0	0	0	0	0
OG0001635	Flexible	No annotation	NA	1	0	1	1	1	1	1	1	0	1	0	0	0	0	0	0	0	0	0	0	0	0
OG0001636	Flexible	No annotation	NA	1	0	1	1	1	1	1	1	0	1	0	0	0	0	0	0	0	0	0	0	0	0
OG0001638	Flexible	No annotation	NA	0	0	0	0	0	0	0	0	0	1	0	0	0	0	0	0	0	0	0	0	0	0
OG0001639	Flexible	K19689	ampS, pepS, ampT; aminopeptidase [EC:3.4.11.-]	3	1	0	0	0	1	1	1	0	1	0	0	0	0	0	0	0	0	0	0	0	0
OG0001646	Flexible	No annotation	NA	0	0	0	0	0	0	0	0	0	0	0	0	0	0	0	0	0	1	1	1	1	0
OG0001649	Flexible	No annotation	NA	0	0	0	0	0	0	0	0	0	0	0	0	0	0	0	0	0	0	0	1	1	1
OG0001652	Flexible	K07012	cas3; CRISPR-associated endonuclease/helicase Cas3 [EC:3.1.-.- 3.6.4.-]	0	1	1	1	0	0	1	0	1	1	0	0	0	0	0	0	1	1	0	0	1	1
OG0001653	Flexible	No annotation	NA	1	1	0	1	1	1	1	1	0	1	0	1	0	0	0	0	0	0	0	0	0	0
OG0001654	Flexible	No annotation	NA	1	1	1	1	1	1	1	1	0	1	0	0	0	0	0	0	0	0	0	0	0	0
OG0001655	Flexible	No annotation	NA	0	0	1	1	1	1	0	0	1	1	0	0	0	0	0	0	0	0	0	0	0	0
OG0001656	Flexible	K08482	kaiC; circadian clock protein KaiC	1	1	1	1	1	1	1	1	0	1	0	0	0	0	0	0	0	0	0	0	0	0
OG0001657	Flexible	K02007	cbiM; cobalt/nickel transport system permease protein	1	1	1	0	0	1	1	1	0	1	0	0	0	0	0	0	0	0	0	0	0	0
OG0001658	Flexible	K02008	cbiQ; cobalt/nickel transport system permease protein	1	1	1	0	0	1	1	1	0	1	0	0	0	0	0	0	0	0	0	0	0	0
OG0001659	Flexible	K01992	ABC-2.P; ABC-2 type transport system permease protein	1	0	1	2	1	1	1	1	0	1	0	0	0	0	0	0	0	0	0	0	0	0
OG0001661	Flexible	No annotation	NA	2	1	1	1	1	1	0	1	0	1	0	0	0	0	0	0	0	0	0	0	0	0
OG0001662	Flexible	K21057	E2.7.1.213; cytidine kinase [EC:2.7.1.213]	1	0	1	1	1	0	1	0	1	1	0	0	0	0	0	1	0	0	0	0	0	0
OG0001665	Flexible	No annotation	NA	1	1	0	1	1	1	1	1	0	1	0	0	0	0	0	0	0	0	0	0	0	0
OG0001675	Flexible	K07499	K07499; putative transposase	0	0	0	0	0	0	0	0	0	1	0	0	0	1	0	0	0	0	2	1	1	1
OG0001677	Flexible	No annotation	NA	1	0	1	1	1	1	1	1	0	1	0	0	0	0	0	0	0	0	0	0	0	0
OG0001678	Flexible	No annotation	NA	1	1	1	1	1	1	1	1	0	1	0	0	0	0	0	0	0	0	0	0	0	0
OG0001680	Flexible	K17942	pmd; phosphomevalonate decarboxylase [EC:4.1.1.99]	1	0	0	1	1	1	1	1	0	1	0	0	0	0	0	0	0	0	0	0	0	0
OG0001681	Flexible	No annotation	NA	1	0	1	0	0	1	0	1	0	1	0	1	0	0	0	0	0	0	0	0	0	0
OG0001684	Flexible	K01709	rfbG; CDP-glucose 4,6-dehydratase [EC:4.2.1.45]	0	0	0	0	0	0	1	0	0	1	0	0	0	1	0	1	1	1	0	0	1	1
OG0001695	Flexible	No annotation	NA	1	1	1	1	1	1	1	1	0	1	0	0	0	0	0	0	0	0	0	0	0	0
OG0001700	Flexible	K07325	flaB; archaeal flagellin FlaB	0	0	0	0	0	1	1	1	0	1	1	1	0	0	0	0	0	0	0	0	0	0
OG0001701	Flexible	K03644	lipA, LIAS, LIP1, LIP5; lipoyl synthase [EC:2.8.1.8]	0	0	0	1	1	1	1	1	0	1	0	0	0	0	0	0	0	0	0	0	0	0
OG0001707	Flexible	K22477	argO; N-acetylglutamate synthase [EC:2.3.1.1]	1	1	0	0	0	0	0	0	0	0	0	0	0	1	0	0	0	0	0	0	1	1
OG0001713	Flexible	K00852	rbsK, RBKS; ribokinase [EC:2.7.1.15]	0	0	1	0	0	0	0	0	0	1	0	0	0	0	0	1	0	0	0	0	1	1
OG0001715	Flexible	K01153	hsdR; type I restriction enzyme, R subunit [EC:3.1.21.3]	0	0	1	0	0	0	1	1	0	1	0	1	0	0	0	0	1	1	0	0	1	1
OG0001720	Flexible	K03636	moaD, cysO; sulfur-carrier protein	0	0	1	2	1	0	0	0	1	1	0	0	0	0	0	0	0	0	0	0	0	0
OG0001721	Flexible	No annotation	NA	0	1	1	0	0	1	0	1	1	1	0	0	0	0	0	0	0	0	0	0	0	0
OG0001726	Flexible	K01595	ppc; phosphoenolpyruvate carboxylase [EC:4.1.1.31]	0	0	1	1	1	0	0	0	1	1	0	0	0	0	0	0	0	0	0	0	0	0
OG0001727	Flexible	K02116	atpI; ATP synthase protein I	1	1	1	1	1	1	1	1	0	1	0	0	0	0	0	0	0	0	0	0	0	0
OG0001728	Flexible	K05520	pfpI; protease I [EC:3.5.1.124]	0	0	1	1	1	0	1	1	0	1	0	0	0	0	0	0	0	0	0	0	0	0
OG0001732	Flexible	No annotation	NA	0	0	0	0	0	1	1	1	0	1	0	0	0	0	0	0	0	0	0	0	0	0
OG0001733	Flexible	K09791	K09791; uncharacterized protein	1	1	0	1	1	1	1	1	0	1	0	0	0	0	0	0	0	0	0	0	0	0
OG0001738	Flexible	K00845	glk; glucokinase [EC:2.7.1.2]	0	0	0	0	0	0	0	0	0	1	0	0	0	0	0	0	0	0	0	0	0	1
OG0001739	Flexible	K07493	K07493; putative transposase	0	0	1	0	0	0	0	0	0	0	0	1	0	0	0	0	0	0	0	0	0	1
OG0001741	Flexible	No annotation	NA	0	0	1	1	1	1	1	0	1	1	0	0	0	0	0	0	0	0	0	0	0	0
OG0001742	Flexible	K13018	wbpD, wlbB; UDP-2-acetamido-3-amino-2,3-dideoxy-glucuronate N-acetyltransferase [EC:2.3.1.201]	1	0	1	0	1	1	1	1	0	1	0	1	0	0	0	0	0	1	0	0	0	0
OG0001744	Flexible	No annotation	NA	0	0	0	0	0	0	1	1	1	1	0	1	0	0	0	0	0	0	0	0	0	0
OG0001745	Flexible	No annotation	NA	1	1	1	1	1	1	1	1	0	1	0	0	0	0	0	0	0	0	0	0	0	0
OG0001763	Flexible	K01142	E3.1.11.2, xthA; exodeoxyribonuclease III [EC:3.1.11.2]	0	1	1	1	1	0	1	1	0	0	1	1	0	0	0	0	0	0	0	0	0	0
OG0001765	Flexible	No annotation	NA	0	0	1	1	1	1	1	0	0	1	0	0	0	0	0	0	0	0	0	0	0	0
OG0001767	Flexible	K01902	sucD; succinyl-CoA synthetase alpha subunit [EC:6.2.1.5]	2	1	1	1	1	1	1	1	0	1	0	0	0	0	0	0	0	0	0	0	0	0
OG0001768	Flexible	No annotation	NA	0	1	1	0	0	1	0	1	1	1	0	0	0	0	0	0	0	0	0	0	0	0
OG0001770	Flexible	No annotation	NA	1	1	1	0	1	1	1	0	0	1	0	0	0	0	0	0	0	0	0	0	0	0
OG0001771	Flexible	K19689	ampS, pepS, ampT; aminopeptidase [EC:3.4.11.-]	2	1	0	0	0	1	1	1	0	1	0	0	0	0	0	0	0	0	0	0	0	0
OG0001773	Flexible	No annotation	NA	0	1	0	0	1	1	1	1	0	1	0	0	0	0	0	0	0	0	0	0	0	0
OG0001775	Flexible	No annotation	NA	1	1	0	2	1	1	1	1	0	1	0	0	0	0	0	0	0	0	0	0	0	0
OG0001785	Flexible	No annotation	NA	1	1	1	2	0	1	1	1	0	1	0	1	0	0	0	0	0	0	0	0	0	0
OG0001789	Flexible	No annotation	NA	2	0	1	1	1	1	1	1	0	1	0	0	0	0	0	0	0	0	0	0	0	0
OG0001791	Flexible	K04070	pflX; putative pyruvate formate lyase activating enzyme [EC:1.97.1.4]	1	0	1	1	1	1	1	1	0	1	0	1	0	0	0	0	0	0	0	0	0	0
OG0001792	Flexible	No annotation	NA	1	1	0	0	1	0	1	1	0	1	1	0	0	0	0	0	0	0	0	0	0	0
OG0001793	Flexible	K01087	otsB; trehalose 6-phosphate phosphatase [EC:3.1.3.12]	0	0	0	0	0	0	0	0	1	1	0	0	0	0	0	0	0	0	0	0	0	0
OG0001795	Flexible	K06893	K06893; uncharacterized protein	0	0	0	0	1	1	0	0	0	1	0	0	0	0	0	0	0	0	0	0	0	0
OG0001812	Flexible	K06926	K06926; uncharacterized protein	1	0	1	0	0	1	0	1	0	1	0	0	0	0	1	1	1	0	0	0	1	1
OG0001816	Flexible	K12574	rnj; ribonuclease J [EC:3.1.-.-]	1	0	1	1	1	1	1	1	0	1	0	0	0	0	0	0	0	0	0	0	0	0
OG0001819	Flexible	No annotation	NA	0	0	1	1	0	0	0	0	1	1	0	0	0	0	0	0	0	0	0	0	0	0
OG0001822	Flexible	K03789	rimI; [ribosomal protein S18]-alanine N-acetyltransferase [EC:2.3.1.266]	1	0	0	0	1	1	1	1	0	1	0	0	0	0	0	0	0	0	0	0	0	0
OG0001825	Flexible	No annotation	NA	1	0	0	1	1	1	1	1	0	1	0	0	0	0	0	0	0	0	0	0	0	0
OG0001832	Flexible	K01841	pepM; phosphoenolpyruvate phosphomutase [EC:5.4.2.9]	0	0	0	0	1	1	0	0	0	0	1	1	1	1	0	1	0	0	0	0	1	1
OG0001847	Flexible	K22699	thi4; sulfide-dependent adenosine diphosphate thiazole synthase [EC:2.4.2.59]	1	1	1	1	1	1	0	1	0	1	0	1	0	0	0	0	0	0	0	0	0	0
OG0001849	Flexible	K03639	moaA, CNX2; GTP 3',8-cyclase [EC:4.1.99.22]	1	0	1	2	1	0	0	0	0	1	0	0	0	0	0	0	0	0	0	0	0	0
OG0001857	Flexible	K00587	ICMT, STE14; protein-S-isoprenylcysteine O-methyltransferase [EC:2.1.1.100]	1	0	0	0	1	1	0	1	0	1	0	0	0	0	0	0	0	0	0	0	0	1
OG0001867	Flexible	No annotation	NA	0	0	0	0	1	0	0	0	0	0	0	0	0	0	1	0	0	1	0	0	0	1
OG0001873	Flexible	No annotation	NA	1	1	0	0	0	0	0	0	1	1	0	0	0	0	1	0	0	0	0	0	0	1
OG0001878	Flexible	K07218	nosD; nitrous oxidase accessory protein	9	1	1	1	1	1	1	1	0	0	0	0	0	0	0	0	0	0	0	0	0	0
OG0001880	Flexible	No annotation	NA	1	1	1	2	1	1	1	1	0	1	0	0	0	0	0	0	0	0	0	0	0	0
OG0001897	Flexible	K01151	nfo; deoxyribonuclease IV [EC:3.1.21.2]	0	0	0	0	0	0	0	0	1	1	0	0	0	0	0	0	1	0	0	0	1	0
OG0001912	Flexible	No annotation	NA	1	0	1	1	1	1	1	0	0	1	0	0	0	0	0	0	0	0	0	0	0	0
OG0001919	Flexible	K00697	otsA; trehalose 6-phosphate synthase [EC:2.4.1.15 2.4.1.347]	0	0	0	0	0	0	0	0	1	1	0	0	0	0	0	0	0	0	0	0	0	0
OG0001922	Flexible	K22044	ybiO; moderate conductance mechanosensitive channel	0	0	0	0	0	0	0	0	0	0	0	1	0	0	1	1	0	0	0	0	1	1
OG0001924	Flexible	No annotation	NA	0	0	0	0	0	0	0	1	1	1	0	0	0	1	0	0	0	0	0	1	1	1
OG0001936	Flexible	K01961	accC; acetyl-CoA carboxylase, biotin carboxylase subunit [EC:6.4.1.2 6.3.4.14]	1	1	0	0	0	1	1	1	0	0	1	1	0	0	0	0	0	0	0	0	0	0
OG0001937	Flexible	K03524	birA; BirA family transcriptional regulator, biotin operon repressor / biotin---[acetyl-CoA-carboxylase] ligase [EC:6.3.4.15]	1	1	0	0	0	1	1	1	0	0	0	1	0	0	0	0	0	0	0	0	0	0
OG0001938	Flexible	No annotation	NA	1	0	1	0	0	1	1	1	0	1	0	0	0	0	0	0	0	0	0	0	0	0
OG0001941	Flexible	K07027	K07027; glycosyltransferase 2 family protein	1	0	0	0	0	0	1	1	1	1	0	0	0	0	0	0	0	0	0	0	0	0
OG0001942	Flexible	No annotation	NA	0	1	0	0	0	1	1	0	0	1	0	0	0	0	0	0	0	0	0	0	0	0
OG0001949	Flexible	K01607	pcaC; 4-carboxymuconolactone decarboxylase [EC:4.1.1.44]	0	0	0	0	1	1	1	1	0	1	0	1	0	0	0	0	0	0	0	0	0	0
OG0001962	Flexible	K07341	doc; death on curing protein	1	1	0	0	0	0	0	1	0	0	0	0	0	1	1	0	0	1	1	1	1	1
OG0001963	Flexible	K16710	wcaK, amsJ; colanic acid/amylovoran biosynthesis protein	0	0	1	0	0	1	1	1	0	1	0	0	0	0	0	0	0	0	0	0	0	0
OG0001968	Flexible	No annotation	NA	1	0	0	0	0	1	1	1	0	1	0	0	0	0	0	0	0	0	0	0	0	0
OG0001970	Flexible	K01246	tag; DNA-3-methyladenine glycosylase I [EC:3.2.2.20]	0	1	0	0	1	1	1	1	0	0	0	0	0	1	0	0	0	0	1	1	0	1
OG0001987	Flexible	K07494	K07494; putative transposase	1	0	0	0	0	0	0	1	0	1	0	1	0	1	0	0	0	0	2	1	0	1
OG0001996	Flexible	K03580	hepA; ATP-dependent helicase HepA [EC:3.6.4.-]	0	0	0	0	0	0	1	1	0	1	0	1	0	0	1	0	1	1	0	1	1	1
OG0002001	Flexible	No annotation	NA	1	1	1	0	0	1	1	1	0	1	0	0	0	0	0	0	0	0	0	0	0	0
OG0002002	Flexible	No annotation	NA	1	0	1	1	1	1	0	0	0	1	1	0	0	0	0	0	0	0	0	0	0	0
OG0002005	Flexible	K07448	mrr; restriction system protein	1	1	1	0	1	1	1	1	0	1	0	0	0	0	0	0	0	0	0	0	0	0
OG0002008	Flexible	No annotation	NA	0	0	0	0	0	1	1	1	0	1	0	0	0	0	0	0	0	0	0	0	0	0
OG0002009	Flexible	No annotation	NA	1	0	0	0	1	0	1	1	0	1	0	0	0	0	0	0	0	0	0	0	0	0
OG0002014	Flexible	K00318	PRODH, fadM, putB; proline dehydrogenase [EC:1.5.5.2]	1	0	0	0	1	1	1	1	0	1	0	0	0	0	0	0	0	0	0	0	0	0
OG0002015	Flexible	No annotation	NA	2	0	0	0	1	1	1	1	0	1	0	0	0	0	0	0	0	0	0	0	0	0
OG0002017	Flexible	No annotation	NA	1	1	0	0	0	1	1	0	0	1	0	0	0	0	0	0	0	0	0	0	0	0
OG0002038	Flexible	No annotation	NA	0	0	0	0	0	0	0	0	0	1	0	0	0	0	0	1	1	1	0	0	0	1
OG0002050	Flexible	K00196	cooF; anaerobic carbon-monoxide dehydrogenase iron sulfur subunit	5	1	1	2	1	1	1	0	1	1	1	0	0	0	0	0	0	0	0	0	0	0
OG0002051	Flexible	No annotation	NA	0	0	0	0	1	1	1	1	0	1	1	0	0	0	0	0	0	0	0	0	0	0
OG0002054	Flexible	No annotation	NA	0	0	0	0	0	1	1	0	0	1	0	0	0	0	0	0	0	0	0	0	0	0
OG0002056	Flexible	No annotation	NA	0	0	0	0	0	1	0	1	0	1	0	0	0	0	0	0	0	0	0	0	0	0
OG0002081	Flexible	K15342	cas1; CRISP-associated protein Cas1	0	1	1	1	0	0	1	1	1	1	0	1	0	0	0	0	0	0	0	0	1	1
OG0002082	Flexible	K07029	dagK; diacylglycerol kinase (ATP) [EC:2.7.1.107]	0	0	0	0	0	0	0	0	0	0	0	0	0	0	1	1	0	0	0	0	0	1
OG0002083	Flexible	No annotation	NA	1	1	0	0	1	0	0	0	0	1	0	0	2	0	1	0	0	0	0	1	0	1
OG0002084	Flexible	No annotation	NA	1	0	1	0	1	1	0	1	0	1	0	0	0	0	0	0	0	0	0	0	0	0
OG0002086	Flexible	K09003	K09003; uncharacterized protein	1	0	1	1	1	1	0	1	0	1	0	0	0	0	0	0	0	0	0	0	0	0
OG0002090	Flexible	K20151	fucT; alpha(1,3/1,4) fucosyltransferase [EC:2.4.1.65 2.4.1.152]	1	0	0	2	0	1	1	1	0	1	0	0	0	0	0	0	0	0	0	0	0	0
OG0002095	Flexible	K07331	flaH; archaeal flagellar protein FlaH	0	0	0	0	0	1	1	0	0	1	1	1	0	0	0	0	0	0	0	0	0	0
OG0002096	Flexible	K07333	flaJ; archaeal flagellar protein FlaJ	0	0	0	0	0	1	1	1	0	1	1	1	0	0	0	0	0	0	0	0	0	0
OG0002101	No	No annotation	NA	1	1	1	0	0	0	0	1	0	1	0	1	0	0	0	0	1	1	0	1	1	1
OG0002119	Flexible	K01790	rfbC, rmlC; dTDP-4-dehydrorhamnose 3,5-epimerase [EC:5.1.3.13]	0	1	0	0	1	1	1	1	0	0	0	0	0	0	0	0	0	1	0	0	1	1
OG0002121	Flexible	No annotation	NA	1	0	1	1	1	0	1	1	0	1	0	1	0	0	0	0	0	0	0	0	0	0
OG0002123	Flexible	K03592	pmbA; PmbA protein	0	1	1	1	1	1	1	1	0	1	1	1	0	0	0	0	0	0	0	0	0	0
OG0002124	Flexible	K02004	ABC.CD.P; putative ABC transport system permease protein	1	0	0	0	1	0	1	1	0	1	1	1	0	0	0	0	0	0	0	0	0	0
OG0002125	Flexible	K23541	TMEM165, GDT1; Ca2+/H+ antiporter, TMEM165/GDT1 family	1	0	1	1	1	0	0	1	0	0	1	1	0	0	0	0	0	0	0	0	0	0
OG0002128	Flexible	K09155	K09155; uncharacterized protein	1	0	1	1	1	0	0	0	0	1	0	0	0	0	0	0	0	0	0	0	0	0
OG0002134	Flexible	K08966	mtnX; 2-hydroxy-3-keto-5-methylthiopentenyl-1-phosphate phosphatase [EC:3.1.3.87]	1	0	0	0	0	1	1	1	0	1	0	0	0	1	0	0	0	0	0	0	0	0
OG0002143	Flexible	No annotation	NA	1	1	0	0	0	0	0	0	0	1	0	0	0	1	0	1	0	0	1	1	1	1
OG0002171	Flexible	No annotation	NA	1	0	1	1	1	0	1	1	0	1	0	1	0	0	0	0	0	0	0	0	0	0
OG0002173	Flexible	No annotation	NA	1	1	1	0	1	1	1	1	0	0	0	0	0	0	0	0	0	0	0	0	0	0
OG0002177	Flexible	No annotation	NA	0	0	1	1	1	0	0	0	0	1	0	0	0	0	0	0	0	0	0	0	0	0
OG0002183	Flexible	No annotation	NA	1	0	0	0	0	0	1	1	0	1	0	1	0	0	0	0	0	0	0	0	0	0
OG0002200	Flexible	K01854	glf; UDP-galactopyranose mutase [EC:5.4.99.9]	1	0	0	0	0	0	0	0	0	0	0	0	0	1	0	0	1	1	0	0	1	1
OG0002202	Flexible	K03580	hepA; ATP-dependent helicase HepA [EC:3.6.4.-]	0	0	1	0	0	0	1	1	0	1	0	0	0	0	1	1	0	1	0	0	1	1
OG0002203	Flexible	K06871	K06871; uncharacterized protein	0	0	0	0	0	0	0	0	1	1	0	0	0	0	0	0	0	1	0	0	1	1
OG0002212	Flexible	No annotation	NA	0	0	1	1	1	0	0	0	0	1	0	0	0	0	0	0	0	0	0	0	0	0
OG0002213	Flexible	K00266	gltD; glutamate synthase (NADPH) small chain [EC:1.4.1.13]	1	1	0	0	0	1	1	1	1	1	0	0	0	0	0	0	0	0	0	0	0	0
OG0002218	Flexible	No annotation	NA	0	1	1	1	1	0	1	1	0	1	0	1	0	0	0	0	0	0	0	0	0	0
OG0002227	Flexible	K00249	ACADM, acd; acyl-CoA dehydrogenase [EC:1.3.8.7]	6	1	0	1	1	0	0	0	0	0	0	0	0	0	0	0	0	0	0	0	0	0
OG0002233	Flexible	No annotation	NA	1	1	0	0	0	0	1	0	0	1	0	0	0	0	0	0	1	1	2	1	1	1
OG0002236	Flexible	No annotation	NA	0	0	0	0	0	0	0	0	0	0	0	0	1	0	0	0	0	0	0	0	1	0
OG0002238	Flexible	K01091	gph; phosphoglycolate phosphatase [EC:3.1.3.18]	1	0	0	0	0	0	0	0	1	1	0	0	0	0	1	1	0	1	0	0	1	1
OG0002245	Flexible	No annotation	NA	0	0	0	0	0	0	0	0	1	1	0	0	0	0	0	1	0	0	0	0	1	1
OG0002254	Flexible	K06223	dam; DNA adenine methylase [EC:2.1.1.72]	0	0	0	0	0	0	0	0	1	1	0	0	0	0	1	0	1	1	1	1	0	1
OG0002257	Flexible	No annotation	NA	1	0	0	0	0	0	0	0	1	1	0	0	0	0	1	0	0	1	0	0	1	1
OG0002262	Flexible	K00074	paaH, hbd, fadB, mmgB; 3-hydroxybutyryl-CoA dehydrogenase [EC:1.1.1.157]	2	1	1	0	1	0	0	0	0	0	0	0	0	0	0	0	0	0	1	1	0	1
OG0002263	Flexible	No annotation	NA	1	1	1	1	1	0	1	1	0	1	0	0	0	0	0	0	0	0	0	0	0	0
OG0002264	Flexible	K01715	crt; enoyl-CoA hydratase [EC:4.2.1.17]	3	1	1	0	0	0	0	0	0	0	0	0	0	0	0	0	0	0	0	0	0	0
OG0002266	Flexible	K07130	kynB; arylformamidase [EC:3.5.1.9]	0	0	0	0	0	0	0	0	0	1	0	0	0	0	0	0	0	0	0	0	0	0
OG0002269	Flexible	No annotation	NA	1	1	1	0	1	0	1	1	0	1	0	0	0	1	0	0	0	0	0	1	0	0
OG0002270	Flexible	K01711	gmd, GMDS; GDPmannose 4,6-dehydratase [EC:4.2.1.47]	0	0	0	0	0	0	1	1	0	1	0	1	0	0	0	0	0	0	0	0	0	0
OG0002273	Flexible	K07330	flaG; archaeal flagellar protein FlaG	0	0	0	0	0	1	1	0	0	1	1	1	0	0	0	0	0	0	0	0	0	0
OG0002277	Flexible	K02025	ABC.MS.P; multiple sugar transport system permease protein	0	0	1	0	0	0	0	0	0	1	0	0	0	0	0	0	0	0	0	0	0	1
OG0002278	Flexible	K07218	nosD; nitrous oxidase accessory protein	7	1	0	0	0	0	1	0	0	1	0	1	0	0	0	0	0	0	0	0	0	0
OG0002291	Flexible	No annotation	NA	1	0	0	0	0	0	0	0	0	0	0	0	0	0	0	0	1	1	0	1	1	1
OG0002294	Flexible	K06889	K06889; uncharacterized protein	0	0	0	0	0	0	0	0	0	0	1	0	0	0	0	0	0	0	0	0	0	1
OG0002311	Flexible	K02503	HINT1, hinT, hit; histidine triad (HIT) family protein	0	1	0	0	0	0	0	0	0	0	1	1	0	0	0	0	0	0	0	0	0	0
OG0002316	Flexible	No annotation	NA	1	1	1	1	1	1	1	1	0	1	0	0	0	0	0	0	0	0	0	0	0	0
OG0002325	Flexible	No annotation	NA	0	1	1	0	1	1	1	1	0	1	0	0	0	0	0	0	0	0	0	0	0	0
OG0002328	Flexible	No annotation	NA	0	0	0	0	0	1	1	0	0	1	1	1	0	0	0	0	0	0	0	0	0	0
OG0002329	Flexible	K07329	flaF; archaeal flagellar protein FlaF	0	0	0	0	0	1	1	0	0	1	1	1	0	0	0	0	0	0	0	0	0	0
OG0002330	Flexible	No annotation	NA	1	0	0	0	1	1	1	1	0	1	1	0	0	0	0	0	0	0	0	0	0	0
OG0002339	Flexible	No annotation	NA	0	0	1	1	1	1	1	1	0	0	0	0	0	0	0	0	0	0	0	1	0	1
OG0002349	Flexible	K01239	iunH; purine nucleosidase [EC:3.2.2.1]	0	0	0	0	0	1	0	0	0	1	0	0	0	0	0	0	0	0	0	0	0	1
OG0002361	Flexible	No annotation	NA	0	0	0	0	0	0	0	0	0	0	0	0	0	0	0	0	1	0	0	0	1	1
OG0002365	Flexible	K07448	mrr; restriction system protein	1	0	0	0	0	1	0	0	0	1	0	1	0	0	1	0	1	1	0	1	1	1
OG0002370	Flexible	No annotation	NA	0	0	1	1	1	1	0	0	0	0	0	0	0	0	0	0	0	0	0	0	0	1
OG0002374	Flexible	K00762	pyrE; orotate phosphoribosyltransferase [EC:2.4.2.10]	1	1	1	1	1	1	0	0	0	1	0	0	0	0	0	0	0	0	0	0	0	0
OG0002386	Flexible	No annotation	NA	1	0	1	0	0	0	0	0	0	1	0	0	0	0	0	0	0	0	0	0	0	0
OG0002389	Flexible	No annotation	NA	1	1	1	0	1	1	1	1	0	0	0	0	0	0	0	0	0	0	0	0	0	0
OG0002391	Flexible	No annotation	NA	1	0	0	1	1	0	0	1	0	1	0	0	0	0	0	0	0	0	0	0	0	0
OG0002393	Flexible	No annotation	NA	0	0	0	0	0	1	0	1	0	1	0	0	0	0	0	0	0	0	0	0	0	0
OG0002395	Flexible	No annotation	NA	1	0	0	0	0	0	1	0	0	1	0	1	0	0	0	0	0	0	0	0	0	0
OG0002397	Flexible	No annotation	NA	0	0	0	0	0	0	0	0	0	1	0	0	0	0	0	0	0	0	0	0	0	0
OG0002399	Flexible	No annotation	NA	0	0	0	0	0	0	0	0	1	1	0	0	0	0	0	0	0	0	0	0	0	0
OG0002401	Flexible	K02026	ABC.MS.P1; multiple sugar transport system permease protein	0	0	1	0	0	0	0	0	0	1	0	0	0	0	0	0	0	0	0	0	0	0
OG0002429	Flexible	K09951	cas2; CRISPR-associated protein Cas2	2	0	0	0	0	0	0	0	0	0	0	0	0	0	0	0	0	0	0	0	1	0
OG0002438	Flexible	K03738	aor; aldehyde:ferredoxin oxidoreductase [EC:1.2.7.5]	2	1	1	2	1	0	0	0	0	0	0	0	0	0	0	0	0	0	0	0	0	0
OG0002442	Flexible	No annotation	NA	1	1	1	0	1	1	1	0	0	1	0	0	0	0	0	0	0	0	0	0	0	0
OG0002453	Flexible	K01966	PCCB, pccB; propionyl-CoA carboxylase beta chain [EC:6.4.1.3 2.1.3.15]	1	1	0	0	0	1	1	1	0	0	0	0	0	0	0	0	0	0	0	0	0	0
OG0002454	Flexible	No annotation	NA	1	1	0	0	0	1	1	1	0	0	0	0	0	0	0	0	0	0	0	0	0	0
OG0002459	Flexible	No annotation	NA	0	0	0	0	0	0	0	0	1	1	0	0	0	0	0	0	0	0	0	0	0	0
OG0002465	Flexible	No annotation	NA	18	1	0	0	0	0	0	0	0	0	0	1	0	0	0	0	0	0	0	0	0	0
OG0002475	Flexible	No annotation	NA	0	0	0	0	0	0	0	0	0	0	0	0	0	0	0	1	0	0	0	0	1	1
OG0002506	Flexible	K01011	TST, MPST, sseA; thiosulfate/3-mercaptopyruvate sulfurtransferase [EC:2.8.1.1 2.8.1.2]	0	0	0	0	1	1	1	0	0	1	0	1	0	0	0	0	0	0	0	0	0	0
OG0002508	Flexible	No annotation	NA	2	1	0	0	0	1	0	0	0	1	0	0	0	0	0	0	0	0	0	0	0	0
OG0002519	Flexible	K03855	fixX; ferredoxin like protein	1	1	0	1	1	0	0	0	0	1	0	0	0	0	0	0	0	0	0	0	0	0
OG0002524	Flexible	No annotation	NA	11	1	0	0	0	0	0	0	0	0	0	0	0	0	0	0	0	0	0	0	0	0
OG0002528	Flexible	K01066	aes; acetyl esterase [EC:3.1.1.-]	0	0	0	0	0	0	0	0	0	0	0	0	0	1	0	0	0	0	0	1	1	1
OG0002531	Flexible	No annotation	NA	0	0	0	0	0	1	0	0	0	0	0	0	0	0	1	0	0	0	0	0	1	0
OG0002534	Flexible	No annotation	NA	1	0	0	0	1	0	0	0	0	0	0	0	1	0	0	1	0	0	0	0	1	1
OG0002548	Flexible	No annotation	NA	1	1	0	0	0	0	1	1	0	1	0	0	0	0	0	0	0	0	0	0	0	1
OG0002552	Flexible	No annotation	NA	1	0	0	0	0	0	0	0	1	1	0	0	0	0	1	0	0	0	0	0	0	1
OG0002556	Flexible	K06941	rlmN; 23S rRNA (adenine2503-C2)-methyltransferase [EC:2.1.1.192]	1	1	1	0	0	0	0	0	0	1	0	1	0	0	0	0	0	0	0	0	0	0
OG0002559	Flexible	No annotation	NA	1	1	1	1	0	1	1	1	0	0	0	0	0	0	0	0	0	0	0	0	0	0
OG0002564	Flexible	No annotation	NA	0	0	0	0	0	1	1	1	0	1	0	1	0	0	0	0	0	0	0	0	0	0
OG0002569	Flexible	K01992	ABC-2.P; ABC-2 type transport system permease protein	1	1	0	0	0	1	1	1	0	1	1	0	0	0	0	0	0	0	0	0	0	0
OG0002570	Flexible	K00639	kbl, GCAT; glycine C-acetyltransferase [EC:2.3.1.29]	1	1	0	0	0	1	1	1	0	0	0	0	0	0	0	0	0	0	0	0	0	0
OG0002574	Flexible	No annotation	NA	0	0	0	0	0	0	0	0	0	1	0	0	0	0	0	0	0	0	1	1	0	0
OG0002619	Flexible	K14445	SLC13A2_3_5; solute carrier family 13 (sodium-dependent dicarboxylate transporter), member 2/3/5	1	1	0	0	0	0	1	1	0	1	0	0	0	0	0	0	0	0	0	0	0	1
OG0002623	Flexible	K07494	K07494; putative transposase	1	0	0	0	0	0	0	1	0	0	0	1	0	0	0	0	0	0	0	0	0	1
OG0002628	Flexible	K07043	K07043; uncharacterized protein	0	0	1	0	0	0	0	0	1	1	0	1	0	0	1	0	0	0	0	0	0	0
OG0002637	Flexible	No annotation	NA	1	0	0	0	0	0	0	0	1	1	0	0	0	0	0	0	0	0	0	1	1	1
OG0002641	Flexible	K03636	moaD, cysO; sulfur-carrier protein	3	0	1	2	1	1	0	0	0	0	0	0	0	0	0	0	0	0	0	0	0	0
OG0002644	Flexible	K00239	sdhA, frdA; succinate dehydrogenase / fumarate reductase, flavoprotein subunit [EC:1.3.5.1 1.3.5.4]	1	0	1	1	1	1	1	0	0	1	0	0	0	0	0	0	0	0	0	0	0	0
OG0002648	Flexible	No annotation	NA	1	0	0	0	0	0	0	1	1	1	0	0	0	1	0	0	0	0	0	0	0	0
OG0002652	Flexible	No annotation	NA	0	0	0	0	0	1	1	0	0	1	0	0	0	0	0	0	0	0	0	0	0	0
OG0002655	Flexible	No annotation	NA	1	1	0	1	1	1	1	1	0	0	0	0	0	0	0	0	0	0	0	0	0	0
OG0002667	Flexible	K07029	dagK; diacylglycerol kinase (ATP) [EC:2.7.1.107]	0	0	0	0	0	0	0	0	0	1	0	0	0	0	0	0	0	0	0	0	0	0
OG0002683	Flexible	K07114	yfbK; Ca-activated chloride channel homolog	14	1	0	0	0	0	0	0	0	0	0	0	0	0	0	0	0	0	0	0	1	0
OG0002692	Flexible	K03497	parB, spo0J; ParB family transcriptional regulator, chromosome partitioning protein	3	0	0	0	0	1	0	0	0	1	0	0	2	1	0	0	0	0	0	0	1	0
OG0002696	Flexible	K07386	pepO; putative endopeptidase [EC:3.4.24.-]	0	0	0	0	0	0	0	0	0	0	0	0	0	0	0	0	0	0	0	0	0	1
OG0002718	Flexible	K19171	dndD; DNA sulfur modification protein DndD	0	0	0	0	0	0	0	0	0	0	0	1	0	0	1	0	1	0	0	1	1	1
OG0002721	Flexible	No annotation	NA	0	0	0	0	0	0	1	0	1	1	0	0	0	1	0	0	0	0	0	1	1	0
OG0002723	Flexible	K09951	cas2; CRISPR-associated protein Cas2	0	0	0	1	0	0	1	1	1	1	0	1	0	0	0	0	1	0	0	0	1	1
OG0002731	Flexible	No annotation	NA	0	0	1	1	1	0	0	1	0	1	0	0	0	0	0	0	0	0	0	0	0	0
OG0002732	Flexible	No annotation	NA	1	0	1	1	0	0	0	1	0	1	0	0	0	0	0	0	0	0	0	0	0	0
OG0002733	Flexible	No annotation	NA	0	0	1	0	1	0	1	1	0	1	0	0	0	0	0	0	0	0	0	0	0	0
OG0002741	Flexible	No annotation	NA	1	0	1	1	1	1	0	0	0	1	0	0	0	0	0	0	0	0	0	0	0	0
OG0002743	Flexible	K09992	K09992; uncharacterized protein	13	0	0	0	0	1	0	1	0	0	0	0	0	0	0	0	0	0	0	0	0	0
OG0002744	Flexible	K15789	TDH; threonine 3-dehydrogenase [EC:1.1.1.103]	0	1	0	0	0	1	1	1	0	0	0	0	0	0	0	0	0	0	0	0	0	0
OG0002752	Flexible	K08315	hycI; hydrogenase 3 maturation protease [EC:3.4.23.51]	1	1	0	0	0	0	1	1	0	1	0	0	0	0	0	0	0	0	0	0	0	0
OG0002753	Flexible	K03497	parB, spo0J; ParB family transcriptional regulator, chromosome partitioning protein	1	1	0	1	0	1	0	1	0	1	0	0	1	1	1	0	0	0	0	0	1	0
OG0002755	Flexible	K02035	ABC.PE.S; peptide/nickel transport system substrate-binding protein	3	1	0	0	0	1	0	1	0	0	0	0	0	0	0	0	0	0	0	0	0	0
OG0002757	Flexible	No annotation	NA	1	1	0	0	0	0	1	0	0	1	0	0	0	0	0	0	0	0	0	0	0	0
OG0002802	Flexible	K11687	ADPRHL2; poly(ADP-ribose) glycohydrolase ARH3 [EC:3.2.1.143]	0	0	1	1	1	0	0	0	0	0	0	0	0	0	0	0	0	0	0	1	1	1
OG0002857	Flexible	No annotation	NA	0	0	0	0	0	1	1	1	0	0	0	0	0	0	0	0	0	0	0	0	0	0
OG0002860	Flexible	K13051	ASRGL1, iaaA; L-asparaginase / beta-aspartyl-peptidase [EC:3.5.1.1 3.4.19.5]	1	0	1	0	1	1	1	0	0	0	0	0	0	0	0	0	0	0	0	0	0	0
OG0002861	Flexible	No annotation	NA	1	0	0	0	0	1	1	1	0	1	0	0	0	0	0	0	0	0	0	0	0	0
OG0002880	Flexible	No annotation	NA	1	0	0	0	0	0	1	0	0	1	0	0	0	0	0	0	0	0	0	0	0	0
OG0002889	Flexible	No annotation	NA	3	0	0	0	0	0	0	0	0	0	0	0	0	0	0	0	0	0	0	0	0	0
OG0002912	Flexible	K07316	mod; adenine-specific DNA-methyltransferase [EC:2.1.1.72]	0	0	1	0	0	1	0	0	0	1	0	0	0	0	0	0	0	1	0	1	1	1
OG0002927	Flexible	K15894	pseB; UDP-N-acetylglucosamine 4,6-dehydratase [EC:4.2.1.115]	1	1	0	1	1	1	0	1	0	0	0	1	0	0	0	0	0	0	0	0	0	1
OG0002932	Flexible	No annotation	NA	0	0	0	0	0	0	0	0	0	0	0	0	0	0	0	0	0	0	0	0	1	1
OG0002953	Flexible	K20611	crtD; 1-hydroxy-2-isopentenylcarotenoid 3,4-desaturase [EC:1.3.99.37]	0	0	1	0	0	0	0	1	0	1	0	1	0	0	0	0	0	0	0	0	0	0
OG0002954	Flexible	No annotation	NA	0	0	0	0	0	0	0	1	0	1	0	1	0	0	0	0	0	0	0	0	0	0
OG0002956	Flexible	K01039	gctA; glutaconate CoA-transferase, subunit A [EC:2.8.3.12]	2	1	1	1	1	1	0	0	0	0	0	0	0	0	0	0	0	0	0	0	0	0
OG0002957	Flexible	K01040	gctB; glutaconate CoA-transferase, subunit B [EC:2.8.3.12]	2	1	1	1	1	1	0	0	0	0	0	0	0	0	0	0	0	0	0	0	0	0
OG0002958	Flexible	K22736	VIT; vacuolar iron transporter family protein	0	0	1	2	1	0	0	0	0	0	0	0	0	0	0	0	0	0	0	0	1	0
OG0002965	Flexible	K09165	K09165; dodecin	1	1	0	1	0	1	0	0	0	1	0	0	0	0	0	0	0	0	0	0	0	0
OG0002975	Flexible	No annotation	NA	1	1	0	0	1	1	1	1	0	1	0	0	0	0	0	0	0	0	0	0	0	0
OG0002989	Flexible	No annotation	NA	0	0	0	0	1	0	1	0	0	1	1	0	0	0	0	0	0	0	0	0	0	0
OG0003033	Flexible	K01821	praC, xylH; 4-oxalocrotonate tautomerase [EC:5.3.2.6]	1	0	0	0	0	0	0	0	0	1	1	0	0	0	1	0	0	0	0	0	0	1
OG0003072	Flexible	K05308	gnaD; gluconate/galactonate dehydratase [EC:4.2.1.140]	0	0	1	1	1	0	0	0	0	0	0	0	0	0	0	0	0	0	0	0	0	1
OG0003094	Flexible	K19784	chrR, NQR; chromate reductase, NAD(P)H dehydrogenase (quinone)	0	0	0	0	0	0	0	0	0	0	0	0	0	0	0	1	0	0	0	0	1	1
OG0003111	Flexible	K03750	moeA; molybdopterin molybdotransferase [EC:2.10.1.1]	1	0	1	1	0	0	0	0	0	0	0	0	0	0	0	0	0	0	0	0	0	0
OG0003112	Flexible	K19802	ycjG, ykfB; L-Ala-D/L-Glu epimerase [EC:5.1.1.20]	0	0	1	1	1	0	0	0	0	0	0	0	0	0	0	0	0	0	0	0	0	0
OG0003116	Flexible	No annotation	NA	1	0	0	0	0	0	0	1	0	1	0	0	0	0	0	0	0	0	0	0	0	0
OG0003119	Flexible	K01546	kdpA; potassium-transporting ATPase potassium-binding subunit	0	0	0	0	0	1	1	0	0	1	0	0	0	0	0	0	0	0	0	0	0	0
OG0003124	Flexible	K07725	csa3; CRISPR-associated protein Csa3	1	0	0	1	0	1	1	1	0	0	0	0	0	0	0	0	0	0	0	0	0	0
OG0003129	Flexible	No annotation	NA	1	0	0	0	0	0	0	0	0	1	0	0	1	0	0	0	1	1	0	0	1	1
OG0003133	Flexible	K18828	mvpA, vapC; tRNA(fMet)-specific endonuclease VapC [EC:3.1.-.-]	1	0	0	1	0	0	0	0	0	0	0	0	0	1	0	0	0	0	0	1	0	0
OG0003150	Flexible	K03179	ubiA; 4-hydroxybenzoate polyprenyltransferase [EC:2.5.1.39]	0	0	0	0	0	0	0	1	0	1	0	0	0	0	0	0	0	0	0	0	0	0
OG0003152	Flexible	K01286	E3.4.16.4; D-alanyl-D-alanine carboxypeptidase [EC:3.4.16.4]	0	0	0	0	0	0	0	0	1	1	0	0	0	0	0	0	0	0	0	0	0	0
OG0003153	Flexible	K12132	prkC, stkP; eukaryotic-like serine/threonine-protein kinase [EC:2.7.11.1]	0	0	1	0	0	0	0	1	0	0	0	0	0	0	0	0	0	0	0	0	0	1
OG0003154	Flexible	No annotation	NA	1	1	0	0	0	0	1	0	1	1	0	0	0	0	0	0	0	0	0	0	0	1
OG0003162	Flexible	K07218	nosD; nitrous oxidase accessory protein	2	1	0	0	0	0	0	0	0	0	0	0	0	0	0	0	0	0	0	0	0	1
OG0003173	Flexible	No annotation	NA	1	0	0	0	0	0	0	0	0	0	0	0	0	0	0	0	1	0	0	0	1	1
OG0003221	Flexible	No annotation	NA	0	0	0	1	0	0	0	1	0	0	0	1	0	0	0	0	0	1	0	1	0	1
OG0003222	Flexible	No annotation	NA	0	0	0	0	0	0	0	0	1	1	0	0	0	0	0	0	0	0	0	0	0	1
OG0003224	Flexible	No annotation	NA	0	0	0	0	0	0	0	0	0	0	0	0	0	0	0	0	0	0	0	0	1	1
OG0003228	Flexible	K19118	csd2, cas7; CRISPR-associated protein Csd2	0	1	0	0	0	0	0	0	1	1	0	0	0	0	0	0	0	0	0	0	1	1
OG0003230	Flexible	K06223	dam; DNA adenine methylase [EC:2.1.1.72]	0	0	0	0	0	0	0	0	1	1	0	0	0	0	0	0	0	0	0	0	0	1
OG0003257	Flexible	K00123	fdoG, fdhF, fdwA; formate dehydrogenase major subunit [EC:1.17.1.9]	1	1	1	0	1	0	0	0	0	0	0	0	0	0	0	0	0	0	0	0	0	0
OG0003258	Flexible	K03753	mobB; molybdopterin-guanine dinucleotide biosynthesis adapter protein	1	1	1	1	1	0	0	0	0	0	0	0	0	0	0	0	0	0	0	0	0	0
OG0003260	Flexible	No annotation	NA	0	1	1	1	1	0	0	0	0	0	0	0	0	0	0	0	0	0	0	0	0	0
OG0003261	Flexible	K19091	cas6; CRISPR-associated endoribonuclease Cas6 [EC:3.1.-.-]	0	0	1	0	0	0	0	0	1	1	0	0	0	0	0	0	0	0	0	0	0	0
OG0003265	Flexible	K00125	fdhB; formate dehydrogenase (coenzyme F420) beta subunit [EC:1.17.98.3 1.8.98.6]	1	0	0	0	1	1	0	1	0	0	0	0	0	0	0	0	0	0	0	0	0	0
OG0003266	Flexible	K01308	yqgT; g-D-glutamyl-meso-diaminopimelate peptidase [EC:3.4.19.11]	1	1	0	0	0	1	1	1	0	0	0	0	0	0	0	0	0	0	0	0	0	0
OG0003273	Flexible	No annotation	NA	1	0	0	0	0	1	1	1	0	0	0	0	0	0	0	0	0	0	0	0	0	0
OG0003306	Flexible	No annotation	NA	0	0	0	0	0	0	0	0	0	0	0	1	0	0	0	0	0	0	0	0	0	0
OG0003309	Flexible	K03823	pat; phosphinothricin acetyltransferase [EC:2.3.1.183]	1	1	0	0	1	0	1	0	0	1	0	0	0	0	0	0	0	0	0	0	0	1
OG0003311	Flexible	K07317	K07317; adenine-specific DNA-methyltransferase [EC:2.1.1.72]	1	0	1	0	0	0	0	0	0	1	0	0	0	0	0	0	0	0	0	1	1	1
OG0003313	Flexible	No annotation	NA	0	0	0	0	0	0	0	0	0	1	0	0	0	0	0	0	0	0	0	0	0	1
OG0003315	Flexible	K01848	E5.4.99.2A, mcmA1; methylmalonyl-CoA mutase, N-terminal domain [EC:5.4.99.2]	3	1	1	0	0	0	0	0	0	0	0	0	0	0	0	0	0	0	0	0	0	0
OG0003317	Flexible	No annotation	NA	1	1	0	0	0	0	0	0	0	0	0	0	0	0	0	0	0	0	0	0	0	0
OG0003323	Flexible	No annotation	NA	3	1	0	0	0	0	0	0	0	0	0	0	0	0	0	0	0	0	0	0	0	0
OG0003325	Flexible	No annotation	NA	1	0	0	1	0	1	0	0	0	0	0	0	0	0	0	0	0	0	0	1	0	0
OG0003331	Flexible	No annotation	NA	0	0	0	0	0	0	0	0	0	0	0	0	0	0	0	0	0	0	0	0	1	0
OG0003335	Flexible	K01627	kdsA; 2-dehydro-3-deoxyphosphooctonate aldolase (KDO 8-P synthase) [EC:2.5.1.55]	0	0	0	0	0	0	0	0	0	0	0	0	0	0	0	0	1	1	0	0	0	0
OG0003348	Flexible	K01126	E3.1.4.46, glpQ, ugpQ; glycerophosphoryl diester phosphodiesterase [EC:3.1.4.46]	0	1	1	0	0	0	0	0	0	0	0	0	0	0	0	0	0	0	0	0	0	1
OG0003357	Flexible	No annotation	NA	1	1	0	0	0	0	0	1	0	0	0	0	0	0	0	0	0	0	0	1	0	1
OG0003393	Flexible	K03496	parA, soj; chromosome partitioning protein	0	0	0	0	0	0	0	0	0	0	0	0	0	0	1	0	0	0	0	0	1	1
OG0003394	Flexible	No annotation	NA	0	0	0	0	0	0	0	1	0	1	0	1	0	0	0	0	0	0	0	0	0	1
OG0003408	Flexible	K20074	prpC, phpP; PPM family protein phosphatase [EC:3.1.3.16]	0	0	1	0	0	0	0	0	0	0	0	0	0	0	0	1	0	0	0	1	1	1
OG0003424	Flexible	No annotation	NA	1	0	1	0	0	1	0	0	0	0	0	0	0	1	0	0	0	1	0	1	1	1
OG0003433	Flexible	K06934	K06934; uncharacterized protein	1	1	1	1	1	0	0	0	0	0	0	0	0	0	0	0	0	0	0	0	0	0
OG0003440	Flexible	K07100	K07100; putative phosphoribosyl transferase	0	0	0	0	0	1	0	0	0	1	0	0	0	0	0	0	0	0	0	0	0	0
OG0003462	Flexible	No annotation	NA	1	0	0	1	1	0	0	1	0	0	0	0	0	0	0	0	0	0	0	0	0	0
OG0003465	Flexible	No annotation	NA	0	1	0	0	0	0	0	1	0	0	0	0	0	0	0	0	0	0	0	0	0	0
OG0003466	Flexible	No annotation	NA	0	1	0	0	0	0	1	1	0	1	0	0	0	0	0	0	0	0	0	0	0	0
OG0003477	Flexible	K03328	TC.PST; polysaccharide transporter, PST family	0	0	0	0	0	0	0	0	0	1	0	0	0	0	0	0	0	0	0	0	0	0
OG0003487	Flexible	K09125	K09125; uncharacterized protein	1	0	0	0	0	0	0	0	0	0	0	0	0	0	0	0	0	0	0	0	0	1
OG0003498	Flexible	No annotation	NA	0	1	0	0	0	0	0	0	0	0	0	0	0	0	0	0	0	0	0	1	0	0
OG0003501	Flexible	K01745	hutH, HAL; histidine ammonia-lyase [EC:4.3.1.3]	1	1	0	1	1	0	0	0	0	1	0	0	0	0	0	0	0	0	0	0	0	0
OG0003504	Flexible	K07464	cas4; CRISPR-associated exonuclease Cas4 [EC:3.1.12.1]	0	0	0	0	0	0	0	0	1	1	0	0	0	0	0	0	0	0	0	0	0	0
OG0003506	Flexible	No annotation	NA	3	1	1	0	0	0	0	0	0	0	0	0	0	0	0	0	0	0	0	0	0	0
OG0003508	Flexible	No annotation	NA	0	1	1	0	0	0	0	0	0	1	0	0	0	0	0	0	0	0	0	0	0	0
OG0003509	Flexible	K00240	sdhB, frdB; succinate dehydrogenase / fumarate reductase, iron-sulfur subunit [EC:1.3.5.1 1.3.5.4]	1	0	0	0	0	1	1	0	0	1	0	0	0	0	0	0	0	0	0	0	0	0
OG0003513	Flexible	No annotation	NA	1	1	1	0	0	0	0	1	0	0	0	0	0	0	0	0	0	0	0	0	0	0
OG0003520	Flexible	K06878	K06878; tRNA-binding protein	0	0	0	0	0	0	0	0	0	1	0	0	0	0	0	0	0	0	0	1	0	1
OG0003522	Flexible	No annotation	NA	1	1	1	0	0	0	0	1	0	1	0	0	0	1	0	0	0	1	0	1	1	0
OG0003559	Flexible	K01156	res; type III restriction enzyme [EC:3.1.21.5]	0	0	1	0	0	0	0	0	0	1	0	0	0	0	0	0	0	0	0	0	0	1
OG0003630	Flexible	No annotation	NA	1	1	0	0	0	0	0	0	0	1	0	1	0	0	0	1	0	1	0	0	1	0
OG0003643	Flexible	No annotation	NA	0	1	1	1	1	0	0	0	0	0	0	0	0	0	0	0	0	0	0	0	0	0
OG0003646	Flexible	No annotation	NA	0	0	0	0	0	0	0	0	0	1	0	0	0	0	0	0	0	0	0	0	0	0
OG0003648	Flexible	No annotation	NA	1	0	0	0	1	1	1	1	0	0	0	0	0	0	0	0	0	0	0	0	0	0
OG0003680	Flexible	K00588	E2.1.1.104; caffeoyl-CoA O-methyltransferase [EC:2.1.1.104]	0	0	0	3	1	1	0	0	0	1	0	0	0	0	0	0	0	0	0	0	0	0
OG0003682	Flexible	K07491	K07491; putative transposase	1	1	0	0	0	0	0	1	0	0	0	1	0	1	0	0	0	0	0	0	0	0
OG0003694	Flexible	K16710	wcaK, amsJ; colanic acid/amylovoran biosynthesis protein	1	0	0	0	1	0	0	0	0	1	0	1	0	0	0	0	0	0	0	0	0	0
OG0003696	Flexible	No annotation	NA	0	1	0	0	0	0	0	0	0	1	0	0	0	0	0	0	0	0	0	0	0	0
OG0003698	Flexible	No annotation	NA	1	0	0	0	0	0	0	0	0	1	0	0	0	0	0	0	0	0	0	0	0	0
OG0003722	Flexible	K08223	fsr; MFS transporter, FSR family, fosmidomycin resistance protein	0	0	0	1	1	0	0	0	0	0	0	0	0	0	0	0	0	0	0	0	0	0
OG0003723	Flexible	K03651	cpdA; 3',5'-cyclic-AMP phosphodiesterase [EC:3.1.4.53]	1	1	0	1	1	0	0	0	0	1	0	0	0	0	0	0	0	0	0	0	0	0
OG0003724	Flexible	No annotation	NA	1	1	0	1	1	0	0	0	0	0	0	0	0	0	0	0	0	0	0	0	0	0
OG0003725	Flexible	K03653	K03653; N-glycosylase/DNA lyase [EC:3.2.2.- 4.2.99.18]	2	1	0	0	0	0	0	0	0	1	0	0	0	0	0	0	0	0	0	0	0	0
OG0003731	Flexible	No annotation	NA	0	0	1	0	0	0	0	0	0	0	0	0	0	0	0	0	0	0	0	0	0	0
OG0003733	Flexible	K07068	K07068; uncharacterized protein	2	1	0	0	0	0	0	0	0	0	0	0	0	0	0	0	0	0	0	0	0	0
OG0003737	Flexible	No annotation	NA	1	0	0	0	0	0	0	0	0	0	0	0	0	0	0	0	0	0	0	0	0	0
OG0003739	Flexible	No annotation	NA	0	1	1	0	0	0	0	0	1	1	0	0	0	0	0	0	0	0	0	0	0	0
OG0003760	Flexible	No annotation	NA	6	1	0	0	0	0	0	0	0	0	0	0	0	0	0	0	0	0	0	0	0	0
OG0003795	Flexible	No annotation	NA	2	0	0	0	0	1	0	0	0	0	0	0	0	0	0	0	0	0	0	0	0	1
OG0003812	Flexible	K06919	K06919; putative DNA primase/helicase	0	0	0	0	0	1	0	0	0	0	0	0	0	0	0	0	0	0	0	0	0	1
OG0003857	Flexible	K12941	abgB; aminobenzoyl-glutamate utilization protein B	0	0	0	0	0	0	0	0	0	0	0	0	0	0	1	0	0	0	0	0	1	0
OG0003888	Flexible	K15342	cas1; CRISP-associated protein Cas1	0	0	0	0	0	0	0	0	0	0	0	0	0	0	0	0	1	1	0	0	1	1
OG0003890	Flexible	No annotation	NA	1	0	0	0	0	1	0	0	0	0	0	0	0	0	0	0	0	1	0	1	1	1
OG0003897	Flexible	K16850	uxaA2; altronate dehydratase large subunit [EC:4.2.1.7]	0	0	1	2	1	0	0	0	0	0	0	0	0	0	0	0	0	0	0	0	0	0
OG0003903	Flexible	No annotation	NA	1	0	0	0	1	1	0	0	0	1	0	0	0	0	0	0	0	0	0	0	0	0
OG0003941	Flexible	No annotation	NA	0	0	0	0	0	0	0	0	0	0	0	0	0	0	0	0	0	0	1	1	0	0
OG0003951	Flexible	No annotation	NA	1	0	0	0	1	0	1	0	0	1	0	0	0	0	0	0	0	0	0	0	0	0
OG0003973	Flexible	No annotation	NA	1	0	0	0	0	0	0	0	0	0	0	1	0	0	0	0	0	0	0	0	0	0
OG0003976	Flexible	K11529	gck, gckA, GLYCTK; glycerate 2-kinase [EC:2.7.1.165]	0	0	1	1	1	0	0	0	0	0	0	0	0	0	0	0	0	0	0	0	0	0
OG0003977	Flexible	No annotation	NA	1	0	0	0	0	0	0	0	1	1	0	0	0	0	0	0	0	0	0	0	0	0
OG0003986	Flexible	K01744	aspA; aspartate ammonia-lyase [EC:4.3.1.1]	0	0	0	0	0	1	1	0	0	1	0	0	0	0	0	0	0	0	0	0	0	0
OG0003987	Flexible	K17218	sqr; sulfide:quinone oxidoreductase [EC:1.8.5.4]	1	0	0	0	0	0	0	0	0	0	0	0	0	0	0	0	0	0	0	0	0	0
OG0003989	Flexible	No annotation	NA	0	0	0	0	0	0	1	0	0	0	0	0	0	0	0	0	0	0	0	0	0	0
OG0003990	Flexible	K18843	hicB; antitoxin HicB	2	1	1	0	0	0	0	1	0	0	0	0	0	0	0	0	0	0	0	0	0	0
OG0003995	Flexible	No annotation	NA	1	1	0	0	1	0	0	0	0	1	0	0	0	0	0	0	0	0	0	0	0	0
OG0004013	Flexible	K07451	mcrA; 5-methylcytosine-specific restriction enzyme A [EC:3.1.21.-]	0	0	0	0	0	0	0	0	0	0	0	0	0	0	0	0	1	0	0	1	1	1
OG0004057	Flexible	No annotation	NA	0	0	0	0	0	0	0	0	0	0	0	0	0	0	0	0	0	0	0	0	0	1
OG0004172	Flexible	K03637	moaC, CNX3; cyclic pyranopterin monophosphate synthase [EC:4.6.1.17]	1	0	1	1	0	0	0	0	0	0	0	0	0	0	0	0	0	0	0	0	0	0
OG0004173	Flexible	K03638	moaB; molybdopterin adenylyltransferase [EC:2.7.7.75]	1	0	1	1	0	0	0	0	0	0	0	0	0	0	0	0	0	0	0	0	0	0
OG0004174	Flexible	No annotation	NA	1	1	1	0	1	0	0	0	0	0	0	0	0	0	0	0	0	1	0	0	0	0
OG0004175	Flexible	K19075	cst2, cas7; CRISPR-associated protein Cst2	0	0	1	0	0	0	0	0	1	1	0	0	0	0	0	0	0	0	0	0	0	0
OG0004176	Flexible	K19090	cas5t; CRISPR-associated protein Cas5t	0	0	1	0	0	0	0	0	1	1	0	0	0	0	0	0	0	0	0	0	0	0
OG0004182	Flexible	No annotation	NA	0	0	0	0	1	1	1	0	0	1	0	0	0	0	0	0	0	0	0	0	0	0
OG0004183	Flexible	No annotation	NA	0	0	0	0	0	1	0	0	0	0	0	0	0	0	0	0	0	0	0	0	0	0
OG0004187	Flexible	No annotation	NA	1	1	0	0	0	0	0	1	0	1	0	0	0	0	0	0	0	0	0	0	0	0
OG0004199	Flexible	No annotation	NA	1	0	1	0	0	1	1	1	0	1	0	0	0	0	0	0	0	0	0	0	0	0
OG0004200	Flexible	K01712	hutU, UROC1; urocanate hydratase [EC:4.2.1.49]	1	1	0	0	0	1	0	0	0	0	0	0	0	0	0	0	0	0	0	0	0	0
OG0004208	Flexible	K15342	cas1; CRISP-associated protein Cas1	0	0	0	0	0	1	0	1	0	1	0	0	0	0	0	0	0	0	0	0	0	0
OG0004219	Flexible	No annotation	NA	0	0	0	0	0	1	1	0	0	1	0	0	0	0	0	0	0	0	0	0	0	0
OG0004244	Flexible	K02035	ABC.PE.S; peptide/nickel transport system substrate-binding protein	0	0	0	0	0	0	0	0	0	0	0	0	0	0	0	0	0	0	1	1	0	1
OG0004250	Flexible	K11175	purN; phosphoribosylglycinamide formyltransferase 1 [EC:2.1.2.2]	0	1	0	1	0	0	0	0	0	0	0	0	0	0	0	0	0	0	0	0	0	0
OG0004253	Flexible	K01436	K01436; amidohydrolase [EC:3.5.1.-]	0	0	0	0	0	0	0	0	0	0	0	1	0	0	0	0	0	0	0	0	0	0
OG0004258	Flexible	K01497	ribA, RIB1; GTP cyclohydrolase II [EC:3.5.4.25]	0	0	1	0	0	0	0	0	0	1	0	0	0	0	0	0	0	0	0	0	0	0
OG0004260	Flexible	K13990	FTCD; glutamate formiminotransferase / formiminotetrahydrofolate cyclodeaminase [EC:2.1.2.5 4.3.1.4]	1	1	0	0	0	0	0	0	0	0	0	0	0	0	0	0	0	0	0	0	0	0
OG0004261	Flexible	K19267	qorB; NAD(P)H dehydrogenase (quinone) [EC:1.6.5.2]	0	0	0	0	0	0	1	0	0	1	0	0	0	0	0	0	0	0	0	0	0	0
OG0004264	Flexible	K01735	aroB; 3-dehydroquinate synthase [EC:4.2.3.4]	0	1	0	0	0	0	0	0	0	0	0	0	0	0	0	0	1	1	0	0	0	0
OG0004269	Flexible	No annotation	NA	0	0	0	0	1	0	0	0	0	0	0	0	0	0	0	0	0	0	0	0	0	0
OG0004270	Flexible	K07114	yfbK; Ca-activated chloride channel homolog	1	0	0	0	0	0	0	0	0	1	0	1	0	0	0	0	0	0	0	0	0	0
OG0004290	Flexible	No annotation	NA	1	0	0	0	0	0	0	0	1	1	0	0	0	0	0	0	0	0	0	0	0	0
OG0004295	Flexible	K20276	bapA; large repetitive protein	5	1	0	0	0	0	0	0	0	0	0	0	0	0	0	0	0	0	0	0	0	0
OG0004296	Flexible	No annotation	NA	3	1	0	0	0	0	0	0	0	0	0	0	0	0	0	0	0	0	0	0	0	0
OG0004304	Flexible	No annotation	NA	0	0	0	0	0	0	0	0	0	1	0	1	0	0	0	0	0	0	0	0	1	1
OG0004373	Flexible	No annotation	NA	0	0	0	0	0	0	0	0	0	0	0	0	0	0	0	0	0	0	0	0	0	1
OG0004422	Flexible	K19170	dndC; DNA sulfur modification protein DndC	0	0	1	0	0	0	0	0	0	0	0	0	0	0	0	0	0	0	0	1	1	1
OG0004459	Flexible	No annotation	NA	1	0	0	0	0	0	0	0	0	1	0	0	0	1	0	0	0	0	0	1	1	1
OG0004478	Flexible	K03635	MOCS2B, moaE; molybdopterin synthase catalytic subunit [EC:2.8.1.12]	0	0	1	1	0	0	0	0	0	0	0	0	0	0	0	0	0	0	0	0	0	0
OG0004479	Flexible	K03738	aor; aldehyde:ferredoxin oxidoreductase [EC:1.2.7.5]	0	0	1	1	1	0	0	0	0	0	0	0	0	0	0	0	0	0	0	0	0	0
OG0004483	Flexible	No annotation	NA	2	0	1	1	1	0	0	0	0	0	0	0	0	0	0	0	0	0	0	0	0	0
OG0004484	Flexible	K04069	pflA, pflC, pflE; pyruvate formate lyase activating enzyme [EC:1.97.1.4]	2	0	1	1	1	0	0	0	0	0	0	0	0	0	0	0	0	0	0	0	0	0
OG0004495	Flexible	No annotation	NA	1	0	0	0	0	1	0	1	0	0	0	0	0	0	0	0	0	0	0	0	0	1
OG0004498	Flexible	No annotation	NA	0	0	0	0	0	1	1	1	0	0	0	0	0	0	0	0	0	0	0	0	0	0
OG0004509	Flexible	No annotation	NA	1	1	0	0	0	0	0	1	0	1	0	0	0	0	0	0	0	0	0	0	0	0
OG0004532	Flexible	K01992	ABC-2.P; ABC-2 type transport system permease protein	1	0	0	0	0	0	1	1	0	1	0	0	0	0	0	0	0	0	0	0	0	0
OG0004535	Flexible	K01779	racD; aspartate racemase [EC:5.1.1.13]	0	0	0	0	0	0	0	0	0	0	0	0	0	0	0	0	0	0	0	1	0	0
OG0004539	Flexible	No annotation	NA	1	0	0	0	0	0	0	0	0	1	0	0	0	0	0	0	0	1	0	1	0	1
OG0004548	Flexible	No annotation	NA	1	0	0	0	0	0	0	1	0	1	0	0	0	0	0	0	0	0	0	0	0	0
OG0004564	Flexible	K07497	K07497; putative transposase	3	1	0	0	0	0	0	0	0	1	0	0	0	0	0	0	0	0	0	0	0	0
OG0004594	Flexible	No annotation	NA	0	0	0	0	1	0	0	0	0	0	0	0	0	0	0	0	0	0	0	0	0	0
OG0004596	Flexible	K00757	udp, UPP; uridine phosphorylase [EC:2.4.2.3]	1	1	0	0	0	0	0	0	0	0	0	0	0	0	0	0	0	0	0	0	0	1
OG0004600	Flexible	No annotation	NA	2	0	0	0	0	0	0	0	0	0	0	0	0	0	0	0	0	0	0	0	0	1
OG0004601	Flexible	K18933	mfnA, adc; tyrosine decarboxylase / aspartate 1-decarboxylase [EC:4.1.1.25 4.1.1.11]	1	1	0	0	0	0	0	0	0	0	0	0	0	0	0	0	0	0	0	0	0	0
OG0004602	Flexible	K07397	yhfA; putative redox protein	0	1	1	0	0	0	0	0	0	0	0	0	0	0	0	0	0	0	0	0	0	0
OG0004603	Flexible	No annotation	NA	0	1	0	0	0	0	0	0	0	0	0	0	0	0	0	0	0	0	0	0	0	0
OG0004604	Flexible	K01470	E3.5.2.10; creatinine amidohydrolase [EC:3.5.2.10]	0	1	0	0	0	0	0	0	0	0	0	0	0	0	0	0	0	0	0	0	0	0
OG0004605	Flexible	K03387	ahpF; alkyl hydroperoxide reductase subunit F [EC:1.6.4.-]	0	0	0	0	0	0	1	0	0	0	0	0	0	0	0	0	0	0	0	0	0	0
OG0004606	Flexible	K09760	rmuC; DNA recombination protein RmuC	0	0	0	0	0	0	1	1	0	0	0	0	0	0	0	0	0	0	0	0	0	0
OG0004608	Flexible	K00549	metE; 5-methyltetrahydropteroyltriglutamate--homocysteine methyltransferase [EC:2.1.1.14]	0	1	0	0	0	0	0	0	0	0	0	0	0	0	0	0	0	0	0	0	0	0
OG0004610	Flexible	K06919	K06919; putative DNA primase/helicase	1	0	1	0	0	0	0	0	0	1	0	0	0	0	0	0	0	0	0	0	0	0
OG0004612	Flexible	K08676	tri; tricorn protease [EC:3.4.21.-]	0	0	0	0	0	0	0	0	0	0	0	0	0	0	0	0	0	0	0	0	0	1
OG0004616	Flexible	K07481	K07481; transposase, IS5 family	0	0	1	0	0	0	0	0	0	0	0	0	0	0	0	0	0	0	0	0	0	0
OG0004617	Flexible	K01849	E5.4.99.2B, mcmA2; methylmalonyl-CoA mutase, C-terminal domain [EC:5.4.99.2]	2	1	0	0	0	0	0	0	0	0	0	0	0	0	0	0	0	0	0	0	0	0
OG0004618	Flexible	No annotation	NA	0	0	0	0	0	1	1	0	0	1	0	0	0	0	0	0	0	0	0	0	0	0
OG0004620	Flexible	No annotation	NA	0	0	0	0	0	0	0	0	0	0	0	1	0	0	0	0	0	0	0	0	0	1
OG0004621	Flexible	K07317	K07317; adenine-specific DNA-methyltransferase [EC:2.1.1.72]	1	0	0	0	0	0	1	1	0	1	0	0	0	0	0	0	0	0	0	0	0	0
OG0004622	Flexible	K02238	comEC; competence protein ComEC	0	0	0	0	0	0	0	0	1	1	0	0	0	0	0	0	0	0	0	0	0	0
OG0004754	Flexible	No annotation	NA	0	0	0	0	0	0	0	0	0	0	0	0	0	0	0	0	0	0	0	0	0	1
OG0004848	Flexible	No annotation	NA	1	0	0	0	0	0	0	0	1	1	0	0	0	0	1	0	0	0	0	0	0	0
OG0004864	Flexible	K04773	sppA; protease IV [EC:3.4.21.-]	0	0	0	0	0	0	0	0	0	0	0	0	0	0	0	0	0	0	0	0	0	1
OG0004870	Flexible	No annotation	NA	0	0	0	0	0	0	0	0	1	1	0	0	0	0	0	1	0	0	0	0	0	0
OG0004912	Flexible	K06978	K06978; uncharacterized protein	0	0	0	0	0	0	0	0	0	0	0	1	0	0	0	0	0	0	0	0	0	0
OG0004921	Flexible	No annotation	NA	0	0	1	0	1	0	0	0	0	0	0	0	0	0	0	0	0	0	0	0	0	0
OG0004922	Flexible	No annotation	NA	1	0	1	1	1	0	0	0	0	0	0	0	0	0	0	0	0	0	0	0	0	0
OG0004925	Flexible	K14534	abfD; 4-hydroxybutyryl-CoA dehydratase / vinylacetyl-CoA-Delta-isomerase [EC:4.2.1.120 5.3.3.3]	1	0	1	0	0	0	0	0	0	0	0	0	0	0	0	0	0	0	0	0	0	0
OG0004926	Flexible	K16849	uxaA1; altronate dehydratase small subunit [EC:4.2.1.7]	0	0	1	1	1	0	0	0	0	0	0	0	0	0	0	0	0	0	0	0	0	0
OG0004939	Flexible	No annotation	NA	0	0	0	0	0	1	1	0	0	0	0	1	0	0	0	0	0	0	0	0	0	0
OG0004954	Flexible	K22684	MCA1; metacaspase-1 [EC:3.4.22.-]	1	1	0	0	0	0	0	1	0	0	0	0	0	0	0	0	0	0	0	0	0	0
OG0004988	Flexible	No annotation	NA	0	0	0	0	0	0	0	1	0	1	0	0	0	0	0	0	0	0	0	0	0	0
OG0005009	Flexible	No annotation	NA	0	1	0	0	0	1	0	0	0	1	0	0	0	0	0	0	0	0	0	0	0	0
OG0005041	Flexible	No annotation	NA	1	1	0	0	0	1	0	0	0	1	0	0	0	0	1	0	0	0	0	0	1	0
OG0005043	Flexible	No annotation	NA	1	0	0	0	0	0	0	0	0	0	0	0	0	0	0	0	0	1	1	1	0	1
OG0005047	Flexible	K00390	cysH; phosphoadenosine phosphosulfate reductase [EC:1.8.4.8 1.8.4.10]	2	0	0	0	0	0	0	0	0	0	0	0	0	0	1	0	0	0	1	1	0	1
OG0005062	Flexible	No annotation	NA	0	0	0	0	0	0	0	0	0	0	0	0	0	0	0	0	0	0	0	1	1	1
OG0005073	Flexible	K07459	ybjD; putative ATP-dependent endonuclease of the OLD family	0	0	0	0	0	0	1	0	0	0	0	0	0	1	0	0	0	1	0	0	0	0
OG0005084	Flexible	No annotation	NA	1	0	0	0	0	0	0	0	0	0	0	0	0	0	0	0	0	0	0	0	0	0
OG0005086	Flexible	K00219	fadH; 2,4-dienoyl-CoA reductase (NADPH2) [EC:1.3.1.34]	1	0	0	0	0	0	0	0	0	0	0	0	0	0	0	0	0	0	0	0	0	0
OG0005087	Flexible	K01589	purK; 5-(carboxyamino)imidazole ribonucleotide synthase [EC:6.3.4.18]	0	0	0	0	0	0	0	0	0	0	0	0	0	1	0	0	0	0	0	0	0	0
OG0005090	Flexible	No annotation	NA	0	0	0	0	0	1	0	0	0	0	0	0	0	0	0	0	0	0	0	0	0	0
OG0005091	Flexible	K08979	K08979; putative membrane protein	1	0	0	0	0	0	0	0	0	0	0	0	0	0	0	0	0	0	0	0	0	0
OG0005093	Flexible	No annotation	NA	1	0	0	0	0	0	0	0	0	0	0	0	0	0	0	0	0	0	0	0	0	0
OG0005094	Flexible	K01754	E4.3.1.19, ilvA, tdcB; threonine dehydratase [EC:4.3.1.19]	0	0	0	0	0	0	0	0	0	0	0	0	0	0	0	0	0	0	0	0	0	1
OG0005095	Flexible	K07064	K07064; uncharacterized protein	1	0	0	0	0	0	0	0	0	0	0	0	0	0	0	0	0	0	0	0	0	0
OG0005096	Flexible	K15256	cmoA; tRNA (cmo5U34)-methyltransferase [EC:2.1.1.-]	0	0	0	0	0	0	1	0	0	0	0	0	0	0	0	0	0	0	0	1	0	0
OG0005097	Flexible	K09004	K09004; uncharacterized protein	0	0	0	0	1	0	0	0	0	0	0	0	0	0	0	0	0	0	0	0	0	0
OG0005098	Flexible	No annotation	NA	0	0	0	0	0	0	0	0	0	0	0	0	0	0	0	0	0	0	0	0	1	0
OG0005100	Flexible	K00782	lldG; L-lactate dehydrogenase complex protein LldG	0	0	1	0	0	0	0	0	0	0	0	0	0	0	0	0	0	0	0	0	0	0
OG0005101	Flexible	No annotation	NA	1	0	0	0	0	0	0	0	0	0	0	0	0	0	0	0	0	0	0	0	0	0
OG0005108	Flexible	K07730	K07730; putative transcriptional regulator	1	0	0	0	0	0	0	0	0	0	0	0	0	0	0	0	0	0	0	0	0	0
OG0005113	Flexible	K07588	argK; LAO/AO transport system kinase [EC:2.7.-.-]	1	1	0	0	0	0	0	0	0	0	0	0	0	0	0	0	0	0	0	0	0	0
OG0005125	Flexible	No annotation	NA	1	0	0	0	0	1	1	1	0	0	0	0	0	0	0	0	0	0	0	0	0	0
OG0005199	Flexible	No annotation	NA	2	1	0	0	0	0	0	0	0	0	0	0	0	0	0	0	0	0	0	0	0	0
OG0005200	Flexible	No annotation	NA	2	1	0	0	0	0	0	0	0	0	0	0	0	0	0	0	0	0	0	0	0	0
OG0005205	Flexible	K07076	K07076; uncharacterized protein	5	1	0	0	0	0	0	0	0	0	0	0	0	0	0	0	0	0	0	0	0	0
OG0005207	Flexible	No annotation	NA	5	0	0	0	0	0	0	0	0	0	0	1	0	0	0	0	0	0	0	0	0	0
OG0005365	Flexible	No annotation	NA	1	0	0	0	0	0	0	0	0	0	0	1	0	0	0	0	0	0	0	0	0	1
OG0005368	Flexible	K01686	uxuA; mannonate dehydratase [EC:4.2.1.8]	0	0	0	0	0	0	0	0	0	0	0	0	0	0	0	0	0	0	0	0	0	1
OG0005371	Flexible	No annotation	NA	0	0	0	0	0	0	0	0	0	0	0	0	0	0	0	0	0	0	0	0	0	1
OG0005397	Flexible	K03555	mutS; DNA mismatch repair protein MutS	0	1	0	0	0	0	0	0	0	0	0	0	0	0	0	0	0	0	0	0	0	1
OG0005404	Flexible	No annotation	NA	0	0	0	0	0	0	0	0	0	0	0	0	0	0	0	0	0	0	0	0	0	1
OG0005442	Flexible	K07495	K07495; putative transposase	0	0	0	0	0	0	0	0	0	1	0	0	0	0	1	0	0	0	0	0	0	0
OG0005453	Flexible	K08310	nudB, ntpA; dihydroneopterin triphosphate diphosphatase [EC:3.6.1.67]	0	0	0	0	0	0	0	0	0	0	0	0	0	0	0	1	0	0	0	0	0	0
OG0005519	Flexible	No annotation	NA	1	0	0	0	1	1	1	0	0	0	0	0	0	0	0	0	0	0	0	0	0	0
OG0005522	Flexible	K17996	hydB; sulfhydrogenase subunit beta (sulfur reductase) [EC:1.12.98.4]	0	1	0	0	0	1	0	0	0	0	0	0	0	0	0	0	0	0	0	0	0	0
OG0005544	Flexible	No annotation	NA	1	1	0	0	0	0	0	0	0	0	0	0	1	1	1	0	0	0	0	0	0	0
OG0005554	Flexible	No annotation	NA	0	0	0	0	0	0	0	1	0	1	0	0	0	1	0	0	0	0	0	0	0	0
OG0005568	Flexible	No annotation	NA	0	0	0	0	0	0	0	1	0	1	0	0	0	0	0	0	0	0	0	0	0	0
OG0005580	Flexible	K01613	psd, PISD; phosphatidylserine decarboxylase [EC:4.1.1.65]	1	1	0	0	0	0	0	1	0	0	0	0	0	0	0	0	0	0	0	0	1	0
OG0005590	Flexible	K06871	K06871; uncharacterized protein	0	0	1	0	0	0	0	0	0	0	0	0	0	0	0	0	0	0	1	1	0	0
OG0005598	Flexible	No annotation	NA	0	0	0	0	0	0	0	1	0	1	0	0	0	0	0	0	0	0	0	0	0	0
OG0005611	Flexible	K04096	smf; DNA processing protein	0	0	0	0	0	0	0	0	0	1	0	0	0	0	0	0	0	0	0	0	0	0
OG0005671	Flexible	K07504	K07504; predicted type IV restriction endonuclease	0	0	0	0	0	0	0	0	0	0	0	0	0	0	0	0	0	0	0	0	0	1
OG0005677	Flexible	No annotation	NA	1	0	0	1	1	0	1	0	0	0	0	0	0	0	0	0	0	0	0	0	0	0
OG0005678	Flexible	K07497	K07497; putative transposase	2	0	1	1	0	0	0	0	0	0	0	0	0	0	0	0	0	0	0	0	0	0
OG0005679	Flexible	No annotation	NA	1	0	0	1	1	0	0	0	0	0	0	0	0	0	0	0	0	0	0	0	0	0
OG0005680	Flexible	K18911	egtD; L-histidine Nalpha-methyltransferase [EC:2.1.1.44]	0	0	0	0	0	0	0	0	0	0	0	1	0	0	0	0	0	0	0	0	0	0
OG0005688	Flexible	No annotation	NA	1	0	0	0	0	1	1	0	0	1	0	0	0	0	0	0	0	0	0	0	0	0
OG0005698	Flexible	No annotation	NA	0	0	0	0	0	0	0	0	0	0	0	0	0	0	1	0	1	0	0	1	1	0
OG0005699	Flexible	No annotation	NA	1	0	0	0	0	0	0	0	0	0	0	0	0	0	0	0	0	0	0	0	0	0
OG0005702	Flexible	K01596	E4.1.1.32, pckA, PCK; phosphoenolpyruvate carboxykinase (GTP) [EC:4.1.1.32]	0	1	0	0	0	0	0	0	0	0	0	0	0	0	0	0	0	0	0	0	0	0
OG0005703	Flexible	K00457	HPD, hppD; 4-hydroxyphenylpyruvate dioxygenase [EC:1.13.11.27]	1	0	0	0	0	0	0	0	0	0	0	0	0	0	0	0	0	0	0	0	0	0
OG0005707	Flexible	K00467	E1.13.12.4; lactate 2-monooxygenase [EC:1.13.12.4]	0	0	0	0	0	0	1	0	0	0	0	0	0	0	0	0	0	0	0	0	0	0
OG0005712	Flexible	No annotation	NA	1	0	0	0	0	0	0	0	0	0	0	0	0	0	0	0	0	0	0	0	0	0
OG0005753	Flexible	K00313	fixC; electron transfer flavoprotein-quinone oxidoreductase [EC:1.5.5.-]	1	0	0	0	0	0	0	0	0	0	0	0	0	0	0	0	0	0	0	0	0	0
OG0005766	Flexible	K01474	hyuB; N-methylhydantoinase B [EC:3.5.2.14]	1	0	0	0	0	0	0	0	0	0	0	0	0	0	0	0	0	0	0	0	0	0
OG0005771	Flexible	K00303	soxB; sarcosine oxidase, subunit beta [EC:1.5.3.1]	1	1	0	0	0	0	0	0	0	0	0	0	0	0	0	0	0	0	0	0	0	0
OG0005776	Flexible	K02257	COX10, ctaB, cyoE; heme o synthase [EC:2.5.1.141]	1	0	0	0	0	0	0	0	0	0	0	0	0	0	0	0	0	0	0	0	0	0
OG0005787	Flexible	K03707	tenA; thiaminase (transcriptional activator TenA) [EC:3.5.99.2]	0	0	0	0	0	0	0	0	0	0	0	0	0	0	0	0	0	0	0	0	0	1
OG0005798	Flexible	No annotation	NA	0	1	0	0	0	0	0	0	0	0	0	0	0	0	0	0	0	0	0	0	0	0
OG0005820	Flexible	No annotation	NA	0	0	0	0	0	0	0	0	0	0	0	0	0	0	0	0	0	0	0	0	0	1
OG0005831	Flexible	No annotation	NA	2	0	0	0	0	0	0	0	0	0	0	0	0	0	0	0	0	0	0	0	0	0
OG0005832	Flexible	K02379	fdhD; FdhD protein	1	0	0	0	0	0	0	0	0	0	0	0	0	0	0	0	0	0	0	0	0	0
OG0005833	Flexible	No annotation	NA	0	0	1	0	0	0	0	0	0	0	0	0	0	0	0	0	0	0	0	0	0	0
OG0005841	Flexible	No annotation	NA	0	0	0	0	0	0	0	0	0	1	0	0	0	0	0	0	0	0	0	0	0	0
OG0005842	Flexible	K08968	msrC; L-methionine (R)-S-oxide reductase [EC:1.8.4.14]	0	1	0	0	0	0	0	0	0	0	0	0	0	0	0	0	0	0	0	0	0	0
OG0005843	Flexible	No annotation	NA	1	0	0	0	0	0	0	0	0	0	0	0	0	0	0	0	0	0	0	0	0	0
OG0005844	Flexible	No annotation	NA	0	0	0	0	0	0	0	0	0	1	0	0	0	0	0	0	0	0	0	0	1	0
OG0005845	Flexible	K13075	ahlD, aiiA, attM, blcC; N-acyl homoserine lactone hydrolase [EC:3.1.1.81]	0	0	0	0	0	0	0	0	0	0	0	0	0	0	0	0	0	0	0	0	0	1
OG0005847	Flexible	No annotation	NA	0	0	0	0	0	0	0	0	1	1	0	0	0	0	0	0	0	0	0	0	0	0
OG0005848	Flexible	No annotation	NA	1	0	0	0	1	0	0	1	0	0	0	0	0	0	0	0	0	0	0	0	0	0
OG0005849	Flexible	No annotation	NA	1	1	0	0	0	0	0	0	0	0	0	0	0	0	0	0	0	0	0	0	0	0
OG0005851	Flexible	K01443	nagA, AMDHD2; N-acetylglucosamine-6-phosphate deacetylase [EC:3.5.1.25]	0	0	1	0	0	0	0	0	0	0	0	0	0	0	0	0	0	0	0	0	0	0
OG0005862	Flexible	K06976	K06976; uncharacterized protein	3	0	0	0	0	0	1	0	0	0	0	0	0	0	0	0	0	0	0	0	0	0
OG0005883	Flexible	K03716	splB; spore photoproduct lyase [EC:4.1.99.14]	1	1	0	0	0	0	0	0	0	1	0	0	0	0	0	0	0	0	0	0	0	0
OG0005884	Flexible	No annotation	NA	1	1	1	0	0	0	0	0	0	1	0	0	0	0	0	0	0	0	0	0	0	0
OG0005887	Flexible	No annotation	NA	2	1	0	0	1	0	0	0	0	0	0	0	0	0	0	0	0	0	0	0	0	0
OG0005891	Flexible	No annotation	NA	2	1	0	0	1	0	0	0	0	0	0	0	0	0	0	0	0	0	0	0	0	0
OG0005892	Flexible	No annotation	NA	2	0	0	0	1	0	0	0	0	0	0	1	0	0	0	0	0	0	0	0	0	0
OG0005969	Flexible	No annotation	NA	3	1	0	0	0	0	0	0	0	0	0	0	0	0	0	0	0	0	0	0	0	0
OG0005971	Flexible	K07131	K07131; uncharacterized protein	3	1	0	0	0	0	0	0	0	0	0	0	0	0	0	0	0	0	0	0	0	0
OG0005972	Flexible	K03738	aor; aldehyde:ferredoxin oxidoreductase [EC:1.2.7.5]	2	1	0	0	0	0	0	0	0	0	0	1	0	0	0	0	0	0	0	0	0	0
OG0006320	Flexible	K07106	murQ; N-acetylmuramic acid 6-phosphate etherase [EC:4.2.1.126]	0	0	0	0	0	0	0	0	0	0	0	0	0	0	0	0	0	0	0	0	1	1
OG0006418	Flexible	No annotation	NA	1	1	1	0	0	0	0	0	0	0	0	0	0	0	0	0	0	0	0	0	0	0
OG0006434	Flexible	No annotation	NA	0	0	0	0	0	1	1	0	0	0	0	0	0	0	0	0	0	0	0	0	0	0
OG0006442	Flexible	No annotation	NA	0	0	0	0	0	1	0	0	0	0	0	0	0	0	0	0	0	0	0	0	0	0
OG0006470	Flexible	No annotation	NA	0	0	0	0	0	0	0	0	0	0	0	0	1	0	0	0	0	0	0	0	0	0
OG0006633	Flexible	K07503	nucS; endonuclease [EC:3.1.-.-]	1	0	0	1	0	0	1	0	0	1	0	0	0	0	0	0	0	0	0	0	0	0
OG0006641	Flexible	No annotation	NA	1	0	0	1	1	0	0	0	0	0	0	0	0	0	0	0	0	0	0	0	0	0
OG0006642	Flexible	No annotation	NA	1	0	0	1	1	0	0	0	0	0	0	0	0	0	0	0	0	0	0	0	0	0
OG0006643	Flexible	No annotation	NA	1	0	0	1	1	0	0	0	0	0	0	0	0	0	0	0	0	0	0	0	0	0
OG0006648	Flexible	K04112	bcrC, badD; benzoyl-CoA reductase subunit C [EC:1.3.7.8]	2	0	0	0	0	0	0	0	0	1	0	0	0	0	0	0	0	0	0	0	0	1
OG0006649	Flexible	No annotation	NA	1	0	0	0	1	0	0	0	0	1	0	0	0	0	0	0	0	0	0	0	0	0
OG0006650	Flexible	K03328	TC.PST; polysaccharide transporter, PST family	1	0	0	0	0	0	0	0	0	1	0	0	0	0	0	0	0	0	0	0	0	0
OG0006670	Flexible	No annotation	NA	1	0	0	0	0	0	0	0	0	0	0	0	0	0	0	0	0	0	0	0	0	0
OG0006686	Flexible	No annotation	NA	1	0	1	0	0	0	0	0	0	0	0	0	0	0	0	0	0	0	0	0	0	0
OG0006696	Flexible	No annotation	NA	0	0	0	0	0	0	0	0	0	1	0	0	0	0	0	0	0	0	0	0	0	0
OG0006698	Flexible	No annotation	NA	0	0	0	0	0	0	0	0	0	1	0	0	0	0	0	0	0	0	0	0	0	0
OG0006701	Flexible	No annotation	NA	0	0	0	0	0	0	1	0	0	0	0	0	0	0	0	0	0	0	0	0	0	0
OG0006729	Flexible	K19114	csh1; CRISPR-associated protein Csh1	0	1	0	0	0	0	0	0	0	0	0	0	0	0	0	0	0	0	0	0	0	0
OG0006730	Flexible	K19116	cas5h; CRISPR-associated protein Cas5h	0	1	0	0	0	0	0	0	0	0	0	0	0	0	0	0	0	0	0	0	0	0
OG0006753	Flexible	K01273	DPEP; membrane dipeptidase [EC:3.4.13.19]	0	0	0	0	0	0	0	1	0	0	0	0	0	0	0	0	0	0	0	0	0	0
OG0006754	Flexible	K07141	mocA; molybdenum cofactor cytidylyltransferase [EC:2.7.7.76]	1	0	0	0	0	0	0	0	0	0	0	0	0	0	0	0	0	0	0	0	0	0
OG0006760	Flexible	No annotation	NA	1	1	0	0	0	0	0	0	0	0	0	0	0	0	0	0	0	0	0	0	0	0
OG0006761	Flexible	K07339	hicA; mRNA interferase HicA [EC:3.1.-.-]	1	1	1	0	0	0	0	0	0	0	0	0	0	0	0	0	0	0	0	0	0	0
OG0006763	Flexible	No annotation	NA	0	0	0	0	0	0	0	0	0	0	0	0	0	0	0	1	0	0	0	0	0	1
OG0006764	Flexible	K15777	DOPA; 4,5-DOPA dioxygenase extradiol [EC:1.13.11.-]	0	0	0	0	0	1	0	0	0	1	0	0	0	0	0	0	0	0	0	0	0	0
OG0006766	Flexible	K06921	K06921; uncharacterized protein	0	0	1	0	0	0	0	0	0	0	0	0	0	0	0	0	0	0	0	0	0	0
OG0006770	Flexible	No annotation	NA	0	0	0	0	0	1	0	0	0	0	0	0	0	0	0	0	0	0	0	0	0	0
OG0006772	Flexible	No annotation	NA	0	0	0	0	0	1	0	0	0	0	0	0	0	0	0	0	0	0	0	0	0	0
OG0006773	Flexible	No annotation	NA	0	0	1	0	0	0	0	0	0	0	0	0	0	0	0	0	0	0	0	0	0	1
OG0006774	Flexible	K06921	K06921; uncharacterized protein	1	0	0	0	0	0	0	0	0	1	0	0	0	0	0	0	0	0	0	0	0	0
OG0006840	Flexible	No annotation	NA	1	0	0	0	0	0	1	0	0	0	0	0	0	0	0	0	0	1	0	0	0	0
OG0007012	Flexible	No annotation	NA	1	0	0	0	0	0	0	0	0	1	0	0	0	0	0	0	0	0	0	0	0	0
OG0007020	Flexible	No annotation	NA	3	1	0	0	0	0	0	0	0	0	0	0	0	0	0	0	0	0	0	0	0	0
OG0007022	Flexible	No annotation	NA	1	1	0	0	0	0	0	0	0	0	0	0	0	0	0	0	0	0	0	0	0	0
OG0007024	Flexible	No annotation	NA	3	1	0	0	0	0	0	0	0	0	0	0	0	0	0	0	0	0	0	0	0	0
OG0007025	Flexible	No annotation	NA	3	1	0	0	0	0	0	0	0	0	0	0	0	0	0	0	0	0	0	0	0	0
OG0007029	Flexible	No annotation	NA	2	1	0	0	0	0	0	0	0	0	0	0	0	0	0	0	0	0	0	0	0	0
OG0007030	Flexible	No annotation	NA	2	1	0	0	0	0	0	0	0	0	0	0	0	0	0	0	0	0	0	0	0	0
OG0007031	Flexible	No annotation	NA	1	1	0	0	0	0	0	0	0	0	0	0	0	0	0	0	0	0	0	0	0	0
OG0007032	Flexible	No annotation	NA	2	1	0	0	0	0	0	0	0	0	0	0	0	0	0	0	0	0	0	0	0	0
OG0007068	Flexible	No annotation	NA	3	0	0	0	0	0	0	0	0	0	0	0	0	0	0	0	1	0	0	0	0	0
OG0007708	Flexible	K16317	trmY; tRNA (pseudouridine54-N1)-methyltransferase [EC:2.1.1.257]	1	0	1	0	0	0	0	0	0	0	0	0	0	0	0	0	0	0	0	0	0	0
OG0007741	Flexible	No annotation	NA	0	0	0	0	0	1	0	0	0	0	0	0	0	0	0	0	0	0	0	0	0	0
OG0007872	Flexible	No annotation	NA	0	0	0	0	0	0	0	1	0	0	0	0	0	0	0	0	0	0	0	0	0	0
OG0008003	Flexible	No annotation	NA	1	0	0	0	0	0	0	0	0	0	0	0	0	0	0	1	0	0	0	0	0	0
OG0008162	Flexible	No annotation	NA	1	0	0	0	0	0	0	0	0	0	0	0	0	0	0	0	0	0	0	1	0	0
OG0008169	Flexible	No annotation	NA	0	0	0	0	0	0	0	1	0	1	0	0	0	0	0	0	0	0	0	0	0	0
OG0008170	Flexible	No annotation	NA	1	0	0	0	0	0	0	0	0	0	0	0	0	0	0	0	0	0	0	0	0	0
OG0008199	Flexible	No annotation	NA	0	0	0	0	0	1	0	0	0	0	0	0	0	0	0	0	0	0	0	0	0	0
OG0008283	Flexible	No annotation	NA	0	0	0	0	0	0	0	0	0	0	0	0	0	0	0	0	0	0	0	0	0	1
OG0008284	Flexible	No annotation	NA	0	0	0	0	0	0	0	0	0	0	0	0	0	0	0	0	0	0	0	0	0	1
OG0008285	Flexible	No annotation	NA	0	0	0	0	0	0	0	0	0	0	0	0	0	0	0	0	0	0	0	0	0	1
OG0008287	Flexible	K19064	lysDH; lysine 6-dehydrogenase [EC:1.4.1.18]	0	1	0	0	0	0	0	0	0	0	0	0	0	0	0	0	0	0	0	0	0	0
OG0008288	Flexible	K01619	deoC, DERA; deoxyribose-phosphate aldolase [EC:4.1.2.4]	0	1	0	0	0	0	0	0	0	0	0	0	0	0	0	0	0	0	0	0	0	0
OG0008292	Flexible	K07107	ybgC; acyl-CoA thioester hydrolase [EC:3.1.2.-]	0	1	0	0	0	0	0	0	0	0	0	0	0	0	0	0	0	0	0	0	0	0
OG0008294	Flexible	K00241	sdhC, frdC; succinate dehydrogenase / fumarate reductase, cytochrome b subunit	1	0	0	0	0	0	0	0	0	0	0	0	0	0	0	0	0	0	0	0	0	0
OG0008299	Flexible	No annotation	NA	0	1	0	0	0	0	0	0	0	0	0	0	0	0	0	0	0	0	0	0	0	0
OG0008304	Flexible	No annotation	NA	0	0	0	0	0	0	0	0	0	1	0	0	0	0	0	0	0	0	0	0	0	1
OG0008311	Flexible	No annotation	NA	0	0	0	0	0	0	0	0	0	1	0	0	0	0	0	0	0	0	0	0	0	0
OG0008312	Flexible	No annotation	NA	0	1	0	0	0	0	0	0	0	0	0	0	0	0	0	0	0	0	0	0	0	0
OG0008314	Flexible	No annotation	NA	0	1	0	0	0	0	0	0	0	0	0	0	0	0	0	0	0	0	0	0	0	0
OG0008316	Flexible	No annotation	NA	0	0	0	0	0	1	0	0	0	0	0	0	0	0	0	0	0	0	0	0	0	0
OG0008319	Flexible	No annotation	NA	0	0	0	0	0	1	0	0	0	0	0	0	0	0	0	0	0	0	0	0	0	0
OG0008320	Flexible	No annotation	NA	0	1	0	0	0	0	0	0	0	0	0	0	0	0	0	0	0	0	0	0	1	0
OG0008322	Flexible	No annotation	NA	0	0	0	0	0	0	0	0	0	0	0	0	0	0	0	0	0	0	0	0	1	0
OG0008386	Flexible	No annotation	NA	2	0	0	0	0	0	1	0	0	0	0	0	0	0	0	0	0	0	0	0	0	0
OG0008439	Flexible	No annotation	NA	1	1	0	0	0	0	0	0	0	1	0	0	0	0	0	0	0	0	0	0	0	0
OG0008457	Flexible	No annotation	NA	1	0	0	0	1	0	0	0	0	0	0	0	0	0	0	0	0	0	0	0	0	0
OG0008553	Flexible	No annotation	NA	2	0	0	0	0	0	0	1	0	0	0	0	0	0	0	0	0	0	0	0	0	0
OG0008602	Flexible	K02020	modA; molybdate transport system substrate-binding protein	1	0	0	0	0	0	0	0	0	1	0	0	0	0	0	0	0	0	0	0	0	0
OG0008656	Flexible	No annotation	NA	1	0	0	0	0	0	0	0	0	0	0	0	0	0	0	0	0	0	0	0	0	1
OG0008676	Flexible	No annotation	NA	1	0	0	0	0	0	0	0	0	1	0	0	0	0	0	0	0	0	0	0	0	0
OG0008722	Flexible	No annotation	NA	1	1	0	0	0	0	0	0	0	0	0	0	0	0	0	0	0	0	0	0	0	0
OG0008723	Flexible	No annotation	NA	1	1	0	0	0	0	0	0	0	0	0	0	0	0	0	0	0	0	0	0	0	0
OG0008724	Flexible	No annotation	NA	1	1	0	0	0	0	0	0	0	0	0	0	0	0	0	0	0	0	0	0	0	0
OG0008725	Flexible	No annotation	NA	1	1	0	0	0	0	0	0	0	0	0	0	0	0	0	0	0	0	0	0	0	0
OG0008728	Flexible	No annotation	NA	1	1	0	0	0	0	0	0	0	0	0	0	0	0	0	0	0	0	0	0	0	0
OG0008730	Flexible	No annotation	NA	1	1	0	0	0	0	0	0	0	0	0	0	0	0	0	0	0	0	0	0	0	0
OG0008731	Flexible	No annotation	NA	1	1	0	0	0	0	0	0	0	0	0	0	0	0	0	0	0	0	0	0	0	0
OG0008732	Flexible	K07038	K07038; inner membrane protein	1	1	0	0	0	0	0	0	0	0	0	0	0	0	0	0	0	0	0	0	0	0
OG0008734	Flexible	No annotation	NA	1	1	0	0	0	0	0	0	0	0	0	0	0	0	0	0	0	0	0	0	0	0
OG0008735	Flexible	No annotation	NA	1	1	0	0	0	0	0	0	0	0	0	0	0	0	0	0	0	0	0	0	0	0
OG0008736	Flexible	No annotation	NA	1	1	0	0	0	0	0	0	0	0	0	0	0	0	0	0	0	0	0	0	0	0
OG0008737	Flexible	No annotation	NA	1	1	0	0	0	0	0	0	0	0	0	0	0	0	0	0	0	0	0	0	0	0
OG0008738	Flexible	No annotation	NA	1	1	0	0	0	0	0	0	0	0	0	0	0	0	0	0	0	0	0	0	0	0
OG0008739	Flexible	No annotation	NA	1	1	0	0	0	0	0	0	0	0	0	0	0	0	0	0	0	0	0	0	0	0
OG0008740	Flexible	No annotation	NA	1	1	0	0	0	0	0	0	0	0	0	0	0	0	0	0	0	0	0	0	0	0
OG0008742	Flexible	No annotation	NA	1	1	0	0	0	0	0	0	0	0	0	0	0	0	0	0	0	0	0	0	0	0
OG0008745	Flexible	No annotation	NA	1	1	0	0	0	0	0	0	0	0	0	0	0	0	0	0	0	0	0	0	0	0
OG0008746	Flexible	No annotation	NA	1	1	0	0	0	0	0	0	0	0	0	0	0	0	0	0	0	0	0	0	0	0
OG0008748	Flexible	K08222	yqgE; MFS transporter, YQGE family, putative transporter	1	1	0	0	0	0	0	0	0	0	0	0	0	0	0	0	0	0	0	0	0	0
OG0008749	Flexible	No annotation	NA	1	1	0	0	0	0	0	0	0	0	0	0	0	0	0	0	0	0	0	0	0	0
OG0008750	Flexible	No annotation	NA	1	1	0	0	0	0	0	0	0	0	0	0	0	0	0	0	0	0	0	0	0	0
OG0008751	Flexible	No annotation	NA	1	1	0	0	0	0	0	0	0	0	0	0	0	0	0	0	0	0	0	0	0	0
OG0008752	Flexible	No annotation	NA	1	1	0	0	0	0	0	0	0	0	0	0	0	0	0	0	0	0	0	0	0	0
OG0008753	Flexible	No annotation	NA	1	1	0	0	0	0	0	0	0	0	0	0	0	0	0	0	0	0	0	0	0	0
OG0008754	Flexible	No annotation	NA	1	1	0	0	0	0	0	0	0	0	0	0	0	0	0	0	0	0	0	0	0	0
OG0008755	Flexible	No annotation	NA	1	1	0	0	0	0	0	0	0	0	0	0	0	0	0	0	0	0	0	0	0	0
OG0008756	Flexible	No annotation	NA	1	1	0	0	0	0	0	0	0	0	0	0	0	0	0	0	0	0	0	0	0	0
OG0008757	Flexible	No annotation	NA	1	1	0	0	0	0	0	0	0	0	0	0	0	0	0	0	0	0	0	0	0	0
OG0008759	Flexible	No annotation	NA	1	1	0	0	0	0	0	0	0	0	0	0	0	0	0	0	0	0	0	0	0	0
OG0008762	Flexible	No annotation	NA	1	1	0	0	0	0	0	0	0	0	0	0	0	0	0	0	0	0	0	0	0	0
OG0008764	Flexible	No annotation	NA	1	1	0	0	0	0	0	0	0	0	0	0	0	0	0	0	0	0	0	0	0	0
OG0008766	Flexible	K17103	CHO1, pssA; CDP-diacylglycerol---serine O-phosphatidyltransferase [EC:2.7.8.8]	1	1	0	0	0	0	0	0	0	0	0	0	0	0	0	0	0	0	0	0	0	0
OG0008767	Flexible	No annotation	NA	1	1	0	0	0	0	0	0	0	0	0	0	0	0	0	0	0	0	0	0	0	0
OG0008768	Flexible	No annotation	NA	1	1	0	0	0	0	0	0	0	0	0	0	0	0	0	0	0	0	0	0	0	0
OG0008769	Flexible	No annotation	NA	1	1	0	0	0	0	0	0	0	0	0	0	0	0	0	0	0	0	0	0	0	0
OG0008770	Flexible	No annotation	NA	1	1	0	0	0	0	0	0	0	0	0	0	0	0	0	0	0	0	0	0	0	0
OG0008771	Flexible	No annotation	NA	1	1	0	0	0	0	0	0	0	0	0	0	0	0	0	0	0	0	0	0	0	0
OG0008772	Flexible	No annotation	NA	1	1	0	0	0	0	0	0	0	0	0	0	0	0	0	0	0	0	0	0	0	0
OG0008773	Flexible	No annotation	NA	1	1	0	0	0	0	0	0	0	0	0	0	0	0	0	0	0	0	0	0	0	0
OG0008774	Flexible	No annotation	NA	1	1	0	0	0	0	0	0	0	0	0	0	0	0	0	0	0	0	0	0	0	0
OG0008775	Flexible	K01001	ALG7; UDP-N-acetylglucosamine--dolichyl-phosphate N-acetylglucosaminephosphotransferase [EC:2.7.8.15]	1	1	0	0	0	0	0	0	0	0	0	0	0	0	0	0	0	0	0	0	0	0
OG0008776	Flexible	No annotation	NA	1	1	0	0	0	0	0	0	0	0	0	0	0	0	0	0	0	0	0	0	0	0
OG0008777	Flexible	No annotation	NA	1	1	0	0	0	0	0	0	0	0	0	0	0	0	0	0	0	0	0	0	0	0
OG0008780	Flexible	No annotation	NA	1	1	0	0	0	0	0	1	0	0	0	0	0	0	0	0	0	0	0	0	0	0
OG0008795	Flexible	No annotation	NA	1	0	0	0	0	0	0	0	0	1	0	0	0	0	0	0	0	0	0	0	0	0
OG0008820	Flexible	No annotation	NA	1	1	0	0	0	0	0	0	0	0	0	0	0	0	0	0	0	0	0	0	0	0
OG0008851	Flexible	No annotation	NA	1	0	0	0	0	0	0	0	0	1	0	0	0	0	0	0	0	0	0	0	0	0
OG0008876	Flexible	No annotation	NA	1	0	0	0	0	0	0	0	0	0	0	0	0	0	0	0	0	0	0	0	0	1
OG0009779	Flexible	No annotation	NA	1	0	0	0	0	1	0	0	0	0	0	0	0	0	0	0	0	0	0	0	0	0
OG0009792	Flexible	K01914	asnA; aspartate--ammonia ligase [EC:6.3.1.1]	1	0	0	0	0	1	0	0	0	0	0	0	0	0	0	0	0	0	0	0	0	0
OG0010349	Flexible	No annotation	NA	1	0	0	0	0	0	0	0	0	0	0	0	0	0	0	0	0	0	1	1	0	0
OG0010350	Flexible	K19169	dndB; DNA sulfur modification protein DndB	1	0	0	0	0	0	0	0	0	0	0	0	0	0	0	0	0	0	1	1	0	0
OG0010515	Flexible	No annotation	NA	1	0	0	1	0	0	0	0	0	0	0	0	0	0	0	0	0	0	0	0	0	0
OG0010516	Flexible	No annotation	NA	0	0	0	1	0	0	0	0	0	0	0	0	0	0	0	0	0	0	0	0	0	0
OG0010532	Flexible	No annotation	NA	1	0	0	0	0	0	0	0	0	1	0	0	0	0	0	0	0	0	0	0	0	0
OG0010693	Flexible	No annotation	NA	0	1	0	0	0	0	0	0	0	0	0	0	0	0	0	0	0	0	0	0	0	0
OG0010783	Flexible	No annotation	NA	1	0	0	0	0	0	0	0	0	0	0	0	0	0	0	0	0	0	0	0	0	0
OG0010798	Flexible	No annotation	NA	0	0	0	0	0	1	0	0	0	0	0	0	0	0	0	0	0	0	0	0	0	0
OG0010805	Flexible	K07241	hoxN, nixA; nickel/cobalt transporter (NiCoT) family protein	0	0	0	0	0	1	0	0	0	0	0	0	0	0	0	0	0	0	0	0	0	0
OG0010812	Flexible	No annotation	NA	0	0	0	0	0	0	0	0	0	0	0	0	0	0	0	0	0	1	0	0	0	0
OG0010813	Flexible	No annotation	NA	0	0	1	0	0	0	0	0	0	0	0	0	0	0	0	0	0	0	0	0	0	0
OG0010829	Flexible	No annotation	NA	0	0	0	0	0	0	0	0	0	0	0	0	0	0	0	0	0	1	0	0	0	0
OG0010835	Flexible	K02510	hpaI, hpcH; 4-hydroxy-2-oxoheptanedioate aldolase [EC:4.1.2.52]	0	0	0	0	0	0	0	0	0	0	0	0	0	0	0	0	0	1	0	0	0	0
OG0010858	Flexible	K03782	katG; catalase-peroxidase [EC:1.11.1.21]	0	0	0	0	0	1	0	0	0	0	0	0	0	0	0	0	0	0	0	0	0	0
OG0010862	Flexible	K17910	aphD; aminoglycoside 2''-phosphotransferase [EC:2.7.1.190]	0	1	0	0	0	0	0	0	0	0	0	0	0	0	0	0	0	0	0	0	0	0
OG0010866	Flexible	No annotation	NA	0	0	0	0	0	0	0	0	0	0	0	0	0	0	0	0	0	0	0	0	0	1
OG0010877	Flexible	No annotation	NA	1	0	0	0	0	0	0	0	0	0	0	0	0	0	0	0	0	0	0	0	0	0
OG0010883	Flexible	No annotation	NA	1	0	0	0	0	0	0	0	0	0	0	0	0	0	0	0	0	0	0	0	0	0
OG0010884	Flexible	No annotation	NA	1	0	0	0	0	0	0	0	0	0	0	0	0	0	0	0	0	0	0	0	0	0
OG0010886	Flexible	K09927	K09927; uncharacterized protein	0	1	0	0	0	0	0	0	0	0	0	0	0	0	0	0	0	0	0	0	0	0
OG0010887	Flexible	K19135	csx14; CRISPR-associated protein Csx14	0	0	1	0	0	0	0	0	0	0	0	0	0	0	0	0	0	0	0	0	0	0
OG0010923	Flexible	No annotation	NA	1	0	0	0	0	0	0	0	0	0	0	0	0	0	0	0	0	0	0	1	0	0
OG0010958	Flexible	No annotation	NA	1	0	0	0	0	0	1	0	0	0	0	0	0	0	0	0	0	0	0	0	0	0
OG0011171	Flexible	No annotation	NA	1	0	1	0	0	0	0	0	0	0	0	0	0	0	0	0	0	0	0	0	0	0
OG0011726	Flexible	K20903	hgdA; (R)-2-hydroxyglutaryl-CoA dehydratase subunit alpha [EC:4.2.1.167]	1	0	0	0	0	0	0	0	0	0	0	0	0	0	0	0	0	0	0	0	0	1
OG0011846	Flexible	No annotation	NA	1	1	0	0	0	0	0	0	0	0	0	0	0	0	0	0	0	0	0	0	0	0
OG0011847	Flexible	No annotation	NA	1	1	0	0	0	0	0	0	0	0	0	0	0	0	0	0	0	0	0	0	0	0
OG0011851	Flexible	No annotation	NA	1	1	0	0	0	0	0	0	0	0	0	0	0	0	0	0	0	0	0	0	0	0
OG0011861	Flexible	No annotation	NA	1	1	0	0	0	0	0	0	0	0	0	0	0	0	0	0	0	0	0	0	0	0
OG0011866	Flexible	No annotation	NA	1	1	0	0	0	0	0	0	0	0	0	0	0	0	0	0	0	0	0	0	0	0
OG0011872	Flexible	No annotation	NA	1	1	0	0	0	0	0	0	0	0	0	0	0	0	0	0	0	0	0	0	0	0
OG0011873	Flexible	K03821	phbC, phaC; polyhydroxyalkanoate synthase subunit PhaC [EC:2.3.1.-]	1	1	0	0	0	0	0	0	0	0	0	0	0	0	0	0	0	0	0	0	0	0
OG0011898	Flexible	No annotation	NA	1	1	0	0	0	0	0	0	0	0	0	0	0	0	0	0	0	0	0	0	0	0
OG0011912	Flexible	No annotation	NA	1	1	0	0	0	0	0	0	0	0	0	0	0	0	0	0	0	0	0	0	0	0
OG0011915	Flexible	No annotation	NA	1	1	0	0	0	0	0	0	0	0	0	0	0	0	0	0	0	0	0	0	0	0
OG0011959	Flexible	No annotation	NA	1	1	0	0	0	0	0	0	0	0	0	0	0	0	0	0	0	0	0	0	0	0
OG0011960	Flexible	No annotation	NA	1	1	0	0	0	0	0	0	0	0	0	0	0	0	0	0	0	0	0	0	0	0
OG0012053	Flexible	No annotation	NA	1	0	0	0	0	0	0	0	0	1	0	0	0	0	0	0	0	0	0	0	0	0
OG0012085	Flexible	No annotation	NA	1	1	0	0	0	0	0	0	0	0	0	0	0	0	0	0	0	0	0	0	0	0
OG0012087	Flexible	No annotation	NA	1	1	0	0	0	0	0	0	0	0	0	0	0	0	0	0	0	0	0	0	0	0
OG0012089	Flexible	No annotation	NA	1	1	0	0	0	0	0	0	0	0	0	0	0	0	0	0	0	0	0	0	0	0
OG0012090	Flexible	No annotation	NA	1	1	0	0	0	0	0	0	0	0	0	0	0	0	0	0	0	0	0	0	0	0
OG0012091	Flexible	No annotation	NA	1	1	0	0	0	0	0	0	0	0	0	0	0	0	0	0	0	0	0	0	0	0
OG0012095	Flexible	No annotation	NA	1	1	0	0	0	0	0	0	0	0	0	0	0	0	0	0	0	0	0	0	0	0
OG0012206	Flexible	No annotation	NA	1	0	0	0	0	0	0	0	0	1	0	0	0	0	0	0	0	0	0	0	0	0
OG0012237	Flexible	No annotation	NA	1	0	0	0	0	0	0	0	0	1	0	0	0	0	0	0	0	0	0	0	0	0
OG0012244	Flexible	K01489	cdd, CDA; cytidine deaminase [EC:3.5.4.5]	1	0	0	0	0	0	0	0	0	1	0	0	0	0	0	0	0	0	0	0	0	0
OG0012337	Flexible	K07568	queA; S-adenosylmethionine:tRNA ribosyltransferase-isomerase [EC:2.4.99.17]	1	0	0	0	0	0	0	0	0	0	0	0	0	0	0	0	0	0	0	0	0	1
