# Supplementary material for: Unraveling the phylogenomic diversity of Methanomassiliicoccales and implications for mitigating ruminant methane emissions
Source: Genome Biol. 2024 Jan 23;25:32. doi: 10.1186/s13059-024-03167-0 (PMC10804542; doi:10.1186/s13059-024-03167-0)
Supplement: Supplementary file 7 — Additional file 7: Table S6. Information on 968 gained genes specific to 22 genera. [file 13059_2024_3167_MOESM7_ESM.xlsx]

## Sheet: Sheet1
Table S6. Information on 968 gained genes specific to 22 genera.
Orthologous gene	Specific genus	KEGG annotation	Description
OG0003763	G. 1	No annotation	NA
OG0004688	G. 1	No annotation	NA
OG0005997	G. 1	No annotation	NA
OG0007079	G. 1	No annotation	NA
OG0007080	G. 1	No annotation	NA
OG0008872	G. 1	No annotation	NA
OG0008873	G. 1	No annotation	NA
OG0008874	G. 1	K03641	tolB; TolB protein
OG0008875	G. 1	No annotation	NA
OG0008877	G. 1	K07152	SCO1; protein SCO1
OG0008878	G. 1	No annotation	NA
OG0008879	G. 1	No annotation	NA
OG0008880	G. 1	No annotation	NA
OG0008881	G. 1	No annotation	NA
OG0008882	G. 1	No annotation	NA
OG0008883	G. 1	No annotation	NA
OG0012333	G. 1	No annotation	NA
OG0012334	G. 1	No annotation	NA
OG0012335	G. 1	No annotation	NA
OG0012336	G. 1	No annotation	NA
OG0012338	G. 1	No annotation	NA
OG0012339	G. 1	No annotation	NA
OG0012340	G. 1	No annotation	NA
OG0012341	G. 1	No annotation	NA
OG0012342	G. 1	No annotation	NA
OG0012343	G. 1	No annotation	NA
OG0012344	G. 1	No annotation	NA
OG0012345	G. 1	No annotation	NA
OG0012346	G. 1	No annotation	NA
OG0012347	G. 1	No annotation	NA
OG0012348	G. 1	No annotation	NA
OG0012349	G. 1	No annotation	NA
OG0012350	G. 1	No annotation	NA
OG0012351	G. 1	No annotation	NA
OG0012352	G. 1	No annotation	NA
OG0012353	G. 1	No annotation	NA
OG0012354	G. 1	No annotation	NA
OG0012355	G. 1	No annotation	NA
OG0012356	G. 1	No annotation	NA
OG0012357	G. 1	No annotation	NA
OG0012358	G. 1	No annotation	NA
OG0012359	G. 1	No annotation	NA
OG0012360	G. 1	No annotation	NA
OG0012361	G. 1	No annotation	NA
OG0012362	G. 1	K07068	K07068; uncharacterized protein
OG0003759	G. 2	No annotation	NA
OG0007018	G. 2	No annotation	NA
OG0007019	G. 2	No annotation	NA
OG0007021	G. 2	No annotation	NA
OG0007023	G. 2	No annotation	NA
OG0007027	G. 2	No annotation	NA
OG0008727	G. 2	No annotation	NA
OG0008729	G. 2	No annotation	NA
OG0008733	G. 2	No annotation	NA
OG0008741	G. 2	No annotation	NA
OG0008743	G. 2	No annotation	NA
OG0008744	G. 2	No annotation	NA
OG0008760	G. 2	K19341	nosY; Cu-processing system permease protein
OG0008763	G. 2	No annotation	NA
OG0011828	G. 2	No annotation	NA
OG0011829	G. 2	No annotation	NA
OG0011830	G. 2	K01643	citF; citrate lyase subunit alpha / citrate CoA-transferase [EC:2.8.3.10]
OG0011831	G. 2	No annotation	NA
OG0011832	G. 2	No annotation	NA
OG0011833	G. 2	No annotation	NA
OG0011834	G. 2	No annotation	NA
OG0011835	G. 2	No annotation	NA
OG0011836	G. 2	No annotation	NA
OG0011837	G. 2	No annotation	NA
OG0011838	G. 2	No annotation	NA
OG0011839	G. 2	No annotation	NA
OG0011840	G. 2	No annotation	NA
OG0011841	G. 2	No annotation	NA
OG0011842	G. 2	No annotation	NA
OG0011843	G. 2	No annotation	NA
OG0011844	G. 2	No annotation	NA
OG0011848	G. 2	No annotation	NA
OG0011849	G. 2	No annotation	NA
OG0011852	G. 2	K01648	ACLY; ATP citrate (pro-S)-lyase [EC:2.3.3.8]
OG0011853	G. 2	K00031	IDH1, IDH2, icd; isocitrate dehydrogenase [EC:1.1.1.42]
OG0011854	G. 2	No annotation	NA
OG0011855	G. 2	K13766	liuC; methylglutaconyl-CoA hydratase [EC:4.2.1.18]
OG0011856	G. 2	No annotation	NA
OG0011857	G. 2	No annotation	NA
OG0011858	G. 2	No annotation	NA
OG0011859	G. 2	No annotation	NA
OG0011860	G. 2	No annotation	NA
OG0011862	G. 2	No annotation	NA
OG0011863	G. 2	No annotation	NA
OG0011864	G. 2	No annotation	NA
OG0011865	G. 2	No annotation	NA
OG0011867	G. 2	No annotation	NA
OG0011868	G. 2	No annotation	NA
OG0011869	G. 2	No annotation	NA
OG0011870	G. 2	No annotation	NA
OG0011871	G. 2	No annotation	NA
OG0011874	G. 2	No annotation	NA
OG0011875	G. 2	No annotation	NA
OG0011876	G. 2	No annotation	NA
OG0011877	G. 2	No annotation	NA
OG0011878	G. 2	No annotation	NA
OG0011879	G. 2	No annotation	NA
OG0011880	G. 2	No annotation	NA
OG0011881	G. 2	No annotation	NA
OG0011882	G. 2	No annotation	NA
OG0011883	G. 2	No annotation	NA
OG0011884	G. 2	No annotation	NA
OG0011885	G. 2	K09780	K09780; uncharacterized protein
OG0011886	G. 2	No annotation	NA
OG0011887	G. 2	No annotation	NA
OG0011888	G. 2	K07059	K07059; uncharacterized protein
OG0011889	G. 2	No annotation	NA
OG0011890	G. 2	No annotation	NA
OG0011891	G. 2	No annotation	NA
OG0011892	G. 2	K19091	cas6; CRISPR-associated endoribonuclease Cas6 [EC:3.1.-.-]
OG0011893	G. 2	No annotation	NA
OG0011894	G. 2	No annotation	NA
OG0011895	G. 2	No annotation	NA
OG0011896	G. 2	No annotation	NA
OG0011897	G. 2	No annotation	NA
OG0011899	G. 2	No annotation	NA
OG0011900	G. 2	K06153	bacA; undecaprenyl-diphosphatase [EC:3.6.1.27]
OG0011901	G. 2	No annotation	NA
OG0011902	G. 2	K01129	dgt; dGTPase [EC:3.1.5.1]
OG0011904	G. 2	No annotation	NA
OG0011905	G. 2	No annotation	NA
OG0011906	G. 2	No annotation	NA
OG0011907	G. 2	No annotation	NA
OG0011908	G. 2	No annotation	NA
OG0011909	G. 2	No annotation	NA
OG0011910	G. 2	No annotation	NA
OG0011911	G. 2	No annotation	NA
OG0011913	G. 2	No annotation	NA
OG0011914	G. 2	No annotation	NA
OG0011916	G. 2	No annotation	NA
OG0011917	G. 2	No annotation	NA
OG0011918	G. 2	No annotation	NA
OG0011919	G. 2	No annotation	NA
OG0011920	G. 2	No annotation	NA
OG0011921	G. 2	No annotation	NA
OG0011922	G. 2	No annotation	NA
OG0011923	G. 2	No annotation	NA
OG0011924	G. 2	K09005	K09005; uncharacterized protein
OG0011925	G. 2	No annotation	NA
OG0011926	G. 2	No annotation	NA
OG0011927	G. 2	No annotation	NA
OG0011928	G. 2	K07038	K07038; inner membrane protein
OG0011929	G. 2	No annotation	NA
OG0011930	G. 2	No annotation	NA
OG0011931	G. 2	K07507	mgtC; putative Mg2+ transporter-C (MgtC) family protein
OG0011932	G. 2	No annotation	NA
OG0011933	G. 2	No annotation	NA
OG0011934	G. 2	No annotation	NA
OG0011935	G. 2	No annotation	NA
OG0011936	G. 2	No annotation	NA
OG0011937	G. 2	No annotation	NA
OG0011938	G. 2	No annotation	NA
OG0011939	G. 2	No annotation	NA
OG0011940	G. 2	No annotation	NA
OG0011941	G. 2	No annotation	NA
OG0011942	G. 2	No annotation	NA
OG0011943	G. 2	No annotation	NA
OG0011944	G. 2	No annotation	NA
OG0011945	G. 2	K01163	K01163; uncharacterized protein
OG0011946	G. 2	No annotation	NA
OG0011947	G. 2	No annotation	NA
OG0011948	G. 2	No annotation	NA
OG0011949	G. 2	No annotation	NA
OG0011950	G. 2	No annotation	NA
OG0011952	G. 2	No annotation	NA
OG0011953	G. 2	No annotation	NA
OG0011954	G. 2	No annotation	NA
OG0011955	G. 2	No annotation	NA
OG0011956	G. 2	No annotation	NA
OG0011957	G. 2	No annotation	NA
OG0011958	G. 2	No annotation	NA
OG0011961	G. 2	No annotation	NA
OG0011962	G. 2	No annotation	NA
OG0011963	G. 2	No annotation	NA
OG0011964	G. 2	No annotation	NA
OG0011965	G. 2	No annotation	NA
OG0011966	G. 2	K06287	maf; septum formation protein
OG0011967	G. 2	No annotation	NA
OG0011968	G. 2	No annotation	NA
OG0011969	G. 2	No annotation	NA
OG0009726	G. 3	No annotation	NA
OG0009727	G. 3	No annotation	NA
OG0009728	G. 3	No annotation	NA
OG0009729	G. 3	No annotation	NA
OG0009730	G. 3	No annotation	NA
OG0009731	G. 3	No annotation	NA
OG0009732	G. 3	No annotation	NA
OG0009734	G. 3	No annotation	NA
OG0009735	G. 3	K05772	tupA, vupA; tungstate transport system substrate-binding protein
OG0009736	G. 3	No annotation	NA
OG0009737	G. 3	No annotation	NA
OG0009740	G. 3	No annotation	NA
OG0009741	G. 3	No annotation	NA
OG0009742	G. 3	No annotation	NA
OG0010508	G. 4	No annotation	NA
OG0006838	G. 5	No annotation	NA
OG0008453	G. 5	No annotation	NA
OG0008455	G. 5	No annotation	NA
OG0008460	G. 5	No annotation	NA
OG0008464	G. 5	No annotation	NA
OG0011061	G. 5	No annotation	NA
OG0011062	G. 5	No annotation	NA
OG0011063	G. 5	No annotation	NA
OG0011064	G. 5	No annotation	NA
OG0011065	G. 5	No annotation	NA
OG0011066	G. 5	No annotation	NA
OG0011067	G. 5	No annotation	NA
OG0011068	G. 5	No annotation	NA
OG0011069	G. 5	No annotation	NA
OG0011070	G. 5	No annotation	NA
OG0011071	G. 5	No annotation	NA
OG0011072	G. 5	No annotation	NA
OG0011073	G. 5	No annotation	NA
OG0011074	G. 5	No annotation	NA
OG0011075	G. 5	No annotation	NA
OG0011076	G. 5	No annotation	NA
OG0011077	G. 5	No annotation	NA
OG0011078	G. 5	No annotation	NA
OG0011079	G. 5	No annotation	NA
OG0011080	G. 5	No annotation	NA
OG0011081	G. 5	No annotation	NA
OG0011082	G. 5	No annotation	NA
OG0011083	G. 5	No annotation	NA
OG0011084	G. 5	No annotation	NA
OG0011085	G. 5	No annotation	NA
OG0011086	G. 5	No annotation	NA
OG0011087	G. 5	No annotation	NA
OG0011088	G. 5	No annotation	NA
OG0011089	G. 5	No annotation	NA
OG0011090	G. 5	No annotation	NA
OG0011091	G. 5	K00899	mtnK; 5-methylthioribose kinase [EC:2.7.1.100]
OG0011092	G. 5	No annotation	NA
OG0011093	G. 5	No annotation	NA
OG0011094	G. 5	No annotation	NA
OG0011095	G. 5	No annotation	NA
OG0011096	G. 5	No annotation	NA
OG0011097	G. 5	No annotation	NA
OG0011098	G. 5	No annotation	NA
OG0011099	G. 5	No annotation	NA
OG0011100	G. 5	No annotation	NA
OG0011102	G. 5	No annotation	NA
OG0011103	G. 5	No annotation	NA
OG0011104	G. 5	No annotation	NA
OG0011105	G. 5	No annotation	NA
OG0011106	G. 5	No annotation	NA
OG0011107	G. 5	No annotation	NA
OG0011108	G. 5	No annotation	NA
OG0011109	G. 5	No annotation	NA
OG0011110	G. 5	No annotation	NA
OG0011111	G. 5	No annotation	NA
OG0011112	G. 5	No annotation	NA
OG0011113	G. 5	No annotation	NA
OG0011114	G. 5	No annotation	NA
OG0011115	G. 5	No annotation	NA
OG0011116	G. 5	No annotation	NA
OG0011117	G. 5	No annotation	NA
OG0011118	G. 5	No annotation	NA
OG0011119	G. 5	K03651	cpdA; 3',5'-cyclic-AMP phosphodiesterase [EC:3.1.4.53]
OG0011120	G. 5	No annotation	NA
OG0011121	G. 5	No annotation	NA
OG0011122	G. 5	No annotation	NA
OG0011123	G. 5	No annotation	NA
OG0011124	G. 5	No annotation	NA
OG0011125	G. 5	No annotation	NA
OG0011126	G. 5	No annotation	NA
OG0011127	G. 5	No annotation	NA
OG0011128	G. 5	No annotation	NA
OG0011129	G. 5	No annotation	NA
OG0011130	G. 5	No annotation	NA
OG0011131	G. 5	No annotation	NA
OG0011132	G. 5	No annotation	NA
OG0011133	G. 5	No annotation	NA
OG0011134	G. 5	No annotation	NA
OG0011135	G. 5	No annotation	NA
OG0011136	G. 5	No annotation	NA
OG0011137	G. 5	No annotation	NA
OG0011138	G. 5	No annotation	NA
OG0011139	G. 5	No annotation	NA
OG0011140	G. 5	No annotation	NA
OG0011141	G. 5	No annotation	NA
OG0011142	G. 5	No annotation	NA
OG0011143	G. 5	No annotation	NA
OG0011144	G. 5	No annotation	NA
OG0011145	G. 5	No annotation	NA
OG0011146	G. 5	No annotation	NA
OG0011147	G. 5	No annotation	NA
OG0006439	G. 6	No annotation	NA
OG0006444	G. 6	No annotation	NA
OG0006448	G. 6	No annotation	NA
OG0007731	G. 6	No annotation	NA
OG0007733	G. 6	No annotation	NA
OG0007802	G. 6	No annotation	NA
OG0009784	G. 6	No annotation	NA
OG0009892	G. 6	No annotation	NA
OG0009893	G. 6	No annotation	NA
OG0008376	G. 7	No annotation	NA
OG0008379	G. 7	No annotation	NA
OG0008389	G. 7	No annotation	NA
OG0008390	G. 7	No annotation	NA
OG0008391	G. 7	No annotation	NA
OG0008392	G. 7	No annotation	NA
OG0010941	G. 7	No annotation	NA
OG0010951	G. 7	No annotation	NA
OG0010953	G. 7	No annotation	NA
OG0010957	G. 7	No annotation	NA
OG0011151	G. 7	No annotation	NA
OG0003448	G. 8	No annotation	NA
OG0003450	G. 8	No annotation	NA
OG0003451	G. 8	No annotation	NA
OG0003452	G. 8	No annotation	NA
OG0003461	G. 8	No annotation	NA
OG0003653	G. 8	No annotation	NA
OG0003662	G. 8	No annotation	NA
OG0003664	G. 8	No annotation	NA
OG0003666	G. 8	No annotation	NA
OG0003667	G. 8	No annotation	NA
OG0003686	G. 8	No annotation	NA
OG0003910	G. 8	No annotation	NA
OG0003911	G. 8	No annotation	NA
OG0003914	G. 8	No annotation	NA
OG0003915	G. 8	No annotation	NA
OG0003918	G. 8	No annotation	NA
OG0003920	G. 8	No annotation	NA
OG0003933	G. 8	No annotation	NA
OG0003937	G. 8	No annotation	NA
OG0004511	G. 8	No annotation	NA
OG0004528	G. 8	No annotation	NA
OG0004960	G. 8	No annotation	NA
OG0005543	G. 8	No annotation	NA
OG0007773	G. 8	No annotation	NA
OG0007858	G. 8	No annotation	NA
OG0007864	G. 8	No annotation	NA
OG0009939	G. 8	No annotation	NA
OG0011313	G. 8	No annotation	NA
OG0011314	G. 8	No annotation	NA
OG0002594	G. 9	No annotation	NA
OG0003011	G. 9	K06199	crcB, FEX; fluoride exporter
OG0003135	G. 9	No annotation	NA
OG0003480	G. 9	K09931	K09931; uncharacterized protein
OG0003693	G. 9	No annotation	NA
OG0003757	G. 9	No annotation	NA
OG0004003	G. 9	No annotation	NA
OG0004004	G. 9	No annotation	NA
OG0004289	G. 9	No annotation	NA
OG0004638	G. 9	No annotation	NA
OG0004639	G. 9	No annotation	NA
OG0004640	G. 9	No annotation	NA
OG0004642	G. 9	No annotation	NA
OG0004643	G. 9	No annotation	NA
OG0004644	G. 9	No annotation	NA
OG0004645	G. 9	K07126	K07126; uncharacterized protein
OG0004646	G. 9	No annotation	NA
OG0004647	G. 9	No annotation	NA
OG0004648	G. 9	K01912	paaK; phenylacetate-CoA ligase [EC:6.2.1.30]
OG0004649	G. 9	No annotation	NA
OG0004650	G. 9	No annotation	NA
OG0004651	G. 9	No annotation	NA
OG0004652	G. 9	No annotation	NA
OG0004653	G. 9	No annotation	NA
OG0004654	G. 9	No annotation	NA
OG0004655	G. 9	No annotation	NA
OG0004658	G. 9	No annotation	NA
OG0004659	G. 9	No annotation	NA
OG0004660	G. 9	No annotation	NA
OG0004661	G. 9	No annotation	NA
OG0004662	G. 9	No annotation	NA
OG0004663	G. 9	No annotation	NA
OG0004664	G. 9	K07335	bmpA, bmpB, tmpC; basic membrane protein A and related proteins
OG0004665	G. 9	No annotation	NA
OG0004666	G. 9	No annotation	NA
OG0004667	G. 9	No annotation	NA
OG0004668	G. 9	K08717	utp; urea transporter
OG0004669	G. 9	K03190	ureD, ureH; urease accessory protein
OG0004670	G. 9	K03188	ureF; urease accessory protein
OG0004671	G. 9	K03187	ureE; urease accessory protein
OG0004672	G. 9	K01428	ureC; urease subunit alpha [EC:3.5.1.5]
OG0004673	G. 9	K01429	ureB; urease subunit beta [EC:3.5.1.5]
OG0004674	G. 9	No annotation	NA
OG0004675	G. 9	No annotation	NA
OG0004676	G. 9	No annotation	NA
OG0005173	G. 9	No annotation	NA
OG0005174	G. 9	No annotation	NA
OG0005180	G. 9	No annotation	NA
OG0005183	G. 9	No annotation	NA
OG0005184	G. 9	No annotation	NA
OG0005928	G. 9	No annotation	NA
OG0005933	G. 9	No annotation	NA
OG0005944	G. 9	No annotation	NA
OG0005950	G. 9	No annotation	NA
OG0006915	G. 9	No annotation	NA
OG0006963	G. 9	No annotation	NA
OG0008601	G. 9	No annotation	NA
OG0008644	G. 9	No annotation	NA
OG0008657	G. 9	No annotation	NA
OG0008658	G. 9	No annotation	NA
OG0011718	G. 9	No annotation	NA
OG0011719	G. 9	No annotation	NA
OG0011723	G. 9	No annotation	NA
OG0001829	G. 10	No annotation	NA
OG0002007	G. 10	No annotation	NA
OG0002058	G. 10	K21700	bauB; beta-alanine degradation protein BauB
OG0002178	G. 10	No annotation	NA
OG0002208	G. 10	K03932	lpqC; polyhydroxybutyrate depolymerase
OG0002211	G. 10	No annotation	NA
OG0002224	G. 10	No annotation	NA
OG0002268	G. 10	No annotation	NA
OG0002276	G. 10	No annotation	NA
OG0002317	G. 10	No annotation	NA
OG0002321	G. 10	No annotation	NA
OG0002323	G. 10	No annotation	NA
OG0002332	G. 10	No annotation	NA
OG0002333	G. 10	No annotation	NA
OG0002376	G. 10	No annotation	NA
OG0002377	G. 10	No annotation	NA
OG0002378	G. 10	No annotation	NA
OG0002380	G. 10	No annotation	NA
OG0002381	G. 10	No annotation	NA
OG0002382	G. 10	No annotation	NA
OG0002383	G. 10	No annotation	NA
OG0002396	G. 10	No annotation	NA
OG0002444	G. 10	No annotation	NA
OG0002445	G. 10	No annotation	NA
OG0002446	G. 10	No annotation	NA
OG0002447	G. 10	No annotation	NA
OG0002448	G. 10	No annotation	NA
OG0002449	G. 10	No annotation	NA
OG0002450	G. 10	K01971	ligD; bifunctional non-homologous end joining protein LigD [EC:6.5.1.1]
OG0002451	G. 10	No annotation	NA
OG0002452	G. 10	No annotation	NA
OG0002463	G. 10	No annotation	NA
OG0002496	G. 10	No annotation	NA
OG0002497	G. 10	No annotation	NA
OG0002498	G. 10	No annotation	NA
OG0002500	G. 10	No annotation	NA
OG0002501	G. 10	No annotation	NA
OG0002502	G. 10	K16305	K16305; fructose-bisphosphate aldolase / 6-deoxy-5-ketofructose 1-phosphate synthase [EC:4.1.2.13 2.2.1.11]
OG0002514	G. 10	No annotation	NA
OG0002515	G. 10	No annotation	NA
OG0002516	G. 10	K06940	K06940; uncharacterized protein
OG0002563	G. 10	No annotation	NA
OG0002565	G. 10	No annotation	NA
OG0002566	G. 10	No annotation	NA
OG0002567	G. 10	No annotation	NA
OG0002584	G. 10	No annotation	NA
OG0002646	G. 10	No annotation	NA
OG0002650	G. 10	No annotation	NA
OG0002662	G. 10	No annotation	NA
OG0002663	G. 10	No annotation	NA
OG0002664	G. 10	No annotation	NA
OG0002668	G. 10	No annotation	NA
OG0002670	G. 10	No annotation	NA
OG0002735	G. 10	No annotation	NA
OG0002738	G. 10	No annotation	NA
OG0002739	G. 10	No annotation	NA
OG0002758	G. 10	No annotation	NA
OG0002762	G. 10	No annotation	NA
OG0002770	G. 10	No annotation	NA
OG0002846	G. 10	K06911	PIR; quercetin 2,3-dioxygenase [EC:1.13.11.24]
OG0002847	G. 10	No annotation	NA
OG0002849	G. 10	No annotation	NA
OG0002873	G. 10	No annotation	NA
OG0002875	G. 10	No annotation	NA
OG0002878	G. 10	No annotation	NA
OG0002881	G. 10	No annotation	NA
OG0002882	G. 10	No annotation	NA
OG0002883	G. 10	No annotation	NA
OG0002886	G. 10	K23356	trmB; HTH-type transcriptional regulator, sugar sensing transcriptional regulator
OG0002961	G. 10	No annotation	NA
OG0002964	G. 10	No annotation	NA
OG0002985	G. 10	No annotation	NA
OG0002992	G. 10	No annotation	NA
OG0002996	G. 10	No annotation	NA
OG0003113	G. 10	No annotation	NA
OG0003114	G. 10	No annotation	NA
OG0003158	G. 10	No annotation	NA
OG0003263	G. 10	No annotation	NA
OG0003290	G. 10	K06884	K06884; uncharacterized protein
OG0003291	G. 10	No annotation	NA
OG0003292	G. 10	K06893	K06893; uncharacterized protein
OG0003303	G. 10	No annotation	NA
OG0003472	G. 10	No annotation	NA
OG0003493	G. 10	No annotation	NA
OG0003709	G. 10	No annotation	NA
OG0003898	G. 10	No annotation	NA
OG0003944	G. 10	No annotation	NA
OG0003945	G. 10	No annotation	NA
OG0003948	G. 10	No annotation	NA
OG0003949	G. 10	No annotation	NA
OG0003978	G. 10	No annotation	NA
OG0004217	G. 10	No annotation	NA
OG0004218	G. 10	No annotation	NA
OG0004255	G. 10	K00771	XYLT; protein xylosyltransferase [EC:2.4.2.26]
OG0004280	G. 10	No annotation	NA
OG0004485	G. 10	No annotation	NA
OG0004543	G. 10	No annotation	NA
OG0004545	G. 10	No annotation	NA
OG0004546	G. 10	No annotation	NA
OG0004547	G. 10	No annotation	NA
OG0004549	G. 10	No annotation	NA
OG0004550	G. 10	No annotation	NA
OG0004551	G. 10	No annotation	NA
OG0004552	G. 10	No annotation	NA
OG0004588	G. 10	K02051	ABC.SN.S; NitT/TauT family transport system substrate-binding protein
OG0004624	G. 10	No annotation	NA
OG0004927	G. 10	No annotation	NA
OG0004931	G. 10	No annotation	NA
OG0004993	G. 10	No annotation	NA
OG0004995	G. 10	No annotation	NA
OG0004998	G. 10	No annotation	NA
OG0005000	G. 10	No annotation	NA
OG0005001	G. 10	No annotation	NA
OG0005003	G. 10	No annotation	NA
OG0005007	G. 10	No annotation	NA
OG0005032	G. 10	No annotation	NA
OG0005116	G. 10	No annotation	NA
OG0005121	G. 10	No annotation	NA
OG0005591	G. 10	No annotation	NA
OG0005596	G. 10	No annotation	NA
OG0005602	G. 10	No annotation	NA
OG0005604	G. 10	No annotation	NA
OG0005606	G. 10	No annotation	NA
OG0005607	G. 10	No annotation	NA
OG0005685	G. 10	No annotation	NA
OG0005882	G. 10	No annotation	NA
OG0005885	G. 10	No annotation	NA
OG0005914	G. 10	K06320	cgeB; spore maturation protein CgeB
OG0005958	G. 10	No annotation	NA
OG0006529	G. 10	No annotation	NA
OG0006533	G. 10	No annotation	NA
OG0006534	G. 10	No annotation	NA
OG0006541	G. 10	No annotation	NA
OG0006544	G. 10	No annotation	NA
OG0006545	G. 10	No annotation	NA
OG0006551	G. 10	No annotation	NA
OG0006556	G. 10	No annotation	NA
OG0006557	G. 10	No annotation	NA
OG0006593	G. 10	No annotation	NA
OG0006652	G. 10	No annotation	NA
OG0006778	G. 10	No annotation	NA
OG0006907	G. 10	No annotation	NA
OG0006908	G. 10	No annotation	NA
OG0006911	G. 10	No annotation	NA
OG0007007	G. 10	No annotation	NA
OG0007062	G. 10	No annotation	NA
OG0007901	G. 10	K09957	K09957; uncharacterized protein
OG0007906	G. 10	No annotation	NA
OG0007910	G. 10	No annotation	NA
OG0007913	G. 10	No annotation	NA
OG0007917	G. 10	No annotation	NA
OG0007920	G. 10	No annotation	NA
OG0007921	G. 10	No annotation	NA
OG0007926	G. 10	K01476	E3.5.3.1, rocF, arg; arginase [EC:3.5.3.1]
OG0007939	G. 10	No annotation	NA
OG0008007	G. 10	No annotation	NA
OG0008008	G. 10	No annotation	NA
OG0008013	G. 10	No annotation	NA
OG0008106	G. 10	K03811	pnuC; nicotinamide mononucleotide transporter
OG0008110	G. 10	No annotation	NA
OG0008115	G. 10	No annotation	NA
OG0008116	G. 10	No annotation	NA
OG0008118	G. 10	K22969	gdh; glucose 1-dehydrogenase [EC:1.1.1.47]
OG0008121	G. 10	No annotation	NA
OG0008130	G. 10	No annotation	NA
OG0008131	G. 10	No annotation	NA
OG0008132	G. 10	No annotation	NA
OG0008135	G. 10	No annotation	NA
OG0008345	G. 10	No annotation	NA
OG0008346	G. 10	No annotation	NA
OG0008348	G. 10	No annotation	NA
OG0008350	G. 10	No annotation	NA
OG0008442	G. 10	No annotation	NA
OG0008482	G. 10	No annotation	NA
OG0008504	G. 10	No annotation	NA
OG0008505	G. 10	No annotation	NA
OG0008603	G. 10	K09144	K09144; uncharacterized protein
OG0008605	G. 10	No annotation	NA
OG0008607	G. 10	No annotation	NA
OG0008613	G. 10	No annotation	NA
OG0008616	G. 10	No annotation	NA
OG0009761	G. 10	No annotation	NA
OG0010106	G. 10	No annotation	NA
OG0010107	G. 10	No annotation	NA
OG0010533	G. 10	No annotation	NA
OG0010534	G. 10	No annotation	NA
OG0010902	G. 10	No annotation	NA
OG0010903	G. 10	No annotation	NA
OG0010904	G. 10	No annotation	NA
OG0010921	G. 10	No annotation	NA
OG0011022	G. 10	No annotation	NA
OG0011024	G. 10	No annotation	NA
OG0011032	G. 10	No annotation	NA
OG0011036	G. 10	No annotation	NA
OG0011181	G. 10	No annotation	NA
OG0011183	G. 10	No annotation	NA
OG0011187	G. 10	No annotation	NA
OG0012162	G. 10	No annotation	NA
OG0007952	G. 11	No annotation	NA
OG0007955	G. 11	No annotation	NA
OG0010125	G. 11	No annotation	NA
OG0010126	G. 11	No annotation	NA
OG0010127	G. 11	No annotation	NA
OG0010128	G. 11	No annotation	NA
OG0010129	G. 11	No annotation	NA
OG0010130	G. 11	No annotation	NA
OG0010131	G. 11	No annotation	NA
OG0010132	G. 11	No annotation	NA
OG0010133	G. 11	No annotation	NA
OG0010135	G. 11	No annotation	NA
OG0010136	G. 11	No annotation	NA
OG0010137	G. 11	No annotation	NA
OG0010138	G. 11	No annotation	NA
OG0010142	G. 11	No annotation	NA
OG0003253	G. 12	No annotation	NA
OG0003254	G. 12	No annotation	NA
OG0003426	G. 12	No annotation	NA
OG0003428	G. 12	No annotation	NA
OG0003429	G. 12	No annotation	NA
OG0003430	G. 12	No annotation	NA
OG0003636	G. 12	No annotation	NA
OG0003638	G. 12	No annotation	NA
OG0003639	G. 12	No annotation	NA
OG0003718	G. 12	No annotation	NA
OG0003892	G. 12	No annotation	NA
OG0004168	G. 12	No annotation	NA
OG0004169	G. 12	No annotation	NA
OG0004242	G. 12	No annotation	NA
OG0004243	G. 12	No annotation	NA
OG0004575	G. 12	No annotation	NA
OG0004907	G. 12	No annotation	NA
OG0005042	G. 12	No annotation	NA
OG0005653	G. 12	K23255	pilA; archaeal type IV pilus assembly protein PilA
OG0005664	G. 12	No annotation	NA
OG0009720	G. 12	No annotation	NA
OG0007790	G. 13	No annotation	NA
OG0009850	G. 13	No annotation	NA
OG0009851	G. 13	No annotation	NA
OG0009852	G. 13	No annotation	NA
OG0009853	G. 13	No annotation	NA
OG0004519	G. 14	No annotation	NA
OG0004589	G. 14	No annotation	NA
OG0006486	G. 14	No annotation	NA
OG0006490	G. 14	No annotation	NA
OG0006491	G. 14	No annotation	NA
OG0006492	G. 14	No annotation	NA
OG0006496	G. 14	No annotation	NA
OG0006497	G. 14	No annotation	NA
OG0006499	G. 14	No annotation	NA
OG0006502	G. 14	K09780	K09780; uncharacterized protein
OG0006659	G. 14	No annotation	NA
OG0007807	G. 14	No annotation	NA
OG0007810	G. 14	K07448	mrr; restriction system protein
OG0007811	G. 14	No annotation	NA
OG0007814	G. 14	No annotation	NA
OG0007815	G. 14	No annotation	NA
OG0007816	G. 14	No annotation	NA
OG0007817	G. 14	No annotation	NA
OG0007818	G. 14	No annotation	NA
OG0007819	G. 14	No annotation	NA
OG0007820	G. 14	No annotation	NA
OG0007822	G. 14	No annotation	NA
OG0007823	G. 14	No annotation	NA
OG0007826	G. 14	No annotation	NA
OG0007827	G. 14	No annotation	NA
OG0007828	G. 14	No annotation	NA
OG0007829	G. 14	No annotation	NA
OG0008137	G. 14	No annotation	NA
OG0008138	G. 14	No annotation	NA
OG0008141	G. 14	No annotation	NA
OG0008142	G. 14	No annotation	NA
OG0008397	G. 14	No annotation	NA
OG0008398	G. 14	No annotation	NA
OG0009897	G. 14	No annotation	NA
OG0009898	G. 14	No annotation	NA
OG0009909	G. 14	No annotation	NA
OG0009910	G. 14	No annotation	NA
OG0009911	G. 14	No annotation	NA
OG0009912	G. 14	No annotation	NA
OG0010602	G. 14	No annotation	NA
OG0010963	G. 14	K01595	ppc; phosphoenolpyruvate carboxylase [EC:4.1.1.31]
OG0010964	G. 14	No annotation	NA
OG0010967	G. 14	No annotation	NA
OG0010969	G. 14	No annotation	NA
OG0004850	G. 15	No annotation	NA
OG0004852	G. 15	No annotation	NA
OG0004853	G. 15	No annotation	NA
OG0004855	G. 15	No annotation	NA
OG0004856	G. 15	No annotation	NA
OG0005427	G. 15	No annotation	NA
OG0005429	G. 15	No annotation	NA
OG0005435	G. 15	No annotation	NA
OG0005439	G. 15	No annotation	NA
OG0008540	G. 15	No annotation	NA
OG0011283	G. 15	No annotation	NA
OG0011284	G. 15	No annotation	NA
OG0011286	G. 15	No annotation	NA
OG0011287	G. 15	No annotation	NA
OG0011288	G. 15	No annotation	NA
OG0011414	G. 15	No annotation	NA
OG0004437	G. 16	No annotation	NA
OG0004440	G. 16	No annotation	NA
OG0004866	G. 16	No annotation	NA
OG0004867	G. 16	K07126	K07126; uncharacterized protein
OG0008005	G. 16	No annotation	NA
OG0002690	G. 17	No annotation	NA
OG0002691	G. 17	No annotation	NA
OG0002782	G. 17	No annotation	NA
OG0002783	G. 17	No annotation	NA
OG0002784	G. 17	No annotation	NA
OG0002785	G. 17	No annotation	NA
OG0002786	G. 17	No annotation	NA
OG0002787	G. 17	No annotation	NA
OG0002788	G. 17	No annotation	NA
OG0002789	G. 17	No annotation	NA
OG0002790	G. 17	K07126	K07126; uncharacterized protein
OG0002791	G. 17	K07126	K07126; uncharacterized protein
OG0002792	G. 17	No annotation	NA
OG0002793	G. 17	No annotation	NA
OG0002794	G. 17	No annotation	NA
OG0002795	G. 17	No annotation	NA
OG0002900	G. 17	No annotation	NA
OG0003028	G. 17	No annotation	NA
OG0003336	G. 17	No annotation	NA
OG0003516	G. 17	No annotation	NA
OG0003517	G. 17	No annotation	NA
OG0005973	G. 17	No annotation	NA
OG0005976	G. 17	No annotation	NA
OG0007036	G. 17	No annotation	NA
OG0007037	G. 17	No annotation	NA
OG0008778	G. 17	No annotation	NA
OG0008782	G. 17	No annotation	NA
OG0008814	G. 17	No annotation	NA
OG0008815	G. 17	No annotation	NA
OG0011992	G. 17	No annotation	NA
OG0011993	G. 17	No annotation	NA
OG0012078	G. 17	No annotation	NA
OG0012079	G. 17	No annotation	NA
OG0012080	G. 17	No annotation	NA
OG0002592	G. 18	No annotation	NA
OG0002593	G. 18	No annotation	NA
OG0002675	G. 18	No annotation	NA
OG0002678	G. 18	No annotation	NA
OG0002680	G. 18	No annotation	NA
OG0002681	G. 18	No annotation	NA
OG0002682	G. 18	No annotation	NA
OG0002771	G. 18	No annotation	NA
OG0002772	G. 18	No annotation	NA
OG0002775	G. 18	No annotation	NA
OG0003279	G. 19	No annotation	NA
OG0003719	G. 19	No annotation	NA
OG0004210	G. 19	No annotation	NA
OG0004516	G. 19	No annotation	NA
OG0006478	G. 19	No annotation	NA
OG0006524	G. 19	No annotation	NA
OG0007877	G. 19	No annotation	NA
OG0007878	G. 19	No annotation	NA
OG0008059	G. 19	No annotation	NA
OG0010345	G. 19	No annotation	NA
OG0010346	G. 19	No annotation	NA
OG0010347	G. 19	No annotation	NA
OG0010352	G. 19	No annotation	NA
OG0010353	G. 19	No annotation	NA
OG0010354	G. 19	No annotation	NA
OG0003284	G. 20	No annotation	NA
OG0001751	G. 21	No annotation	NA
OG0001803	G. 21	No annotation	NA
OG0001804	G. 21	No annotation	NA
OG0001805	G. 21	No annotation	NA
OG0001863	G. 21	No annotation	NA
OG0001976	G. 21	No annotation	NA
OG0001977	G. 21	No annotation	NA
OG0002069	G. 21	No annotation	NA
OG0002071	G. 21	No annotation	NA
OG0002151	G. 21	No annotation	NA
OG0002152	G. 21	No annotation	NA
OG0002199	G. 21	No annotation	NA
OG0002686	G. 21	No annotation	NA
OG0002887	G. 21	No annotation	NA
OG0003172	G. 21	No annotation	NA
OG0003174	G. 21	No annotation	NA
OG0003400	G. 21	No annotation	NA
OG0003540	G. 21	No annotation	NA
OG0003610	G. 21	No annotation	NA
OG0003849	G. 21	No annotation	NA
OG0006020	G. 21	No annotation	NA
OG0006031	G. 21	No annotation	NA
OG0008047	G. 21	No annotation	NA
OG0010428	G. 21	No annotation	NA
OG0010437	G. 21	No annotation	NA
OG0010442	G. 21	No annotation	NA
OG0001345	G. 22	No annotation	NA
OG0001346	G. 22	No annotation	NA
OG0001368	G. 22	No annotation	NA
OG0001369	G. 22	No annotation	NA
OG0001627	G. 22	No annotation	NA
OG0001689	G. 22	No annotation	NA
OG0001710	G. 22	No annotation	NA
OG0001807	G. 22	No annotation	NA
OG0001868	G. 22	No annotation	NA
OG0001903	G. 22	No annotation	NA
OG0001955	G. 22	No annotation	NA
OG0002033	G. 22	No annotation	NA
OG0002072	G. 22	No annotation	NA
OG0002111	G. 22	No annotation	NA
OG0002193	G. 22	No annotation	NA
OG0002240	G. 22	No annotation	NA
OG0002242	G. 22	No annotation	NA
OG0002286	G. 22	No annotation	NA
OG0002287	G. 22	No annotation	NA
OG0002288	G. 22	No annotation	NA
OG0002410	G. 22	No annotation	NA
OG0002411	G. 22	No annotation	NA
OG0002698	G. 22	No annotation	NA
OG0002701	G. 22	No annotation	NA
OG0002702	G. 22	No annotation	NA
OG0002799	G. 22	No annotation	NA
OG0002904	G. 22	No annotation	NA
OG0003032	G. 22	No annotation	NA
OG0003177	G. 22	No annotation	NA
OG0003179	G. 22	No annotation	NA
OG0003180	G. 22	No annotation	NA
OG0003193	G. 22	No annotation	NA
OG0003246	G. 22	No annotation	NA
OG0003251	G. 22	No annotation	NA
OG0003342	G. 22	No annotation	NA
OG0003343	G. 22	No annotation	NA
OG0003350	G. 22	No annotation	NA
OG0003351	G. 22	No annotation	NA
OG0003547	G. 22	No annotation	NA
OG0003550	G. 22	No annotation	NA
OG0003784	G. 22	No annotation	NA
OG0003785	G. 22	No annotation	NA
OG0004035	G. 22	No annotation	NA
OG0004037	G. 22	No annotation	NA
OG0004227	G. 22	No annotation	NA
OG0004321	G. 22	No annotation	NA
OG0004323	G. 22	No annotation	NA
OG0004324	G. 22	No annotation	NA
OG0004326	G. 22	No annotation	NA
OG0004327	G. 22	No annotation	NA
OG0004699	G. 22	No annotation	NA
OG0004700	G. 22	No annotation	NA
OG0004701	G. 22	No annotation	NA
OG0004702	G. 22	No annotation	NA
OG0004705	G. 22	No annotation	NA
OG0004706	G. 22	No annotation	NA
OG0004712	G. 22	No annotation	NA
OG0004713	G. 22	No annotation	NA
OG0004715	G. 22	No annotation	NA
OG0004716	G. 22	No annotation	NA
OG0004752	G. 22	No annotation	NA
OG0004771	G. 22	No annotation	NA
OG0004800	G. 22	No annotation	NA
OG0004829	G. 22	No annotation	NA
OG0004902	G. 22	No annotation	NA
OG0004903	G. 22	No annotation	NA
OG0004904	G. 22	No annotation	NA
OG0005233	G. 22	No annotation	NA
OG0005235	G. 22	No annotation	NA
OG0005239	G. 22	No annotation	NA
OG0005240	G. 22	No annotation	NA
OG0005243	G. 22	No annotation	NA
OG0005245	G. 22	No annotation	NA
OG0005246	G. 22	No annotation	NA
OG0005247	G. 22	No annotation	NA
OG0005251	G. 22	No annotation	NA
OG0005252	G. 22	No annotation	NA
OG0005254	G. 22	No annotation	NA
OG0005255	G. 22	No annotation	NA
OG0006033	G. 22	No annotation	NA
OG0006036	G. 22	No annotation	NA
OG0006039	G. 22	No annotation	NA
OG0006041	G. 22	No annotation	NA
OG0006043	G. 22	No annotation	NA
OG0006044	G. 22	No annotation	NA
OG0006045	G. 22	No annotation	NA
OG0006046	G. 22	No annotation	NA
OG0006049	G. 22	No annotation	NA
OG0006050	G. 22	No annotation	NA
OG0006053	G. 22	No annotation	NA
OG0006056	G. 22	No annotation	NA
OG0006057	G. 22	No annotation	NA
OG0006058	G. 22	No annotation	NA
OG0006060	G. 22	No annotation	NA
OG0006061	G. 22	No annotation	NA
OG0006062	G. 22	No annotation	NA
OG0006063	G. 22	No annotation	NA
OG0006098	G. 22	No annotation	NA
OG0006129	G. 22	No annotation	NA
OG0006402	G. 22	No annotation	NA
OG0006404	G. 22	No annotation	NA
OG0006405	G. 22	No annotation	NA
OG0007219	G. 22	No annotation	NA
OG0007225	G. 22	No annotation	NA
OG0007230	G. 22	No annotation	NA
OG0007235	G. 22	No annotation	NA
OG0007236	G. 22	No annotation	NA
OG0007237	G. 22	No annotation	NA
OG0007238	G. 22	No annotation	NA
OG0007239	G. 22	No annotation	NA
OG0007240	G. 22	No annotation	NA
OG0007251	G. 22	No annotation	NA
OG0007252	G. 22	No annotation	NA
OG0007254	G. 22	No annotation	NA
OG0007255	G. 22	No annotation	NA
OG0007256	G. 22	No annotation	NA
OG0007257	G. 22	No annotation	NA
OG0007260	G. 22	No annotation	NA
OG0007262	G. 22	No annotation	NA
OG0007265	G. 22	No annotation	NA
OG0007268	G. 22	No annotation	NA
OG0007270	G. 22	No annotation	NA
OG0007273	G. 22	No annotation	NA
OG0007274	G. 22	No annotation	NA
OG0007275	G. 22	No annotation	NA
OG0007278	G. 22	No annotation	NA
OG0007280	G. 22	No annotation	NA
OG0007281	G. 22	No annotation	NA
OG0007282	G. 22	No annotation	NA
OG0007284	G. 22	No annotation	NA
OG0007546	G. 22	No annotation	NA
OG0007574	G. 22	No annotation	NA
OG0007584	G. 22	No annotation	NA
OG0007612	G. 22	No annotation	NA
OG0007642	G. 22	No annotation	NA
OG0007647	G. 22	No annotation	NA
OG0007687	G. 22	No annotation	NA
OG0008024	G. 22	No annotation	NA
OG0008090	G. 22	No annotation	NA
OG0009012	G. 22	No annotation	NA
OG0009013	G. 22	No annotation	NA
OG0009014	G. 22	K06904	K06904; uncharacterized protein
OG0009020	G. 22	No annotation	NA
OG0009021	G. 22	No annotation	NA
OG0009031	G. 22	No annotation	NA
OG0009032	G. 22	No annotation	NA
OG0009037	G. 22	No annotation	NA
OG0009039	G. 22	No annotation	NA
OG0009040	G. 22	No annotation	NA
OG0009045	G. 22	No annotation	NA
OG0009046	G. 22	No annotation	NA
OG0009047	G. 22	No annotation	NA
OG0009064	G. 22	No annotation	NA
OG0009066	G. 22	No annotation	NA
OG0009069	G. 22	No annotation	NA
OG0009072	G. 22	No annotation	NA
OG0009073	G. 22	No annotation	NA
OG0009074	G. 22	No annotation	NA
OG0009088	G. 22	No annotation	NA
OG0009293	G. 22	No annotation	NA
OG0009353	G. 22	No annotation	NA
OG0009356	G. 22	No annotation	NA
OG0009483	G. 22	No annotation	NA
OG0009530	G. 22	No annotation	NA
OG0009539	G. 22	No annotation	NA
OG0009543	G. 22	No annotation	NA
OG0009682	G. 22	No annotation	NA
OG0009684	G. 22	No annotation	NA
OG0009687	G. 22	No annotation	NA
OG0009699	G. 22	No annotation	NA
OG0009701	G. 22	No annotation	NA
OG0010649	G. 22	No annotation	NA
OG0012272	G. 22	No annotation	NA
OG0012386	G. 22	No annotation	NA
