# Supplementary material for: Unraveling the phylogenomic diversity of Methanomassiliicoccales and implications for mitigating ruminant methane emissions
Source: Genome Biol. 2024 Jan 23;25:32. doi: 10.1186/s13059-024-03167-0 (PMC10804542; doi:10.1186/s13059-024-03167-0)
Supplement: Supplementary file 8 — Additional file 8: Table S7. The central metabolic pathways shared by Methanomassiliicoccales. [file 13059_2024_3167_MOESM8_ESM.xlsx]

## Sheet: ABC transporter
Table S7. The central metabolic pathways shared by Methanomassiliicoccales.
KEGG annotation	Description	Function	Diversity	FJ_bin 1	FJ_bin 2	FJ_bin 3	FJ_bin 4	FJ_bin 5	FJ_bin 6	FJ_bin 7	PIGC MAG_1095	PIGC MAG_1102	PIGC MAG_2598	PIGC MAG_2678	PIGC MAG_2717	PIGC MAG_2796	PIGC MAG_307	PIGC MAG_3971	PIGC MAG_4376	PIGC MAG_4380	PIGC MAG_5310	PIGC MAG_5824	PIGC MAG_5935	PIGC MAG_6046	PIGC MAG_636	PIGC MAG_772	PIGC MAG_893	LGM-DZ1	LGM-RCC1	Methanogenic archaeon ISO4-H5	Methanogenic archaeon mixed culture ISO4-G1	Thermoplasmatales archaeon BRNA1	Ca. Methanomethylophilus alvus RL001	GEM OTU-10718	GEM OTU-11977	GEM OTU-12199	GEM OTU-1236	GEM OTU-12385	GEM OTU-13050	GEM OTU-13053	GEM OTU-13054	GEM OTU-13091	GEM OTU-13712	GEM OTU-13789	GEM OTU-13865	GEM OTU-1501	GEM OTU-15029	GEM OTU-16246	GEM OTU-16513
K09815	znuA; zinc transport system substrate-binding protein	Zinc transport	<50% genomes have	0	0	0	0	0	0	0	0	0	0	0	0	0	0	0	0	0	0	0	0	0	0	0	0	0	0	0	0	0	0	0	0	0	0	1	0	0	0	0	1	0	0	0	0	0	0
K09816	znuB; zinc transport system permease protein		<50% genomes have	0	0	0	0	0	0	0	0	0	0	0	0	0	0	0	0	0	0	0	0	0	0	0	0	0	0	0	0	0	0	0	0	0	0	1	0	0	0	0	0	0	0	1	0	1	0
K09817	znuC; zinc transport system ATP-binding protein [EC:7.2.2.-]		<50% genomes have	1	0	0	1	0	0	0	0	0	0	0	0	0	0	0	0	0	0	0	0	0	0	0	0	0	0	0	0	0	0	0	1	0	0	1	0	0	0	0	0	0	0	1	1	1	0
K02063	thiP; thiamine transport system permease protein	Thiamine transport	<50% genomes have	0	0	0	0	0	0	0	0	0	0	0	0	0	0	0	1	0	0	0	0	0	0	0	0	1	0	0	0	0	1	0	0	0	0	0	0	0	0	0	0	0	0	0	0	0	0
K09692	tagG; teichoic acid transport system permease protein	Teichoic acid transport	<50% genomes have	0	0	0	0	0	0	0	0	0	0	0	0	0	0	0	0	0	0	0	0	0	0	0	0	0	0	0	0	0	0	0	0	0	0	0	0	0	0	0	0	0	0	0	0	1	0
K05813	ugpB; sn-glycerol 3-phosphate transport system substrate-binding protein	sn-glycerol 3-phosphate transport	<50% genomes have	0	0	0	0	0	0	0	0	0	0	0	0	0	0	0	0	0	0	0	0	0	0	0	0	0	0	0	0	0	0	0	0	0	0	0	0	0	0	0	0	0	0	0	0	0	0
K05814	ugpA; sn-glycerol 3-phosphate transport system permease protein		<50% genomes have	0	0	0	0	0	0	0	0	0	0	0	0	0	0	0	0	0	0	0	0	0	0	0	0	0	0	0	0	0	0	0	0	0	0	0	0	0	0	0	0	0	0	0	0	0	0
K10559	rhaS; rhamnose transport system substrate-binding protein	Rhamnose transport	<50% genomes have	0	0	0	0	0	0	0	0	0	0	0	0	0	0	0	0	0	0	0	0	0	0	0	0	0	0	0	0	0	0	0	0	0	0	0	0	0	0	0	0	0	0	0	0	0	0
K10561	rhaQ; rhamnose transport system permease protein		<50% genomes have	0	0	0	0	0	0	0	0	0	0	0	0	0	0	0	0	0	0	0	0	0	0	0	0	0	0	0	0	0	0	0	0	0	0	0	0	0	0	0	0	0	0	0	0	0	0
K06160	pvdE; putative pyoverdin transport system ATP-binding/permease protein		<50% genomes have	0	0	0	0	0	0	0	0	0	0	0	0	0	0	0	0	0	0	0	0	0	0	0	0	0	0	0	0	0	0	0	0	0	0	0	0	0	0	0	0	0	0	0	0	0	0
K17073	lysX1; putative lysine transport system substrate-binding protein	Lysine transport	<50% genomes have	0	0	0	0	0	0	1	0	0	0	0	0	0	0	0	0	0	0	0	0	0	0	0	0	0	0	0	0	0	0	0	0	0	0	0	1	0	0	0	0	0	0	0	0	0	0
K02038	pstA; phosphate transport system permease protein		<50% genomes have	0	0	0	0	0	0	0	1	1	1	0	0	0	0	1	0	0	0	0	0	0	0	1	0	0	0	0	0	0	0	0	0	0	0	1	0	1	0	0	1	0	0	1	1	1	0
K15582	oppC; oligopeptide transport system permease protein	Oligopeptide transport	<50% genomes have	0	0	0	0	0	0	0	0	0	0	0	0	1	0	0	0	0	0	0	0	0	0	0	0	0	0	0	0	0	0	0	0	0	0	0	0	0	0	0	0	0	0	0	0	0	0
K10112	msmX, msmK, malK, sugC, ggtA, msiK; multiple sugar transport system ATP-binding protein		<50% genomes have	0	0	0	0	0	0	0	0	0	0	0	0	0	0	0	0	0	0	0	0	0	0	0	0	0	0	0	0	0	0	0	0	0	0	0	0	0	0	0	0	0	0	0	0	0	0
K11051	ABC-2.CYL.P, cylB; multidrug/hemolysin transport system permease protein	Hemolysin transport	<50% genomes have	0	1	0	1	0	1	1	1	1	1	1	1	1	1	1	0	1	1	0	1	1	1	1	1	0	0	1	0	0	0	0	0	0	0	0	1	0	0	1	0	0	0	0	0	0	1
K11050	ABC-2.CYL.A, cylA; multidrug/hemolysin transport system ATP-binding protein		<50% genomes have	0	1	0	1	0	1	1	0	1	0	0	0	1	1	1	0	0	1	1	1	0	1	1	1	0	0	1	0	0	0	0	0	0	0	0	1	0	0	1	0	0	0	0	0	0	1
K15495	wtpA; molybdate/tungstate transport system substrate-binding protein	Molybdate/Tungstate transport	<50% genomes have	0	0	0	0	0	0	0	0	0	0	0	0	0	0	0	0	0	0	0	0	0	0	0	0	0	0	0	0	0	0	0	0	0	0	0	0	0	0	0	0	0	0	0	0	0	0
K15496	wtpB; molybdate/tungstate transport system permease protein		<50% genomes have	0	0	0	0	0	0	0	0	0	0	0	0	0	0	0	0	0	0	0	0	0	0	0	0	0	0	0	0	0	0	0	0	0	0	0	0	0	0	0	0	0	0	0	0	0	0
K02020	modA; molybdate transport system substrate-binding protein	Molybdate transport	<50% genomes have	0	0	0	0	0	0	0	0	0	0	0	0	0	0	0	0	0	0	0	0	0	0	0	0	0	0	0	0	0	0	0	0	0	0	0	0	0	0	0	0	0	0	0	0	0	0
K02018	modB; molybdate transport system permease protein		<50% genomes have	0	0	0	0	0	0	0	0	0	0	0	0	0	0	0	0	0	0	0	0	0	0	0	0	0	0	0	0	0	0	0	0	0	0	0	0	0	0	0	0	0	0	0	0	0	0
K05772	tupA, vupA; tungstate transport system substrate-binding protein	Tungstate transport	<50% genomes have	0	0	0	0	0	0	0	0	0	0	0	0	0	0	0	0	0	0	0	0	0	0	0	0	0	0	0	0	0	0	0	0	1	0	0	0	0	0	0	0	0	0	0	0	0	0
K05773	tupB, vupB; tungstate transport system permease protein		<50% genomes have	0	0	0	0	0	0	0	0	0	0	0	0	0	0	0	0	0	0	0	0	0	0	0	0	0	0	0	0	0	0	0	0	1	0	0	0	0	0	0	0	0	0	0	0	0	0
K09808	lolC_E; lipoprotein-releasing system permease protein	Lipoprotein transport	<50% genomes have	0	0	0	0	0	0	0	0	0	0	0	0	0	0	0	0	0	0	0	0	0	0	0	0	0	0	0	0	0	0	0	0	0	0	0	0	0	0	0	0	0	0	0	0	0	0
K09694	nodJ; lipooligosaccharide transport system permease protein	Lipo-oligosaccharide transport	<50% genomes have	0	0	0	0	0	0	0	0	0	0	0	0	0	0	0	0	0	0	0	0	0	0	0	0	0	0	0	0	0	0	0	0	1	1	1	0	1	0	0	0	0	0	1	1	0	0
K09695	nodI; lipooligosaccharide transport system ATP-binding protein		<50% genomes have	0	0	0	0	0	0	0	0	0	0	0	0	0	0	0	0	0	0	0	0	0	0	0	0	0	0	0	0	0	0	0	0	1	1	1	0	1	0	0	0	0	0	1	1	0	0
K02011	afuB, fbpB; iron(III) transport system permease protein	Iron(III) transport	<50% genomes have	0	0	0	0	0	0	0	0	0	0	0	0	0	0	0	0	0	0	0	0	0	0	0	0	0	0	0	0	0	0	0	0	0	0	0	0	0	0	0	0	0	0	0	0	0	0
K07091	lptF; lipopolysaccharide export system permease protein	Lipopolysaccharide export	<50% genomes have	0	0	0	0	0	0	0	0	0	0	0	0	0	0	0	0	0	0	0	0	0	0	0	0	0	0	0	0	0	0	0	0	0	0	0	0	0	0	0	0	0	0	0	0	0	0
K09690	ABC-2.LPSE.P; lipopolysaccharide transport system permease protein	Lipopolysaccharide transport	<50% genomes have	0	0	1	1	0	0	1	0	0	0	0	0	0	0	0	1	0	0	0	0	0	0	0	0	0	0	0	0	0	0	0	0	0	0	0	0	0	0	0	0	0	0	0	0	0	0
K09691	ABC-2.LPSE.A; lipopolysaccharide transport system ATP-binding protein		<50% genomes have	0	0	0	0	0	0	0	0	0	0	0	0	0	0	0	0	0	0	0	0	0	0	0	0	0	0	0	0	0	0	0	0	0	0	0	0	0	0	0	0	0	0	0	0	1	0
K02193	ccmA; heme exporter protein A [EC:7.6.2.5]	Heme export	<50% genomes have	0	0	0	0	0	0	0	0	1	0	0	0	0	0	0	0	0	0	0	0	0	0	0	0	0	0	0	0	0	0	0	0	0	0	0	0	0	0	0	0	0	0	0	0	0	0
K02002	proX; glycine betaine/proline transport system substrate-binding protein	Betaine transport	<50% genomes have	1	0	0	1	0	0	0	0	0	0	0	0	0	0	0	0	0	0	0	0	0	0	0	0	0	0	0	0	0	0	0	0	0	1	0	0	0	0	0	0	0	0	0	0	0	0
K02001	proW; glycine betaine/proline transport system permease protein		<50% genomes have	1	0	0	1	0	0	0	0	0	0	0	0	0	0	0	0	0	0	0	0	0	0	0	0	0	0	0	0	0	0	0	0	0	1	0	0	0	0	0	0	0	0	2	0	0	0
K02000	proV; glycine betaine/proline transport system ATP-binding protein [EC:7.6.2.9]		<50% genomes have	1	0	0	1	0	0	0	0	0	0	0	0	0	0	0	0	0	0	0	0	0	0	0	0	0	0	0	0	0	0	0	0	0	1	0	0	0	0	0	0	0	0	1	0	0	0
K10036	glnH; glutamine transport system substrate-binding protein	Glutamine transport	<50% genomes have	0	0	0	0	0	0	0	0	0	1	0	0	0	1	0	0	0	0	0	0	1	1	1	0	0	1	0	0	0	0	0	0	0	0	0	0	0	0	0	0	0	0	0	0	0	0
K23508	ytfQ; galactofuranose transport system substrate-binding protein	Galactofuranose transport	<50% genomes have	0	0	0	0	0	0	0	0	0	0	0	0	0	0	0	0	0	0	0	0	0	0	0	0	0	0	0	0	0	0	0	0	0	0	0	0	0	0	0	0	0	0	0	0	0	0
K23509	ytfT, yjfF; galactofuranose transport system permease protein		<50% genomes have	0	0	0	0	0	0	0	0	0	0	0	0	0	0	0	0	0	0	0	0	0	0	0	0	0	0	0	0	0	0	0	0	0	0	0	0	0	0	0	0	0	0	0	0	0	0
K10820	ytfR; galactofuranose transport system ATP-binding protein [EC:7.5.2.9]		<50% genomes have	0	0	0	0	0	0	0	0	0	0	0	0	0	0	0	0	0	0	0	0	0	0	0	0	0	0	0	0	0	0	0	0	0	0	0	0	0	0	0	0	0	0	0	0	0	0
K03523	bioY; biotin transport system substrate-specific component	Biotin transport	<50% genomes have	0	0	0	0	0	0	0	0	0	0	0	0	0	0	0	0	0	0	0	0	0	0	0	0	0	0	0	0	0	0	0	1	0	0	1	0	1	0	0	1	0	0	1	1	1	0
K16785	ecfT; energy-coupling factor transport system permease protein		<50% genomes have	0	0	0	0	0	0	0	0	0	0	0	0	0	0	0	0	0	0	0	0	0	0	0	0	0	0	0	0	0	0	0	0	1	0	1	0	0	0	0	0	0	0	0	0	0	0
K16787	ecfA2; energy-coupling factor transport system ATP-binding protein [EC:3.6.3.-]		<50% genomes have	0	0	0	0	0	0	0	0	0	0	0	0	0	0	0	0	0	0	0	0	0	0	0	0	0	0	0	0	0	0	0	0	1	0	1	0	0	0	0	0	0	0	0	0	0	0
K19341	nosY; Cu-processing system permease protein		<50% genomes have	0	0	0	0	0	0	0	0	0	0	0	0	0	0	0	0	0	0	0	0	0	0	0	0	0	0	0	0	0	0	0	0	0	0	0	0	0	0	0	0	0	0	0	0	0	0
K02008	cbiQ; cobalt/nickel transport system permease protein	Cobalt/Nickel transport	<50% genomes have	0	0	0	0	0	0	0	0	0	1	0	0	0	1	0	1	0	1	0	1	1	1	0	1	0	0	0	0	0	0	0	0	1	1	1	0	1	0	0	1	0	1	1	1	1	0
K02009	cbiN; cobalt/nickel transport protein		<50% genomes have	0	1	0	0	2	1	1	1	0	0	0	0	0	0	0	0	0	1	1	0	0	0	0	1	0	1	1	0	1	0	0	0	0	1	0	1	1	0	0	0	0	0	1	0	1	0
K01995	livG; branched-chain amino acid transport system ATP-binding protein	Branched-chain amino acid transport	<50% genomes have	0	0	0	0	0	0	0	0	0	0	0	0	0	0	0	0	0	0	0	0	0	0	0	0	0	0	0	0	0	0	0	0	0	0	0	0	0	0	0	0	0	0	0	0	0	0
K07335	bmpA, bmpB, tmpC; basic membrane protein A and related proteins		<50% genomes have	0	0	0	0	0	0	0	0	0	0	0	0	0	0	0	0	0	0	0	0	0	0	0	0	0	0	0	0	0	0	0	0	0	0	0	0	0	0	0	0	0	0	0	0	0	0
K20344	blpA, lagD; ATP-binding cassette, subfamily C, bacteriocin exporter		<50% genomes have	0	1	0	0	0	0	0	0	0	0	0	0	0	0	0	0	0	0	0	0	0	0	0	0	0	0	0	0	0	0	0	0	0	0	0	0	0	0	0	0	0	0	0	0	0	1
K09997	artI; arginine transport system substrate-binding protein	Arginine transport	<50% genomes have	0	0	0	0	0	0	0	0	0	0	0	0	0	0	0	0	0	0	0	0	0	0	0	0	0	0	0	0	0	0	0	0	0	0	0	0	0	0	0	0	0	0	0	0	0	0
K02006	cbiO; cobalt/nickel transport system ATP-binding protein	Cobalt/Nickel transport	≥50% genomes have	0	2	0	0	4	2	2	0	1	0	0	0	0	1	0	2	0	0	0	2	0	0	0	3	2	1	2	0	2	0	1	0	1	1	0	2	2	0	1	1	0	0	2	1	2	1
K02007	cbiM; cobalt/nickel transport system permease protein		≥50% genomes have	0	1	0	0	2	1	1	0	1	0	0	0	0	0	0	0	0	1	1	0	0	0	0	1	1	1	1	0	1	0	0	0	1	2	1	1	2	0	1	1	0	0	2	1	2	1
K02036	pstB; phosphate transport system ATP-binding protein [EC:7.3.2.1]	Phosphate transport	≥50% genomes have	1	0	0	1	0	0	0	1	1	1	1	1	0	0	1	1	1	1	0	0	1	0	1	1	1	0	0	0	0	1	0	1	0	0	1	0	1	1	1	1	0	0	1	1	1	1
K02037	pstC; phosphate transport system permease protein		≥50% genomes have	1	0	0	1	0	0	0	0	0	0	0	0	0	1	0	1	1	0	0	0	0	0	0	1	1	0	0	0	0	1	0	1	0	0	1	0	1	1	1	0	0	0	1	1	1	1
K02040	pstS; phosphate transport system substrate-binding protein		≥50% genomes have	1	0	0	1	0	0	0	0	0	0	1	0	0	1	1	1	1	1	0	1	1	1	0	1	1	0	0	0	0	1	0	2	0	1	1	0	1	1	1	0	0	0	1	1	1	1
[truncated: 197 more columns]

## Sheet: rTCA cycle
KEGG annotation	Description	Diversity	FJ_bin 1	FJ_bin 2	FJ_bin 3	FJ_bin 4	FJ_bin 5	FJ_bin 6	FJ_bin 7	PIGC MAG_1095	PIGC MAG_1102	PIGC MAG_2598	PIGC MAG_2678	PIGC MAG_2717	PIGC MAG_2796	PIGC MAG_307	PIGC MAG_3971	PIGC MAG_4376	PIGC MAG_4380	PIGC MAG_5310	PIGC MAG_5824	PIGC MAG_5935	PIGC MAG_6046	PIGC MAG_636	PIGC MAG_772	PIGC MAG_893	LGM-DZ1	LGM-RCC1	Methanogenic archaeon ISO4-H5	Methanogenic archaeon mixed culture ISO4-G1	Thermoplasmatales archaeon BRNA1	Ca. Methanomethylophilus alvus RL001	GEM OTU-10718	GEM OTU-11977	GEM OTU-12199	GEM OTU-1236	GEM OTU-12385	GEM OTU-13050	GEM OTU-13053	GEM OTU-13054	GEM OTU-13091	GEM OTU-13712	GEM OTU-13789	GEM OTU-13865	GEM OTU-1501	GEM OTU-15029	GEM OTU-16246	GEM OTU-16513	GEM OTU-16822
K01677	E4.2.1.2AA, fumA; fumarate hydratase subunit alpha [EC:4.2.1.2]	≥80% genomes have	1	1	1	1	1	1	1	1	1	1	1	1	1	1	0	1	1	1	1	1	1	1	2	1	1	1	1	1	1	1	1	0	0	1	1	1	1	1	1	1	1	1	1	1	1	1	0
K01678	E4.2.1.2AB, fumB; fumarate hydratase subunit beta [EC:4.2.1.2]	≥50% genomes have	1	1	1	1	0	0	1	0	0	0	0	0	0	0	0	0	1	0	0	1	0	0	0	0	1	0	1	0	0	0	0	0	0	1	1	1	0	0	1	1	0	1	1	1	1	0	1
K00027	ME2, sfcA, maeA; malate dehydrogenase (oxaloacetate-decarboxylating) [EC:1.1.1.38]	≥50% genomes have	1	1	1	1	0	1	1	1	1	1	0	0	1	1	0	1	1	0	1	1	0	0	0	0	1	1	1	1	1	1	0	0	1	1	0	1	0	1	0	0	1	0	0	0	0	1	1
K01595	ppc; phosphoenolpyruvate carboxylase [EC:4.1.1.31]	<50% genomes have	0	0	0	0	0	0	0	0	0	0	0	0	0	0	0	0	0	0	0	0	0	0	0	0	0	0	0	0	0	0	0	0	1	1	0	0	0	0	0	0	0	0	0	0	0	0	0
K01960	pycB; pyruvate carboxylase subunit B [EC:6.4.1.1]	<50% genomes have	0	0	0	0	0	0	0	0	0	0	0	0	0	0	0	0	0	0	0	0	0	0	0	0	0	0	0	0	0	0	0	1	0	0	0	0	0	0	0	0	0	0	0	0	0	0	0
K00239	sdhA, frdA; succinate dehydrogenase / fumarate reductase, flavoprotein subunit [EC:1.3.5.1 1.3.5.4]	<50% genomes have	0	0	0	0	0	0	0	0	0	0	0	0	0	0	0	0	0	0	0	0	0	0	0	0	0	0	0	0	0	0	0	0	0	0	0	0	0	0	0	0	0	0	0	0	0	0	0
K00240	sdhB, frdB; succinate dehydrogenase / fumarate reductase, iron-sulfur subunit [EC:1.3.5.1 1.3.5.4]	<50% genomes have	0	0	0	0	0	0	0	0	0	0	0	0	0	0	0	0	0	0	0	0	0	0	0	0	0	0	0	0	0	0	0	0	0	0	0	0	0	0	0	0	0	0	0	0	0	0	0
K00241	sdhC, frdC; succinate dehydrogenase / fumarate reductase, cytochrome b subunit	<50% genomes have	0	0	0	0	0	0	0	0	0	0	0	0	0	0	0	0	0	0	0	0	0	0	0	0	0	0	0	0	0	0	0	0	0	0	0	0	0	0	0	0	0	0	0	0	0	0	0
K00242	sdhD, frdD; succinate dehydrogenase / fumarate reductase, membrane anchor subunit	<50% genomes have	0	0	0	0	0	0	0	0	0	0	0	0	0	0	0	0	0	0	0	0	0	0	0	0	0	0	0	0	0	0	0	0	0	0	0	0	0	0	0	0	0	0	0	0	0	0	0
K01902	sucD; succinyl-CoA synthetase alpha subunit [EC:6.2.1.5]	<50% genomes have	0	0	0	0	0	0	0	0	0	0	0	0	0	0	0	0	0	0	0	0	0	0	0	0	0	0	0	0	0	0	0	0	1	0	1	0	0	0	0	1	0	0	1	1	1	0	1
K00174	korA, oorA, oforA; 2-oxoglutarate/2-oxoacid ferredoxin oxidoreductase subunit alpha [EC:1.2.7.3 1.2.7.11]	<50% genomes have	0	1	0	1	1	1	1	0	0	0	0	0	0	0	0	0	1	0	0	1	0	0	0	0	0	1	0	1	1	0	1	1	2	0	1	1	0	1	0	1	1	0	0	0	0	0	0
K00175	korB, oorB, oforB; 2-oxoglutarate/2-oxoacid ferredoxin oxidoreductase subunit beta [EC:1.2.7.3 1.2.7.11]	<50% genomes have	0	1	0	1	1	1	1	0	0	0	0	0	0	0	0	0	1	0	0	1	0	0	0	0	0	1	0	1	1	0	1	0	2	0	1	1	0	1	0	1	1	0	0	0	0	0	0
K00176	korD, oorD; 2-oxoglutarate ferredoxin oxidoreductase subunit delta [EC:1.2.7.3]	<50% genomes have	0	1	0	1	0	1	1	0	0	0	0	0	0	0	0	0	1	0	0	1	0	0	0	0	0	1	0	1	0	0	1	0	0	0	0	1	0	1	0	0	1	0	0	0	0	0	0
K00177	korC, oorC; 2-oxoglutarate ferredoxin oxidoreductase subunit gamma [EC:1.2.7.3]	<50% genomes have	0	1	0	1	1	1	1	0	0	0	0	0	0	0	0	0	1	0	0	1	0	0	0	0	0	1	0	1	1	0	0	0	1	0	1	1	0	1	0	1	1	0	0	0	0	0	0
K00261	GLUD1_2, gdhA; glutamate dehydrogenase (NAD(P)+) [EC:1.4.1.3]	<50% genomes have	0	0	0	0	0	0	0	0	0	0	0	0	0	0	0	0	0	0	0	0	0	0	0	0	0	0	0	0	0	0	0	0	1	1	0	0	0	0	0	1	0	0	0	0	0	0	1
K00030	IDH3; isocitrate dehydrogenase (NAD+) [EC:1.1.1.41]	<50% genomes have	0	0	0	0	0	0	0	0	0	0	0	0	0	0	0	0	0	0	0	0	0	0	0	0	0	0	0	0	0	0	0	1	0	0	0	0	0	0	0	0	0	0	1	0	0	0	0
K00031	IDH1, IDH2, icd; isocitrate dehydrogenase [EC:1.1.1.42]	<50% genomes have	0	0	0	0	0	0	0	0	0	0	0	0	0	0	0	0	0	0	0	0	0	0	0	0	0	0	0	0	0	0	0	0	0	0	0	0	0	0	0	0	0	0	0	0	0	0	0
K01681	ACO, acnA; aconitate hydratase [EC:4.2.1.3]	≥50% genomes have	1	1	0	1	1	1	1	0	0	0	0	0	0	1	0	1	1	0	0	1	0	0	0	1	1	1	1	0	1	1	1	1	0	0	0	0	1	1	1	0	0	0	1	0	1	1	0
K01647	CS, gltA; citrate synthase [EC:2.3.3.1]	<50% genomes have	0	0	0	0	0	0	0	0	0	0	0	0	0	0	0	0	0	0	0	0	0	0	0	0	0	0	0	0	0	0	0	0	0	1	1	0	1	0	0	0	0	0	1	1	1	0	1
[truncated: 196 more columns]

## Sheet: Methanogenesis
KEGG annotation	Description	Diversity	FJ_bin 1	FJ_bin 2	FJ_bin 3	FJ_bin 4	FJ_bin 5	FJ_bin 6	FJ_bin 7	PIGC MAG_1095	PIGC MAG_1102	PIGC MAG_2598	PIGC MAG_2678	PIGC MAG_2717	PIGC MAG_2796	PIGC MAG_307	PIGC MAG_3971	PIGC MAG_4376	PIGC MAG_4380	PIGC MAG_5310	PIGC MAG_5824	PIGC MAG_5935	PIGC MAG_6046	PIGC MAG_636	PIGC MAG_772	PIGC MAG_893	LGM-DZ1	LGM-RCC1	Methanogenic archaeon ISO4-H5	Methanogenic archaeon mixed culture ISO4-G1	Thermoplasmatales archaeon BRNA1	Ca. Methanomethylophilus alvus RL001	GEM OTU-10718	GEM OTU-11977	GEM OTU-12199	GEM OTU-1236	GEM OTU-12385	GEM OTU-13050	GEM OTU-13053	GEM OTU-13054	GEM OTU-13091	GEM OTU-13712	GEM OTU-13789	GEM OTU-13865	GEM OTU-1501	GEM OTU-15029	GEM OTU-16246	GEM OTU-16513	GEM OTU-16822
K14083	mttB; trimethylamine---corrinoid protein Co-methyltransferase [EC:2.1.1.250]	<50% genomes have	1	2	0	0	4	2	1	0	0	0	0	0	1	4	0	1	0	0	0	0	2	0	0	0	2	5	1	6	4	1	2	0	0	0	0	3	0	0	0	0	0	0	0	0	0	2	1
K14084	mttC; trimethylamine corrinoid protein	<50% genomes have	1	0	0	0	1	0	1	0	0	0	0	0	1	1	0	1	0	0	0	0	0	0	0	0	1	0	1	1	1	1	0	0	0	0	0	2	0	0	0	0	0	0	0	0	0	1	1
K16178	mtbB; dimethylamine---corrinoid protein Co-methyltransferase [EC:2.1.1.249]	≥50% genomes have	1	1	0	0	2	1	1	0	0	1	0	0	1	1	0	1	0	0	0	0	1	1	1	2	1	2	1	3	2	1	1	0	0	0	0	1	0	0	1	0	0	0	0	0	0	1	1
K16179	mtbC; dimethylamine corrinoid protein	<50% genomes have	1	1	0	0	0	1	0	0	0	1	0	0	0	1	0	1	0	0	0	0	0	0	0	0	1	0	1	0	2	1	1	0	0	0	0	0	0	0	0	0	0	0	0	0	0	0	1
K16176	mtmB; methylamine---corrinoid protein Co-methyltransferase [EC:2.1.1.248]	≥50% genomes have	4	4	4	0	4	2	4	2	4	1	1	3	1	4	2	4	0	4	3	2	3	4	3	5	2	4	4	4	4	4	3	0	0	0	0	4	0	0	0	0	3	2	0	0	4	4	2
K04480	mtaB; methanol---5-hydroxybenzimidazolylcobamide Co-methyltransferase [EC:2.1.1.90]	≥50% genomes have	2	1	0	1	0	2	2	1	1	1	1	1	0	2	0	1	0	2	1	2	2	0	1	1	1	2	2	1	0	1	1	0	0	0	0	2	0	0	1	0	1	1	0	0	1	1	2
K14081	mtaC; methanol corrinoid protein	≥50% genomes have	2	1	0	1	0	2	2	1	1	1	2	1	1	2	1	1	0	0	1	2	1	0	2	2	1	2	1	1	0	1	1	0	0	0	0	2	0	1	1	0	1	1	0	0	1	1	2
K14080	mtaA; [methyl-Co(III) methanol-specific corrinoid protein]:coenzyme M methyltransferase [EC:2.1.1.246]	≥80% genomes have	2	1	0	1	1	1	1	2	0	1	1	1	0	2	0	2	1	1	2	1	0	1	1	1	2	1	1	1	1	2	1	1	1	1	1	1	1	0	1	0	0	1	1	1	2	1	1
K16954	mtsA; methylthiol:coenzyme M methyltransferase [EC:2.1.1.251]	<50% genomes have	0	0	0	0	0	0	1	0	0	0	0	0	0	0	0	1	0	0	0	0	0	0	0	0	0	0	1	0	0	0	0	0	0	0	0	1	0	0	0	0	0	0	0	0	0	0	1
K16955	mtsB; methylated-thiol--corrinoid protein	<50% genomes have	0	0	0	0	0	0	1	0	0	0	0	0	0	0	0	1	0	0	0	0	0	0	0	0	0	0	1	0	0	0	0	0	0	0	0	1	0	0	0	0	0	0	0	0	0	0	1
K03388	hdrA2; heterodisulfide reductase subunit A2 [EC:1.8.7.3 1.8.98.4 1.8.98.5 1.8.98.6]	≥50% genomes have	1	1	1	1	1	1	1	0	0	0	1	0	0	0	0	1	1	0	1	1	1	1	0	1	1	1	1	1	1	1	1	1	2	1	3	0	1	1	0	1	1	1	1	1	1	1	1
K22481	hdrB1; heterodisulfide reductase subunit B1 [EC:1.8.7.3]	<50% genomes have	0	0	0	0	0	0	0	0	0	0	0	0	0	0	0	0	0	0	0	0	0	0	0	0	0	0	0	0	0	0	0	0	0	0	0	0	0	0	0	0	0	0	0	0	0	0	0
K03389	hdrB2; heterodisulfide reductase subunit B2 [EC:1.8.7.3 1.8.98.4 1.8.98.5 1.8.98.6]	≥50% genomes have	1	0	0	0	0	1	1	0	1	1	0	1	1	1	0	0	1	1	0	1	1	1	1	0	1	1	0	1	0	0	1	1	1	0	1	1	0	1	1	0	1	1	1	1	1	2	1
K03390	hdrC2; heterodisulfide reductase subunit C2 [EC:1.8.7.3 1.8.98.4 1.8.98.5 1.8.98.6]	≥80% genomes have	1	0	1	0	1	1	1	0	1	1	1	1	1	1	1	1	1	1	1	1	0	1	1	1	1	1	1	1	1	1	1	1	2	1	0	1	1	1	1	0	1	1	1	1	1	1	1
K08264	hdrD; heterodisulfide reductase subunit D [EC:1.8.98.1]	≥80% genomes have	1	2	2	2	2	2	2	1	2	2	1	2	2	1	1	2	2	2	2	2	1	2	2	1	2	2	2	2	2	2	1	1	3	2	2	2	2	2	2	2	1	1	2	1	2	2	2
K14126	mvhA, vhuA, vhcA; F420-non-reducing hydrogenase large subunit [EC:1.12.99.- 1.8.98.5]	≥80% genomes have	1	1	1	1	1	1	1	0	1	0	1	0	1	1	1	1	1	0	1	1	1	1	0	1	1	1	1	1	1	1	1	0	1	0	1	1	2	1	1	0	0	1	2	2	2	1	1
K14127	mvhD, vhuD, vhcD; F420-non-reducing hydrogenase iron-sulfur subunit [EC:1.12.99.- 1.8.98.5 1.8.98.6]	≥80% genomes have	1	1	1	1	1	1	1	1	1	0	1	1	0	1	1	1	1	0	1	1	1	1	0	1	1	1	1	1	1	1	1	1	5	1	5	1	1	1	1	2	1	1	1	1	2	1	1
K14128	mvhG, vhuG, vhcG; F420-non-reducing hydrogenase small subunit [EC:1.12.99.- 1.8.98.5]	≥80% genomes have	1	1	1	1	1	1	1	0	0	0	0	1	1	1	0	1	1	0	1	1	1	1	0	1	1	1	1	1	1	1	1	1	1	1	1	1	2	1	1	0	1	1	2	2	2	1	1
K22166	fpoK; F420H2 dehydrogenase subunit K [EC:1.5.98.3]	<50% genomes have	1	0	0	0	0	0	0	0	0	0	0	0	0	0	0	0	0	0	0	0	0	0	0	0	0	0	0	0	0	0	0	0	0	0	0	0	0	0	0	0	0	0	0	0	0	0	0
K22167	fpoL; F420H2 dehydrogenase subunit L [EC:1.5.98.3]	<50% genomes have	1	1	1	0	1	0	0	0	0	0	0	0	0	0	0	1	0	0	0	0	0	0	0	0	0	0	1	0	1	1	0	0	0	0	0	0	0	0	0	0	0	0	0	0	0	0	0
K22168	fpoM; F420H2 dehydrogenase subunit M [EC:1.5.98.3]	≥50% genomes have	1	1	1	0	1	1	1	0	1	1	1	1	0	1	0	1	0	0	1	0	1	0	1	1	1	1	1	0	1	1	1	0	0	0	1	1	0	0	0	0	0	0	1	1	1	1	0
K22169	fpoN; F420H2 dehydrogenase subunit N [EC:1.5.98.3]	≥80% genomes have	1	1	1	1	1	1	1	0	1	1	0	1	1	1	0	1	1	0	1	1	0	0	1	1	1	1	1	1	1	1	1	0	1	1	1	1	1	1	0	1	0	1	1	1	1	1	1
K00399	mcrA; methyl-coenzyme M reductase alpha subunit [EC:2.8.4.1]	≥50% genomes have	1	1	0	1	1	1	1	1	1	1	0	0	1	1	0	1	1	1	1	1	1	1	1	1	1	1	1	1	1	1	1	1	1	0	1	1	0	0	1	1	1	1	1	1	1	1	1
K00401	mcrB; methyl-coenzyme M reductase beta subunit [EC:2.8.4.1]	≥80% genomes have	1	0	0	1	1	1	1	1	1	1	0	1	1	1	1	1	1	0	0	0	0	0	1	0	1	1	1	1	1	1	1	1	1	1	1	0	1	0	1	1	1	1	1	0	1	1	1
K03421	mcrC; methyl-coenzyme M reductase subunit C	≥80% genomes have	1	1	0	1	1	1	1	0	1	1	1	1	1	1	0	1	1	1	1	1	1	1	1	1	1	1	1	1	1	1	1	0	1	1	1	1	1	1	0	0	1	1	1	1	1	1	1
K03422	mcrD; methyl-coenzyme M reductase subunit D	≥80% genomes have	1	1	0	1	1	1	1	1	1	1	1	1	1	1	1	1	1	0	1	1	1	0	1	1	1	1	1	1	1	1	1	1	1	0	1	1	1	0	1	1	1	1	1	1	1	1	1
K00402	mcrG; methyl-coenzyme M reductase gamma subunit [EC:2.8.4.1]	≥80% genomes have	1	1	0	1	1	1	1	1	1	1	1	0	1	1	1	1	1	1	1	1	1	0	0	0	1	1	1	1	1	1	1	1	1	0	1	1	0	0	1	1	1	1	1	1	1	1	1
K00577	mtrA; tetrahydromethanopterin S-methyltransferase subunit A [EC:2.1.1.86]	<50% genomes have	1	0	0	0	0	0	0	0	0	0	0	0	0	0	0	0	0	0	0	0	0	0	0	0	0	0	0	0	0	0	0	0	1	0	1	0	1	0	0	1	0	0	2	1	1	0	0
K00584	mtrH; tetrahydromethanopterin S-methyltransferase subunit H [EC:2.1.1.86]	<50% genomes have	1	0	0	0	0	0	0	0	0	0	0	0	0	0	0	0	0	0	0	0	0	0	0	0	0	0	0	0	0	0	0	0	1	0	1	0	1	0	0	1	0	0	1	1	1	0	0
[truncated: 196 more columns]

## Sheet: Wood-Ljungdahl pathway
KEGG annotation	Description	Diversity	FJ_bin 1	FJ_bin 2	FJ_bin 3	FJ_bin 4	FJ_bin 5	FJ_bin 6	FJ_bin 7	PIGC MAG_1095	PIGC MAG_1102	PIGC MAG_2598	PIGC MAG_2678	PIGC MAG_2717	PIGC MAG_2796	PIGC MAG_307	PIGC MAG_3971	PIGC MAG_4376	PIGC MAG_4380	PIGC MAG_5310	PIGC MAG_5824	PIGC MAG_5935	PIGC MAG_6046	PIGC MAG_636	PIGC MAG_772	PIGC MAG_893	LGM-DZ1	LGM-RCC1	Methanogenic archaeon ISO4-H5	Methanogenic archaeon mixed culture ISO4-G1	Thermoplasmatales archaeon BRNA1	Ca. Methanomethylophilus alvus RL001	GEM OTU-10718	GEM OTU-11977	GEM OTU-12199	GEM OTU-1236	GEM OTU-12385	GEM OTU-13050	GEM OTU-13053	GEM OTU-13054	GEM OTU-13091	GEM OTU-13712	GEM OTU-13789	GEM OTU-13865	GEM OTU-1501	GEM OTU-15029	GEM OTU-16246	GEM OTU-16513	GEM OTU-16822
K01938	fhs; formate--tetrahydrofolate ligase [EC:6.3.4.3]	≥80% genomes have	1	1	0	1	1	1	1	1	1	0	0	0	1	0	0	1	1	1	0	1	1	1	0	1	1	1	1	1	1	1	1	1	0	1	1	1	0	1	1	1	0	1	0	1	1	1	1
K01491	folD; methylenetetrahydrofolate dehydrogenase (NADP+) / methenyltetrahydrofolate cyclohydrolase [EC:1.5.1.5 3.5.4.9]	≥80% genomes have	1	1	1	1	1	1	1	1	1	0	1	0	1	1	1	1	1	1	1	0	0	1	1	1	1	1	1	1	1	1	1	1	1	1	1	1	1	1	1	1	0	1	0	0	1	1	1
K00297	metF, MTHFR; methylenetetrahydrofolate reductase (NADPH) [EC:1.5.1.20]	<50% genomes have	0	0	0	1	0	0	0	0	0	0	0	0	0	0	0	0	0	0	0	0	0	0	0	0	0	0	0	0	0	0	0	1	1	1	1	0	0	1	0	1	0	0	0	1	1	0	1
K14138	acsB; acetyl-CoA synthase [EC:2.3.1.169]	<50% genomes have	0	0	0	0	0	0	0	0	0	0	0	0	0	0	0	0	0	0	0	0	0	0	0	0	0	0	0	0	0	0	0	0	1	1	1	0	0	0	0	0	0	0	0	0	0	0	1
K15023	acsE; 5-methyltetrahydrofolate corrinoid/iron sulfur protein methyltransferase [EC:2.1.1.258]	<50% genomes have	0	0	0	1	0	0	0	0	0	0	0	0	0	0	0	0	0	0	0	0	0	0	0	0	0	0	0	0	0	0	0	1	1	0	1	0	1	1	0	0	0	0	0	0	1	0	1
K00196	cooF; anaerobic carbon-monoxide dehydrogenase iron sulfur subunit	<50% genomes have	0	0	0	0	0	0	0	0	0	0	0	0	0	0	0	0	0	0	0	0	0	0	0	0	0	0	0	0	0	0	0	0	0	0	0	0	0	0	0	0	0	0	0	0	0	0	0
K00198	cooS, acsA; anaerobic carbon-monoxide dehydrogenase catalytic subunit [EC:1.2.7.4]	<50% genomes have	0	0	0	1	0	0	0	0	0	0	0	0	0	0	0	0	0	0	0	0	0	0	0	0	0	0	0	0	0	0	0	0	0	1	1	0	1	0	0	0	0	0	1	1	1	1	0
K22516	fdhA; formate dehydrogenase (coenzyme F420) alpha subunit [EC:1.17.98.3 1.8.98.6]	<50% genomes have	0	0	0	0	0	0	0	0	0	0	0	0	0	0	0	0	0	0	0	0	0	0	0	0	0	0	0	0	0	0	0	0	0	0	0	0	0	0	0	0	0	0	0	0	0	0	0
K00125	fdhB; formate dehydrogenase (coenzyme F420) beta subunit [EC:1.17.98.3 1.8.98.6]	<50% genomes have	0	0	0	0	0	0	0	0	0	0	0	0	0	0	0	0	0	0	0	0	0	0	0	0	0	0	0	0	0	0	0	0	0	0	2	0	0	0	0	0	0	0	0	0	0	0	0
K00249	ACADM, acd; acyl-CoA dehydrogenase [EC:1.3.8.7]	<50% genomes have	0	0	0	0	0	0	0	0	0	0	0	0	0	0	0	0	0	0	0	0	0	0	0	0	0	0	0	0	0	0	0	0	0	0	0	0	0	0	0	0	0	0	0	0	0	0	0
K01895	ACSS1_2, acs; acetyl-CoA synthetase [EC:6.2.1.1]	<50% genomes have	0	0	0	1	0	0	0	0	0	0	0	0	0	0	0	0	0	0	0	0	0	0	0	0	0	0	0	0	0	0	0	1	2	0	1	0	1	1	0	1	1	0	1	1	1	0	0
K00194	cdhD, acsD; acetyl-CoA decarbonylase/synthase, CODH/ACS complex subunit delta [EC:2.1.1.245]	<50% genomes have	0	0	0	1	0	0	0	0	0	0	0	0	0	0	0	0	1	0	0	0	0	0	0	0	0	0	0	0	0	0	0	1	1	1	1	0	1	1	0	1	1	0	1	1	1	0	1
K00197	cdhE, acsC; acetyl-CoA decarbonylase/synthase, CODH/ACS complex subunit gamma [EC:2.1.1.245]	<50% genomes have	0	0	0	1	0	0	0	0	0	0	0	0	0	0	0	0	1	0	0	1	0	0	0	0	0	0	0	0	0	0	0	1	1	2	2	0	1	1	0	2	1	1	0	2	2	0	2
K11261	fwdE, fmdE; formylmethanofuran dehydrogenase subunit E [EC:1.2.7.12]	<50% genomes have	0	0	0	1	1	0	0	0	0	0	0	0	0	0	0	0	0	0	0	1	0	0	0	0	0	0	0	0	1	0	0	0	1	2	1	1	0	1	0	1	0	1	2	0	1	1	1
K00319	mtd; methylenetetrahydromethanopterin dehydrogenase [EC:1.5.98.1]	<50% genomes have	0	0	0	0	0	0	0	0	0	0	0	0	0	0	0	0	0	0	0	0	0	0	0	0	0	0	0	0	0	0	0	0	0	0	0	0	0	0	0	0	0	0	0	0	0	0	0
K00320	mer; 5,10-methylenetetrahydromethanopterin reductase [EC:1.5.98.2]	<50% genomes have	0	0	0	0	0	0	0	0	0	0	0	0	0	0	0	0	0	0	0	0	0	0	0	0	0	0	0	0	0	0	0	0	0	0	0	0	0	0	0	0	0	0	0	0	0	0	0
[truncated: 196 more columns]

## Sheet: Cofactor biosynthesis
KEGG annotation	Description	Diversity	FJ_bin 1	FJ_bin 2	FJ_bin 3	FJ_bin 4	FJ_bin 5	FJ_bin 6	FJ_bin 7	PIGC MAG_1095	PIGC MAG_1102	PIGC MAG_2598	PIGC MAG_2678	PIGC MAG_2717	PIGC MAG_2796	PIGC MAG_307	PIGC MAG_3971	PIGC MAG_4376	PIGC MAG_4380	PIGC MAG_5310	PIGC MAG_5824	PIGC MAG_5935	PIGC MAG_6046	PIGC MAG_636	PIGC MAG_772	PIGC MAG_893	LGM-DZ1	LGM-RCC1	Methanogenic archaeon ISO4-H5	Methanogenic archaeon mixed culture ISO4-G1	Thermoplasmatales archaeon BRNA1	Ca. Methanomethylophilus alvus RL001	GEM OTU-10718	GEM OTU-11977	GEM OTU-12199	GEM OTU-1236	GEM OTU-12385	GEM OTU-13050	GEM OTU-13053	GEM OTU-13054	GEM OTU-13091	GEM OTU-13712	GEM OTU-13789	GEM OTU-13865	GEM OTU-1501	GEM OTU-15029	GEM OTU-16246	GEM OTU-16513	GEM OTU-16822
K00265	gltB; glutamate synthase (NADPH) large chain [EC:1.4.1.13]	<50% genomes have	0	0	0	0	0	0	0	0	0	0	0	0	0	1	0	1	1	0	0	0	0	1	1	1	0	0	0	0	0	1	0	0	0	0	0	0	0	0	0	0	0	0	0	0	0	0	0
K00266	gltD; glutamate synthase (NADPH) small chain [EC:1.4.1.13]	<50% genomes have	0	0	0	0	0	0	0	0	0	0	0	0	0	0	0	0	0	0	0	0	0	0	0	0	0	0	0	0	0	0	0	0	0	0	1	0	1	0	0	0	0	0	1	1	1	0	0
K01915	glnA, GLUL; glutamine synthetase [EC:6.3.1.2]	≥80% genomes have	1	1	1	1	1	1	1	1	1	1	1	1	1	1	1	1	1	1	0	2	1	1	1	1	1	1	1	1	1	1	1	1	1	2	1	0	1	1	0	1	0	1	2	1	1	1	2
K02492	hemA; glutamyl-tRNA reductase [EC:1.2.1.70]	≥50% genomes have	1	1	1	0	1	1	1	0	0	1	1	0	1	1	1	1	1	0	1	1	0	1	0	1	1	0	1	0	1	2	1	1	1	1	0	1	1	1	0	0	0	1	0	0	1	1	1
K01845	hemL; glutamate-1-semialdehyde 2,1-aminomutase [EC:5.4.3.8]	≥50% genomes have	1	1	1	0	1	1	1	0	0	0	0	0	1	0	0	1	1	0	0	1	0	1	0	0	1	0	1	0	1	1	1	1	1	1	0	1	1	1	0	0	0	0	0	0	1	1	1
K01698	hemB, ALAD; porphobilinogen synthase [EC:4.2.1.24]	≥50% genomes have	1	1	1	0	1	1	1	1	0	0	0	1	0	1	0	1	1	0	1	1	0	1	0	1	1	0	1	0	1	1	1	1	1	1	0	1	2	1	0	0	0	1	0	0	1	1	1
K01749	hemC, HMBS; hydroxymethylbilane synthase [EC:2.5.1.61]	≥50% genomes have	1	1	1	0	1	1	1	1	0	1	0	1	0	1	1	1	1	0	0	1	0	0	0	1	1	0	1	0	1	1	1	2	1	1	0	1	1	1	0	0	0	1	0	0	1	1	1
K01719	hemD, UROS; uroporphyrinogen-III synthase [EC:4.2.1.75]	≥50% genomes have	1	1	0	0	1	2	2	0	1	0	1	1	0	1	1	1	1	0	1	1	0	0	0	1	1	0	1	0	1	1	1	0	1	1	0	1	2	1	0	0	0	1	1	1	3	1	1
K02303	cobA; uroporphyrin-III C-methyltransferase [EC:2.1.1.107]	≥50% genomes have	1	1	1	0	1	1	1	0	0	1	0	0	1	1	0	1	1	0	0	1	0	0	0	1	1	0	1	0	1	1	1	2	1	1	0	1	1	1	0	0	0	1	0	0	1	1	1
K02304	MET8; precorrin-2 dehydrogenase / sirohydrochlorin ferrochelatase [EC:1.3.1.76 4.99.1.4]	<50% genomes have	0	1	0	0	0	1	0	0	0	1	0	0	0	1	0	0	0	0	0	0	0	0	0	0	0	0	0	0	0	1	1	0	1	1	0	0	0	0	0	0	0	0	0	0	0	0	1
K02190	cbiK; sirohydrochlorin cobaltochelatase [EC:4.99.1.3]	<50% genomes have	1	2	0	0	0	1	2	1	1	0	0	0	0	0	0	0	0	0	0	0	0	0	0	1	0	1	1	1	0	0	2	0	0	0	0	1	0	0	0	0	0	0	0	0	0	0	0
K03394	cobI-cbiL; precorrin-2/cobalt-factor-2 C20-methyltransferase [EC:2.1.1.130 2.1.1.151]	≥50% genomes have	1	1	0	1	1	1	1	1	1	1	0	0	1	0	1	1	1	1	0	1	1	0	1	1	1	1	1	1	1	1	1	0	0	0	0	1	0	0	1	0	0	1	0	0	1	1	1
K05934	E2.1.1.131, cobJ, cbiH; precorrin-3B C17-methyltransferase [EC:2.1.1.131]	≥50% genomes have	1	1	0	1	1	1	1	0	1	0	1	0	1	0	1	1	1	1	1	1	0	1	1	1	1	1	1	1	1	1	1	0	0	0	0	1	0	0	1	0	0	1	0	0	0	1	0
K05936	cobM, cbiF; precorrin-4/cobalt-precorrin-4 C11-methyltransferase [EC:2.1.1.133 2.1.1.271]	≥50% genomes have	1	1	0	1	1	1	1	1	0	1	0	0	1	0	0	1	1	1	1	1	0	1	0	1	1	1	1	1	1	1	1	0	0	0	0	1	0	0	1	0	0	1	0	0	1	1	1
K02189	cbiG; cobalt-precorrin 5A hydrolase [EC:3.7.1.12]	≥50% genomes have	1	1	0	1	1	1	1	1	0	1	1	0	1	1	0	1	1	0	1	1	1	1	1	1	1	1	1	1	1	1	1	0	0	1	0	1	0	0	1	0	0	1	0	0	1	1	1
K02188	cbiD; cobalt-precorrin-5B (C1)-methyltransferase [EC:2.1.1.195]	≥50% genomes have	1	1	0	1	1	1	1	0	0	1	1	1	1	1	0	1	1	0	1	1	1	1	0	1	1	1	1	1	1	1	1	0	0	1	0	1	0	0	1	0	0	1	0	0	1	1	1
K05895	cobK-cbiJ; precorrin-6A/cobalt-precorrin-6A reductase [EC:1.3.1.54 1.3.1.106]	<50% genomes have	0	0	0	0	0	1	0	0	0	0	0	0	1	0	0	0	0	0	0	0	0	0	0	0	0	0	0	0	0	0	1	0	0	0	0	0	0	0	0	0	0	0	0	0	0	0	0
K00595	cobL; precorrin-6Y C5,15-methyltransferase (decarboxylating) [EC:2.1.1.132]	≥50% genomes have	1	1	0	1	1	1	1	0	0	1	1	0	1	1	0	1	1	1	0	1	0	1	0	1	1	1	1	1	1	1	1	0	0	0	0	1	0	0	1	0	0	1	0	0	0	1	0
K06042	cobH-cbiC; precorrin-8X/cobalt-precorrin-8 methylmutase [EC:5.4.99.61 5.4.99.60]	≥50% genomes have	1	1	0	1	1	1	1	0	1	1	1	1	1	0	1	1	1	1	1	1	0	1	1	1	1	1	1	1	1	1	1	0	0	1	0	1	0	0	1	0	0	1	0	0	1	1	1
K02224	cobB-cbiA; cobyrinic acid a,c-diamide synthase [EC:6.3.5.9 6.3.5.11]	≥80% genomes have	2	2	0	1	2	2	2	1	1	1	1	2	2	2	1	2	2	0	0	2	0	2	0	2	2	2	2	2	2	2	2	1	1	2	0	2	1	1	2	0	0	1	0	0	2	2	3
K19221	cobA, btuR; cob(I)alamin adenosyltransferase [EC:2.5.1.17]	≥50% genomes have	0	1	0	0	1	1	1	0	0	0	0	0	0	0	0	1	0	0	0	0	0	0	0	0	1	1	1	1	1	1	1	0	1	1	1	1	2	0	1	1	1	1	2	2	2	1	1
K02232	cobQ, cbiP; adenosylcobyric acid synthase [EC:6.3.5.10]	≥80% genomes have	0	2	0	2	2	4	2	1	1	1	0	1	0	1	0	2	2	2	2	2	1	2	2	2	2	2	2	2	2	2	0	2	0	0	0	2	0	2	0	2	2	2	2	0	2	2	0
K02227	cbiB, cobD; adenosylcobinamide-phosphate synthase [EC:6.3.1.10]	≥80% genomes have	1	1	1	1	1	2	1	0	1	0	1	1	1	1	0	1	1	1	0	1	0	1	0	1	1	1	1	1	1	1	0	0	0	1	0	0	1	1	0	0	0	1	1	1	1	1	1
K02231	cobP, cobU; adenosylcobinamide kinase / adenosylcobinamide-phosphate guanylyltransferase [EC:2.7.1.156 2.7.7.62]	<50% genomes have	0	0	0	0	0	0	0	0	0	0	0	0	0	0	0	0	0	0	0	0	0	0	0	0	0	0	0	0	0	0	0	0	0	0	0	0	0	0	0	0	0	0	0	0	0	0	0
K04720	cobD; threonine-phosphate decarboxylase [EC:4.1.1.81]	≥50% genomes have	1	1	1	1	1	1	1	1	1	1	0	0	0	1	0	1	1	1	0	1	0	1	0	1	1	1	1	1	1	1	0	1	0	1	0	0	1	1	0	0	1	0	1	0	1	1	1
K19712	cobY; adenosylcobinamide-phosphate guanylyltransferase [EC:2.7.7.62]	≥80% genomes have	1	1	1	1	1	2	1	1	1	0	0	1	0	1	1	1	1	1	0	1	1	1	1	1	1	1	1	1	1	1	0	1	0	0	1	0	0	1	1	0	1	0	1	1	1	1	1
K09882	cobS; cobaltochelatase CobS [EC:6.6.1.2]	<50% genomes have	0	0	0	0	0	0	0	0	0	0	0	0	0	0	0	0	0	0	0	0	0	0	0	0	0	0	0	0	0	0	0	0	0	0	0	0	0	0	0	0	0	0	0	0	0	0	0
K22011	cfbA; sirohydrochlorin cobalto/nickelchelatase [EC:4.99.1.3 4.99.1.11]	<50% genomes have	0	0	0	0	0	0	0	0	0	0	0	0	0	0	0	0	0	0	0	0	0	0	0	0	0	0	0	0	0	0	0	0	1	0	0	0	0	0	0	0	0	0	0	0	0	0	1
K21611	cfbD; Ni-sirohydrochlorin a,c-diamide reductive cyclase subunit CfbD [EC:6.3.3.7]	≥50% genomes have	1	1	0	0	1	0	1	1	0	1	0	0	0	1	0	1	1	1	0	0	1	1	1	1	1	1	1	1	1	1	1	0	1	1	0	1	1	1	0	0	0	1	0	0	1	1	1
K21612	cfbE; coenzyme F430 synthetase [EC:6.4.1.9]	≥50% genomes have	1	1	0	1	1	1	1	1	0	0	0	0	1	1	1	1	1	0	0	0	1	1	1	1	1	1	1	1	1	1	1	0	1	1	0	1	1	1	0	0	0	1	0	0	1	1	0
[truncated: 196 more columns]

## Sheet: Gluconeogenesis
KEGG annotation	Description	Diversity	FJ_bin 1	FJ_bin 2	FJ_bin 3	FJ_bin 4	FJ_bin 5	FJ_bin 6	FJ_bin 7	PIGC MAG_1095	PIGC MAG_1102	PIGC MAG_2598	PIGC MAG_2678	PIGC MAG_2717	PIGC MAG_2796	PIGC MAG_307	PIGC MAG_3971	PIGC MAG_4376	PIGC MAG_4380	PIGC MAG_5310	PIGC MAG_5824	PIGC MAG_5935	PIGC MAG_6046	PIGC MAG_636	PIGC MAG_772	PIGC MAG_893	LGM-DZ1	LGM-RCC1	Methanogenic archaeon ISO4-H5	Methanogenic archaeon mixed culture ISO4-G1	Thermoplasmatales archaeon BRNA1	Ca. Methanomethylophilus alvus RL001	GEM OTU-10718	GEM OTU-11977	GEM OTU-12199	GEM OTU-1236	GEM OTU-12385	GEM OTU-13050	GEM OTU-13053	GEM OTU-13054	GEM OTU-13091	GEM OTU-13712	GEM OTU-13789	GEM OTU-13865	GEM OTU-1501	GEM OTU-15029	GEM OTU-16246	GEM OTU-16513	GEM OTU-16822
K00845	glk; glucokinase [EC:2.7.1.2]	<50% genomes have	0	0	0	0	0	0	0	0	0	0	0	0	0	0	0	0	0	0	0	0	0	0	0	0	0	0	0	0	0	0	0	0	0	1	0	0	0	0	0	0	0	0	0	0	0	0	0
K01810	GPI, pgi; glucose-6-phosphate isomerase [EC:5.3.1.9]	<50% genomes have	0	0	0	0	0	0	0	0	0	0	0	0	0	0	0	0	0	0	0	0	0	0	0	0	0	0	0	0	0	0	0	0	0	0	0	0	0	0	0	0	0	0	0	0	0	0	0
K01689	ENO, eno; enolase [EC:4.2.1.11]	≥80% genomes have	1	1	0	1	1	1	1	1	1	0	1	1	1	0	0	1	1	0	1	1	1	1	1	0	1	1	1	1	1	1	1	1	1	1	1	1	1	1	1	1	0	1	1	0	1	1	1
K01007	pps, ppsA; pyruvate, water dikinase [EC:2.7.9.2]	≥50% genomes have	1	1	1	1	1	1	1	0	0	0	1	0	1	1	0	1	1	1	0	0	1	1	0	1	1	1	1	1	1	1	1	0	1	2	1	1	1	0	1	1	1	1	1	1	1	1	2
K00169	porA; pyruvate ferredoxin oxidoreductase alpha subunit [EC:1.2.7.1]	≥80% genomes have	1	1	1	1	1	1	1	1	0	1	1	0	1	1	0	1	1	1	0	1	2	1	1	1	1	1	1	1	1	1	1	1	2	1	2	2	1	1	0	3	1	0	3	2	3	1	3
K00170	porB; pyruvate ferredoxin oxidoreductase beta subunit [EC:1.2.7.1]	≥80% genomes have	1	1	1	1	1	1	1	0	1	1	1	1	1	0	1	1	1	0	1	1	1	1	0	1	1	1	1	1	1	1	1	1	3	1	2	2	2	1	0	2	1	0	2	2	3	1	3
K00171	porD; pyruvate ferredoxin oxidoreductase delta subunit [EC:1.2.7.1]	≥80% genomes have	1	1	1	1	1	1	1	1	1	1	1	1	1	1	1	1	1	1	1	1	1	1	1	0	1	1	1	1	1	1	1	1	1	1	1	1	0	1	0	2	1	1	1	2	1	1	2
K00172	porG; pyruvate ferredoxin oxidoreductase gamma subunit [EC:1.2.7.1]	≥80% genomes have	1	1	1	1	1	1	1	1	1	1	1	1	1	2	1	1	1	1	1	1	1	0	1	0	1	1	1	1	1	1	1	1	2	1	2	2	2	1	0	3	1	1	3	1	3	1	2
[truncated: 196 more columns]
