# Supplementary material for: Unraveling the phylogenomic diversity of Methanomassiliicoccales and implications for mitigating ruminant methane emissions
Source: Genome Biol. 2024 Jan 23;25:32. doi: 10.1186/s13059-024-03167-0 (PMC10804542; doi:10.1186/s13059-024-03167-0)
Supplement: Supplementary file 9 — Additional file 9: Table S8. Comparisons of genomic properties between LGM-RCC1 and LGM-DZ1. [file 13059_2024_3167_MOESM9_ESM.xlsx]

## Sheet: Sheet1
Table S8. Comparisons of genomic properties between LGM-RCC1 and LGM-DZ1.
COGs	LGM-RCC1	LGM-DZ1		KOs	Description	LGM-RCC1	LGM-DZ1		CAZymes	LGM-RCC1	LGM-DZ1
COG0001	0	1		K00003	hom; homoserine dehydrogenase [EC:1.1.1.3]	1	1		AA1	0	0
COG0002	1	1		K00013	hisD; histidinol dehydrogenase [EC:1.1.1.23]	1	1		AA2	0	0
COG0003	1	1		K00014	aroE; shikimate dehydrogenase [EC:1.1.1.25]	1	1		AA3	0	0
COG0004	1	1		K00021	HMGCR; hydroxymethylglutaryl-CoA reductase (NADPH) [EC:1.1.1.34]	1	1		AA4	2	2
COG0005	1	1		K00027	ME2, sfcA, maeA; malate dehydrogenase (oxaloacetate-decarboxylating) [EC:1.1.1.38]	1	1		AA6	4	5
COG0006	1	1		K00053	ilvC; ketol-acid reductoisomerase [EC:1.1.1.86]	1	1		AA7	0	1
COG0007	0	1		K00058	serA, PHGDH; D-3-phosphoglycerate dehydrogenase / 2-oxoglutarate reductase [EC:1.1.1.95 1.1.1.399]	1	1		CBM11	0	0
COG0008	2	2		K00096	araM, egsA; glycerol-1-phosphate dehydrogenase [NAD(P)+] [EC:1.1.1.261]	1	1		CBM12	0	0
COG0009	1	1		K00104	glcD; glycolate oxidase [EC:1.1.3.15]	1	2		CBM13	0	0
COG0010	1	1		K00133	asd; aspartate-semialdehyde dehydrogenase [EC:1.2.1.11]	1	1		CBM16	0	0
COG0011	0	0		K00145	argC; N-acetyl-gamma-glutamyl-phosphate reductase [EC:1.2.1.38]	1	1		CBM19	0	0
COG0012	1	1		K00147	proA; glutamate-5-semialdehyde dehydrogenase [EC:1.2.1.41]	1	1		CBM2	0	0
COG0013	2	2		K00150	gap2; glyceraldehyde-3-phosphate dehydrogenase (NAD(P)) [EC:1.2.1.59]	1	1		CBM22	0	0
COG0014	1	1		K00169	porA; pyruvate ferredoxin oxidoreductase alpha subunit [EC:1.2.7.1]	1	1		CBM29	0	1
COG0015	1	1		K00170	porB; pyruvate ferredoxin oxidoreductase beta subunit [EC:1.2.7.1]	1	1		CBM32	0	0
COG0016	1	1		K00171	porD; pyruvate ferredoxin oxidoreductase delta subunit [EC:1.2.7.1]	1	1		CBM35	0	0
COG0017	2	2		K00172	porG; pyruvate ferredoxin oxidoreductase gamma subunit [EC:1.2.7.1]	1	1		CBM37	0	0
COG0018	1	1		K00174	korA, oorA, oforA; 2-oxoglutarate/2-oxoacid ferredoxin oxidoreductase subunit alpha [EC:1.2.7.3 1.2.7.11]	1	0		CBM4	0	0
COG0019	1	1		K00175	korB, oorB, oforB; 2-oxoglutarate/2-oxoacid ferredoxin oxidoreductase subunit beta [EC:1.2.7.3 1.2.7.11]	1	0		CBM40	0	0
COG0020	1	1		K00176	korD, oorD; 2-oxoglutarate ferredoxin oxidoreductase subunit delta [EC:1.2.7.3]	1	0		CBM44	0	1
COG0022	0	0		K00177	korC, oorC; 2-oxoglutarate ferredoxin oxidoreductase subunit gamma [EC:1.2.7.3]	1	0		CBM46	0	0
COG0023	1	1		K00179	iorA; indolepyruvate ferredoxin oxidoreductase, alpha subunit [EC:1.2.7.8]	1	1		CBM47	0	0
COG0024	1	1		K00180	iorB; indolepyruvate ferredoxin oxidoreductase, beta subunit [EC:1.2.7.8]	1	1		CBM48	0	0
COG0025	0	0		K00215	dapB; 4-hydroxy-tetrahydrodipicolinate reductase [EC:1.17.1.8]	1	1		CBM5	0	0
COG0026	0	0		K00262	E1.4.1.4, gdhA; glutamate dehydrogenase (NADP+) [EC:1.4.1.4]	1	1		CBM50	0	0
COG0028	0	3		K00286	proC; pyrroline-5-carboxylate reductase [EC:1.5.1.2]	1	1		CBM54	0	0
COG0030	1	1		K00340	nuoK; NADH-quinone oxidoreductase subunit K [EC:7.1.1.2]	1	1		CBM55	0	0
COG0031	2	2		K00341	nuoL; NADH-quinone oxidoreductase subunit L [EC:7.1.1.2]	1	0		CBM56	0	0
COG0034	1	1		K00399	mcrA; methyl-coenzyme M reductase alpha subunit [EC:2.8.4.1]	1	1		CBM6	0	0
COG0035	1	0		K00400	K00400; methyl coenzyme M reductase system, component A2	1	1		CBM61	0	0
COG0036	1	1		K00401	mcrB; methyl-coenzyme M reductase beta subunit [EC:2.8.4.1]	1	1		CBM63	0	0
COG0037	1	0		K00402	mcrG; methyl-coenzyme M reductase gamma subunit [EC:2.8.4.1]	1	1		CBM66	0	0
COG0038	1	1		K00432	gpx, btuE, bsaA; glutathione peroxidase [EC:1.11.1.9]	1	0		CBM67	0	0
COG0039	0	0		K00525	E1.17.4.1A, nrdA, nrdE; ribonucleoside-diphosphate reductase alpha chain [EC:1.17.4.1]	1	1		CBM82	0	0
COG0040	1	1		K00555	TRMT1, trm1; tRNA (guanine26-N2/guanine27-N2)-dimethyltransferase [EC:2.1.1.215 2.1.1.216]	1	1		CE1	1	1
COG0041	1	1		K00558	DNMT1, dcm; DNA (cytosine-5)-methyltransferase 1 [EC:2.1.1.37]	3	2		CE10	0	1
COG0042	1	1		K00567	ogt, MGMT; methylated-DNA-[protein]-cysteine S-methyltransferase [EC:2.1.1.63]	1	1		CE12	0	0
COG0043	1	1		K00595	cobL; precorrin-6Y C5,15-methyltransferase (decarboxylating) [EC:2.1.1.132]	1	1		CE14	0	0
COG0044	1	1		K00600	glyA, SHMT; glycine hydroxymethyltransferase [EC:2.1.2.1]	1	0		CE3	0	0
COG0045	0	0		K00602	purH; phosphoribosylaminoimidazolecarboxamide formyltransferase / IMP cyclohydrolase [EC:2.1.2.3 3.5.4.10]	1	1		CE4	1	1
COG0046	1	1		K00609	pyrB, PYR2; aspartate carbamoyltransferase catalytic subunit [EC:2.1.3.2]	1	1		CE6	0	0
COG0047	1	1		K00610	pyrI; aspartate carbamoyltransferase regulatory subunit	1	1		CE7	0	0
COG0048	1	1		K00611	OTC, argF, argI; ornithine carbamoyltransferase [EC:2.1.3.3]	1	1		CE8	0	0
COG0049	1	1		K00615	E2.2.1.1, tktA, tktB; transketolase [EC:2.2.1.1]	2	2		CE9	0	0
COG0051	1	1		K00616	E2.2.1.2, talA, talB; transaldolase [EC:2.2.1.2]	1	1		GH1	0	0
COG0052	2	1		K00620	argJ; glutamate N-acetyltransferase / amino-acid N-acetyltransferase [EC:2.3.1.35 2.3.1.1]	1	1		GH106	0	0
COG0053	2	1		K00626	E2.3.1.9, atoB; acetyl-CoA C-acetyltransferase [EC:2.3.1.9]	2	2		GH109	1	0
COG0054	1	1		K00640	cysE; serine O-acetyltransferase [EC:2.3.1.30]	1	1		GH117	0	0
COG0057	1	1		K00651	metA; homoserine O-succinyltransferase/O-acetyltransferase [EC:2.3.1.46 2.3.1.31]	1	1		GH12	0	0
COG0058	0	0		K00661	maa; maltose O-acetyltransferase [EC:2.3.1.79]	0	3		GH120	0	0
COG0059	1	1		K00666	K00666; fatty-acyl-CoA synthase [EC:6.2.1.-]	1	0		GH13	0	0
COG0060	1	1		K00759	APRT, apt; adenine phosphoribosyltransferase [EC:2.4.2.7]	1	1		GH130	0	0
COG0061	1	1		K00761	upp, UPRT; uracil phosphoribosyltransferase [EC:2.4.2.9]	1	0		GH133	0	0
COG0062	0	0		K00762	pyrE; orotate phosphoribosyltransferase [EC:2.4.2.10]	1	1		GH135	0	0
COG0063	1	1		K00763	pncB, NAPRT1; nicotinate phosphoribosyltransferase [EC:6.3.4.21]	1	1		GH137	0	0
COG0064	1	1		K00764	purF, PPAT; amidophosphoribosyltransferase [EC:2.4.2.14]	1	1		GH145	0	0
COG0065	0	1		K00765	hisG; ATP phosphoribosyltransferase [EC:2.4.2.17]	1	1		GH15	0	0
COG0066	0	1		K00766	trpD; anthranilate phosphoribosyltransferase [EC:2.4.2.18]	0	1		GH16	0	0
COG0067	0	1		K00767	nadC, QPRT; nicotinate-nucleotide pyrophosphorylase (carboxylating) [EC:2.4.2.19]	0	1		GH161	0	0
COG0068	1	1		K00772	mtaP, MTAP; 5'-methylthioadenosine phosphorylase [EC:2.4.2.28]	1	1		GH18	0	0
COG0069	1	1		K00784	rnz; ribonuclease Z [EC:3.1.26.11]	1	1		GH23	0	0
COG0070	0	0		K00788	thiE; thiamine-phosphate pyrophosphorylase [EC:2.5.1.3]	1	1		GH25	0	0
COG0071	0	1		K00789	metK; S-adenosylmethionine synthetase [EC:2.5.1.6]	1	1		GH26	0	0
COG0072	1	1		K00794	ribH, RIB4; 6,7-dimethyl-8-ribityllumazine synthase [EC:2.5.1.78]	1	1		GH28	0	0
COG0073	0	0		K00796	folP; dihydropteroate synthase [EC:2.5.1.15]	1	1		GH29	0	0
COG0074	0	0		K00800	aroA; 3-phosphoshikimate 1-carboxyvinyltransferase [EC:2.5.1.19]	1	1		GH3	0	0
COG0075	1	1		K00809	DHPS, dys; deoxyhypusine synthase [EC:2.5.1.46]	1	1		GH31	0	0
COG0076	1	1		K00812	aspB; aspartate aminotransferase [EC:2.6.1.1]	1	1		GH32	0	0
COG0077	1	1		K00817	hisC; histidinol-phosphate aminotransferase [EC:2.6.1.9]	1	1		GH33	0	0
COG0078	0	0		K00821	argD; acetylornithine/N-succinyldiaminopimelate aminotransferase [EC:2.6.1.11 2.6.1.17]	1	1		GH36	0	0
COG0079	2	3		K00826	E2.6.1.42, ilvE; branched-chain amino acid aminotransferase [EC:2.6.1.42]	1	1		GH38	0	0
COG0080	1	1		K00836	ectB, dat; diaminobutyrate-2-oxoglutarate transaminase [EC:2.6.1.76]	1	1		GH4	0	0
COG0081	1	1		K00858	ppnK, NADK; NAD+ kinase [EC:2.7.1.23]	1	1		GH43	0	0
COG0082	1	1		K00868	pdxK, pdxY; pyridoxine kinase [EC:2.7.1.35]	0	1		GH5	0	0
COG0083	1	1		K00869	E2.7.1.36, MVK, mvaK1; mevalonate kinase [EC:2.7.1.36]	1	1		GH50	0	0
COG0084	1	0		K00872	thrB; homoserine kinase [EC:2.7.1.39]	1	1		GH57	0	0
COG0085	1	1		K00878	thiM; hydroxyethylthiazole kinase [EC:2.7.1.50]	1	1		GH63	0	0
COG0086	2	2		K00927	PGK, pgk; phosphoglycerate kinase [EC:2.7.2.3]	1	1		GH65	0	0
COG0087	1	1		K00928	lysC; aspartate kinase [EC:2.7.2.4]	1	1		GH73	0	0
COG0088	1	1		K00930	argB; acetylglutamate kinase [EC:2.7.2.8]	1	1		GH74	0	0
COG0089	1	1		K00931	proB; glutamate 5-kinase [EC:2.7.2.11]	1	1		GH76	0	0
COG0090	1	1		K00937	ppk; polyphosphate kinase [EC:2.7.4.1]	1	1		GH78	0	0
COG0091	1	1		K00939	adk, AK; adenylate kinase [EC:2.7.4.3]	1	1		GH9	0	0
COG0092	1	1		K00940	ndk, NME; nucleoside-diphosphate kinase [EC:2.7.4.6]	1	1		GH91	0	0
COG0093	1	1		K00943	tmk, DTYMK; dTMP kinase [EC:2.7.4.9]	1	1		GH93	0	0
COG0094	1	1		K00945	cmk; CMP/dCMP kinase [EC:2.7.4.25]	1	0		GT1	0	0
COG0095	0	0		K00946	thiL; thiamine-monophosphate kinase [EC:2.7.4.16]	1	1		GT10	0	0
COG0096	1	1		K00948	PRPS, prsA; ribose-phosphate pyrophosphokinase [EC:2.7.6.1]	1	1		GT102	0	0
COG0097	1	1		K00952	nadM; nicotinamide-nucleotide adenylyltransferase [EC:2.7.7.1]	1	1		GT11	0	0
COG0098	1	1		K00973	rfbA, rmlA, rffH; glucose-1-phosphate thymidylyltransferase [EC:2.7.7.24]	0	1		GT12	0	0
COG0099	1	1		K00978	rfbF; glucose-1-phosphate cytidylyltransferase [EC:2.7.7.33]	0	1		GT13	0	0
COG0100	1	1		K00979	kdsB; 3-deoxy-manno-octulosonate cytidylyltransferase (CMP-KDO synthetase) [EC:2.7.7.38]	0	1		GT14	0	0
COG0101	1	1		K01007	pps, ppsA; pyruvate, water dikinase [EC:2.7.9.2]	1	1		GT19	0	0
COG0102	1	1		K01079	serB, PSPH; phosphoserine phosphatase [EC:3.1.3.3]	1	1		GT2	0	5
COG0104	1	1		K01091	gph; phosphoglycolate phosphatase [EC:3.1.3.18]	1	2		GT20	0	0
COG0105	1	1		K01092	E3.1.3.25, IMPA, suhB; myo-inositol-1(or 4)-monophosphatase [EC:3.1.3.25]	0	1		GT21	0	0
COG0106	1	1		K01104	E3.1.3.48; protein-tyrosine phosphatase [EC:3.1.3.48]	1	0		GT26	0	0
COG0107	1	1		K01151	nfo; deoxyribonuclease IV [EC:3.1.21.2]	2	2		GT27	0	0
COG0108	1	1		K01170	endA; tRNA-intron endonuclease, archaea type [EC:4.6.1.16]	1	1		GT28	0	0
COG0109	0	0		K01243	mtnN, mtn, pfs; adenosylhomocysteine nucleosidase [EC:3.2.2.9]	1	0		GT29	0	0
COG0110	0	3		K01251	E3.3.1.1, ahcY; adenosylhomocysteinase [EC:3.3.1.1]	1	1		GT30	0	0
COG0111	3	2		K01265	map; methionyl aminopeptidase [EC:3.4.11.18]	1	1		GT33	0	0
COG0112	1	0		K01297	ldcA; muramoyltetrapeptide carboxypeptidase [EC:3.4.17.13]	1	0		GT39	0	0
COG0113	0	1		K01409	KAE1, tsaD, QRI7; N6-L-threonylcarbamoyladenine synthase [EC:2.3.1.234]	1	1		GT4	2	2
COG0115	1	1		K01442	cbh; choloylglycine hydrolase [EC:3.5.1.24]	1	0		GT41	0	0
COG0116	0	0		K01480	speB; agmatinase [EC:3.5.3.11]	1	1		GT44	0	0
COG0118	1	1		K01491	folD; methylenetetrahydrofolate dehydrogenase (NADP+) / methenyltetrahydrofolate cyclohydrolase [EC:1.5.1.5 3.5.4.9]	1	1		GT45	0	0
COG0119	1	5		K01493	comEB; dCMP deaminase [EC:3.5.4.12]	1	1		GT5	0	0
COG0120	1	2		K01494	dcd; dCTP deaminase [EC:3.5.4.13]	1	1		GT50	0	0
COG0121	0	0		K01507	ppa; inorganic pyrophosphatase [EC:3.6.1.1]	0	1		GT57	0	0
COG0122	1	2		K01524	ppx-gppA; exopolyphosphatase / guanosine-5'-triphosphate,3'-diphosphate pyrophosphatase [EC:3.6.1.11 3.6.1.40]	0	1		GT58	0	0
COG0123	0	0		K01531	mgtA, mgtB; P-type Mg2+ transporter [EC:7.2.2.14]	1	1		GT66	1	1
COG0124	1	1		K01534	zntA; Zn2+/Cd2+-exporting ATPase [EC:7.2.2.12 7.2.2.21]	1	0		GT70	0	0
COG0125	2	1		K01551	arsA, ASNA1, GET3; arsenite/tail-anchored protein-transporting ATPase [EC:7.3.2.7 7.3.-.-]	1	1		GT76	0	0
COG0126	1	1		K01557	FAHD1; acylpyruvate hydrolase [EC:3.7.1.5]	1	0		GT8	0	1
COG0127	1	1		K01579	panD; aspartate 1-decarboxylase [EC:4.1.1.11]	1	1		GT81	0	0
COG0128	1	1		K01586	lysA; diaminopimelate decarboxylase [EC:4.1.1.20]	1	1		GT83	0	0
COG0129	0	1		K01588	purE; 5-(carboxyamino)imidazole ribonucleotide mutase [EC:5.4.99.18]	1	1		GT85	0	0
COG0130	2	1		K01591	pyrF; orotidine-5'-phosphate decarboxylase [EC:4.1.1.23]	1	1		GT87	0	2
COG0131	1	1		K01599	hemE, UROD; uroporphyrinogen decarboxylase [EC:4.1.1.37]	1	1		GT94	0	0
COG0133	0	1		K01601	rbcL; ribulose-bisphosphate carboxylase large chain [EC:4.1.1.39]	1	1		PL1	0	0
COG0134	0	1		K01607	pcaC; 4-carboxymuconolactone decarboxylase [EC:4.1.1.44]	1	2		PL12	0	0
COG0135	0	1		K01609	trpC; indole-3-glycerol phosphate synthase [EC:4.1.1.48]	0	1		PL18	0	0
COG0136	0	1		K01622	K01622; fructose 1,6-bisphosphate aldolase/phosphatase [EC:4.1.2.13 3.1.3.11]	1	1		PL22	0	0
COG0137	1	1		K01641	E2.3.3.10; hydroxymethylglutaryl-CoA synthase [EC:2.3.3.10]	1	1		PL31	0	0
COG0138	1	1		K01649	leuA, IMS; 2-isopropylmalate synthase [EC:2.3.3.13]	1	2		PL33	0	0
COG0139	1	1		K01652	E2.2.1.6L, ilvB, ilvG, ilvI; acetolactate synthase I/II/III large subunit [EC:2.2.1.6]	0	3		PL6	0	0
COG0140	1	1		K01653	E2.2.1.6S, ilvH, ilvN; acetolactate synthase I/III small subunit [EC:2.2.1.6]	0	1		PL7	0	0
COG0141	1	1		K01657	trpE; anthranilate synthase component I [EC:4.1.3.27]	0	1		PL8	0	0
COG0142	2	2		K01658	trpG; anthranilate synthase component II [EC:4.1.3.27]	0	1		PL9	0	0
COG0143	1	1		K01666	mhpE; 4-hydroxy 2-oxovalerate aldolase [EC:4.1.3.39]	0	2		cohesin	0	0
COG0145	1	1		K01673	cynT, can; carbonic anhydrase [EC:4.2.1.1]	0	1		dockerin	1	1
COG0146	0	0		K01677	E4.2.1.2AA, fumA; fumarate hydratase subunit alpha [EC:4.2.1.2]	1	1
COG0147	0	1		K01678	E4.2.1.2AB, fumB; fumarate hydratase subunit beta [EC:4.2.1.2]	0	1
COG0148	1	1		K01681	ACO, acnA; aconitate hydratase [EC:4.2.1.3]	1	1
COG0149	1	1		K01687	ilvD; dihydroxy-acid dehydratase [EC:4.2.1.9]	0	1
COG0150	1	1		K01689	ENO, eno; enolase [EC:4.2.1.11]	1	1
COG0151	1	1		K01695	trpA; tryptophan synthase alpha chain [EC:4.2.1.20]	0	1
COG0152	1	1		K01696	trpB; tryptophan synthase beta chain [EC:4.2.1.20]	0	1
COG0154	1	1		K01698	hemB, ALAD; porphobilinogen synthase [EC:4.2.1.24]	0	1
COG0155	0	1		K01703	leuC, IPMI-L; 3-isopropylmalate/(R)-2-methylmalate dehydratase large subunit [EC:4.2.1.33 4.2.1.35]	0	1
COG0156	0	0		K01704	leuD, IPMI-S; 3-isopropylmalate/(R)-2-methylmalate dehydratase small subunit [EC:4.2.1.33 4.2.1.35]	0	1
COG0157	0	1		K01709	rfbG; CDP-glucose 4,6-dehydratase [EC:4.2.1.45]	0	1
COG0158	0	0		K01714	dapA; 4-hydroxy-tetrahydrodipicolinate synthase [EC:4.3.3.7]	1	1
COG0159	0	1		K01719	hemD, UROS; uroporphyrinogen-III synthase [EC:4.2.1.75]	0	1
COG0160	1	1		K01733	thrC; threonine synthase [EC:4.2.3.1]	1	1
COG0162	1	1		K01736	aroC; chorismate synthase [EC:4.2.3.5]	1	1
COG0163	1	1		K01737	queD, ptpS, PTS; 6-pyruvoyltetrahydropterin/6-carboxytetrahydropterin synthase [EC:4.2.3.12 4.1.2.50]	1	1
COG0164	1	1		K01738	cysK; cysteine synthase [EC:2.5.1.47]	2	1
COG0165	1	1		K01740	metY; O-acetylhomoserine (thiol)-lyase [EC:2.5.1.49]	1	1
COG0166	1	1		K01749	hemC, HMBS; hydroxymethylbilane synthase [EC:2.5.1.61]	0	1
COG0167	1	1		K01755	argH, ASL; argininosuccinate lyase [EC:4.3.2.1]	1	1
COG0168	1	1		K01756	purB, ADSL; adenylosuccinate lyase [EC:4.3.2.2]	1	1
COG0169	1	1		K01760	metC; cysteine-S-conjugate beta-lyase [EC:4.4.1.13]	0	1
COG0170	1	0		K01778	dapF; diaminopimelate epimerase [EC:5.1.1.7]	1	1
COG0171	1	1		K01783	rpe, RPE; ribulose-phosphate 3-epimerase [EC:5.1.3.1]	1	1
COG0172	1	1		K01785	galM, GALM; aldose 1-epimerase [EC:5.1.3.3]	0	1
COG0174	1	1		K01803	TPI, tpiA; triosephosphate isomerase (TIM) [EC:5.3.1.1]	1	1
COG0175	2	2		K01807	rpiA; ribose 5-phosphate isomerase A [EC:5.3.1.6]	1	2
COG0176	1	1		K01814	hisA; phosphoribosylformimino-5-aminoimidazole carboxamide ribotide isomerase [EC:5.3.1.16]	1	1
COG0177	2	1		K01817	trpF; phosphoribosylanthranilate isomerase [EC:5.3.1.24]	0	1
COG0178	0	1		K01823	idi, IDI; isopentenyl-diphosphate Delta-isomerase [EC:5.3.3.2]	1	0
COG0179	1	0		K01834	PGAM, gpmA; 2,3-bisphosphoglycerate-dependent phosphoglycerate mutase [EC:5.4.2.11]	1	1
COG0180	1	1		K01845	hemL; glutamate-1-semialdehyde 2,1-aminomutase [EC:5.4.3.8]	0	1
COG0181	0	1		K01854	glf; UDP-galactopyranose mutase [EC:5.4.99.9]	0	1
COG0182	1	1		K01866	YARS, tyrS; tyrosyl-tRNA synthetase [EC:6.1.1.1]	1	1
COG0183	2	2		K01867	WARS, trpS; tryptophanyl-tRNA synthetase [EC:6.1.1.2]	1	1
COG0184	1	1		K01868	TARS, thrS; threonyl-tRNA synthetase [EC:6.1.1.3]	1	1
COG0185	1	1		K01870	IARS, ileS; isoleucyl-tRNA synthetase [EC:6.1.1.5]	1	1
COG0186	1	1		K01872	AARS, alaS; alanyl-tRNA synthetase [EC:6.1.1.7]	1	1
COG0187	1	1		K01873	VARS, valS; valyl-tRNA synthetase [EC:6.1.1.9]	1	1
COG0188	1	1		K01874	MARS, metG; methionyl-tRNA synthetase [EC:6.1.1.10]	1	1
COG0189	2	1		K01875	SARS, serS; seryl-tRNA synthetase [EC:6.1.1.11]	1	1
COG0190	0	0		K01876	aspS; aspartyl-tRNA synthetase [EC:6.1.1.12]	1	1
COG0191	0	0		K01880	GARS, glyS1; glycyl-tRNA synthetase [EC:6.1.1.14]	1	1
COG0192	0	0		K01881	PARS, proS; prolyl-tRNA synthetase [EC:6.1.1.15]	1	1
COG0195	1	1		K01883	CARS, cysS; cysteinyl-tRNA synthetase [EC:6.1.1.16]	1	1
COG0197	1	1		K01887	RARS, argS; arginyl-tRNA synthetase [EC:6.1.1.19]	1	1
COG0198	1	1		K01889	FARSA, pheS; phenylalanyl-tRNA synthetase alpha chain [EC:6.1.1.20]	1	1
COG0199	0	1		K01890	FARSB, pheT; phenylalanyl-tRNA synthetase beta chain [EC:6.1.1.20]	1	1
COG0200	1	1		K01892	HARS, hisS; histidyl-tRNA synthetase [EC:6.1.1.21]	1	1
COG0202	1	1		K01912	paaK; phenylacetate-CoA ligase [EC:6.2.1.30]	3	3
COG0204	0	0		K01915	glnA, GLUL; glutamine synthetase [EC:6.3.1.2]	1	1
COG0205	0	0		K01916	nadE; NAD+ synthase [EC:6.3.1.5]	1	1
COG0206	1	1		K01923	purC; phosphoribosylaminoimidazole-succinocarboxamide synthase [EC:6.3.2.6]	1	1
COG0209	1	1		K01933	purM; phosphoribosylformylglycinamidine cyclo-ligase [EC:6.3.3.1]	1	1
COG0210	2	5		K01937	pyrG, CTPS; CTP synthase [EC:6.3.4.2]	0	1
COG0212	0	0		K01938	fhs; formate--tetrahydrofolate ligase [EC:6.3.4.3]	1	1
COG0213	2	1		K01939	purA, ADSS; adenylosuccinate synthase [EC:6.3.4.4]	1	1
COG0214	0	1		K01940	argG, ASS1; argininosuccinate synthase [EC:6.3.4.5]	1	1
COG0215	1	1		K01945	purD; phosphoribosylamine---glycine ligase [EC:6.3.4.13]	1	1
COG0217	0	0		K01951	guaA, GMPS; GMP synthase (glutamine-hydrolysing) [EC:6.3.5.2]	3	2
COG0221	0	1		K01955	carB, CPA2; carbamoyl-phosphate synthase large subunit [EC:6.3.5.5]	1	1
COG0222	0	0		K01974	RTCA, rtcA; RNA 3'-terminal phosphate cyclase (ATP) [EC:6.5.1.4]	1	1
COG0223	0	0		K01975	thpR; RNA 2',3'-cyclic 3'-phosphodiesterase [EC:3.1.4.58]	1	1
COG0225	0	1		K01990	ABC-2.A; ABC-2 type transport system ATP-binding protein	7	5
COG0226	0	1		K01992	ABC-2.P; ABC-2 type transport system permease protein	2	3
COG0229	1	1		K02006	cbiO; cobalt/nickel transport system ATP-binding protein	1	2
COG0231	1	1		K02007	cbiM; cobalt/nickel transport system permease protein	1	1
COG0232	0	0		K02009	cbiN; cobalt/nickel transport protein	1	0
COG0235	1	1		K02013	ABC.FEV.A; iron complex transport system ATP-binding protein [EC:7.2.2.-]	13	12
COG0236	0	0		K02015	ABC.FEV.P; iron complex transport system permease protein	16	16
COG0237	1	1		K02016	ABC.FEV.S; iron complex transport system substrate-binding protein	3	1
COG0239	0	1		K02030	ABC.PA.S; polar amino acid transport system substrate-binding protein	1	0
COG0241	0	1		K02036	pstB; phosphate transport system ATP-binding protein [EC:7.3.2.1]	0	1
COG0243	0	0		K02037	pstC; phosphate transport system permease protein	0	1
COG0244	1	1		K02040	pstS; phosphate transport system substrate-binding protein	0	1
COG0245	0	0		K02049	ABC.SN.A; NitT/TauT family transport system ATP-binding protein	1	1
COG0246	0	0		K02050	ABC.SN.P; NitT/TauT family transport system permease protein	1	1
COG0247	3	3		K02063	thiP; thiamine transport system permease protein	0	1
COG0248	0	1		K02107	ATPVG, ahaH, atpH; V/A-type H+/Na+-transporting ATPase subunit G/H	0	1
COG0249	0	0		K02117	ATPVA, ntpA, atpA; V/A-type H+/Na+-transporting ATPase subunit A [EC:7.1.2.2 7.2.2.1]	1	1
COG0250	1	1		K02118	ATPVB, ntpB, atpB; V/A-type H+/Na+-transporting ATPase subunit B	1	1
COG0251	0	1		K02119	ATPVC, ntpC, atpC; V/A-type H+/Na+-transporting ATPase subunit C	1	1
COG0252	1	1		K02120	ATPVD, ntpD, atpD; V/A-type H+/Na+-transporting ATPase subunit D	1	1
COG0253	1	1		K02122	ATPVF, ntpF, atpF; V/A-type H+/Na+-transporting ATPase subunit F	1	1
COG0255	1	1		K02123	ATPVI, ntpI, atpI; V/A-type H+/Na+-transporting ATPase subunit I	1	1
COG0256	1	1		K02124	ATPVK, ntpK, atpK; V/A-type H+/Na+-transporting ATPase subunit K	1	1
COG0258	1	1		K02188	cbiD; cobalt-precorrin-5B (C1)-methyltransferase [EC:2.1.1.195]	1	1
COG0262	0	0		K02189	cbiG; cobalt-precorrin 5A hydrolase [EC:3.7.1.12]	1	1
COG0263	1	1		K02190	cbiK; sirohydrochlorin cobaltochelatase [EC:4.99.1.3]	1	0
COG0264	0	0		K02201	E2.7.7.3B; pantetheine-phosphate adenylyltransferase [EC:2.7.7.3]	1	1
COG0265	0	0		K02224	cobB-cbiA; cobyrinic acid a,c-diamide synthase [EC:6.3.5.9 6.3.5.11]	2	2
COG0266	0	1		K02227	cbiB, cobD; adenosylcobinamide-phosphate synthase [EC:6.3.1.10]	1	1
COG0267	0	0		K02230	cobN; cobaltochelatase CobN [EC:6.6.1.2]	3	2
COG0269	1	1		K02232	cobQ, cbiP; adenosylcobyric acid synthase [EC:6.3.5.10]	2	2
COG0270	3	2		K02233	E2.7.8.26, cobS, cobV; adenosylcobinamide-GDP ribazoletransferase [EC:2.7.8.26]	1	1
COG0272	0	0		K02303	cobA; uroporphyrin-III C-methyltransferase [EC:2.1.1.107]	0	1
COG0274	0	0		K02316	dnaG; DNA primase [EC:2.7.7.101]	1	1
COG0276	0	0		K02319	pol; DNA polymerase, archaea type [EC:2.7.7.7]	1	1
COG0277	3	2		K02322	polC; DNA polymerase II large subunit [EC:2.7.7.7]	1	1
COG0279	0	1		K02323	polB; DNA polymerase II small subunit [EC:2.7.7.7]	1	1
COG0281	2	2		K02342	dnaQ; DNA polymerase III subunit epsilon [EC:2.7.7.7]	0	1
COG0282	0	0		K02346	dinB; DNA polymerase IV [EC:2.7.7.7]	1	0
COG0284	1	1		K02427	rlmE, rrmJ, ftsJ; 23S rRNA (uridine2552-2'-O)-methyltransferase [EC:2.1.1.166]	1	1
COG0285	0	1		K02428	rdgB; XTP/dITP diphosphohydrolase [EC:3.6.1.66]	1	1
COG0286	0	0		K02433	gatA, QRSL1; aspartyl-tRNA(Asn)/glutamyl-tRNA(Gln) amidotransferase subunit A [EC:6.3.5.6 6.3.5.7]	1	1
COG0287	0	0		K02434	gatB, PET112; aspartyl-tRNA(Asn)/glutamyl-tRNA(Gln) amidotransferase subunit B [EC:6.3.5.6 6.3.5.7]	1	1
COG0288	0	1		K02435	gatC, GATC; aspartyl-tRNA(Asn)/glutamyl-tRNA(Gln) amidotransferase subunit C [EC:6.3.5.6 6.3.5.7]	1	1
COG0289	1	1		K02469	gyrA; DNA gyrase subunit A [EC:5.6.2.2]	1	1
COG0293	1	1		K02470	gyrB; DNA gyrase subunit B [EC:5.6.2.2]	1	1
COG0294	1	1		K02492	hemA; glutamyl-tRNA reductase [EC:1.2.1.70]	0	1
COG0295	0	0		K02500	hisF; imidazole glycerol-phosphate synthase subunit HisF [EC:4.3.2.10]	1	1
COG0296	0	0		K02501	hisH; imidazole glycerol-phosphate synthase subunit HisH [EC:4.3.2.10]	1	0
COG0297	0	0		K02528	ksgA; 16S rRNA (adenine1518-N6/adenine1519-N6)-dimethyltransferase [EC:2.1.1.182]	1	1
COG0298	1	1		K02533	lasT; tRNA/rRNA methyltransferase [EC:2.1.1.-]	1	1
COG0299	1	1		K02548	menA; 1,4-dihydroxy-2-naphthoate polyprenyltransferase [EC:2.5.1.74]	0	1
COG0300	1	0		K02585	nifB; nitrogen fixation protein NifB	1	1
COG0301	2	2		K02594	nifV; homocitrate synthase NifV [EC:2.3.3.14]	0	1
COG0302	0	0		K02600	nusA; transcription termination/antitermination protein NusA	1	1
COG0303	0	0		K02614	paaI; acyl-CoA thioesterase [EC:3.1.2.-]	1	0
COG0305	0	0		K02626	pdaD; arginine decarboxylase [EC:4.1.1.19]	1	1
COG0306	0	0		K02683	priS, pri1, priA; DNA primase small subunit [EC:2.7.7.102]	1	1
COG0307	0	0		K02863	RP-L1, MRPL1, rplA; large subunit ribosomal protein L1	1	1
COG0308	0	0		K02864	RP-L10, MRPL10, rplJ; large subunit ribosomal protein L10	1	1
COG0309	1	1		K02866	RP-L10e, RPL10; large subunit ribosomal protein L10e	1	1
COG0310	3	2		K02867	RP-L11, MRPL11, rplK; large subunit ribosomal protein L11	1	1
COG0311	0	1		K02869	RP-L12, rpl12; large subunit ribosomal protein L12	1	1
COG0312	0	0		K02874	RP-L14, MRPL14, rplN; large subunit ribosomal protein L14	1	1
COG0313	0	0		K02877	RP-L15e, RPL15; large subunit ribosomal protein L15e	1	1
COG0314	0	0		K02881	RP-L18, MRPL18, rplR; large subunit ribosomal protein L18	1	1
COG0315	0	0		K02883	RP-L18e, RPL18; large subunit ribosomal protein L18e	1	1
COG0316	1	1		K02885	RP-L19e, RPL19; large subunit ribosomal protein L19e	1	1
COG0317	0	0		K02886	RP-L2, MRPL2, rplB; large subunit ribosomal protein L2	1	1
COG0318	2	0		K02889	RP-L21e, RPL21; large subunit ribosomal protein L21e	1	1
COG0319	0	0		K02890	RP-L22, MRPL22, rplV; large subunit ribosomal protein L22	1	1
COG0320	0	0		K02896	RP-L24e, RPL24; large subunit ribosomal protein L24e	1	1
COG0321	0	0		K02906	RP-L3, MRPL3, rplC; large subunit ribosomal protein L3	1	1
COG0322	0	0		K02907	RP-L30, MRPL30, rpmD; large subunit ribosomal protein L30	1	1
COG0323	0	0		K02908	RP-L30e, RPL30; large subunit ribosomal protein L30e	1	1
COG0324	0	0		K02910	RP-L31e, RPL31; large subunit ribosomal protein L31e	1	1
COG0326	0	0		K02912	RP-L32e, RPL32; large subunit ribosomal protein L32e	1	1
COG0327	1	1		K02921	RP-L37Ae, RPL37A; large subunit ribosomal protein L37Ae	1	1
COG0328	1	1		K02922	RP-L37e, RPL37; large subunit ribosomal protein L37e	0	1
COG0329	1	1		K02924	RP-L39e, RPL39; large subunit ribosomal protein L39e	1	1
COG0330	1	3		K02929	RP-L44e, RPL44; large subunit ribosomal protein L44e	1	1
COG0331	0	0		K02930	RP-L4e, RPL4; large subunit ribosomal protein L4e	1	1
COG0332	0	0		K02931	RP-L5, MRPL5, rplE; large subunit ribosomal protein L5	1	1
COG0334	1	1		K02933	RP-L6, MRPL6, rplF; large subunit ribosomal protein L6	1	1
COG0337	0	0		K02936	RP-L7Ae, RPL7A; large subunit ribosomal protein L7Ae	1	1
COG0338	0	0		K02944	RP-LX, rplX; large subunit ribosomal protein LX	1	1
COG0340	0	0		K02948	RP-S11, MRPS11, rpsK; small subunit ribosomal protein S11	1	1
COG0343	1	1		K02950	RP-S12, MRPS12, rpsL; small subunit ribosomal protein S12	1	1
COG0344	0	0		K02952	RP-S13, rpsM; small subunit ribosomal protein S13	1	1
COG0345	1	1		K02956	RP-S15, MRPS15, rpsO; small subunit ribosomal protein S15	1	1
COG0346	0	0		K02961	RP-S17, MRPS17, rpsQ; small subunit ribosomal protein S17	0	1
COG0347	1	1		K02962	RP-S17e, RPS17; small subunit ribosomal protein S17e	1	1
COG0348	0	0		K02966	RP-S19e, RPS19; small subunit ribosomal protein S19e	1	1
COG0350	1	1		K02974	RP-S24e, RPS24; small subunit ribosomal protein S24e	1	1
COG0351	2	2		K02978	RP-S27e, RPS27; small subunit ribosomal protein S27e	1	1
COG0352	1	2		K02979	RP-S28e, RPS28; small subunit ribosomal protein S28e	1	1
COG0353	0	0		K02982	RP-S3, rpsC; small subunit ribosomal protein S3	1	1
COG0358	1	1		K02984	RP-S3Ae, RPS3A; small subunit ribosomal protein S3Ae	1	1
COG0359	0	0		K02986	RP-S4, rpsD; small subunit ribosomal protein S4	1	1
COG0361	1	1		K02987	RP-S4e, RPS4; small subunit ribosomal protein S4e	1	1
COG0363	0	0		K02988	RP-S5, MRPS5, rpsE; small subunit ribosomal protein S5	1	1
COG0365	2	0		K02991	RP-S6e, RPS6; small subunit ribosomal protein S6e	1	1
COG0366	0	0		K02992	RP-S7, MRPS7, rpsG; small subunit ribosomal protein S7	1	1
COG0367	2	2		K02994	RP-S8, rpsH; small subunit ribosomal protein S8	1	1
COG0368	1	1		K02995	RP-S8e, RPS8; small subunit ribosomal protein S8e	1	1
COG0369	1	1		K02996	RP-S9, MRPS9, rpsI; small subunit ribosomal protein S9	1	1
COG0370	1	1		K03041	rpoA1; DNA-directed RNA polymerase subunit A' [EC:2.7.7.6]	1	1
COG0371	1	1		K03042	rpoA2; DNA-directed RNA polymerase subunit A" [EC:2.7.7.6]	1	1
COG0372	1	0		K03047	rpoD; DNA-directed RNA polymerase subunit D [EC:2.7.7.6]	1	1
COG0373	0	1		K03049	rpoE1; DNA-directed RNA polymerase subunit E' [EC:2.7.7.6]	1	1
COG0374	1	1		K03050	rpoE2; DNA-directed RNA polymerase subunit E" [EC:2.7.7.6]	1	1
COG0375	1	1		K03051	rpoF; DNA-directed RNA polymerase subunit F [EC:2.7.7.6]	1	1
COG0377	1	1		K03053	rpoH; DNA-directed RNA polymerase subunit H [EC:2.7.7.6]	1	1
COG0378	1	1		K03055	rpoK; DNA-directed RNA polymerase subunit K [EC:2.7.7.6]	1	1
COG0379	0	1		K03057	tfs; transcription factor S	1	1
COG0380	0	0		K03058	rpoN; DNA-directed RNA polymerase subunit N [EC:2.7.7.6]	1	1
COG0381	0	0		K03076	secY; preprotein translocase subunit SecY	1	1
COG0382	1	1		K03105	SRP19; signal recognition particle subunit SRP19	1	1
COG0383	0	0		K03106	SRP54, ffh; signal recognition particle subunit SRP54 [EC:3.6.5.4]	1	1
COG0384	0	0		K03110	ftsY; fused signal recognition particle receptor	1	1
COG0385	1	1		K03113	EIF1, SUI1; translation initiation factor 1	1	1
COG0386	1	0		K03120	TBP, tbp; transcription initiation factor TFIID TATA-box-binding protein	1	1
COG0388	1	1		K03124	TFIIB, GTF2B, SUA7, tfb; transcription initiation factor TFIIB	1	1
COG0389	2	0		K03147	thiC; phosphomethylpyrimidine synthase [EC:4.1.99.17]	1	1
COG0390	0	0		K03150	thiH; 2-iminoacetate synthase [EC:4.1.99.19]	0	1
COG0392	0	0		K03151	thiI; tRNA uracil 4-sulfurtransferase [EC:2.8.1.4]	2	2
COG0393	0	1		K03154	thiS; sulfur carrier protein	0	1
COG0394	2	1		K03166	top6A; DNA topoisomerase VI subunit A [EC:5.6.2.2]	1	1
COG0395	0	0		K03167	top6B; DNA topoisomerase VI subunit B [EC:5.6.2.2]	1	1
COG0396	1	1		K03168	topA; DNA topoisomerase I [EC:5.6.2.1]	1	1
COG0398	0	0		K03186	ubiX, bsdB, PAD1; flavin prenyltransferase [EC:2.5.1.129]	1	1
COG0399	0	1		K03231	EEF1A; elongation factor 1-alpha	1	1
COG0400	0	0		K03236	EIF1A; translation initiation factor 1A	1	1
COG0402	2	2		K03237	EIF2S1; translation initiation factor 2 subunit 1	1	1
COG0403	0	0		K03238	EIF2S2; translation initiation factor 2 subunit 2	1	1
COG0404	0	0		K03242	EIF2S3; translation initiation factor 2 subunit 3	1	1
COG0405	0	0		K03243	EIF5B; translation initiation factor 5B	1	1
COG0406	0	1		K03263	EIF5A; translation initiation factor 5A	1	1
COG0407	4	7		K03264	EIF6; translation initiation factor 6	1	1
COG0409	1	1		K03265	ETF1, ERF1; peptide chain release factor subunit 1	1	1
COG0411	0	0		K03271	gmhA, lpcA; D-sedoheptulose 7-phosphate isomerase [EC:5.3.1.28]	0	1
COG0412	0	0		K03284	corA; magnesium transporter	1	0
COG0415	0	0		K03298	TC.DME; drug/metabolite transporter, DME family	1	0
COG0416	0	0		K03308	TC.NSS; neurotransmitter:Na+ symporter, NSS family	1	0
COG0417	1	1		K03310	TC.AGCS; alanine or glycine:cation symporter, AGCS family	3	2
COG0419	0	1		K03312	gltS; glutamate:Na+ symporter, ESS family	1	1
COG0420	1	2		K03320	amt, AMT, MEP; ammonium transporter, Amt family	1	1
COG0421	0	0		K03324	yjbB; phosphate:Na+ symporter	1	0
COG0422	1	1		K03325	ACR3, arsB; arsenite transporter	1	0
COG0423	2	2		K03327	TC.MATE, SLC47A, norM, mdtK, dinF; multidrug resistance protein, MATE family	2	2
COG0424	0	0		K03330	gatE; glutamyl-tRNA(Gln) amidotransferase subunit E [EC:6.3.5.7]	1	1
COG0425	0	0		K03386	PRDX2_4, ahpC; peroxiredoxin (alkyl hydroperoxide reductase subunit C) [EC:1.11.1.15]	1	0
COG0426	1	3		K03388	hdrA2; heterodisulfide reductase subunit A2 [EC:1.8.7.3 1.8.98.4 1.8.98.5 1.8.98.6]	1	1
COG0427	0	0		K03389	hdrB2; heterodisulfide reductase subunit B2 [EC:1.8.7.3 1.8.98.4 1.8.98.5 1.8.98.6]	1	1
COG0428	1	1		K03390	hdrC2; heterodisulfide reductase subunit C2 [EC:1.8.7.3 1.8.98.4 1.8.98.5 1.8.98.6]	1	1
COG0430	1	1		K03394	cobI-cbiL; precorrin-2/cobalt-factor-2 C20-methyltransferase [EC:2.1.1.130 2.1.1.151]	1	1
COG0431	1	0		K03404	chlD, bchD; magnesium chelatase subunit D [EC:6.6.1.1]	2	3
COG0432	0	0		K03405	chlI, bchI; magnesium chelatase subunit I [EC:6.6.1.1]	3	3
COG0433	1	0		K03420	psmR; proteasome regulatory subunit	1	1
COG0434	0	0		K03421	mcrC; methyl-coenzyme M reductase subunit C	1	1
COG0436	4	4		K03422	mcrD; methyl-coenzyme M reductase subunit D	1	1
COG0437	0	0		K03424	tatD; TatD DNase family protein [EC:3.1.21.-]	1	0
COG0438	2	2		K03432	psmA, prcA; proteasome alpha subunit [EC:3.4.25.1]	1	1
COG0439	0	0		K03433	psmB, prcB; proteasome beta subunit [EC:3.4.25.1]	1	1
COG0440	1	2		K03455	TC.KEF; monovalent cation:H+ antiporter-2, CPA2 family	3	2
COG0441	1	1		K03465	thyX, thy1; thymidylate synthase (FAD) [EC:2.1.1.148]	1	1
COG0443	3	3		K03470	rnhB; ribonuclease HII [EC:3.1.26.4]	1	1
COG0444	1	1		K03498	trkH, trkG, ktrB; trk system potassium uptake protein	1	1
COG0446	1	1		K03499	trkA, ktrA; trk system potassium uptake protein	1	1
COG0448	1	1		K03517	nadA; quinolinate synthase [EC:2.5.1.72]	0	1
COG0449	0	0		K03521	fixA, etfB; electron transfer flavoprotein beta subunit	0	1
COG0450	1	0		K03522	fixB, etfA; electron transfer flavoprotein alpha subunit	0	1
COG0451	0	4		K03529	smc; chromosome segregation protein	1	1
COG0452	1	1		K03531	ftsZ; cell division protein FtsZ	1	1
COG0454	4	3		K03538	POP4, RPP29; ribonuclease P protein subunit POP4 [EC:3.1.26.5]	1	1
COG0455	1	0		K03540	RPR2, RPP21; ribonuclease P protein subunit RPR2 [EC:3.1.26.5]	1	1
COG0456	5	4		K03546	sbcC, rad50; DNA repair protein SbcC/Rad50	0	1
COG0457	3	6		K03547	sbcD, mre11; DNA repair protein SbcD/Mre11	1	2
COG0458	2	2		K03564	BCP, PRXQ, DOT5; peroxiredoxin Q/BCP [EC:1.11.1.15]	1	1
COG0459	2	2		K03573	mutH; DNA mismatch repair protein MutH	0	1
COG0460	1	1		K03574	mutT, NUDT15, MTH2; 8-oxo-dGTP diphosphatase [EC:3.6.1.55]	0	1
COG0461	1	1		K03593	mrp, NUBPL; ATP-binding protein involved in chromosome partitioning	1	1
COG0462	1	1		K03601	xseA; exodeoxyribonuclease VII large subunit [EC:3.1.11.6]	1	1
COG0463	0	3		K03602	xseB; exodeoxyribonuclease VII small subunit [EC:3.1.11.6]	1	1
COG0464	2	2		K03626	EGD2, NACA; nascent polypeptide-associated complex subunit alpha	1	1
COG0465	0	0		K03627	MBF1; putative transcription factor	1	1
COG0466	2	2		K03657	uvrD, pcrA; DNA helicase II / ATP-dependent DNA helicase PcrA [EC:3.6.4.12]	0	1
COG0467	0	0		K03658	helD; DNA helicase IV [EC:3.6.4.12]	0	2
COG0468	2	2		K03660	OGG1; N-glycosylase/DNA lyase [EC:3.2.2.- 4.2.99.18]	1	1
COG0469	1	1		K03671	trxA; thioredoxin 1	1	1
COG0470	2	4		K03679	RRP4, EXOSC2; exosome complex component RRP4	1	1
COG0471	0	0		K03686	dnaJ; molecular chaperone DnaJ	1	1
COG0472	0	0		K03687	GRPE; molecular chaperone GrpE	2	1
COG0473	2	3		K03699	tlyC; putative hemolysin	1	1
COG0474	2	2		K03701	uvrA; excinuclease ABC subunit A	0	1
COG0475	3	2		K03709	troR; DtxR family transcriptional regulator, Mn-dependent transcriptional regulator	1	1
COG0476	3	2		K03724	lhr; ATP-dependent helicase Lhr and Lhr-like helicase [EC:3.6.4.-]	3	2
COG0477	5	9		K03726	helS; helicase [EC:3.6.4.-]	1	1
COG0479	0	0		K03743	pncC; nicotinamide-nucleotide amidase [EC:3.5.1.42]	1	1
COG0480	1	1		K03790	rimJ; [ribosomal protein S5]-alanine N-acetyltransferase [EC:2.3.1.267]	1	0
COG0483	2	3		K03799	htpX; heat shock protein HtpX [EC:3.4.24.-]	1	1
COG0484	0	0		K03892	arsR; ArsR family transcriptional regulator, arsenate/arsenite/antimonite-responsive transcriptional repressor	0	1
COG0488	0	0		K03893	arsB; arsenical pump membrane protein	0	1
COG0489	1	1		K03976	ybaK, ebsC; Cys-tRNA(Pro)/Cys-tRNA(Cys) deacylase [EC:3.1.1.-]	1	1
COG0490	0	0		K04043	dnaK, HSPA9; molecular chaperone DnaK	1	1
COG0491	4	2		K04069	pflA, pflC, pflE; pyruvate formate lyase activating enzyme [EC:1.97.1.4]	1	1
COG0492	2	2		K04076	lonB; ATP-dependent Lon protease [EC:3.4.21.53]	1	1
COG0493	0	0		K04079	HSP90A, htpG; molecular chaperone HtpG	1	1
COG0494	2	0		K04095	fic; cell filamentation protein	1	1
COG0495	1	1		K04480	mtaB; methanol---5-hydroxybenzimidazolylcobamide Co-methyltransferase [EC:2.1.1.90]	2	1
COG0496	0	0		K04483	radA; DNA repair protein RadA	1	1
COG0498	1	1		K04484	radB; DNA repair protein RadB	1	1
COG0499	1	1		K04487	iscS, NFS1; cysteine desulfurase [EC:2.8.1.7]	1	0
COG0500	3	7		K04517	tyrA2; prephenate dehydrogenase [EC:1.3.1.12]	0	1
COG0501	0	0		K04566	lysK; lysyl-tRNA synthetase, class I [EC:6.1.1.6]	1	1
COG0502	1	4		K04651	hypA, hybF; hydrogenase nickel incorporation protein HypA/HybF	1	1
COG0503	2	2		K04652	hypB; hydrogenase nickel incorporation protein HypB	1	1
COG0504	0	1		K04653	hypC; hydrogenase expression/formation protein HypC	1	1
COG0505	1	1		K04654	hypD; hydrogenase expression/formation protein HypD	1	1
COG0506	0	0		K04655	hypE; hydrogenase expression/formation protein HypE	1	1
COG0507	0	2		K04656	hypF; hydrogenase maturation protein HypF	1	1
COG0508	0	0		K04720	cobD; threonine-phosphate decarboxylase [EC:4.1.1.81]	1	1
COG0509	0	0		K04751	glnB; nitrogen regulatory protein P-II 1	1	1
COG0510	0	0		K04758	feoA; ferrous iron transport protein A	2	1
COG0511	0	0		K04759	feoB; ferrous iron transport protein B	1	1
COG0512	0	1		K04794	PTH2; peptidyl-tRNA hydrolase, PTH2 family [EC:3.1.1.29]	1	1
COG0513	3	5		K04795	flpA; fibrillarin-like pre-rRNA processing protein	0	1
COG0514	1	1		K04797	pfdA, PFDN5; prefoldin alpha subunit	1	1
COG0515	0	0		K04798	pfdB, PFDN6; prefoldin beta subunit	1	1
COG0516	0	0		K04799	FEN1, RAD2; flap endonuclease-1 [EC:3.-.-.-]	1	1
COG0517	2	2		K04800	rfcL; replication factor C large subunit	1	1
COG0518	2	2		K04801	rfcS; replication factor C small subunit	1	1
COG0519	2	1		K04802	PCNA; proliferating cell nuclear antigen	2	1
COG0520	1	2		K05540	dusB; tRNA-dihydrouridine synthase B [EC:1.-.-.-]	1	1
COG0521	0	0		K05592	deaD, cshA; ATP-dependent RNA helicase DeaD [EC:3.6.4.13]	1	2
COG0522	1	1		K05601	hcp; hydroxylamine reductase [EC:1.7.99.1]	1	1
COG0523	2	2		K05794	terC; tellurite resistance protein TerC	0	1
COG0524	1	1		K05896	scpA; segregation and condensation protein A	1	1
COG0525	1	1		K05919	dfx; superoxide reductase [EC:1.15.1.2]	1	1
COG0526	1	1		K05934	E2.1.1.131, cobJ, cbiH; precorrin-3B C17-methyltransferase [EC:2.1.1.131]	1	1
COG0527	1	1		K05936	cobM, cbiF; precorrin-4/cobalt-precorrin-4 C11-methyltransferase [EC:2.1.1.133 2.1.1.271]	1	1
COG0528	1	1		K06001	trpB; tryptophan synthase beta chain [EC:4.2.1.20]	1	1
COG0530	1	0		K06024	scpB; segregation and condensation protein B	1	1
COG0531	1	3		K06042	cobH-cbiC; precorrin-8X/cobalt-precorrin-8 methylmutase [EC:5.4.99.61 5.4.99.60]	1	1
COG0532	1	1		K06131	clsA_B; cardiolipin synthase A/B [EC:2.7.8.-]	1	2
COG0533	2	2		K06133	LYS5, acpT; 4'-phosphopantetheinyl transferase [EC:2.7.8.-]	1	0
COG0534	5	5		K06147	ABCB-BAC; ATP-binding cassette, subfamily B, bacterial	1	0
COG0535	3	2		K06174	ABCE1, Rli1; ATP-binding cassette, sub-family E, member 1	1	1
COG0537	0	0		K06176	truD, PUS7; tRNA pseudouridine13 synthase [EC:5.4.99.27]	1	1
COG0538	0	0		K06182	rluF; 23S rRNA pseudouridine2604 synthase [EC:5.4.99.21]	1	0
COG0539	0	0		K06199	crcB, FEX; fluoride exporter	0	1
COG0540	1	1		K06200	cstA; carbon starvation protein	1	0
COG0541	1	1		K06206	sfsA; sugar fermentation stimulation protein A	1	0
COG0542	0	0		K06215	pdxS, pdx1; pyridoxal 5'-phosphate synthase pdxS subunit [EC:4.3.3.6]	0	1
COG0543	1	1		K06218	relE, stbE; mRNA interferase RelE/StbE	3	0
COG0544	0	0		K06400	spoIVCA; site-specific DNA recombinase	1	1
COG0545	0	0		K06863	purP; 5-formaminoimidazole-4-carboxamide-1-(beta)-D-ribofuranosyl 5'-monophosphate synthetase [EC:6.3.4.23]	2	2
COG0546	2	3		K06864	larE; pyridinium-3,5-biscarboxylic acid mononucleotide sulfurtransferase [EC:4.4.1.37]	1	1
COG0547	0	1		K06869	K06869; uncharacterized protein	1	1
COG0548	1	1		K06871	K06871; uncharacterized protein	1	1
COG0549	0	0		K06875	PDCD5, TFAR19; programmed cell death protein 5	1	1
COG0550	0	0		K06883	K06883; uncharacterized protein	1	1
COG0551	0	0		K06885	K06885; uncharacterized protein	1	1
COG0552	1	1		K06889	K06889; uncharacterized protein	1	0
COG0553	1	1		K06897	K06897; 7,8-dihydropterin-6-yl-methyl-4-(beta-D-ribofuranosyl)aminobenzene 5'-phosphate synthase [EC:2.5.1.105]	0	1
COG0554	0	0		K06898	larB; pyridinium-3,5-biscarboxylic acid mononucleotide synthase [EC:2.5.1.143]	1	1
COG0555	0	0		K06901	pbuG; putative MFS transporter, AGZA family, xanthine/uracil permease	1	0
COG0558	2	2		K06909	xtmB; phage terminase large subunit	1	0
COG0560	2	2		K06911	PIR; quercetin 2,3-dioxygenase [EC:1.13.11.24]	1	1
COG0561	0	0		K06915	K06915; uncharacterized protein	1	0
COG0562	0	1		K06920	queC; 7-cyano-7-deazaguanine synthase [EC:6.3.4.20]	1	1
COG0563	1	1		K06921	K06921; uncharacterized protein	3	3
COG0565	1	1		K06926	K06926; uncharacterized protein	2	4
COG0566	0	0		K06927	DPH6; diphthine-ammonia ligase [EC:6.3.1.14]	1	1
COG0568	0	0		K06928	NTPCR; nucleoside-triphosphatase [EC:3.6.1.15]	1	1
COG0569	0	0		K06932	tiaS; tRNA(Ile2)-agmatinylcytidine synthase [EC:6.3.4.22]	1	1
COG0571	1	0		K06934	K06934; uncharacterized protein	0	1
COG0572	0	0		K06936	raSEA; archaeosine synthase beta-subunit [EC:2.6.1.-]	1	1
COG0573	0	1		K06937	K06937; 7,8-dihydro-6-hydroxymethylpterin dimethyltransferase [EC:2.1.1.-]	1	1
COG0574	2	1		K06940	K06940; uncharacterized protein	2	2
COG0575	1	1		K06942	ychF; ribosome-binding ATPase	1	1
COG0576	2	2		K06943	NOG1; nucleolar GTP-binding protein	1	1
COG0577	0	0		K06944	K06944; uncharacterized protein	1	1
COG0578	0	0		K06950	K06950; uncharacterized protein	1	1
COG0579	0	0		K06953	K06953; uncharacterized protein	2	2
COG0580	0	1		K06961	KRR1; ribosomal RNA assembly protein	1	1
COG0581	0	1		K06965	PELO, DOM34, pelA; protein pelota	1	1
COG0582	2	2		K06975	K06975; uncharacterized protein	0	1
COG0583	1	1		K06981	ipk; isopentenyl phosphate kinase [EC:2.7.4.26]	1	1
COG0584	0	0		K06982	pok; pantoate kinase [EC:2.7.1.169]	1	1
COG0585	1	1		K06989	nadX, ASPDH; aspartate dehydrogenase [EC:1.4.1.21]	1	1
COG0586	0	0		K06990	MEMO1; MEMO1 family protein	0	1
COG0587	0	0		K06994	K06994; putative drug exporter of the RND superfamily	1	1
COG0588	1	1		K07005	K07005; uncharacterized protein	0	1
COG0589	5	4		K07012	cas3; CRISPR-associated endonuclease/helicase Cas3 [EC:3.1.-.- 3.6.4.-]	0	1
COG0590	1	0		K07031	hddA; D-glycero-alpha-D-manno-heptose-7-phosphate kinase [EC:2.7.1.168]	0	1
COG0591	2	2		K07041	K07041; uncharacterized protein	1	1
COG0592	2	1		K07049	K07049; TatD-related deoxyribonuclease	1	0
COG0593	0	0		K07052	K07052; uncharacterized protein	1	1
COG0595	0	0		K07053	E3.1.3.97; 3',5'-nucleoside bisphosphate phosphatase [EC:3.1.3.97]	2	3
COG0596	0	0		K07055	TRM12, TYW2; tRNA wybutosine-synthesizing protein 2 [EC:2.5.1.114]	1	1
COG0598	1	0		K07060	nob1; endoribonuclease Nob1 [EC:3.1.-.-]	1	0
COG0599	1	1		K07068	K07068; uncharacterized protein	1	1
COG0600	1	1		K07075	K07075; uncharacterized protein	1	0
COG0601	0	0		K07079	K07079; uncharacterized protein	1	1
COG0602	1	1		K07090	K07090; uncharacterized protein	2	4
COG0603	1	1		K07096	K07096; uncharacterized protein	1	1
COG0604	1	0		K07103	K07103; uncharacterized protein	1	1
COG0605	0	0		K07108	K07108; uncharacterized protein	2	1
COG0607	0	0		K07123	K07123; uncharacterized protein	1	1
COG0608	2	2		K07124	K07124; uncharacterized protein	1	0
COG0609	16	17		K07126	K07126; uncharacterized protein	8	22
COG0610	0	0		K07129	K07129; uncharacterized protein	1	1
COG0611	1	1		K07133	K07133; uncharacterized protein	6	19
COG0612	1	1		K07138	K07138; uncharacterized protein	1	1
COG0613	3	4		K07142	mptE; 2-amino-4-hydroxy-6-hydroxymethyldihydropteridine diphosphokinase [EC:2.7.6.3]	1	1
COG0614	4	1		K07149	K07149; uncharacterized protein	0	1
COG0615	1	1		K07158	K07158; uncharacterized protein	1	1
COG0616	0	0		K07159	K07159; uncharacterized protein	1	1
COG0618	1	1		K07166	K07166; ACT domain-containing protein	1	1
COG0619	3	2		K07168	K07168; CBS domain-containing membrane protein	0	1
COG0620	0	0		K07171	mazF, ndoA, chpA; mRNA interferase MazF [EC:3.1.-.-]	1	1
COG0621	1	1		K07178	RIOK1; RIO kinase 1 [EC:2.7.11.1]	1	1
COG0622	0	0		K07220	K07220; uncharacterized protein	0	1
COG0624	1	1		K07244	K07244; mgtE-like transporter	0	1
COG0626	0	1		K07254	atrm56; tRNA (cytidine56-2'-O)-methyltransferase [EC:2.1.1.206]	1	1
COG0628	0	0		K07271	licD; lipopolysaccharide cholinephosphotransferase [EC:2.7.8.-]	0	2
COG0629	0	0		K07301	yrbG; cation:H+ antiporter	1	0
COG0630	0	0		K07304	msrA; peptide-methionine (S)-S-oxide reductase [EC:1.8.4.11]	1	0
COG0631	0	0		K07315	rsbU_P; phosphoserine phosphatase RsbU/P [EC:3.1.3.3]	2	0
COG0632	0	0		K07316	mod; adenine-specific DNA-methyltransferase [EC:2.1.1.72]	0	1
COG0633	0	0		K07321	cooC; CO dehydrogenase maturation factor	0	1
COG0635	0	0		K07342	SEC61G, SSS1, secE; protein transport protein SEC61 subunit gamma and related proteins	1	1
COG0636	1	1		K07403	nfeD; membrane-bound serine protease (ClpP class)	1	1
COG0637	0	1		K07442	TRM61, GCD14; tRNA (adenine57-N1/adenine58-N1)-methyltransferase catalytic subunit [EC:2.1.1.219 2.1.1.220]	1	1
COG0638	2	2		K07446	trm-G10; tRNA (guanine10-N2)-dimethyltransferase [EC:2.1.1.213]	1	1
COG0639	0	2		K07452	mcrB; 5-methylcytosine-specific restriction enzyme B [EC:3.1.21.-]	0	1
COG0640	4	2		K07458	vsr; DNA mismatch endonuclease, patch repair protein [EC:3.1.-.-]	1	1
COG0641	1	1		K07462	recJ; single-stranded-DNA-specific exonuclease [EC:3.1.-.-]	2	2
COG0642	0	0		K07477	K07477; translin	0	1
COG0643	0	0		K07478	ycaJ; putative ATPase	0	2
COG0644	4	4		K07485	K07485; transposase	0	7
COG0645	0	0		K07486	K07486; transposase	4	7
COG0646	1	0		K07496	K07496; putative transposase	3	0
COG0647	1	1		K07502	yprB; uncharacterized protein	1	0
COG0648	2	2		K07557	tgtA2, arcS; archaeosine synthase alpha-subunit [EC:2.6.1.97 2.6.1.-]	1	1
COG0649	1	1		K07558	K07558, cca; tRNA nucleotidyltransferase (CCA-adding enzyme) [EC:2.7.7.72]	1	1
COG0650	0	0		K07559	kptA; putative RNA 2'-phosphotransferase [EC:2.7.1.-]	1	1
COG0651	0	0		K07561	DPH1, dph2; 2-(3-amino-3-carboxypropyl)histidine synthase [EC:2.5.1.108]	1	1
COG0652	1	1		K07562	NMD3; nonsense-mediated mRNA decay protein 3	1	1
COG0653	0	0		K07566	tsaC, rimN, SUA5; L-threonylcarbamoyladenylate synthase [EC:2.7.7.87]	1	1
COG0655	5	6		K07569	gar1; RNA-binding protein	1	0
COG0656	0	2		K07572	K07572; putative nucleotide binding protein	1	1
COG0657	0	2		K07573	CSL4, EXOSC1; exosome complex component CSL4	1	1
COG0658	0	0		K07574	yhbY; RNA-binding protein	1	1
COG0659	0	0		K07575	K07575; PUA domain protein	1	0
COG0661	0	0		K07577	K07577; putative mRNA 3-end processing factor	1	1
COG0662	0	0		K07579	K07579; putative methylase	1	1
COG0663	0	0		K07580	K07580; Zn-ribbon RNA-binding protein	1	0
COG0664	0	0		K07581	K07581; RNA-binding protein	1	1
COG0665	0	0		K07583	PUS10; tRNA pseudouridine synthase 10 [EC:5.4.99.25]	1	1
COG0666	0	0		K07721	K07721; ArsR family transcriptional regulator	1	1
COG0667	0	0		K07722	nikR; CopG family transcriptional regulator, nickel-responsive regulator	2	2
COG0668	3	1		K07727	K07727; putative transcriptional regulator	1	1
COG0671	2	1		K07728	K07728; putative transcriptional regulator	1	1
COG0672	0	0		K07731	K07731; putative transcriptional regulator	1	1
COG0673	0	0		K07732	rfk; riboflavin kinase, archaea type [EC:2.7.1.161]	1	1
COG0674	2	1		K07739	ELP3, KAT9; elongator complex protein 3 [EC:2.3.1.48]	1	1
COG0675	3	0		K07755	AS3MT; arsenite methyltransferase [EC:2.1.1.137]	0	1
COG0677	0	0		K07862	sstT; serine/threonine transporter	1	0
COG0680	1	0		K07991	flaK; archaeal preflagellin peptidase FlaK [EC:3.4.23.52]	1	1
COG0681	2	3		K08094	hxlB; 6-phospho-3-hexuloisomerase [EC:5.3.1.27]	1	1
COG0682	0	0		K08159	sotB; MFS transporter, DHA1 family, L-arabinose/isopropyl-beta-D-thiogalactopyranoside export protein	0	1
COG0683	0	0		K08264	hdrD; heterodisulfide reductase subunit D [EC:1.8.98.1]	2	2
COG0684	0	0		K08303	K08303; putative protease [EC:3.4.-.-]	1	1
COG0685	0	0		K08369	ydjE; MFS transporter, putative metabolite:H+ symporter	1	0
COG0686	0	0		K08681	pdxT, pdx2; 5'-phosphate synthase pdxT subunit [EC:4.3.3.6]	0	1
COG0688	0	0		K08851	TP53RK, PRPK, BUD32; TP53 regulating kinase and related kinases [EC:2.7.11.1]	1	1
COG0689	1	1		K08963	mtnA; methylthioribose-1-phosphate isomerase [EC:5.3.1.23]	1	1
COG0690	0	0		K08971	K08971; putative membrane protein	1	1
COG0693	0	0		K08974	K08974; putative membrane protein	0	1
COG0694	0	0		K08975	K08975; putative membrane protein	1	1
COG0695	0	0		K08978	TC.BAT1; bacterial/archaeal transporter family protein	0	1
COG0697	6	2		K08981	K08981; putative membrane protein	1	1
COG0699	0	0		K09013	sufC; Fe-S cluster assembly ATP-binding protein	1	1
COG0701	0	0		K09014	sufB; Fe-S cluster assembly protein SufB	0	1
COG0702	0	0		K09022	ridA, tdcF, RIDA; 2-iminobutanoate/2-iminopropanoate deaminase [EC:3.5.99.10]	0	1
COG0703	0	0		K09116	K09116; uncharacterized protein	1	1
COG0704	0	2		K09119	cgi121; KEOPS complex subunit Cgi121	1	1
COG0705	0	0		K09121	larC; pyridinium-3,5-bisthiocarboxylic acid mononucleotide nickel chelatase [EC:4.99.1.12]	1	1
COG0707	0	1		K09123	lhpI; cis-L-3-hydroxyproline dehydratase [EC:4.2.1.171]	0	1
COG0708	0	0		K09128	K09128; uncharacterized protein	1	1
COG0710	0	0		K09131	K09131; uncharacterized protein	1	1
COG0712	0	0		K09136	ycaO; ribosomal protein S12 methylthiotransferase accessory factor	1	1
COG0713	1	1		K09140	TSR3; pre-rRNA-processing protein TSR3	1	1
COG0714	0	0		K09141	K09141; uncharacterized protein	0	1
COG0715	1	1		K09143	K09143; uncharacterized protein	1	1
COG0716	1	8		K09148	K09148; uncharacterized protein	1	1
COG0717	1	1		K09157	K09157; uncharacterized protein	1	1
COG0719	1	3		K09167	K09167; uncharacterized protein	1	0
COG0720	1	1		K09384	K09384; uncharacterized protein	0	2
COG0721	1	1		K09482	gatD; glutamyl-tRNA(Gln) amidotransferase subunit D [EC:6.3.5.7]	1	1
COG0722	1	1		K09707	K09707; uncharacterized protein	1	0
COG0723	0	0		K09716	dtdA, GEK1; D-aminoacyl-tRNA deacylase [EC:3.1.1.96]	1	0
COG0724	0	0		K09721	K09721; uncharacterized protein	1	1
COG0725	0	0		K09722	K09722, pps; 4-phosphopantoate---beta-alanine ligase [EC:6.3.2.36]	1	1
COG0726	1	1		K09723	ginS; DNA replication factor GINS	1	1
COG0727	2	2		K09728	K09728; uncharacterized protein	1	1
COG0730	1	1		K09730	K09730; uncharacterized protein	1	1
COG0731	1	1		K09735	K09735; uncharacterized protein	1	1
COG0732	0	0		K09736	K09736; uncharacterized protein	1	1
COG0733	1	0		K09737	K09737; uncharacterized protein	0	1
COG0735	0	0		K09739	mptD; dihydroneopterin aldolase [EC:4.1.2.25]	1	1
COG0736	0	0		K09740	K09740; uncharacterized protein	1	0
COG0737	3	0		K09741	pcc1; KEOPS complex subunit Pcc1	1	1
COG0739	0	0		K09746	K09746; uncharacterized protein	1	1
COG0740	0	0		K09759	aspC, aspS; nondiscriminating aspartyl-tRNA synthetase [EC:6.1.1.23]	1	1
COG0742	0	0		K09807	K09807; uncharacterized protein	1	0
COG0745	1	1		K09903	pyrH; uridylate kinase [EC:2.7.4.22]	1	1
COG0746	0	0		K09946	K09946; uncharacterized protein	1	0
COG0747	0	0		K09951	cas2; CRISPR-associated protein Cas2	0	1
COG0748	0	0		K10026	queE; 7-carboxy-7-deazaguanine synthase [EC:4.3.99.3]	1	1
COG0749	0	0		K10036	glnH; glutamine transport system substrate-binding protein	1	0
COG0750	1	1		K10563	mutM, fpg; formamidopyrimidine-DNA glycosylase [EC:3.2.2.23 4.2.99.18]	0	1
COG0753	0	0		K10725	cdc6A; archaeal cell division control protein 6	2	2
COG0756	0	0		K10726	mcm, cdc21; replicative DNA helicase Mcm [EC:3.6.4.-]	1	1
COG0758	0	0		K10747	LIG1; DNA ligase 1 [EC:6.5.1.1 6.5.1.6 6.5.1.7]	1	1
COG0760	1	1		K10773	NTH; endonuclease III [EC:4.2.99.18]	2	1
COG0761	0	0		K10822	E7.4.2.2; nonpolar-amino-acid-transporting ATPase [EC:7.4.2.2]	1	0
COG0765	1	0		K10896	FANCM; fanconi anemia group M protein	1	1
COG0766	0	0		K11130	NOP10, NOLA3; H/ACA ribonucleoprotein complex subunit 3	0	1
COG0768	0	0		K11131	DKC1, NOLA4, CBF5; H/ACA ribonucleoprotein complex subunit 4 [EC:5.4.99.-]	1	1
COG0769	1	1		K11600	RRP41, EXOSC4, SKI6; exosome complex component RRP41	1	1
COG0770	1	1		K11646	K11646; 3-dehydroquinate synthase II [EC:1.4.1.24]	1	1
COG0773	0	0		K11717	sufS; cysteine desulfurase / selenocysteine lyase [EC:2.8.1.7 4.4.1.16]	0	1
COG0775	0	0		K11754	folC; dihydrofolate synthase / folylpolyglutamate synthase [EC:6.3.2.12 6.3.2.17]	1	1
COG0776	0	0		K11755	hisIE; phosphoribosyl-AMP cyclohydrolase / phosphoribosyl-ATP pyrophosphohydrolase [EC:3.5.4.19 3.6.1.31]	1	1
COG0778	2	4		K11928	putP; sodium/proline symporter	1	1
COG0782	0	0		K12267	msrAB; peptide methionine sulfoxide reductase msrA/msrB [EC:1.8.4.11 1.8.4.12]	0	1
COG0784	0	1		K12452	ascC, ddhC, rfbH; CDP-4-dehydro-6-deoxyglucose reductase, E1 [EC:1.17.1.1]	0	1
COG0785	0	0		K12952	ctpE; cation-transporting P-type ATPase E [EC:7.2.2.-]	1	1
COG0786	1	1		K12960	mtaD; 5-methylthioadenosine/S-adenosylhomocysteine deaminase [EC:3.5.4.31 3.5.4.28]	1	1
COG0787	0	0		K13038	coaBC, dfp; phosphopantothenoylcysteine decarboxylase / phosphopantothenate---cysteine ligase [EC:4.1.1.36 6.3.2.5]	1	1
COG0789	0	0		K13280	SEC11, sipW; signal peptidase I [EC:3.4.21.89]	3	1
COG0790	1	0		K13525	VCP, CDC48; transitional endoplasmic reticulum ATPase	2	2
COG0791	0	0		K13745	ddc; L-2,4-diaminobutyrate decarboxylase [EC:4.1.1.86]	1	1
COG0792	1	0		K13798	rpoB; DNA-directed RNA polymerase subunit B [EC:2.7.7.6]	1	1
COG0793	0	0		K13831	hps-phi; 3-hexulose-6-phosphate synthase / 6-phospho-3-hexuloisomerase [EC:4.1.2.43 5.3.1.27]	1	1
COG0794	1	1		K14080	mtaA; [methyl-Co(III) methanol-specific corrinoid protein]:coenzyme M methyltransferase [EC:2.1.1.246]	1	2
COG0795	0	0		K14081	mtaC; methanol corrinoid protein	2	1
COG0798	2	1		K14083	mttB; trimethylamine---corrinoid protein Co-methyltransferase [EC:2.1.1.250]	5	2
COG0800	0	0		K14084	mttC; trimethylamine corrinoid protein	0	1
COG0801	0	0		K14126	mvhA, vhuA, vhcA; F420-non-reducing hydrogenase large subunit [EC:1.12.99.- 1.8.98.5]	1	1
COG0803	0	1		K14127	mvhD, vhuD, vhcD; F420-non-reducing hydrogenase iron-sulfur subunit [EC:1.12.99.- 1.8.98.5 1.8.98.6]	1	1
COG0804	0	0		K14128	mvhG, vhuG, vhcG; F420-non-reducing hydrogenase small subunit [EC:1.12.99.- 1.8.98.5]	1	1
COG0805	0	0		K14168	CTU1, NCS6; cytoplasmic tRNA 2-thiolation protein 1 [EC:2.7.7.-]	1	0
COG0807	0	0		K14260	alaA; alanine-synthesizing transaminase [EC:2.6.1.66 2.6.1.2]	1	1
COG0809	0	0		K14415	RTCB, rtcB; tRNA-splicing ligase RtcB (3'-phosphate/5'-hydroxy nucleic acid ligase) [EC:6.5.1.8]	1	1
COG0810	0	0		K14475	ICP; inhibitor of cysteine peptidase	1	0
COG0815	0	0		K14574	SDO1, SBDS; ribosome maturation protein SDO1	1	1
COG0816	0	0		K14656	ribL; FAD synthetase [EC:2.7.7.2]	1	1
COG0817	0	0		K14715	SLC39A9, ZIP9; solute carrier family 39 (zinc transporter), member 9	0	1
COG0819	0	0		K15256	cmoA; tRNA (cmo5U34)-methyltransferase [EC:2.1.1.-]	1	0
COG0820	0	0		K15342	cas1; CRISP-associated protein Cas1	0	1
COG0822	1	1		K15429	TRM5, TRMT5; tRNA (guanine37-N1)-methyltransferase [EC:2.1.1.228]	1	1
COG0823	0	1		K15449	TYW1; tRNA wybutosine-synthesizing protein 1 [EC:4.1.3.44]	1	1
COG0824	0	0		K15635	apgM; 2,3-bisphosphoglycerate-independent phosphoglycerate mutase [EC:5.4.2.12]	1	1
COG0826	1	1		K15865	CDKAL1; threonylcarbamoyladenosine tRNA methylthiotransferase CDKAL1 [EC:2.8.4.5]	1	1
COG0827	0	0		K15888	uppS, cpdS; tritrans,polycis-undecaprenyl-diphosphate synthase [geranylgeranyl-diphosphate specific] [EC:2.5.1.89]	1	1
COG0829	0	0		K15916	pgi-pmi; glucose/mannose-6-phosphate isomerase [EC:5.3.1.9 5.3.1.8]	1	1
COG0830	0	0		K15987	hppA; K(+)-stimulated pyrophosphate-energized sodium pump	1	0
COG0831	0	0		K16176	mtmB; methylamine---corrinoid protein Co-methyltransferase [EC:2.1.1.248]	4	2
COG0832	0	0		K16178	mtbB; dimethylamine---corrinoid protein Co-methyltransferase [EC:2.1.1.249]	2	1
COG0833	0	0		K16179	mtbC; dimethylamine corrinoid protein	0	1
COG0834	2	0		K16180	pylB; methylornithine synthase [EC:5.4.99.58]	1	1
COG0835	0	0		K16181	pylC; 3-methylornithine--L-lysine ligase [EC:6.3.2.-]	1	1
COG0836	0	0		K16182	pylD; 3-methylornithyl-N6-L-lysine dehydrogenase [EC:1.4.1.-]	1	1
COG0838	1	1		K16306	K16306; fructose-bisphosphate aldolase / 2-amino-3,7-dideoxy-D-threo-hept-6-ulosonate synthase [EC:4.1.2.13 2.2.1.10]	2	1
COG0839	1	1		K16317	trmY; tRNA (pseudouridine54-N1)-methyltransferase [EC:2.1.1.257]	1	1
COG0840	0	0		K17104	E2.5.1.41; phosphoglycerol geranylgeranyltransferase [EC:2.5.1.41]	1	1
COG0841	0	0		K17105	E2.5.1.42; geranylgeranylglycerol-phosphate geranylgeranyltransferase [EC:2.5.1.42]	1	1
COG0842	5	2		K17488	mptA; GTP cyclohydrolase IV [EC:3.5.4.39]	1	1
COG0843	0	0		K17686	copA, ctpA, ATP7; P-type Cu+ transporter [EC:7.2.2.8]	1	1
COG0845	0	0		K17758	nnrD; ADP-dependent NAD(P)H-hydrate dehydratase [EC:4.2.1.136]	1	1
COG0846	0	2		K17828	pyrDI; dihydroorotate dehydrogenase (NAD+) catalytic subunit [EC:1.3.1.14]	1	1
COG0847	3	5		K17830	GGR; digeranylgeranylglycerophospholipid reductase [EC:1.3.1.101 1.3.7.11]	2	3
COG0849	0	0		K17870	nox1; NADH oxidase (H2O2-forming) [EC:1.6.3.3]	1	1
COG0852	1	1		K17884	E2.7.8.39; archaetidylinositol phosphate synthase [EC:2.7.8.39]	1	1
COG0853	1	1		K18237	K18237; ribose 1,5-bisphosphate isomerase [EC:5.3.1.29]	1	0
COG0855	1	1		K18532	AK6, FAP7; adenylate kinase [EC:2.7.4.3]	1	1
COG0856	0	0		K18779	tgtA; 7-cyano-7-deazaguanine tRNA-ribosyltransferase [EC:2.4.2.48]	1	1
COG0857	0	0		K18882	priL, pri2, priB; DNA primase large subunit	1	1
COG0859	0	0		K18931	ampp; AMP phosphorylase [EC:2.4.2.57]	2	1
COG0860	0	0		K19002	mgs, bgsB; 1,2-diacylglycerol 3-alpha-glucosyltransferase [EC:2.4.1.337]	1	1
COG0861	0	1		K19046	casB, cse2; CRISPR system Cascade subunit CasB	0	1
COG0863	0	1		K19092	parE1_3_4; toxin ParE1/3/4	1	0
COG0864	2	2		K19123	casA, cse1; CRISPR system Cascade subunit CasA	0	1
COG1001	0	0		K19124	casC, cse4; CRISPR system Cascade subunit CasC	0	1
COG1002	0	0		K19125	casD, cse5; CRISPR system Cascade subunit CasD	0	1
COG1003	0	0		K19126	casE, cse3; CRISPR system Cascade subunit CasE	0	1
COG1004	0	0		K19221	cobA, btuR; cob(I)alamin adenosyltransferase [EC:2.5.1.17]	1	1
COG1005	1	1		K19302	bcrC; undecaprenyl-diphosphatase [EC:3.6.1.27]	0	1
COG1007	1	1		K19418	epsK; membrane protein EpsK	0	1
COG1008	1	1		K19664	carS; CDP-2,3-bis-(O-geranylgeranyl)-sn-glycerol synthase [EC:2.7.7.67]	1	1
COG1009	1	1		K19712	cobY; adenosylcobinamide-phosphate guanylyltransferase [EC:2.7.7.62]	1	1
COG1010	1	1		K20215	dph5; diphthine synthase [EC:2.1.1.98]	1	1
COG1011	1	1		K21219	thiDN; hydroxymethylpyrimidine kinase / phosphomethylpyrimidine kinase / thiamine-phosphate diphosphorylase [EC:2.7.1.49 2.7.4.7 2.5.1.3]	1	1
COG1012	1	1		K21306	aglB; dolichyl-phosphooligosaccharide-protein glycotransferase [EC:2.4.99.21]	1	1
COG1013	1	1		K21600	csoR, ricR; CsoR family transcriptional regulator, copper-sensing transcriptional repressor	1	1
COG1014	4	2		K21611	cfbD; Ni-sirohydrochlorin a,c-diamide reductive cyclase subunit CfbD [EC:6.3.3.7]	1	1
COG1017	0	0		K21612	cfbE; coenzyme F430 synthetase [EC:6.4.1.9]	1	1
COG1018	0	0		K21929	udg; uracil-DNA glycosylase [EC:3.2.2.27]	1	1
COG1020	2	0		K22026	K22026; nucleoside kinase [EC:2.7.1.73 2.7.1.213 2.7.1.-]	1	1
COG1022	0	0		K22044	ybiO; moderate conductance mechanosensitive channel	1	0
COG1024	0	0		K22130	otnC; 3-dehydro-4-phosphotetronate decarboxylase [EC:4.1.1.104]	1	0
COG1027	0	0		K22132	tcdA; tRNA threonylcarbamoyladenosine dehydratase	1	0
COG1028	0	0		K22168	fpoM; F420H2 dehydrogenase subunit M [EC:1.5.98.3]	1	1
COG1030	0	0		K22169	fpoN; F420H2 dehydrogenase subunit N [EC:1.5.98.3]	1	1
COG1031	1	1		K22373	larA; lactate racemase [EC:5.1.2.1]	1	1
COG1032	2	2		K22447	cct, ths; archaeal chaperonin	2	2
COG1033	0	0		K22477	argO; N-acetylglutamate synthase [EC:2.3.1.1]	0	1
COG1035	0	0		K22579	rph; rifampicin phosphotransferase [EC:2.7.9.6]	1	0
COG1036	0	0		K22585	nreA; DNA repair protein NreA	1	1
COG1039	0	0		K23242	mntP; manganese efflux pump family protein	2	1
COG1040	0	0		K23264	purS; phosphoribosylformylglycinamidine synthase subunit PurS [EC:6.3.5.3]	1	1
COG1041	1	1		K23265	purQ; phosphoribosylformylglycinamidine synthase subunit PurQ / glutaminase [EC:6.3.5.3 3.5.1.2]	1	1
COG1042	1	1		K23269	purL; phosphoribosylformylglycinamidine synthase subunit PurL [EC:6.3.5.3]	1	1
COG1043	0	0		K23518	MACROD, ymdB; O-acetyl-ADP-ribose deacetylase [EC:3.1.1.106]	0	1
COG1044	0	0		K23753	ppk2; polyphosphate kinase (ADP) [EC:2.7.4.-]	1	1
COG1045	1	1		K23775	ohrR; MarR family transcriptional regulator, organic hydroperoxide resistance regulator	1	0
COG1047	2	2
COG1048	2	1
COG1051	1	2
COG1052	0	0
COG1053	0	0
COG1055	1	1
COG1056	1	1
COG1058	0	0
COG1059	0	0
COG1060	0	0
COG1061	0	2
COG1062	0	0
COG1063	0	0
COG1064	0	0
COG1070	0	0
COG1071	0	0
COG1072	0	0
COG1073	1	0
COG1074	0	0
COG1075	0	0
COG1077	0	0
COG1078	1	1
COG1080	0	0
COG1082	2	2
COG1083	0	0
COG1084	1	1
COG1085	0	0
COG1086	0	0
COG1087	0	0
COG1088	0	0
COG1089	0	0
COG1090	0	0
COG1091	0	0
COG1093	1	1
COG1094	1	1
COG1095	1	1
COG1096	1	1
COG1097	1	1
COG1100	1	2
COG1102	2	1
COG1104	1	0
COG1105	0	0
COG1106	2	3
COG1108	0	1
COG1109	3	2
COG1111	1	1
COG1112	1	2
COG1113	0	0
COG1115	3	2
COG1116	1	1
COG1117	0	1
COG1119	0	1
COG1120	14	12
COG1121	0	1
COG1122	2	2
COG1123	2	2
COG1124	0	0
COG1126	1	0
COG1129	0	0
COG1131	8	5
COG1132	10	5
COG1134	0	1
COG1135	1	0
COG1136	0	0
COG1138	0	0
COG1139	0	0
COG1141	0	0
COG1142	0	1
COG1143	2	1
COG1144	1	1
COG1145	2	1
COG1146	1	1
COG1148	2	1
COG1149	0	0
COG1150	0	0
COG1151	0	0
COG1152	0	0
COG1155	1	1
COG1156	1	1
COG1158	0	0
COG1161	0	0
COG1162	0	0
COG1163	1	1
COG1164	0	0
COG1166	0	0
COG1167	0	0
COG1168	0	0
COG1171	0	0
COG1172	0	0
COG1173	0	0
COG1175	0	0
COG1176	0	0
COG1177	0	0
COG1178	0	1
COG1180	1	2
COG1181	0	0
COG1182	0	0
COG1183	0	0
COG1184	2	1
COG1185	0	0
COG1186	0	0
COG1187	1	0
COG1189	0	0
COG1190	0	0
COG1191	0	0
COG1192	0	0
COG1193	0	0
COG1194	0	0
COG1196	1	2
COG1198	0	1
COG1199	2	2
COG1200	0	0
COG1201	3	2
COG1203	0	3
COG1204	2	1
COG1205	0	0
COG1206	0	0
COG1207	0	0
COG1208	1	3
COG1209	0	0
COG1210	0	0
COG1211	0	1
COG1212	0	1
COG1213	0	0
COG1215	0	2
COG1216	0	0
COG1222	1	1
COG1225	1	1
COG1226	0	0
COG1228	0	0
COG1230	0	0
COG1232	0	0
COG1233	0	0
COG1234	1	1
COG1235	1	1
COG1236	1	1
COG1237	1	1
COG1238	0	0
COG1239	0	0
COG1240	6	6
COG1241	2	2
COG1243	1	1
COG1244	1	1
COG1245	1	1
COG1246	0	0
COG1247	1	2
COG1249	0	0
COG1250	0	0
COG1251	0	0
COG1252	0	0
COG1253	1	1
COG1254	0	0
COG1257	1	1
COG1258	1	1
COG1260	0	0
COG1262	0	0
COG1266	0	0
COG1267	0	1
COG1268	0	0
COG1269	1	1
COG1270	1	1
COG1271	0	0
COG1273	0	0
COG1274	0	0
COG1275	0	0
COG1277	1	2
COG1278	0	0
COG1280	0	0
COG1282	0	0
COG1283	2	0
COG1285	0	0
COG1287	1	1
COG1290	0	0
COG1293	1	1
COG1294	0	0
COG1296	0	0
COG1298	0	0
COG1300	0	0
COG1301	0	0
COG1303	1	1
COG1304	1	1
COG1305	0	1
COG1308	1	1
COG1309	1	3
COG1310	1	0
COG1311	1	1
COG1312	0	0
COG1313	0	0
COG1316	0	0
COG1318	0	0
COG1319	0	0
COG1321	1	1
COG1322	0	0
COG1324	0	0
COG1325	1	1
COG1326	1	1
COG1327	0	0
COG1328	0	0
COG1330	0	0
COG1331	0	0
COG1332	0	0
COG1335	3	3
COG1336	0	0
COG1337	0	0
COG1338	0	0
COG1339	1	1
COG1340	1	1
COG1341	0	0
COG1342	0	0
COG1343	0	0
COG1344	0	0
COG1345	0	0
COG1348	2	4
COG1349	0	0
COG1350	1	1
COG1351	1	1
COG1352	0	0
COG1353	0	0
COG1354	1	1
COG1355	0	1
COG1357	0	0
COG1358	1	1
COG1359	0	0
COG1360	0	0
COG1361	0	1
COG1363	1	1
COG1364	1	1
COG1366	2	0
COG1367	0	0
COG1369	0	0
COG1370	1	1
COG1371	1	1
COG1372	0	0
COG1373	7	19
COG1377	0	0
COG1378	0	0
COG1379	0	0
COG1381	0	0
COG1382	0	1
COG1383	1	1
COG1384	1	1
COG1386	1	1
COG1387	1	1
COG1388	0	0
COG1389	2	2
COG1390	1	1
COG1391	0	0
COG1392	0	1
COG1394	1	1
COG1395	1	1
COG1396	3	1
COG1397	0	0
COG1400	1	1
COG1401	0	1
COG1402	0	0
COG1403	0	0
COG1404	0	0
COG1405	1	2
COG1407	2	2
COG1408	0	0
COG1409	0	0
COG1410	1	0
COG1411	0	0
COG1412	1	1
COG1413	0	0
COG1414	0	0
COG1415	0	0
COG1416	0	0
COG1418	2	2
COG1422	1	1
COG1426	0	0
COG1427	0	0
COG1429	6	3
COG1430	0	0
COG1431	0	0
COG1432	0	1
COG1433	1	1
COG1434	0	0
COG1435	0	0
COG1436	1	1
COG1437	0	0
COG1439	1	0
COG1442	0	0
COG1443	0	0
COG1446	0	0
COG1449	0	0
COG1451	4	3
COG1453	1	1
COG1454	0	1
COG1456	1	0
COG1457	0	0
COG1460	1	1
COG1461	0	0
COG1465	1	1
COG1467	1	1
COG1468	0	0
COG1469	1	1
COG1470	0	1
COG1471	1	1
COG1472	0	0
COG1473	0	0
COG1474	2	2
COG1475	2	2
COG1476	0	0
COG1477	0	0
COG1478	0	0
COG1479	0	3
COG1483	0	0
COG1484	0	0
COG1487	0	0
COG1488	1	1
COG1489	1	0
COG1491	1	1
COG1492	2	2
COG1497	0	0
COG1498	1	1
COG1499	1	1
COG1500	1	1
COG1501	0	0
COG1502	2	3
COG1503	1	1
COG1504	0	0
COG1505	0	0
COG1506	0	0
COG1508	0	0
COG1509	0	0
COG1511	0	0
COG1512	0	0
COG1513	0	0
COG1514	1	1
COG1515	0	0
COG1517	0	0
COG1518	0	1
COG1520	4	4
COG1522	1	2
COG1523	0	0
COG1524	0	0
COG1525	0	0
COG1526	0	0
COG1527	1	1
COG1528	0	0
COG1529	0	0
COG1530	0	0
COG1531	0	0
COG1532	0	0
COG1533	2	1
COG1534	1	1
COG1536	0	0
COG1537	1	1
COG1538	0	0
COG1539	0	0
COG1541	3	3
COG1544	0	0
COG1545	1	1
COG1546	1	1
COG1547	0	0
COG1549	1	1
COG1552	1	1
COG1553	0	0
COG1554	0	0
COG1555	0	0
COG1561	0	0
COG1562	0	0
COG1564	0	0
COG1566	0	0
COG1567	0	0
COG1568	0	0
COG1569	0	0
COG1570	1	1
COG1571	2	3
COG1572	0	0
COG1573	1	1
COG1574	0	0
COG1575	1	1
COG1576	1	1
COG1577	1	1
COG1578	1	1
COG1579	0	0
COG1581	0	0
COG1583	0	0
COG1584	0	0
COG1585	1	1
COG1586	0	1
COG1587	0	1
COG1588	1	1
COG1591	1	1
COG1592	2	2
COG1593	0	0
COG1594	1	1
COG1595	0	0
COG1597	0	0
COG1598	0	0
COG1599	1	1
COG1600	0	1
COG1601	1	1
COG1602	1	1
COG1605	0	2
COG1606	1	1
COG1607	0	0
COG1608	1	1
COG1609	0	0
COG1611	0	0
COG1614	0	0
COG1617	1	1
COG1618	1	1
COG1619	1	0
COG1621	0	0
COG1622	0	0
COG1626	0	0
COG1627	0	0
COG1628	0	0
COG1629	0	0
COG1630	0	0
COG1631	1	1
COG1632	1	1
COG1633	0	0
COG1634	1	1
COG1635	0	0
COG1636	0	0
COG1637	0	0
COG1641	1	1
COG1644	1	1
COG1646	1	1
COG1648	0	1
COG1649	0	0
COG1650	1	0
COG1651	0	0
COG1652	0	0
COG1653	0	0
COG1654	0	0
COG1656	0	0
COG1657	0	0
COG1658	1	0
COG1659	0	0
COG1661	0	1
COG1662	0	0
COG1664	0	0
COG1668	1	1
COG1669	1	0
COG1670	2	0
COG1671	0	0
COG1672	3	3
COG1673	0	0
COG1674	0	0
COG1675	0	0
COG1676	1	1
COG1679	1	1
COG1680	0	0
COG1681	0	0
COG1682	0	1
COG1683	0	0
COG1684	0	0
COG1685	0	1
COG1687	0	0
COG1688	0	0
COG1690	1	1
COG1691	1	1
COG1694	0	0
COG1695	0	0
COG1696	0	0
COG1697	1	1
COG1698	1	1
COG1700	0	0
COG1701	1	1
COG1703	0	0
COG1704	0	0
COG1705	0	0
COG1708	1	0
COG1709	1	1
COG1711	1	1
COG1712	1	1
COG1714	0	0
COG1715	0	0
COG1716	0	0
COG1717	1	1
COG1718	1	1
COG1719	1	0
COG1720	0	0
COG1721	0	0
COG1722	1	1
COG1724	0	0
COG1725	0	0
COG1727	1	1
COG1730	1	1
COG1731	1	1
COG1733	1	4
COG1736	1	1
COG1738	0	0
COG1739	1	0
COG1741	1	1
COG1743	0	0
COG1744	0	0
COG1746	1	1
COG1748	0	0
COG1749	0	0
COG1751	0	0
COG1752	0	0
COG1756	0	0
COG1757	2	0
COG1758	1	1
COG1759	2	2
COG1761	1	1
COG1763	0	0
COG1764	0	0
COG1765	0	0
COG1772	1	1
COG1773	2	3
COG1774	0	0
COG1775	0	0
COG1776	0	0
COG1777	1	1
COG1778	0	0
COG1779	0	0
COG1781	1	1
COG1782	1	1
COG1783	1	0
COG1784	1	1
COG1785	0	0
COG1786	1	1
COG1787	0	0
COG1788	0	0
COG1791	0	0
COG1793	1	1
COG1794	0	0
COG1796	0	0
COG1797	2	2
COG1798	1	1
COG1800	0	0
COG1801	0	0
COG1802	0	0
COG1804	0	0
COG1807	0	0
COG1808	0	0
COG1809	0	0
COG1810	0	0
COG1811	0	0
COG1812	1	1
COG1813	1	1
COG1814	0	0
COG1817	0	0
COG1818	0	0
COG1819	0	0
COG1820	0	0
COG1824	0	1
COG1826	0	0
COG1828	1	1
COG1829	1	1
COG1830	2	1
COG1831	1	0
COG1832	0	0
COG1833	1	1
COG1834	0	0
COG1835	0	0
COG1836	1	1
COG1838	1	1
COG1839	0	0
COG1840	0	0
COG1841	1	1
COG1844	0	0
COG1845	0	0
COG1846	4	5
COG1848	1	0
COG1849	1	1
COG1850	1	1
COG1852	0	0
COG1853	1	1
COG1855	0	0
COG1856	0	0
COG1857	0	1
COG1859	1	1
COG1860	0	1
COG1861	0	0
COG1864	0	0
COG1865	3	1
COG1866	0	0
COG1867	1	1
COG1868	0	0
COG1871	0	0
COG1872	1	1
COG1873	0	0
COG1875	0	0
COG1877	0	0
COG1878	0	0
COG1879	0	0
COG1881	0	1
COG1882	0	0
COG1883	0	0
COG1884	0	0
COG1886	0	0
COG1887	0	0
COG1888	0	0
COG1890	1	1
COG1892	0	0
COG1893	0	0
COG1894	0	0
COG1895	0	0
COG1896	1	1
COG1897	0	0
COG1898	0	0
COG1899	1	1
COG1900	1	0
COG1901	1	1
COG1902	0	0
COG1903	1	1
COG1905	0	0
COG1907	0	0
COG1908	1	1
COG1909	1	1
COG1911	1	1
COG1912	0	0
COG1913	0	0
COG1914	0	0
COG1916	1	1
COG1917	1	1
COG1918	2	1
COG1921	0	0
COG1922	0	0
COG1923	0	0
COG1924	1	1
COG1926	0	0
COG1927	0	0
COG1930	3	2
COG1931	1	1
COG1932	0	0
COG1933	1	2
COG1934	0	0
COG1936	1	1
COG1937	1	1
COG1938	1	1
COG1940	0	0
COG1941	1	1
COG1942	0	0
COG1943	0	0
COG1944	1	1
COG1945	1	1
COG1948	0	0
COG1951	1	1
COG1953	0	0
COG1955	0	0
COG1956	0	0
COG1957	0	0
COG1958	0	0
COG1959	1	0
COG1960	0	0
COG1961	2	2
COG1962	0	0
COG1964	1	1
COG1966	1	0
COG1967	0	0
COG1968	0	0
COG1970	1	1
COG1971	2	1
COG1974	0	0
COG1975	0	0
COG1976	1	1
COG1977	0	0
COG1979	0	0
COG1980	1	1
COG1982	0	0
COG1983	0	0
COG1985	1	1
COG1986	2	2
COG1987	0	0
COG1989	1	1
COG1990	1	1
COG1993	0	0
COG1994	1	1
COG1995	0	0
COG1996	3	1
COG1997	1	1
COG1998	1	1
COG1999	1	0
COG2000	0	0
COG2002	0	0
COG2003	0	0
COG2004	1	1
COG2005	0	0
COG2006	0	0
COG2007	1	1
COG2008	0	0
COG2009	0	0
COG2010	0	0
COG2012	1	1
COG2013	1	1
COG2016	1	1
COG2017	0	1
COG2018	0	0
COG2019	0	0
COG2020	0	0
COG2021	0	0
COG2022	0	1
COG2023	1	1
COG2025	1	1
COG2026	3	0
COG2027	0	0
COG2028	0	0
COG2030	0	0
COG2033	1	1
COG2034	0	0
COG2035	0	1
COG2038	1	1
COG2039	0	0
COG2041	0	0
COG2042	1	1
COG2043	1	1
COG2044	0	0
COG2045	0	0
COG2046	0	0
COG2047	1	1
COG2048	3	3
COG2050	1	1
COG2051	1	1
COG2053	1	1
COG2055	0	0
COG2057	0	0
COG2058	1	1
COG2060	0	0
COG2061	1	1
COG2062	0	0
COG2064	0	0
COG2068	0	0
COG2069	1	0
COG2071	0	0
COG2073	1	1
COG2074	0	0
COG2075	1	1
COG2076	6	4
COG2078	0	1
COG2079	0	0
COG2080	0	0
COG2082	1	1
COG2083	1	1
COG2084	0	0
COG2085	0	0
COG2086	0	1
COG2087	0	0
COG2089	0	0
COG2091	1	0
COG2092	1	1
COG2093	1	1
COG2094	0	0
COG2095	0	0
COG2096	0	0
COG2097	1	1
COG2098	1	1
COG2099	1	1
COG2100	0	0
COG2101	1	1
COG2102	1	1
COG2103	0	0
COG2104	1	1
COG2107	0	0
COG2108	1	1
COG2109	1	1
COG2110	0	1
COG2112	0	0
COG2113	0	0
COG2114	0	0
COG2116	1	1
COG2118	1	1
COG2119	0	0
COG2120	0	0
COG2122	1	0
COG2123	1	1
COG2124	0	0
COG2125	1	1
COG2126	0	1
COG2128	0	0
COG2129	1	1
COG2131	1	1
COG2132	0	0
COG2133	0	0
COG2135	0	0
COG2138	2	2
COG2139	1	1
COG2140	0	0
COG2141	0	0
COG2142	0	0
COG2144	1	1
COG2145	1	1
COG2146	0	0
COG2147	1	1
COG2149	0	0
COG2150	1	1
COG2151	0	0
COG2152	0	0
COG2153	0	0
COG2154	0	0
COG2156	0	0
COG2157	1	1
COG2158	0	0
COG2159	0	0
COG2161	1	0
COG2164	1	1
COG2166	0	0
COG2167	1	1
COG2169	0	1
COG2172	2	0
COG2173	1	0
COG2176	0	1
COG2178	0	1
COG2179	0	0
COG2181	0	0
COG2182	0	0
COG2183	0	0
COG2184	0	1
COG2185	0	0
COG2186	0	0
COG2189	0	1
COG2191	0	0
COG2192	0	0
COG2193	1	0
COG2194	0	0
COG2195	0	0
COG2197	0	0
COG2198	0	0
COG2199	0	0
COG2201	0	0
COG2202	0	1
COG2203	0	1
COG2204	0	0
COG2205	0	0
COG2206	0	0
COG2207	0	0
COG2208	2	0
COG2210	0	0
COG2211	0	0
COG2216	0	0
COG2217	2	0
COG2218	0	0
COG2219	1	1
COG2220	1	1
COG2221	0	0
COG2222	1	0
COG2223	0	0
COG2224	0	0
COG2226	2	6
COG2227	0	0
COG2229	0	0
COG2230	0	0
COG2231	0	0
COG2233	1	0
COG2234	0	0
COG2235	0	0
COG2236	0	0
COG2237	1	1
COG2238	1	1
COG2239	0	0
COG2240	0	0
COG2241	1	1
COG2242	1	1
COG2243	2	1
COG2244	0	1
COG2245	0	0
COG2246	0	1
COG2247	2	3
COG2248	0	0
COG2249	0	0
COG2250	0	0
COG2251	0	0
COG2252	1	0
COG2253	1	0
COG2254	0	0
COG2255	0	0
COG2256	0	0
COG2259	1	0
COG2260	0	1
COG2262	0	0
COG2263	1	1
COG2265	0	0
COG2266	1	1
COG2267	1	0
COG2268	0	0
COG2269	0	0
COG2270	0	0
COG2271	0	0
COG2272	0	0
COG2273	0	0
COG2274	2	0
COG2301	0	0
COG2303	0	0
COG2304	1	1
COG2306	0	0
COG2307	0	0
COG2308	0	0
COG2309	0	0
COG2311	0	0
COG2314	2	1
COG2315	0	0
COG2316	0	0
COG2317	0	0
COG2318	0	0
COG2319	0	0
COG2320	0	0
COG2323	0	0
COG2324	0	0
COG2326	1	1
COG2327	0	0
COG2329	0	0
COG2333	0	0
COG2334	0	0
COG2335	0	0
COG2336	0	0
COG2337	0	0
COG2339	0	0
COG2340	0	0
COG2343	0	0
COG2345	2	0
COG2348	0	0
COG2350	0	0
COG2352	0	0
COG2353	0	0
COG2355	0	0
COG2356	0	0
COG2361	0	0
COG2364	0	1
COG2365	0	0
COG2366	0	0
COG2368	0	0
COG2369	1	0
COG2372	0	0
COG2373	0	0
COG2374	0	1
COG2377	0	0
COG2378	0	0
COG2379	0	0
COG2382	0	0
COG2383	0	0
COG2385	0	0
COG2388	0	1
COG2390	0	0
COG2391	0	0
COG2402	0	0
COG2403	0	0
COG2404	0	0
COG2405	0	0
COG2406	0	0
COG2407	0	0
COG2409	1	1
COG2412	1	1
COG2414	0	0
COG2421	0	0
COG2423	0	0
COG2425	0	0
COG2426	0	0
COG2427	0	0
COG2428	0	0
COG2433	0	0
COG2440	0	0
COG2442	0	0
COG2443	1	1
COG2445	0	0
COG2450	0	0
COG2452	0	0
COG2461	0	0
COG2501	0	0
COG2502	0	0
COG2509	0	0
COG2510	0	0
COG2511	1	1
COG2512	0	0
COG2513	0	0
COG2516	0	1
COG2518	0	0
COG2519	1	1
COG2520	2	2
COG2521	0	0
COG2522	2	1
COG2524	0	0
COG2605	0	1
COG2606	1	1
COG2608	1	0
COG2703	0	0
COG2706	0	0
COG2710	2	4
COG2717	0	2
COG2721	0	0
COG2723	0	0
COG2730	0	0
COG2731	0	0
COG2755	2	0
COG2759	2	2
COG2761	0	1
COG2764	0	0
COG2768	1	1
COG2770	0	0
COG2801	0	0
COG2804	0	0
COG2805	0	0
COG2807	0	0
COG2808	0	0
COG2810	0	0
COG2811	0	0
COG2814	1	1
COG2815	0	0
COG2818	0	0
COG2819	1	0
COG2820	1	0
COG2826	0	0
COG2827	0	0
COG2832	0	0
COG2834	0	0
COG2835	0	0
COG2843	0	0
COG2848	1	1
COG2852	0	0
COG2855	0	0
COG2856	0	0
COG2865	4	2
COG2866	0	0
COG2870	0	0
COG2871	0	0
COG2873	1	1
COG2874	0	0
COG2875	1	1
COG2876	0	0
COG2877	0	0
COG2881	0	0
COG2885	0	0
COG2886	0	0
COG2887	0	0
COG2888	1	0
COG2890	1	1
COG2892	1	1
COG2896	1	0
COG2897	0	0
COG2898	0	0
COG2905	0	0
COG2906	0	0
COG2909	0	0
COG2911	0	0
COG2923	0	0
COG2931	0	0
COG2932	0	0
COG2936	0	0
COG2944	0	0
COG2947	0	0
COG2949	0	0
COG2957	0	0
COG2958	0	0
COG2963	0	0
COG2968	1	0
COG2971	0	0
COG2972	0	0
COG2982	0	0
COG2986	0	0
COG2987	0	0
COG2998	0	0
COG3000	0	0
COG3012	0	0
COG3015	0	0
COG3021	0	0
COG3023	0	0
COG3027	0	0
COG3033	0	0
COG3039	0	0
COG3040	0	0
COG3041	0	0
COG3044	1	0
COG3049	1	0
COG3055	0	0
COG3058	0	0
COG3063	0	0
COG3064	0	0
COG3066	1	1
COG3070	1	0
COG3075	0	0
COG3077	0	0
COG3086	0	0
COG3087	0	0
COG3088	0	0
COG3093	0	0
COG3103	0	0
COG3118	0	0
COG3119	0	0
COG3126	0	0
COG3127	0	0
COG3150	0	0
COG3153	0	0
COG3156	0	0
COG3170	0	1
COG3172	0	0
COG3173	1	0
COG3174	0	0
COG3177	6	2
COG3181	0	0
COG3183	0	0
COG3185	0	0
COG3187	0	0
COG3189	0	1
COG3191	0	0
COG3199	0	0
COG3201	0	0
COG3203	0	0
COG3204	0	0
COG3206	0	0
COG3209	0	6
COG3210	4	1
COG3214	0	0
COG3222	0	0
COG3224	0	0
COG3227	0	0
COG3236	0	0
COG3243	0	0
COG3247	0	0
COG3250	1	0
COG3253	0	0
COG3254	0	0
COG3255	1	1
COG3259	0	0
COG3260	0	0
COG3261	0	0
COG3263	0	0
COG3264	0	0
COG3266	0	0
COG3269	1	1
COG3271	0	0
COG3272	0	0
COG3273	0	2
COG3274	1	0
COG3275	0	0
COG3276	2	2
COG3277	1	0
COG3279	0	0
COG3280	0	0
COG3281	0	0
COG3284	0	0
COG3285	0	0
COG3288	0	0
COG3290	0	0
COG3291	0	2
COG3292	1	0
COG3294	0	0
COG3299	0	0
COG3300	0	0
COG3307	0	0
COG3311	0	0
COG3315	0	1
COG3316	0	0
COG3320	1	0
COG3322	0	0
COG3324	0	0
COG3325	0	0
COG3326	1	1
COG3328	0	0
COG3335	0	0
COG3339	0	0
COG3340	0	0
COG3341	0	0
COG3342	0	0
COG3344	1	0
COG3345	0	0
COG3350	0	0
COG3351	0	0
COG3352	0	0
COG3353	0	0
COG3354	0	0
COG3355	0	0
COG3356	0	0
COG3359	1	0
COG3360	0	0
COG3367	0	0
COG3368	0	0
COG3369	0	0
COG3370	0	0
COG3371	0	1
COG3372	0	0
COG3373	0	0
COG3374	0	0
COG3375	0	0
COG3376	0	0
COG3377	0	0
COG3378	0	0
COG3382	0	0
COG3383	0	0
COG3384	0	0
COG3385	0	0
COG3386	0	1
COG3387	0	0
COG3388	1	1
COG3389	0	0
COG3390	1	1
COG3391	0	1
COG3392	0	0
COG3393	0	0
COG3395	0	0
COG3396	0	0
COG3398	0	0
COG3401	0	0
COG3402	0	0
COG3404	0	0
COG3405	0	0
COG3407	0	0
COG3408	0	0
COG3409	0	0
COG3410	0	2
COG3411	0	0
COG3413	0	1
COG3415	0	0
COG3420	4	0
COG3422	0	0
COG3425	1	1
COG3427	0	0
COG3428	2	2
COG3430	0	0
COG3431	0	0
COG3432	0	0
COG3437	0	0
COG3439	0	0
COG3440	0	0
COG3448	1	0
COG3449	0	0
COG3451	0	0
COG3461	0	0
COG3463	0	0
COG3464	0	7
COG3465	0	0
COG3466	0	0
COG3467	0	1
COG3468	0	0
COG3469	0	0
COG3472	0	0
COG3473	0	0
COG3475	0	2
COG3476	0	0
COG3478	0	0
COG3481	0	0
COG3482	0	0
COG3497	0	0
COG3503	0	0
COG3504	0	0
COG3505	0	0
COG3506	0	0
COG3507	0	0
COG3508	0	0
COG3509	0	0
COG3510	0	0
COG3511	0	0
COG3512	0	0
COG3513	0	0
COG3525	0	0
COG3527	0	0
COG3534	0	0
COG3537	0	0
COG3540	0	0
COG3543	0	0
COG3547	4	7
COG3548	0	0
COG3549	0	0
COG3550	0	0
COG3554	0	0
COG3560	0	0
COG3568	0	0
COG3576	2	2
COG3580	0	0
COG3581	0	0
COG3582	0	0
COG3583	1	0
COG3584	0	0
COG3585	0	0
COG3586	0	0
COG3587	0	0
COG3590	0	0
COG3591	0	0
COG3593	1	3
COG3594	0	0
COG3595	0	0
COG3598	0	0
COG3599	0	0
COG3600	0	0
COG3603	1	0
COG3608	0	0
COG3609	0	0
[truncated: 524 more rows]
