# Supplementary material for: Unraveling the phylogenomic diversity of Methanomassiliicoccales and implications for mitigating ruminant methane emissions
Source: Genome Biol. 2024 Jan 23;25:32. doi: 10.1186/s13059-024-03167-0 (PMC10804542; doi:10.1186/s13059-024-03167-0)
Supplement: Supplementary file 10 — Additional file 10: Table S9. The expression profiles of each genome in the LME and HME sheep. [file 13059_2024_3167_MOESM10_ESM.xlsx]

## Sheet: Sheet1
Table S9. The expression profiles of each genome in the LME and HME sheep.
Genome ID	Genus	LME-average	HME-average	P (Wilcoxon rank-sum test)	Fold change (FC)	Host animal	Low-SRR873457	Low-SRR873456	Low-SRR873455	Low-SRR873454	Low-SRR873453	Low-SRR873452	Low-SRR873451	Low-SRR873450	High-SRR873465	High-SRR873464	High-SRR873463	High-SRR873462	High-SRR873461	High-SRR873460	High-SRR873459	High-SRR1206249
Methanomassiliicoccales archaeon RumEn M1	G. 10	3.49782	2.67686	0.441803	0.765293	Ruminant	5.25639	2.3391	5.9031	3.72808	4.37957	1.19602	2.83587	2.34445	3.01689	3.47915	2.77303	2.41508	1.8436	3.12749	1.87782	2.8818
RGMGC RGIG3602	G. 15	1.55582	1.75512	0.382284	1.1281	Ruminant	1.52179	1.34251	1.40129	1.10296	2.20682	0.63882	2.87161	1.36077	2.18429	1.46369	1.76935	1.42233	1.38662	1.48087	3.23044	1.1034
RGMGC RGIG9775	G. 16	31.6737	26.7793	0.573737	0.845475	Ruminant	37.7274	24.7705	20.0153	39.1159	33.7549	52.1072	27.1538	18.7444	32.6498	25.6965	39.7259	26.2516	15.3833	25.1227	29.2763	20.1283
RGMGC RGIG5541	G. 16	0.745512	0.81447	0.234499	1.0925	Ruminant	0.891496	0.302125	0.641434	0.546899	0.518368	0.682003	2.00286	0.37891	0.978469	0.677998	1.29553	0.618153	0.476942	0.791558	0.915311	0.761797
RGMGC RGIG2195	G. 16	0.739238	1.12208	0.0498834	1.51788	Ruminant	0.47676	0.401298	1.24367	0.765176	0.470732	0.697284	0.672111	1.18687	1.04052	1.8618	1.52249	0.701713	0.809504	1.23552	1.32242	0.482652
GEM OTU-3539	G. 16	0.426312	0.581545	0.104895	1.36413	Ruminant	0.323629	0.320832	0.822935	0.804654	0.251037	0.364597	0.196187	0.326628	0.697707	0.680005	0.74	0.641271	0.388752	0.441586	0.440195	0.622842
Methanomassiliicoccales archaeon RumEn M2	G. 17	0.231864	0.200057	1	0.862824	Ruminant	0.14401	0.075492	0.487882	0.0971745	0.11771	0.334376	0.557515	0.0407519	0.138101	0.179224	0.211629	0.310509	0.116579	0.305869	0.315379	0.0231689
FJ_bin 4	G. 17	0.122046	0.131704	0.720901	1.07913	Ruminant	0.268285	0.276467	0.0425506	0.145964	0.0531119	0.0386185	0.072808	0.0785661	0.148158	0.0272888	0.0953856	0.212995	0.041164	0.101366	0.0827715	0.344504
FJ_bin 1	G. 20	0.587207	0.375397	0.194872	0.639293	Ruminant	0.539411	0.669913	0.790962	0.297955	0.742319	0.282532	1.03319	0.341376	0.604742	0.393944	0.363527	0.32699	0.241101	0.391184	0.341258	0.340435
GEM OTU-5463	G. 21	23.4167	17.8035	0.278632	0.76029	Ruminant	35.5153	23.7541	34.3225	13.2897	20.6454	14.0931	20.6927	25.0211	14.5863	37.1294	17.4918	15.2545	6.94119	15.7963	23.8347	11.3939
Methanogenic archaeon ISO4-H5	G. 21	16.5798	13.4408	0.278632	0.810675	Ruminant	18.0265	19.134	16.417	14.0121	14.1389	13.5113	20.7004	16.698	13.0068	21.3711	10.348	6.75564	5.3491	17.2346	21.3031	12.1581
RUG2 RUG14889	G. 21	11.8889	8.99766	0.328205	0.756811	Ruminant	13.5072	9.63373	14.0491	22.1946	4.45472	4.34547	17.069	9.85755	5.37867	12.653	9.16088	7.23236	3.54935	6.32644	15.735	11.9456
RUG2 RUG14013	G. 21	10.2406	7.32383	0.0281274	0.715178	Ruminant	9.3374	12.907	11.8216	7.7188	6.63603	9.63703	13.0587	10.8081	7.70207	9.68448	6.2184	5.68632	5.13164	7.69123	11.4866	4.98994
RGMGC RGIG8423	G. 21	10.2008	7.55316	0.0498834	0.740449	Ruminant	10.309	13.3306	12.1312	6.36205	7.30685	11.5139	10.4811	10.1715	8.4674	11.3714	6.75798	6.42736	4.27364	7.71635	9.18151	6.22965
RUG2 RUG10898	G. 21	9.97125	8.72201	0.645377	0.874716	Ruminant	7.50515	11.906	14.3185	7.02885	9.30896	11.3575	5.48296	12.8622	6.54672	15.0778	13.0933	4.7587	1.24483	8.80646	10.3567	9.89161
GEM OTU-5396	G. 21	9.61151	11.3845	0.234499	1.18446	Ruminant	11.8032	7.34344	10.6995	10.899	10.0088	2.54756	12.1586	11.432	16.2256	16.1402	16.1891	3.57719	2.45615	10.2944	13.669	12.524
RGMGC RGIG8455	G. 21	7.5103	5.79398	0.234499	0.771471	Ruminant	6.53598	10.1959	6.47786	5.79802	6.63133	6.591	8.67659	9.17574	6.72207	9.30198	4.5884	4.01634	2.82226	6.01957	9.50841	3.37277
FJ_bin 3	G. 21	7.2722	5.20295	0.382284	0.715458	Ruminant	7.0876	13.8923	3.67487	12.1267	8.84965	3.95392	5.85638	2.73617	12.6559	1.30957	7.11095	4.8498	0.975034	5.4856	3.81842	5.41839
RUG2 RUG12136	G. 21	5.01009	3.33298	0.382284	0.665253	Ruminant	7.20962	11.6786	1.99967	5.5894	3.41598	2.25205	5.63232	2.30305	2.30222	3.0381	6.90022	3.15237	1.18709	5.683	1.81955	2.58126
RUG2 RUG13413	G. 21	4.85894	6.32768	0.798446	1.30228	Ruminant	3.77109	2.1017	12.1866	4.60149	3.65075	2.69529	3.32572	6.53886	7.12974	2.06517	5.90066	15.7887	14.828	1.74689	1.582	1.58027
RUG2 RUG10606	G. 21	4.57852	2.54074	0.104895	0.554926	Ruminant	5.67115	2.9209	0.929977	7.36651	4.52848	4.4142	3.482	7.31497	1.11379	1.52682	1.49834	3.5623	1.66447	5.3524	1.20784	4.39999
RUG2 RUG13270	G. 21	4.30947	5.70059	0.798446	1.3228	Ruminant	4.08119	1.12728	13.9683	2.15071	2.69159	1.45561	1.76454	7.23653	5.12718	1.47779	5.36647	18.2904	12.9321	0.644396	1.10816	0.658181
RUG2 RUG12650	G. 21	2.68647	1.84232	0.0206682	0.685779	Ruminant	1.87162	3.15028	3.144	2.56068	3.1097	1.92975	1.92639	3.7993	1.67214	2.58786	2.49468	1.80423	1.00687	1.41597	2.05103	1.7058
RGMGC RGIG1506	G. 21	2.26431	2.72476	0.95913	1.20335	Ruminant	1.66947	1.65674	4.9647	2.30473	2.11564	1.01118	1.61663	2.77536	3.36848	1.1035	2.5745	6.34214	5.47053	0.763902	1.38793	0.787084
FJ_bin 2	G. 21	1.93957	1.68983	0.573737	0.871237	Ruminant	2.11668	2.99162	1.15645	2.97795	1.73549	1.18641	2.20076	1.15125	2.48565	1.40489	3.99154	1.27232	0.67358	1.22552	1.11193	1.35322
Ca. Methanomethylophilus sp. hRUG898	G. 21	1.87039	1.05405	0.0281274	0.563543	Ruminant	1.73426	1.0937	3.1582	2.7039	1.40949	1.07654	2.91791	0.869112	0.855469	0.624595	0.668341	1.67477	0.622657	2.05535	0.849022	1.08216
RUG2 RUG12670	G. 21	1.46082	0.535703	0.00699301	0.366715	Ruminant	1.05775	2.63204	1.21715	0.535092	1.72762	2.79767	0.849468	0.869729	1.17248	0.853911	0.364892	0.486439	0.343362	0.249906	0.231866	0.582769
FJ_bin 5	G. 21	1.15306	1.07608	0.505361	0.933239	Ruminant	1.28005	1.44472	1.42063	1.31177	0.835388	1.05536	1.12617	0.750408	1.19349	1.33934	1.21003	1.10755	0.656338	0.861663	1.21244	1.02779
RUG2 RUG13687	G. 21	0.926943	0.83732	0.798446	0.903314	Ruminant	1.77544	0.711519	1.17241	0.693708	0.925136	0.762132	1.0364	0.338788	0.725582	1.35644	0.896235	0.790719	0.401808	0.955061	0.916527	0.656192
Thermoplasmatales archaeon BRNA1	G. 21	0.830922	1.03601	0.328205	1.24681	Ruminant	1.66598	0.492203	0.860792	0.833763	0.520549	0.848028	1.07802	0.348044	1.21547	1.2242	1.77629	0.689093	0.399639	0.794157	1.06756	1.12163
LGM-DZ1	G. 21	0.665849	0.263602	0.0498834	0.395889	Ruminant	0.182107	0.846456	0.1323	0.74543	0.426356	0.578783	0.810052	1.60531	0.357054	0.367471	0.14994	0.130056	0.276367	0.280626	0.336228	0.211075
Ca. Methanomethylophilus sp. RUG779	G. 21	0.487399	0.17931	0.0379176	0.367891	Ruminant	0.295098	1.10269	0.574963	0.0899762	0.306978	0.601916	0.451989	0.475581	0.0934713	0.45764	0.310732	0.0609316	0.0930018	0.121497	0.172314	0.12489
RUG2 RUG13374	G. 21	0.384256	0.277159	0.328205	0.721287	Ruminant	0.431771	0.318927	0.524039	0.100964	0.604842	0.2	0.317384	0.576119	0.101483	0.345567	0.3513	0.45992	0.0513183	0.189557	0.444451	0.27367
Ca. Methanomethylophilus sp. 1R26	G. 21	0.340829	0.259811	0.328205	0.76229	Ruminant	0.421389	0.451606	0.6038	0.173902	0.296192	0.155302	0.468703	0.15574	0.400477	0.41414	0.428856	0.259339	0.0718993	0.190659	0.0836809	0.229433
RUG2 RUG12248	G. 21	0.199001	0.106579	0.720901	0.535572	Ruminant	0.770123	0.202249	0	0.181917	0.290614	0.122383	0.0204445	0.00427389	0.050154	0.247813	0.192553	0.0191774	0.0225423	0.10207	0.120351	0.0979732
RUG2 RUG14913	G. 21	0	0	-	-	Ruminant	0	0	0	0	0	0	0	0	0	0	0	0	0	0	0	0
RGMGC RGIG3838	G. 22	12.9451	11.9883	0.441803	0.926085	Ruminant	21.7998	1.66704	1.00513	17.6767	18.8848	17.4387	24.5028	0.585841	11.1861	13.686	10.4605	10.2339	12.6818	10.0293	11.7059	15.9225
RGMGC RGIG3795	G. 22	8.52487	4.5532	0.0104118	0.534107	Ruminant	10.8664	5.16196	13.9759	8.6856	5.13327	12.8033	5.65757	5.91501	6.56213	8.52943	4.4104	3.49695	3.10984	2.69305	4.60699	3.01678
RGMGC RGIG1591	G. 22	3.71184	3.01111	0.441803	0.811216	Ruminant	3.85038	3.45236	3.99528	4.10385	5.59414	2.59373	3.5621	2.54291	2.02422	4.50532	4.03075	3.02507	1.47886	2.61605	2.15312	4.25545
Methanogenic archaeon mixed culture ISO4-G1	G. 22	2.27122	6.36841	0.0018648	2.80396	Ruminant	1.61028	0.912826	3.57044	3.14631	3.11183	4.2024	0.972424	0.643227	12.4329	5.75289	9.5639	5.43468	5.66466	4.49069	4.92274	2.68485
Methanomassiliicoccaceae archaeon Tb.RUG.29	G. 22	1.86877	6.2106	0.130381	3.32337	Ruminant	2.06977	1.68462	0.798233	1.43919	5.36633	1.5219	0.76002	1.31007	4.15864	3.31585	33.6272	2.14811	1.30921	1.48703	1.7231	1.91561
RGMGC RGIG5104	G. 22	1.65959	0.915795	0.014763	0.551821	Ruminant	1.42957	1.94375	1.69447	1.30825	2.88194	1.77726	0.968884	1.27256	1.76644	1.42432	0.938165	0.388406	0.576654	0.690469	0.567348	0.974551
RGMGC RGIG4274	G. 22	1.50947	1.23892	0.573737	0.820769	Ruminant	1.90926	1.11452	1.64511	3.27699	1.59662	0.861451	0.937252	0.734537	0.844073	2.03545	1.1409	1.52871	0.733801	1.07205	1.54563	1.01079
RGMGC RGIG3750	G. 22	1.39825	1.13996	0.234499	0.815279	Ruminant	1.19837	1.74043	0.996168	1.11663	1.42565	2.03423	1.424	1.25048	1.38108	1.36649	1.6272	1.01191	0.552216	0.731885	1.09795	1.35096
FJ_bin 6	G. 22	1.38973	1.39712	0.645377	1.00532	Ruminant	1.54035	1.3208	0.401677	0.853767	1.95391	1.52739	1.3615	2.15843	1.13598	1.91117	1.38536	1.00601	0.720928	1.0917	1.22167	2.70412
RGMGC RGIG6752	G. 22	1.26173	1.11316	0.878477	0.882245	Ruminant	1.33945	1.0533	2.17489	1.31982	1.14499	1.30449	0.921074	0.835869	0.653829	1.49776	1.77848	1.54071	0.560557	0.50442	0.956594	1.41291
RGMGC RGIG5314	G. 22	1.09171	0.549065	0.0649573	0.502939	Ruminant	0.623136	0.35034	0.8151	2.26192	1.67739	0.714267	1.44422	0.847315	0.535261	0.371375	0.204539	1.03124	0.307509	0.848437	0.478664	0.61549
RGMGC RGIG6915	G. 22	0.973013	1.50251	0.441803	1.54418	Ruminant	0.339819	0.461934	3.34356	0.243293	0.646157	0.379106	0.853139	1.51709	0.891577	0.67717	7.49056	0.849709	0.379281	0.477403	0.728273	0.526109
RGMGC RGIG6862	G. 22	0.704097	0.833601	0.328205	1.18393	Ruminant	0.276262	0.29261	1.28558	0.431186	0.64172	1.01197	0.645593	1.04786	0.521794	0.331619	3.98269	0.343028	0.260943	0.405979	0.512114	0.31064
GEM OTU-10718	G. 22	0.696966	0.699234	0.878477	1.00325	Ruminant	0.850972	0.274078	0.620619	0.917026	0.35799	0.638447	0.686692	1.22991	0.284054	0.774195	0.800037	0.489352	0.186113	0.576116	0.99514	1.48887
RGMGC RGIG5548	G. 22	0.68256	0.485037	0.382284	0.710615	Ruminant	0.301594	0.693641	1.23807	0.350195	0.646609	1.23573	0.554498	0.440145	0.487837	0.758669	0.541702	0.136808	0.39852	0.465588	0.546615	0.54456
Methanomassiliicoccaceae archaeon Tb.RUG.20	G. 22	0.588264	0.41541	0.382284	0.706163	Ruminant	0.534928	0.477924	0.541522	0.759341	0.41315	1.42999	0.262315	0.286934	0.666656	0.412527	0.606674	0.365431	0.128444	0.269152	0.380711	0.493682
RGMGC RGIG6801	G. 22	0.533093	0.382089	0.0829837	0.716741	Ruminant	0.588692	0.489802	0.437293	0.468205	0.686161	0.32729	0.363352	0.903945	0.841054	0.135717	0.640498	0.29259	0.223362	0.221139	0.281643	0.420711
RGMGC RGIG3983	G. 22	0.519562	0.471011	0.798446	0.906554	Ruminant	0.64859	0.471159	0.574402	0.442979	0.962181	0.381502	0.163214	0.512465	0.889543	0.547305	0.692497	0.204207	0.189558	0.35144	0.588657	0.304878
Methanomassiliicoccaceae archaeon Tb.RUG.172	G. 22	0.50229	0.352748	0.104895	0.702279	Ruminant	0.7628	0.407217	0.310879	0.652044	0.673751	0.568945	0.333784	0.308904	0.330796	0.642831	0.345554	0.351791	0.265312	0.225721	0.294953	0.365024
RGMGC RGIG6539	G. 22	0.47871	0.648429	0.160528	1.35453	Ruminant	0.432544	1.14797	0.0590847	0.622297	0.511478	0.613082	0.379209	0.0640127	0.662437	0.874029	0.593137	0.70327	0.423484	0.621198	0.848037	0.461836
GEM OTU-3278	G. 22	0.46626	0.455274	0.798446	0.976439	Ruminant	0.288918	0.382228	0.548399	0.269624	1.18927	0.222031	0.439897	0.389713	0.503313	0.623252	0.640427	0.748319	0.242534	0.20602	0.407779	0.270551
GEM OTU-13050	G. 22	0.461473	0.305	0.441803	0.660929	Ruminant	0.903365	0.278312	0.0798793	0.150456	0.635988	0.713644	0.706728	0.223409	0.547241	0.438851	0.259997	0.261842	0.139176	0.136707	0.335666	0.320522
RGMGC RGIG6046	G. 22	0.422495	0.471142	0.573737	1.11514	Ruminant	0.508638	0.378001	0.259738	0.601035	0.496768	0.228942	0.396522	0.510313	0.601313	0.547917	0.819221	0.350694	0.181496	0.446187	0.518276	0.304028
RGMGC RGIG6768	G. 22	0.409323	0.257529	0.0010878	0.629159	Ruminant	0.440094	0.41789	0.399902	0.442504	0.529717	0.375947	0.447709	0.220819	0.217939	0.356932	0.205627	0.368402	0.141807	0.215964	0.208063	0.345499
LGM-RCC1	G. 22	0.378673	0.422332	0.505361	1.11529	Ruminant	0.154574	0.478458	0.490312	0.197606	1.09041	0.114841	0.378109	0.125071	0.492181	0.464235	0.964721	0.622574	0.116858	0.204173	0.275592	0.238325
FJ_bin 7	G. 22	0.306656	0.302169	0.645377	0.985368	Ruminant	0.240823	0.314833	0.607267	0.319672	0.379679	0.182957	0.257575	0.150446	0.280361	0.317835	0.352269	0.212433	0.382189	0.184715	0.42074	0.266813
Methanomassiliicoccaceae archaeon Tb.RUG.425	G. 22	0.298515	0.354906	0.878477	1.18891	Ruminant	0.133324	0.210576	0.176309	0.252831	0.466487	0.247578	0.21379	0.687223	0.055327	1.48415	0.229598	0.136699	0.175065	0.270735	0.22057	0.267106
Ca. Methanomethylophilaceae archaeon Tb.RUG.94	G. 22	0.296805	0.260698	0.573737	0.878348	Ruminant	0.469697	0.319196	0.493411	0.192756	0.334449	0.201415	0.16311	0.200402	0.163154	0.220871	0.261791	0.244389	0.11708	0.156037	0.328715	0.593543
GEM OTU-9166	G. 22	0.28485	1.112	0.382284	3.90381	Ruminant	0.118824	0.145693	0.841307	0.3828	0.289668	0.102243	0.30672	0.0915477	0.532942	0.165455	6.84345	0.275811	0.202366	0.28449	0.352789	0.238703
RGMGC RGIG4496	G. 22	0.271147	0.212292	0.645377	0.782942	Ruminant	0.218258	0.227739	0.107092	0.230905	0.439721	0.218184	0.526089	0.201185	0.250634	0.289886	0.192264	0.147843	0.0904755	0.244554	0.33688	0.145801
RGMGC RGIG9098	G. 22	0.244959	0.321053	0.720901	1.31064	Ruminant	0.262903	0.244824	0.08509	0.538144	0.0380345	0.102059	0.173997	0.51462	0.585424	0.0887835	0.286004	0.157608	0.0585262	0.0934519	0.364681	0.933945
RGMGC RGIG5987	G. 22	0.232607	0.19934	0.878477	0.85698	Ruminant	0.162997	0.159441	0.231222	0.42294	0.116508	0.146949	0.38013	0.240672	0.126775	0.30085	0.170823	0.231967	0.176083	0.184298	0.109622	0.294301
GCF_001563245.1	Methanobrevibacter	9.0733	4.13226	0.160528	0.455431	Ruminant	3.9505	6.8745	1.35444	4.08914	8.34411	24.5495	7.00973	16.4145	4.51271	5.90424	4.69182	4.77192	4.54525	2.16236	3.86192	2.60789
GCF_003111625.1	Methanobrevibacter	8.2285	16.3524	0.0104118	1.98729	Ruminant	2.77665	11.9421	12.8379	1.60831	5.63539	3.80421	19.4353	7.78818	23.5141	14.7121	13.0505	16.7507	22.7504	10.5445	15.5338	13.963
GCF_900103415.1	Methanobrevibacter	7.45772	21.0306	0.0104118	2.81998	Ruminant	3.46622	11.5422	9.38376	2.04902	2.85855	4.43641	12.1599	13.7657	14.2863	18.2573	4.84125	28.2238	44.1247	6.18022	32.8697	19.4618
GCF_003814835.1	Methanobrevibacter	4.80596	11.4104	0.0206682	2.37422	Ruminant	2.29985	7.29573	5.75552	1.35103	3.06548	2.40887	10.592	5.6792	14.3464	10.5048	5.51079	14.1691	18.72	5.09593	14.2679	8.66844
GCF_000024185.1	Methanobrevibacter	4.07911	2.90641	0.878477	0.712511	Ruminant	2.61306	2.90273	6.27301	1.73336	1.17728	1.65357	2.87509	13.4048	3.78085	5.18335	3.42774	2.71119	1.96105	1.87376	1.87509	2.43827
GCF_000320505.1	Methanobrevibacter	0.727833	0.970636	0.194872	1.3336	Ruminant	0.396173	0.462669	1.82415	0.341807	0.325509	0.273025	1.56635	0.632983	0.90775	1.37508	0.713207	0.912373	1.20086	0.383247	1.51594	0.756625
GCF_000621965.1	Methanobrevibacter	0.565531	1.10289	0.0029526	1.95018	Ruminant	0.821801	0.550092	0.517694	0.576019	0.173738	0.514106	0.757325	0.613473	1.27213	1.16324	0.861912	0.946922	1.36038	0.548827	1.80803	0.861657
